# Supplementary material for: Genome-centric investigation of bile acid-metabolizing microbiota in chickens and their association with Eimeria tenella and Salmonella typhimurium infections
Source: Front Vet Sci. 2025 Oct 17;12:1669620. doi: 10.3389/fvets.2025.1669620 (PMC12575232; doi:10.3389/fvets.2025.1669620)
Supplement: SUPPLEMENTARY TABLE 1 — Metadata for all intestinal samples and associated sequencing datasets used in this study. [file Table_1.XLSX]

## Sheet: Sheet1
Supplementary Table 1. Metadata for all intestinal samples and associated sequencing datasets used in this study.
SRA	BioProject	Group	Host Reference Genome
SRR6323088	PRJNA417359	cecum	GCF_016699485.2
SRR6323089	PRJNA417359	cecum	GCF_016699485.2
SRR6323118	PRJNA417359	cecum	GCF_016699485.2
SRR6323119	PRJNA417359	cecum	GCF_016699485.2
SRR6323120	PRJNA417359	cecum	GCF_016699485.2
SRR6323243	PRJNA417359	cecum	GCF_016699485.2
SRR6323244	PRJNA417359	cecum	GCF_016699485.2
SRR6323245	PRJNA417359	cecum	GCF_016699485.2
SRR6323289	PRJNA417359	cecum	GCF_016699485.2
SRR6323291	PRJNA417359	cecum	GCF_016699485.2
SRR6323292	PRJNA417359	cecum	GCF_016699485.2
SRR6323294	PRJNA417359	cecum	GCF_016699485.2
SRR6323337	PRJNA417359	cecum	GCF_016699485.2
SRR6323339	PRJNA417359	cecum	GCF_016699485.2
SRR6323340	PRJNA417359	cecum	GCF_016699485.2
SRR6323436	PRJNA417359	cecum	GCF_016699485.2
SRR6323438	PRJNA417359	cecum	GCF_016699485.2
SRR6323439	PRJNA417359	cecum	GCF_016699485.2
SRR6323446	PRJNA417359	cecum	GCF_016699485.2
SRR6323447	PRJNA417359	cecum	GCF_016699485.2
SRR6323449	PRJNA417359	cecum	GCF_016699485.2
SRR6323514	PRJNA417359	cecum	GCF_016699485.2
SRR6323516	PRJNA417359	cecum	GCF_016699485.2
SRR6323517	PRJNA417359	cecum	GCF_016699485.2
SRR6323526	PRJNA417359	cecum	GCF_016699485.2
SRR6323527	PRJNA417359	cecum	GCF_016699485.2
SRR6323528	PRJNA417359	cecum	GCF_016699485.2
SRR6323090	PRJNA417359	colorectum	GCF_016699485.2
SRR6323091	PRJNA417359	colorectum	GCF_016699485.2
SRR6323094	PRJNA417359	colorectum	GCF_016699485.2
SRR6323115	PRJNA417359	colorectum	GCF_016699485.2
SRR6323116	PRJNA417359	colorectum	GCF_016699485.2
SRR6323117	PRJNA417359	colorectum	GCF_016699485.2
SRR6323166	PRJNA417359	colorectum	GCF_016699485.2
SRR6323167	PRJNA417359	colorectum	GCF_016699485.2
SRR6323172	PRJNA417359	colorectum	GCF_016699485.2
SRR6323293	PRJNA417359	colorectum	GCF_016699485.2
SRR6323295	PRJNA417359	colorectum	GCF_016699485.2
SRR6323296	PRJNA417359	colorectum	GCF_016699485.2
SRR6323331	PRJNA417359	colorectum	GCF_016699485.2
SRR6323333	PRJNA417359	colorectum	GCF_016699485.2
SRR6323334	PRJNA417359	colorectum	GCF_016699485.2
SRR6323338	PRJNA417359	colorectum	GCF_016699485.2
SRR6323343	PRJNA417359	colorectum	GCF_016699485.2
SRR6323344	PRJNA417359	colorectum	GCF_016699485.2
SRR6323367	PRJNA417359	colorectum	GCF_016699485.2
SRR6323368	PRJNA417359	colorectum	GCF_016699485.2
SRR6323374	PRJNA417359	colorectum	GCF_016699485.2
SRR6323493	PRJNA417359	colorectum	GCF_016699485.2
SRR6323505	PRJNA417359	colorectum	GCF_016699485.2
SRR6323506	PRJNA417359	colorectum	GCF_016699485.2
SRR6323512	PRJNA417359	colorectum	GCF_016699485.2
SRR6323513	PRJNA417359	colorectum	GCF_016699485.2
SRR6323515	PRJNA417359	colorectum	GCF_016699485.2
SRR6323097	PRJNA417359	duodenum	GCF_016699485.2
SRR6323121	PRJNA417359	duodenum	GCF_016699485.2
SRR6323122	PRJNA417359	duodenum	GCF_016699485.2
SRR6323171	PRJNA417359	duodenum	GCF_016699485.2
SRR6323240	PRJNA417359	duodenum	GCF_016699485.2
SRR6323241	PRJNA417359	duodenum	GCF_016699485.2
SRR6323242	PRJNA417359	duodenum	GCF_016699485.2
SRR6323246	PRJNA417359	duodenum	GCF_016699485.2
SRR6323290	PRJNA417359	duodenum	GCF_016699485.2
SRR6323299	PRJNA417359	duodenum	GCF_016699485.2
SRR6323300	PRJNA417359	duodenum	GCF_016699485.2
SRR6323345	PRJNA417359	duodenum	GCF_016699485.2
SRR6323346	PRJNA417359	duodenum	GCF_016699485.2
SRR6323371	PRJNA417359	duodenum	GCF_016699485.2
SRR6323434	PRJNA417359	duodenum	GCF_016699485.2
SRR6323435	PRJNA417359	duodenum	GCF_016699485.2
SRR6323437	PRJNA417359	duodenum	GCF_016699485.2
SRR6323442	PRJNA417359	duodenum	GCF_016699485.2
SRR6323443	PRJNA417359	duodenum	GCF_016699485.2
SRR6323448	PRJNA417359	duodenum	GCF_016699485.2
SRR6323498	PRJNA417359	duodenum	GCF_016699485.2
SRR6323507	PRJNA417359	duodenum	GCF_016699485.2
SRR6323508	PRJNA417359	duodenum	GCF_016699485.2
SRR6323509	PRJNA417359	duodenum	GCF_016699485.2
SRR6323522	PRJNA417359	duodenum	GCF_016699485.2
SRR6323523	PRJNA417359	duodenum	GCF_016699485.2
SRR6323529	PRJNA417359	duodenum	GCF_016699485.2
SRR6323096	PRJNA417359	ileum	GCF_016699485.2
SRR6323098	PRJNA417359	ileum	GCF_016699485.2
SRR6323099	PRJNA417359	ileum	GCF_016699485.2
SRR6323108	PRJNA417359	ileum	GCF_016699485.2
SRR6323168	PRJNA417359	ileum	GCF_016699485.2
SRR6323169	PRJNA417359	ileum	GCF_016699485.2
SRR6323170	PRJNA417359	ileum	GCF_016699485.2
SRR6323237	PRJNA417359	ileum	GCF_016699485.2
SRR6323238	PRJNA417359	ileum	GCF_016699485.2
SRR6323239	PRJNA417359	ileum	GCF_016699485.2
SRR6323275	PRJNA417359	ileum	GCF_016699485.2
SRR6323277	PRJNA417359	ileum	GCF_016699485.2
SRR6323369	PRJNA417359	ileum	GCF_016699485.2
SRR6323370	PRJNA417359	ileum	GCF_016699485.2
SRR6323372	PRJNA417359	ileum	GCF_016699485.2
SRR6323430	PRJNA417359	ileum	GCF_016699485.2
SRR6323432	PRJNA417359	ileum	GCF_016699485.2
SRR6323433	PRJNA417359	ileum	GCF_016699485.2
SRR6323444	PRJNA417359	ileum	GCF_016699485.2
SRR6323445	PRJNA417359	ileum	GCF_016699485.2
SRR6323451	PRJNA417359	ileum	GCF_016699485.2
SRR6323496	PRJNA417359	ileum	GCF_016699485.2
SRR6323497	PRJNA417359	ileum	GCF_016699485.2
SRR6323499	PRJNA417359	ileum	GCF_016699485.2
SRR6323520	PRJNA417359	ileum	GCF_016699485.2
SRR6323524	PRJNA417359	ileum	GCF_016699485.2
SRR6323525	PRJNA417359	ileum	GCF_016699485.2
SRR6323092	PRJNA417359	jejunum	GCF_016699485.2
SRR6323093	PRJNA417359	jejunum	GCF_016699485.2
SRR6323095	PRJNA417359	jejunum	GCF_016699485.2
SRR6323113	PRJNA417359	jejunum	GCF_016699485.2
SRR6323114	PRJNA417359	jejunum	GCF_016699485.2
SRR6323173	PRJNA417359	jejunum	GCF_016699485.2
SRR6323174	PRJNA417359	jejunum	GCF_016699485.2
SRR6323175	PRJNA417359	jejunum	GCF_016699485.2
SRR6323236	PRJNA417359	jejunum	GCF_016699485.2
SRR6323297	PRJNA417359	jejunum	GCF_016699485.2
SRR6323298	PRJNA417359	jejunum	GCF_016699485.2
SRR6323335	PRJNA417359	jejunum	GCF_016699485.2
SRR6323336	PRJNA417359	jejunum	GCF_016699485.2
SRR6323341	PRJNA417359	jejunum	GCF_016699485.2
SRR6323342	PRJNA417359	jejunum	GCF_016699485.2
SRR6323373	PRJNA417359	jejunum	GCF_016699485.2
SRR6323375	PRJNA417359	jejunum	GCF_016699485.2
SRR6323376	PRJNA417359	jejunum	GCF_016699485.2
SRR6323428	PRJNA417359	jejunum	GCF_016699485.2
SRR6323431	PRJNA417359	jejunum	GCF_016699485.2
SRR6323450	PRJNA417359	jejunum	GCF_016699485.2
SRR6323492	PRJNA417359	jejunum	GCF_016699485.2
SRR6323494	PRJNA417359	jejunum	GCF_016699485.2
SRR6323495	PRJNA417359	jejunum	GCF_016699485.2
SRR6323510	PRJNA417359	jejunum	GCF_016699485.2
SRR6323511	PRJNA417359	jejunum	GCF_016699485.2
SRR6323521	PRJNA417359	jejunum	GCF_016699485.2
SRR27748169	PRJNA1069780	ST	GCF_016699485.2
SRR27748170	PRJNA1069780	ST	GCF_016699485.2
SRR27748171	PRJNA1069780	ST	GCF_016699485.2
SRR27748172	PRJNA1069780	ST	GCF_016699485.2
SRR27748173	PRJNA1069780	ST	GCF_016699485.2
SRR27748174	PRJNA1069780	DC	GCF_016699485.2
SRR27748175	PRJNA1069780	DC	GCF_016699485.2
SRR27748176	PRJNA1069780	DC	GCF_016699485.2
SRR27748177	PRJNA1069780	DC	GCF_016699485.2
SRR27748178	PRJNA1069780	DC	GCF_016699485.2
SRR23823954	PRJNA943112	JC	GCF_016699485.2
SRR23823955	PRJNA943112	JC	GCF_016699485.2
SRR23823966	PRJNA943112	JC	GCF_016699485.2
SRR23823971	PRJNA943112	JC	GCF_016699485.2
SRR23823976	PRJNA943112	JS	GCF_016699485.2
SRR23823977	PRJNA943112	JS	GCF_016699485.2
SRR23823956	PRJNA943112	JS	GCF_016699485.2
SRR23823957	PRJNA943112	JS	GCF_016699485.2
