# Supplementary material for: Genome-centric investigation of bile acid-metabolizing microbiota in chickens and their association with Eimeria tenella and Salmonella typhimurium infections
Source: Front Vet Sci. 2025 Oct 17;12:1669620. doi: 10.3389/fvets.2025.1669620 (PMC12575232; doi:10.3389/fvets.2025.1669620)
Supplement: SUPPLEMENTARY TABLE 2 — Summary statistics of the 9,990 high-quality microbial genomes, including completeness, contamination, genome size, and taxonomic classification. [file Table_2.XLSX]

## Sheet: Sheet1
Supplementary Table 2. Summary statistics of the 9,990 high-quality microbial genomes, including completeness, contamination, genome size, and taxonomic classification.
Bin ID	Genome name	Contigs	Genome Length	gap	Average Length	N50	N90	Max Length	Min Length	GC	Completeness	Contamination	Taxonomy
META18IMWYN18_JS-SZ-L2_bin.50.orig	G0001	58	2940266	0	50694.2	90957	34616	205370	2485	52.21	92.06	0	d__Bacteria;p__Bacteroidota;c__Bacteroidia;o__Bacteroidales;f__Bacteroidaceae;g__Prevotella;s__Prevotella stercoripullorum
MAGs_co_5428	G0002	151	2704640	496	17911.5	55145	9260	483264	504	51.77	99.17	0.58	d__Bacteria;p__Bacillota_A;c__Clostridia;o__Oscillospirales;f__Ruminococcaceae;g__Faecivivens;s__Faecivivens stercorigallinarum
META18IMWYN18_HeN-KF-L2_bin.71.orig	G0003	46	1756185	0	38177.9	82715	24706	191061	1931	34.47	99.99	0.06	d__Bacteria;p__Campylobacterota;c__Campylobacteria;o__Campylobacterales;f__Helicobacteraceae;g__Helicobacter_D;s__Helicobacter_D pullorum
MAGs_co_12019	G0004	59	1551169	0	26291	100629	14350	214086	1643	41.18	86.75	0.11	d__Bacteria;p__Bacillota_A;c__Clostridia;o__Peptostreptococcales;f__Anaerovoracaceae;g__Gallibacter;s__Gallibacter intestinalis
MAGs_co_5304	G0005	87	1981727	110	22778.5	166078	40272	235006	501	51.38	97.57	0.9	d__Bacteria;p__Bacillota_A;c__Clostridia;o__Christensenellales;f__DTU072;g__Stercoripulliclostridium_A;s__Stercoripulliclostridium_A sp944349735
MAGs_co_10963	G0006	285	2556491	460	8970.14	21918	4331	107843	502	52.01	88.85	2.65	d__Bacteria;p__Bacillota_A;c__Clostridia;o__Oscillospirales;f__Ruminococcaceae;g__Faecivivens;s__Faecivivens stercorigallinarum
MAGs_co_1410	G0007	280	2456182	654	8772.08	24219	4347	90597	500	52.22	99.33	2.3	d__Bacteria;p__Bacillota_A;c__Clostridia;o__Oscillospirales;f__Ruminococcaceae;g__Faecivivens;s__Faecivivens stercorigallinarum
HE6.bin.149	G0008	103	1948387	0	18916.4	30783	10115	114659	2224	45.18	88.87	1.55	d__Bacteria;p__Bacillota_C;c__Negativicutes;o__Acidaminococcales;f__Acidaminococcaceae;g__CAG-266;s__CAG-266 sp000436095
MAGs_co_6545	G0009	65	1721046	89	26477.6	48378	16814	127335	537	34.23	99.94	0.13	d__Bacteria;p__Campylobacterota;c__Campylobacteria;o__Campylobacterales;f__Helicobacteraceae;g__Helicobacter_D;s__Helicobacter_D pullorum
MAGs_co_4389	G0010	99	1649056	218	16657.1	40911	10518	120446	508	49.95	96.62	0.04	d__Bacteria;p__Bacillota_A;c__Clostridia;o__Peptostreptococcales;f__Anaerovoracaceae;g__Avanaerovorax;s__Avanaerovorax sp944386595
MAGs_co_5708	G0011	149	2285715	0	15340.4	22628	7628	74141	1416	52.78	84.49	0.18	d__Bacteria;p__Bacillota_A;c__Clostridia;o__Lachnospirales;f__Lachnospiraceae;g__Lachnoclostridium_B;s__Lachnoclostridium_B monacensis
MAGs_co_2898	G0012	78	2311817	0	29638.7	48454	15224	150281	1981	44.96	93.54	0.47	d__Bacteria;p__Bacillota_A;c__Clostridia;o__Lachnospirales;f__Lachnospiraceae;g__Frisingicoccus;s__Frisingicoccus sp900753685
MAGs_co_8852	G0013	221	2220521	0	10047.6	15244	4637	60819	1848	53.85	83.16	1.41	d__Bacteria;p__Bacillota_A;c__Clostridia;o__Oscillospirales;f__Acutalibacteraceae;g__Anaeromassilibacillus;s__Anaeromassilibacillus stercoravium
MAGs_co_3045	G0014	184	1354823	0	7363.17	9342	3743	40169	1538	30.13	82.5	1.23	d__Bacteria;p__Bacillota_A;c__Clostridia;o__Oscillospirales;f__Ruminococcaceae;g__Massiliimalia;s__
MAGs_co_7436	G0015	198	1673224	409	8450.63	16411	3765	59795	501	47.11	80.73	0.18	d__Bacteria;p__Bacteroidota;c__Bacteroidia;o__Bacteroidales;f__UBA932;g__Egerieousia;s__Egerieousia excrementavium
MAGs_co_10957	G0016	34	1638115	0	48179.8	173640	29418	271944	1002	50.88	94.67	0.14	d__Archaea;p__Halobacteriota;c__Methanomicrobia;o__Methanomicrobiales;f__Methanocorpusculaceae;g__Methanocorpusculum;s__Methanocorpusculum faecipullorum
MAGs_co_9410	G0017	107	1142235	0	10675.1	14424	5222	50480	2266	43.77	90.96	0	d__Bacteria;p__Bacillota_A;c__Clostridia;o__Christensenellales;f__CAG-314;g__Heteroclostridium;s__Heteroclostridium sp944336125
MAGs_co_3070	G0018	13	1545268	198	118867	1083618	196244	1083618	513	30.06	98.91	0.52	d__Archaea;p__Methanobacteriota;c__Methanobacteria;o__Methanobacteriales;f__Methanobacteriaceae;g__Methanobrevibacter_A;s__Methanobrevibacter_A woesei
MAGs_co_11193	G0019	286	1516562	0	5302.66	6608	2405	51626	1528	32.44	80.16	1.16	d__Bacteria;p__Bacillota;c__Bacilli;o__Lactobacillales;f__Lactobacillaceae;g__Ligilactobacillus;s__Ligilactobacillus salivarius
MAGs_co_11665	G0020	468	2176326	1029	4650.27	6789	2217	25239	519	40.61	84.7	3.09	d__Bacteria;p__Spirochaetota;c__Spirochaetia;o__Treponematales;f__Treponemataceae;g__Gallitreponema;s__Gallitreponema excrementavium
MAGs_co_10909	G0021	442	1989392	7	4500.89	7115	2295	48387	502	59.17	84.94	2.89	d__Bacteria;p__Bacillota_A;c__Clostridia;o__Oscillospirales;f__Acutalibacteraceae;g__Caproicibacterium;s__Caproicibacterium sp944385055
MAGs_co_9495	G0022	249	2835096	0	11385.9	17139	5547	61478	1581	62.7	91.56	1.14	d__Bacteria;p__Verrucomicrobiota;c__Kiritimatiellia;o__RFP12;f__UBA3636;g__JAEDLN01;s__
MAGs_co_6575	G0023	87	1611966	0	18528.3	25512	8955	65672	2239	50.86	82.89	3.94	d__Bacteria;p__Bacillota;c__Bacilli;o__Lactobacillales;f__Lactobacillaceae;g__Limosilactobacillus;s__Limosilactobacillus oris
HC533	G0024	784	3062033	199	3905.65	288092	111987	949755	76	37.77	100	0.24	d__Bacteria;p__Bacillota;c__Bacilli;o__Lactobacillales;f__Enterococcaceae;g__Enterococcus;s__Enterococcus faecalis
d14J.bin.27	G0025	170	2842788	0	16722.3	24603	8582	54671	2370	51.27	92.82	0.54	d__Bacteria;p__Bacillota_A;c__Clostridia;o__Lachnospirales;f__Lachnospiraceae;g__Mediterraneibacter;s__Mediterraneibacter faecigallinarum
META18IMWYN18_ZJ-HN-F2_bin.18.permissive	G0026	976	2904468	1055	2975.89	3881	1471	22485	500	45.38	89.81	4.15	d__Bacteria;p__Bacillota_A;c__Clostridia;o__Lachnospirales;f__Lachnospiraceae;g__Blautia;s__Blautia merdipullorum
AH-SS-F1_bin.23.orig	G0027	568	2236358	0	3937.25	5350	1895	18907	1002	59.83	89.27	3.82	d__Bacteria;p__Actinomycetota;c__Actinomycetia;o__Actinomycetales;f__Micrococcaceae;g__Rothia;s__Rothia avicola
MAGs_co_3809	G0028	167	3585930	0	21472.6	33569	10557	89557	1510	45.71	99.98	0.07	d__Bacteria;p__Bacteroidota;c__Bacteroidia;o__Bacteroidales;f__Bacteroidaceae;g__Phocaeicola;s__Phocaeicola intestinalis
MAGs_co_2572	G0029	543	2015896	0	3712.52	4705	1894	26288	1004	62.15	89.44	1.92	d__Bacteria;p__Bacillota_A;c__Clostridia;o__Oscillospirales;f__Acutalibacteraceae;g__Acutalibacter;s__Acutalibacter ornithocaccae
META18IMWYN18_JS-NJ-L2_bin.61.orig	G0030	188	1544195	0	8213.8	10667	3939	68151	1516	41.29	84.25	1.32	d__Bacteria;p__Bacillota;c__Bacilli;o__Lactobacillales;f__Lactobacillaceae;g__Latilactobacillus;s__Latilactobacillus sakei
AH-BB-L1_bin.21.strict	G0031	703	3115082	5208	4431.13	10938	2224	68768	500	29.02	85.38	4.44	d__Bacteria;p__Fusobacteriota;c__Fusobacteriia;o__Fusobacteriales;f__Fusobacteriaceae;g__Fusobacterium_A;s__Fusobacterium_A sp900549465
MAGs_co_9011	G0032	75	2180834	0	29077.8	52608	13211	128877	2567	36.19	87.42	1.77	d__Bacteria;p__Bacillota;c__Bacilli;o__Lactobacillales;f__Enterococcaceae;g__Enterococcus_E;s__Enterococcus_E cecorum
MAGs_co_9936	G0033	67	2387791	0	35638.7	52407	19972	140718	3819	52.17	91.22	0.12	d__Bacteria;p__Bacteroidota;c__Bacteroidia;o__Bacteroidales;f__UBA932;g__Cryptobacteroides;s__Cryptobacteroides faecavium
META19IMWYN04_GD-DG-L5_bin.18.orig	G0034	341	1584986	0	4648.05	7218	1988	21132	1000	30.64	82.02	1.83	d__Bacteria;p__Fusobacteriota;c__Fusobacteriia;o__Fusobacteriales;f__Fusobacteriaceae;g__Fusobacterium_A;s__Fusobacterium_A sp900549465
MAGs_co_685	G0035	244	2431749	10	9966.18	14028	4934	49639	533	58.44	85.62	0.18	d__Bacteria;p__Bacteroidota;c__Bacteroidia;o__Bacteroidales;f__Rikenellaceae;g__Rikenella;s__Rikenella microfusus
MAGs_co_3090	G0036	124	1830162	31	14759.4	35092	7995	87275	504	39.56	99.29	1.72	d__Bacteria;p__Cyanobacteriota;c__Vampirovibrionia;o__Gastranaerophilales;f__RUG14156;g__Galligastranaerophilus;s__Galligastranaerophilus faecipullorum
MAGs_co_404	G0037	284	2206063	0	7767.83	9865	3880	52214	1523	43.67	91.49	3.1	d__Bacteria;p__Bacillota;c__Bacilli;o__Erysipelotrichales;f__Coprobacillaceae;g__Fimiplasma;s__Fimiplasma intestinipullorum
MAGs_co_2180	G0038	414	2081906	0	5028.76	6392	2378	24308	1517	52.42	87.03	2.06	d__Bacteria;p__Bacillota_A;c__Clostridia;o__Oscillospirales;f__Ruminococcaceae;g__Faecivivens;s__Faecivivens stercorigallinarum
MAGs_co_11305	G0039	267	2587129	0	9689.62	14222	4223	145959	1387	63.59	99.34	2.33	d__Bacteria;p__Desulfobacterota;c__Desulfovibrionia;o__Desulfovibrionales;f__Desulfovibrionaceae;g__Desulfovibrio;s__Desulfovibrio sp900556755
META19IMWYN04_GD-DG-L1_bin.18.strict	G0040	138	1372911	1136	9948.63	21520	5303	58766	513	38.18	86.84	1.55	d__Bacteria;p__Campylobacterota;c__Campylobacteria;o__Campylobacterales;f__Helicobacteraceae;g__Helicobacter_G;s__Helicobacter_G avistercoris
MAGs_co_3948	G0041	53	2100047	0	39623.5	53108	21255	221381	3353	52.76	90.98	0.29	d__Bacteria;p__Bacillota_A;c__Clostridia;o__Lachnospirales;f__Lachnospiraceae;g__Massilistercora;s__Massilistercora timonensis
MAGs_co_11484	G0042	220	2504751	0	11385.2	19215	4785	91247	1515	52.03	89.33	2.2	d__Bacteria;p__Bacteroidota;c__Bacteroidia;o__Bacteroidales;f__UBA932;g__Cryptobacteroides;s__Cryptobacteroides faecavium
MAGs_co_10208	G0043	150	2570936	0	17139.6	23937	8665	95434	1578	51.14	95.56	0.43	d__Bacteria;p__Bacteroidota;c__Bacteroidia;o__Bacteroidales;f__P3;g__Pullibacteroides;s__Pullibacteroides sp944321735
MAGs_co_11732	G0044	185	3665703	211	19814.6	50773	15497	118507	503	53.26	96.38	3.23	d__Bacteria;p__Bacillota_A;c__Clostridia;o__Lachnospirales;f__Lachnospiraceae;g__Eisenbergiella;s__Eisenbergiella intestinigallinarum
MAGs_co_7839	G0045	85	1973394	985	23216.4	182833	37657	265399	514	58.63	92.21	0.63	d__Bacteria;p__Bacteroidota;c__Bacteroidia;o__Bacteroidales;f__Rikenellaceae;g__Alistipes;s__Alistipes sp944320665
META18IMWYN18_HeN-KF-L2_bin.57.orig	G0046	69	2547572	0	36921.3	56804	20509	202681	1227	31.5	96.89	0.63	d__Bacteria;p__Deferribacterota;c__Deferribacteres;o__Deferribacterales;f__Mucispirillaceae;g__Mucispirillum;s__Mucispirillum sp944324465
META18IMWYN18_SD-LC-L3_bin.5.strict	G0047	127	756194	48	5954.28	10028	2746	31722	514	44.39	85.06	0.85	d__Bacteria;p__Pseudomonadota;c__Alphaproteobacteria;o__Rs-D84;f__Rs-D84;g__Enterousia;s__Enterousia sp944389385
MAGs_co_5119	G0048	221	1970204	2	8914.95	18454	3876	86984	500	64.83	86.22	0.59	d__Bacteria;p__Actinomycetota;c__Actinomycetia;o__Mycobacteriales;f__Mycobacteriaceae;g__Corynebacterium;s__Corynebacterium urealyticum_A
MAGs_co_5867	G0049	180	2395641	0	13309.1	19466	6205	77564	1818	47.95	84.83	0.65	d__Bacteria;p__Bacillota_A;c__Clostridia;o__Lachnospirales;f__Lachnospiraceae;g__Mediterraneibacter;s__Mediterraneibacter gallistercoris
MAGs_co_11552	G0050	34	3328086	0	97884.9	217516	45340	690789	2121	54.54	95.69	0.16	d__Bacteria;p__Bacillota_A;c__Clostridia;o__Lachnospirales;f__Lachnospiraceae;g__Ventrisoma;s__Ventrisoma faecale
MAGs_co_10475	G0051	104	2236332	29	21503.2	117139	17202	223763	500	60.4	99.99	1.61	d__Bacteria;p__Actinomycetota;c__Actinomycetia;o__Actinomycetales;f__Bifidobacteriaceae;g__Bifidobacterium;s__Bifidobacterium animalis
HL5.bin.86	G0052	196	1845594	0	9416.3	12273	4802	41637	2005	53.9	95.92	1.11	d__Bacteria;p__Bacillota;c__Bacilli;o__Erysipelotrichales;f__Erysipelotrichaceae;g__Merdibacter;s__Merdibacter merdigallinarum
MAGs_co_7312	G0053	62	1896162	39	30583.3	68171	17203	180421	524	67.84	85.62	0.11	d__Bacteria;p__Actinomycetota;c__Coriobacteriia;o__Coriobacteriales;f__Atopobiaceae;g__Thermophilibacter;s__Thermophilibacter pullistercoris
d3L.bin.28	G0054	70	2331235	0	33303.4	51901	17558	165078	3851	45.31	90.05	0.6	d__Bacteria;p__Bacillota_A;c__Clostridia;o__Lachnospirales;f__Lachnospiraceae;g__Sellimonas;s__Sellimonas caecigallum
MAGs_co_5817	G0055	664	3396809	2580	5115.68	12727	2529	52694	500	72.77	90.95	2.79	d__Bacteria;p__Actinomycetota;c__Actinomycetia;o__Actinomycetales;f__Dermabacteraceae;g__Brachybacterium;s__Brachybacterium paraconglomeratum
MAGs_co_8504	G0056	448	2618737	0	5845.4	7571	3095	35644	1505	50.36	87.56	1.93	d__Bacteria;p__Bacillota_A;c__Clostridia;o__Lachnospirales;f__Lachnospiraceae;g__Caccovicinus;s__Caccovicinus merdipullorum
MAGs_co_8012	G0057	207	1407141	0	6797.78	8250	3685	31124	1540	56.57	84.45	3.21	d__Bacteria;p__Bacillota_A;c__Clostridia;o__Christensenellales;f__Borkfalkiaceae;g__Coproplasma;s__Coproplasma avistercoris
MAGs_co_9259	G0058	74	2114257	187	28571	355281	96014	455670	501	67.82	99.33	0.99	d__Bacteria;p__Actinomycetota;c__Coriobacteriia;o__Coriobacteriales;f__Atopobiaceae;g__Thermophilibacter;s__Thermophilibacter timonensis
HC771	G0059	178	1945792	283	10931.4	64975	13912	405667	78	32.82	99.99	0.11	d__Bacteria;p__Bacillota;c__Bacilli;o__Lactobacillales;f__Lactobacillaceae;g__Ligilactobacillus;s__Ligilactobacillus salivarius
MAGs_co_3515	G0060	295	1468704	650	4978.66	8953	2268	44018	501	51.37	85.79	1.97	d__Bacteria;p__Elusimicrobiota;c__Elusimicrobia;o__Elusimicrobiales;f__Elusimicrobiaceae;g__UBA1436;s__UBA1436 sp944324635
MAGs_co_10571	G0061	311	2258648	0	7262.53	9426	3581	40367	1264	61.73	86.75	1.62	d__Bacteria;p__Bacillota_A;c__Clostridia;o__Oscillospirales;f__Ruminococcaceae;g__Gemmiger;s__Gemmiger avicola
MAGs_co_4721	G0062	429	3138097	0	7314.91	10822	3454	46244	1048	47.31	91.49	1	d__Bacteria;p__Bacteroidota;c__Bacteroidia;o__Bacteroidales;f__Marinifilaceae;g__Odoribacter;s__Odoribacter faecigallinarum
META18IMWYN18_HeN-SQ-L3_bin.23.permissive	G0063	141	2112179	70	14980	32714	8231	95490	502	46.13	85.23	1.11	d__Bacteria;p__Spirochaetota;c__Spirochaetia;o__Sphaerochaetales;f__Sphaerochaetaceae;g__Ornithospirochaeta;s__Ornithospirochaeta stercorigallinarum
MAGs_co_4408	G0064	304	2646333	545	8705.04	20760	4408	75638	501	55.29	85.74	0.5	d__Bacteria;p__Bacillota_A;c__Clostridia;o__Lachnospirales;f__Lachnospiraceae;g__Merdisoma;s__Merdisoma sp944383645
MAGs_co_7445	G0065	28	2564827	0	91601	160936	39935	286579	2510	52.89	99.76	0	d__Bacteria;p__Bacteroidota;c__Bacteroidia;o__Bacteroidales;f__Barnesiellaceae;g__Barnesiella;s__Barnesiella viscericola
META19IMWYN04_GD-DG-L6_bin.31.orig	G0066	307	1854951	0	6042.19	8106	2945	32908	1011	30.01	85.99	1.04	d__Bacteria;p__Fusobacteriota;c__Fusobacteriia;o__Fusobacteriales;f__Fusobacteriaceae;g__Fusobacterium_A;s__Fusobacterium_A sp900549465
MAGs_co_8173	G0067	10	899743	109	89974.3	254726	65114	313022	552	41.9	98.08	0.09	d__Bacteria;p__Pseudomonadota;c__Alphaproteobacteria;o__Rs-D84;f__Rs-D84;g__Enterousia;s__Enterousia sp944389595
MAGs_co_2107	G0068	26	1561971	0	60075.8	83223	38353	226043	7027	40.01	99.09	0.52	d__Bacteria;p__Bacillota;c__Bacilli;o__Lactobacillales;f__Lactobacillaceae;g__Ligilactobacillus;s__Ligilactobacillus aviarius
MAGs_co_4534	G0069	415	1559145	0	3756.98	4688	1728	44868	1015	49.74	84.15	1.44	d__Bacteria;p__Bacillota_A;c__Clostridia;o__Oscillospirales;f__Ruminococcaceae;g__Faeciplasma;s__Faeciplasma gallinarum
MAGs_co_3334	G0070	366	2743477	0	7495.84	9603	3627	48142	1585	39.54	85.24	0.96	d__Bacteria;p__Pseudomonadota;c__Gammaproteobacteria;o__Enterobacterales;f__Enterobacteriaceae;g__Proteus;s__Proteus mirabilis
MAGs_co_10127	G0071	211	3306074	0	15668.6	27806	7274	95559	1071	33.94	99.29	0.1	d__Bacteria;p__Bacillota_A;c__Clostridia;o__Lachnospirales;f__Anaerotignaceae;g__Coprocola;s__Coprocola pullicola
MAGs_co_7506	G0072	114	2087825	0	18314.2	31184	8006	106823	1798	52.16	80.83	1.16	d__Bacteria;p__Bacteroidota;c__Bacteroidia;o__Bacteroidales;f__UBA932;g__Cryptobacteroides;s__Cryptobacteroides faecavium
MAGs_co_2463	G0073	92	2195730	0	23866.6	57769	12020	101492	1501	55.29	98.39	0.28	d__Bacteria;p__Bacillota_A;c__Clostridia;o__Oscillospirales;f__Oscillospiraceae;g__Faecousia;s__Faecousia faecipullorum
MAGs_co_8678	G0074	583	2005545	0	3440.04	4245	1709	21296	1002	54.65	88.9	3.01	d__Bacteria;p__Bacillota_A;c__Clostridia;o__Christensenellales;f__CAG-138;g__UBA1685;s__UBA1685 sp944366945
MAGs_co_6437	G0075	435	2248014	289	5167.85	8447	2668	28796	501	53.62	90.49	3.31	d__Bacteria;p__Bacillota_A;c__Clostridia;o__Lachnospirales;f__Lachnospiraceae;g__HGM12545;s__HGM12545 sp900761925
MAGs_co_5766	G0076	90	2281856	0	25354	31833	14647	84194	3779	57.19	91.72	2.37	d__Bacteria;p__Bacteroidota;c__Bacteroidia;o__Bacteroidales;f__Rikenellaceae;g__Alistipes;s__Alistipes sp944321175
META18IMWYN18_ZJ-LA-F3_bin.16.orig	G0077	90	2415160	0	26835.1	41637	14296	145022	1519	31.6	98.97	0.81	d__Bacteria;p__Deferribacterota;c__Deferribacteres;o__Deferribacterales;f__Mucispirillaceae;g__Mucispirillum;s__Mucispirillum sp944324465
MAGs_co_10216	G0078	166	1927527	228	11611.6	24756	7381	97508	502	64.67	91.26	0.34	d__Bacteria;p__Actinomycetota;c__Actinomycetia;o__Actinomycetales;f__Bifidobacteriaceae;g__Bifidobacterium;s__Bifidobacterium pullorum_B
MAGs_co_11005	G0079	138	1702667	591	12338.2	21173	6021	73604	505	34.45	99.99	1.79	d__Bacteria;p__Campylobacterota;c__Campylobacteria;o__Campylobacterales;f__Helicobacteraceae;g__Helicobacter_D;s__Helicobacter_D pullorum
MAGs_co_2449	G0080	41	2745348	0	66959.7	91920	37503	243535	4293	46.73	83.81	0	d__Bacteria;p__Bacillota_A;c__Clostridia;o__Lachnospirales;f__Lachnospiraceae;g__Blautia_A;s__Blautia_A intestinigallinarum
MAGs_co_1178	G0081	575	2614355	0	4546.7	5802	2223	26769	1508	71.54	82.62	3.02	d__Bacteria;p__Actinomycetota;c__Actinomycetia;o__Actinomycetales;f__Dermabacteraceae;g__Brachybacterium;s__Brachybacterium massiliense
META18IMWYN18_JS-LY-F2_bin.29.orig	G0082	461	2286396	0	4959.64	5821	2600	26738	1517	49.94	81.34	2.6	d__Bacteria;p__Bacillota_A;c__Clostridia;o__Lachnospirales;f__Lachnospiraceae;g__Fusicatenibacter;s__Fusicatenibacter sp900543115
MAGs_co_4372	G0083	296	1832281	0	6190.14	7670	3122	28160	1512	64.53	81.85	2.13	d__Bacteria;p__Bacillota_A;c__Clostridia;o__Oscillospirales;f__Oscillospiraceae;g__Pelethomonas;s__Pelethomonas intestinigallinarum
MAGs_co_10544	G0084	196	2187398	0	11160.2	14437	5383	60096	2309	57.17	81.98	2.64	d__Bacteria;p__Bacteroidota;c__Bacteroidia;o__Bacteroidales;f__Rikenellaceae;g__Alistipes;s__Alistipes sp944321175
MAGs_co_9412	G0085	55	2445084	0	44456.1	98654	29005	180011	1005	52.42	98.37	0.82	d__Bacteria;p__Bacteroidota;c__Bacteroidia;o__Bacteroidales;f__UBA932;g__Coprenecus;s__Coprenecus sp944323785
MAGs_co_11771	G0086	257	3038695	3264	11823.7	41439	10263	193409	500	44.8	91.51	0.36	d__Bacteria;p__Bacillota_A;c__Clostridia;o__Lachnospirales;f__Lachnospiraceae;g__Blautia;s__Blautia ornithocaccae
MAGs_co_11819	G0087	473	2933127	0	6201.11	8572	2869	38444	1500	30.79	96.17	1.16	d__Bacteria;p__Fusobacteriota;c__Fusobacteriia;o__Fusobacteriales;f__Fusobacteriaceae;g__Fusobacterium_A;s__Fusobacterium_A ulcerans
GX-XN-L3_bin.20.strict	G0088	158	2631299	188	16653.8	40578	9343	157009	500	36.74	88.37	1.8	d__Bacteria;p__Bacteroidota;c__Bacteroidia;o__Bacteroidales;f__Bacteroidaceae;g__Bacteroides_E;s__
MAGs_co_6659	G0089	255	1727524	230	6774.6	9105	3569	57876	512	46.49	85.28	0.55	d__Bacteria;p__Spirochaetota;c__Spirochaetia;o__Sphaerochaetales;f__Sphaerochaetaceae;g__Ornithospirochaeta;s__Ornithospirochaeta stercoravium
MAGs_co_11887	G0090	94	2073572	0	22059.3	35296	11236	94644	1935	59.79	96.01	0.52	d__Bacteria;p__Bacillota_A;c__Clostridia;o__Oscillospirales;f__Oscillospiraceae;g__Enterenecus;s__Enterenecus faecium
MAGs_co_10934	G0091	85	2013555	0	23688.9	33781	12980	75720	1061	41.83	99.38	1.42	d__Bacteria;p__Bacillota;c__Bacilli;o__Lactobacillales;f__Lactobacillaceae;g__Ligilactobacillus;s__Ligilactobacillus agilis
MAGs_co_10785	G0092	63	2489710	1998	39519.2	103256	34514	364280	507	66.25	97.27	0	d__Bacteria;p__Bacillota_A;c__Clostridia;o__Christensenellales;f__CAG-74;g__Onthenecus;s__Onthenecus intestinigallinarum
MAGs_co_10500	G0093	119	2636932	4177	22159.1	66562	20428	228242	507	65.06	99.21	0.05	d__Bacteria;p__Bacillota_A;c__Clostridia;o__Oscillospirales;f__Oscillospiraceae;g__Flavonifractor;s__Flavonifractor avistercoris
MAGs_co_10986	G0094	213	3431085	30	16108.4	40755	10953	143646	500	47.49	82.41	0.02	d__Bacteria;p__Bacteroidota;c__Bacteroidia;o__Bacteroidales;f__Bacteroidaceae;g__Bacteroides;s__Bacteroides uniformis
MAGs_co_1233	G0095	17	2397227	0	141013	308329	76806	532847	3691	61.86	99.82	0.1	d__Bacteria;p__Bacteroidota;c__Bacteroidia;o__Bacteroidales;f__Rikenellaceae;g__Alistipes;s__Alistipes faecavium
MAGs_co_8410	G0096	227	1997311	0	8798.73	12832	4082	69509	1011	47.94	92.77	2.27	d__Bacteria;p__Bacillota_C;c__Negativicutes;o__Veillonellales;f__Dialisteraceae;g__UBA5809;s__UBA5809 sp002417965
d1N.bin.58	G0097	85	3508829	0	41280.3	73523	20036	154600	2198	41.79	97.15	3.92	d__Bacteria;p__Bacillota_A;c__Clostridia;o__Lachnospirales;f__Lachnospiraceae;g__Roseburia;s__Roseburia sp003470905
MAGs_co_2356	G0098	56	2761551	20	49313.4	123872	43913	326491	503	60.69	93.76	0.23	d__Bacteria;p__Bacteroidota;c__Bacteroidia;o__Bacteroidales;f__Rikenellaceae;g__Alistipes;s__Alistipes cottocaccae
MAGs_co_9336	G0099	61	1871278	0	30676.7	71300	18022	161336	1065	51.38	99.93	0.33	d__Bacteria;p__Bacillota;c__Bacilli;o__Lactobacillales;f__Lactobacillaceae;g__Limosilactobacillus;s__Limosilactobacillus ingluviei
META18IMWYN18_ZJ-HN-L3_bin.44.permissive	G0100	384	1662340	60	4329.01	6332	2082	43007	504	52.54	86.55	4.13	d__Bacteria;p__Bacillota_A;c__Clostridia;o__Christensenellales;f__DTU072;g__Stercoripulliclostridium_A;s__Stercoripulliclostridium_A pullicola
MAGs_co_4610	G0101	144	2497840	678	17346.1	84085	18607	215251	500	54.85	94.44	1.19	d__Bacteria;p__Bacillota_A;c__Clostridia;o__Oscillospirales;f__Acutalibacteraceae;g__Caproicibacterium;s__Caproicibacterium sp900554535
MAGs_co_8701	G0102	309	2515073	2629	8139.4	15425	3943	52906	500	54.97	93.24	1.19	d__Bacteria;p__Actinomycetota;c__Actinomycetia;o__Mycobacteriales;f__Mycobacteriaceae;g__Corynebacterium;s__Corynebacterium stationis
META18IMWYN18_HuN-YH-L1_bin.2.strict	G0103	335	2011468	634	6004.38	11843	3349	45467	500	64.52	81.83	4.89	d__Bacteria;p__Bacillota_A;c__Clostridia;o__Oscillospirales;f__Ruminococcaceae;g__Faecalibacterium;s__Faecalibacterium intestinigallinarum
MAGs_co_10178	G0104	147	3315301	503	22553.1	80202	17822	357239	500	31.48	100	0.94	d__Bacteria;p__Bacillota_C;c__Negativicutes;o__Selenomonadales;f__Selenomonadaceae;g__Megamonas;s__Megamonas funiformis
GX-QX-L3_bin.32.strict	G0105	718	4595282	26233	6400.11	16310	3242	65021	500	50.79	87.52	1.73	d__Bacteria;p__Pseudomonadota;c__Gammaproteobacteria;o__Enterobacterales;f__Enterobacteriaceae;g__Escherichia;s__Escherichia coli
GX-XN-L3_bin.13.orig	G0106	149	2510254	0	16847.3	25238	9289	102743	1776	50.73	84.78	0.11	d__Bacteria;p__Bacteroidota;c__Bacteroidia;o__Bacteroidales;f__Bacteroidaceae;g__Phocaeicola;s__Phocaeicola excrementigallinarum
MAGs_co_8814	G0107	62	2222963	0	35854.2	59262	16758	126466	2978	63.6	85.76	4.05	d__Bacteria;p__Bacteroidota;c__Bacteroidia;o__Bacteroidales;f__Rikenellaceae;g__Alistipes;s__Alistipes merdavium
MAGs_co_9427	G0108	171	1848639	0	10810.8	13118	5384	63256	1943	46.45	95.56	0.79	d__Bacteria;p__Spirochaetota;c__Spirochaetia;o__Sphaerochaetales;f__Sphaerochaetaceae;g__Ornithospirochaeta;s__Ornithospirochaeta stercoravium
MAGs_co_5299	G0109	73	2848148	0	39015.7	77734	19693	181527	2556	32.6	99.8	2.79	d__Bacteria;p__Bacillota;c__Bacilli;o__Staphylococcales;f__Staphylococcaceae;g__Staphylococcus;s__Staphylococcus kloosii
MAGs_co_5783	G0110	210	2365453	0	11264.1	15372	6086	39837	1519	56.3	91.71	1.96	d__Bacteria;p__Verrucomicrobiota;c__Verrucomicrobiae;o__Verrucomicrobiales;f__Akkermansiaceae;g__Akkermansia;s__Akkermansia muciniphila
META18IMWYN18_HeN-SQ-L3_bin.42.permissive	G0111	129	1673106	316	12969.8	36663	7296	70932	502	34.33	99.94	0.01	d__Bacteria;p__Campylobacterota;c__Campylobacteria;o__Campylobacterales;f__Helicobacteraceae;g__Helicobacter_D;s__Helicobacter_D pullorum
HPIII6.bin.8	G0112	76	1246134	0	16396.5	20792	8496	131489	3081	52.74	80.96	0.23	d__Bacteria;p__Bacillota;c__Bacilli;o__Lactobacillales;f__Lactobacillaceae;g__Limosilactobacillus;s__Limosilactobacillus gallistercoris
MAGs_co_11122	G0113	276	1382952	0	5010.7	5807	2497	22787	1552	60.01	89.84	1.37	d__Bacteria;p__Bacillota_A;c__Clostridia;o__Christensenellales;f__CAG-917;g__Limadaptatus;s__Limadaptatus sp900754695
META18IMWYN18_GD-HL-L3_bin.10.strict	G0114	184	2761205	60	15006.5	36587	13198	136979	501	52.94	85.99	2.62	d__Bacteria;p__Bacteroidota;c__Bacteroidia;o__Bacteroidales;f__Tannerellaceae;g__Parabacteroides;s__Parabacteroides intestinigallinarum
MAGs_co_4439	G0115	32	2291792	0	71618.5	128451	37798	239102	2665	61.6	99.87	0.09	d__Bacteria;p__Bacteroidota;c__Bacteroidia;o__Bacteroidales;f__Rikenellaceae;g__Alistipes;s__Alistipes faecigallinarum
MAGs_co_9805	G0116	243	1870000	0	7695.47	11372	3661	33614	1098	34.09	89.28	3.53	d__Bacteria;p__Bacillota;c__Bacilli;o__Lactobacillales;f__Lactobacillaceae;g__Lactobacillus;s__Lactobacillus johnsonii
HL6.bin.59	G0117	168	4693818	0	27939.4	47460	14109	142702	2357	73.41	94.78	4.62	d__Bacteria;p__Actinomycetota;c__Acidimicrobiia;o__Acidimicrobiales;f__JAEUJM01;g__;s__
MAGs_co_6636	G0118	275	2210884	0	8039.58	11321	3966	55830	1646	50.96	83.71	0.62	d__Bacteria;p__Bacillota_A;c__Clostridia;o__Lachnospirales;f__Lachnospiraceae;g__Choladocola;s__Choladocola avistercoris
MAGs_co_4653	G0119	137	1956529	0	14281.2	23352	6397	82837	1636	46.46	90.35	2.27	d__Bacteria;p__Spirochaetota;c__Spirochaetia;o__Sphaerochaetales;f__Sphaerochaetaceae;g__Ornithospirochaeta;s__Ornithospirochaeta stercorigallinarum
MAGs_co_5431	G0120	25	1228784	0	49151.4	66666	30226	145564	3906	33.51	94.71	0.67	d__Bacteria;p__Bacillota;c__Bacilli;o__RF39;f__UBA660;g__Fimihabitans;s__Fimihabitans intestinipullorum
MAGs_co_10857	G0121	255	2279374	0	8938.72	11750	4494	48965	1601	56.34	90.13	0.22	d__Bacteria;p__Verrucomicrobiota;c__Verrucomicrobiae;o__Verrucomicrobiales;f__Akkermansiaceae;g__Akkermansia;s__Akkermansia muciniphila
MAGs_co_1232	G0122	122	2124269	127	17412	52375	14653	172172	500	31.76	94.29	0.22	d__Bacteria;p__Bacillota_C;c__Negativicutes;o__Selenomonadales;f__Selenomonadaceae;g__Megamonas;s__Megamonas funiformis
HE6.bin.109	G0123	31	1882458	0	60724.4	83911	35852	142948	2425	57.46	94.84	0.24	d__Bacteria;p__Bacteroidota;c__Bacteroidia;o__Bacteroidales;f__UBA932;g__Cryptobacteroides;s__Cryptobacteroides excrementigallinarum
AH-YA-L3_bin.81.orig	G0124	298	1637205	0	5493.98	7067	2689	28366	1520	50.01	84.05	4.18	d__Bacteria;p__Spirochaetota;c__Spirochaetia;o__JAFGXN01;f__CALXOJ01;g__CALXOJ01;s__CALXOJ01 sp944388995
MAGs_co_2308	G0125	223	1650863	0	7402.97	9944	3817	29408	1523	54.16	82.57	2.94	d__Bacteria;p__Bacillota;c__Bacilli;o__Erysipelotrichales;f__Erysipelotrichaceae;g__Merdibacter;s__Merdibacter merdigallinarum
MAGs_co_10933	G0126	92	2930199	0	31850	41193	17018	116420	2565	45.3	89.67	1.68	d__Bacteria;p__Bacteroidota;c__Bacteroidia;o__Bacteroidales;f__Bacteroidaceae;g__Phocaeicola;s__Phocaeicola plebeius_A
MAGs_co_873	G0127	238	2099138	632	8819.91	16986	4922	58164	502	52.05	81	2.88	d__Bacteria;p__Bacillota_A;c__Clostridia;o__Lachnospirales;f__Lachnospiraceae;g__Mediterraneibacter;s__Mediterraneibacter faecigallinarum
MAGs_co_7485	G0128	306	2465997	0	8058.81	10207	4199	31794	1831	70.66	82.71	0.6	d__Bacteria;p__Actinomycetota;c__Actinomycetia;o__Actinomycetales;f__Dermabacteraceae;g__Brachybacterium;s__Brachybacterium muris
MAGs_co_3911	G0129	705	1981481	0	2810.61	3383	1433	13719	1003	62.27	89.6	2.08	d__Bacteria;p__Bacillota_A;c__Clostridia;o__Oscillospirales;f__Acutalibacteraceae;g__Acutalibacter;s__Acutalibacter ornithocaccae
MAGs_co_19	G0130	139	2030452	449	14607.6	28522	9061	92080	501	62.39	86.41	1.59	d__Bacteria;p__Bacillota_A;c__Clostridia;o__Oscillospirales;f__Acutalibacteraceae;g__UBA1417;s__UBA1417 sp900552925
MAGs_co_2584	G0131	154	2809034	0	18240.5	33522	8153	92701	1224	44.09	99.78	0.3	d__Bacteria;p__Pseudomonadota;c__Gammaproteobacteria;o__Pseudomonadales;f__Moraxellaceae;g__Acinetobacter;s__Acinetobacter lwoffii_C
d42D.bin.29	G0132	68	2763506	0	40639.8	70575	21952	132710	2066	48.67	92.84	2.71	d__Bacteria;p__Bacillota_A;c__Clostridia;o__Lachnospirales;f__Lachnospiraceae;g__Blautia_A;s__Blautia_A excrementigallinarum
d28L.bin.7	G0133	79	1825251	0	23104.4	41792	10537	95598	2124	34.16	91.06	0.6	d__Bacteria;p__Bacillota;c__Bacilli;o__Lactobacillales;f__Lactobacillaceae;g__Lactobacillus;s__Lactobacillus johnsonii
MAGs_co_3170	G0134	53	2443167	0	46097.5	93881	26498	166389	1118	51.24	99.89	0.65	d__Bacteria;p__Bacteroidota;c__Bacteroidia;o__Bacteroidales;f__Bacteroidaceae;g__Prevotella;s__Prevotella avicola
YP2.bin.76	G0135	60	2547844	0	42464.1	60753	22649	172195	3304	63.92	98.36	0.32	d__Bacteria;p__Bacillota_A;c__Clostridia;o__Christensenellales;f__CAG-74;g__Ventricola;s__Ventricola sp944333055
MAGs_co_10714	G0136	87	988828	681	11365.8	79793	31655	148492	500	45.81	99.27	0	d__Bacteria;p__Pseudomonadota;c__Alphaproteobacteria;o__Rs-D84;f__Rs-D84;g__Enterousia;s__Enterousia intestinigallinarum
AH-LA-F1_bin.7.orig	G0137	102	2555181	0	25050.8	42599	11402	122799	1175	39.51	100	0.76	d__Bacteria;p__Pseudomonadota;c__Gammaproteobacteria;o__Enterobacterales_A;f__Pasteurellaceae;g__Gallibacterium;s__Gallibacterium anatis
MAGs_co_2101	G0138	298	2706872	2628	9083.46	15972	4875	63449	500	65.68	80.25	1.69	d__Bacteria;p__Actinomycetota;c__Coriobacteriia;o__Coriobacteriales;f__Eggerthellaceae;g__Rubneribacter;s__Rubneribacter badeniensis
HPI4.bin.72	G0139	97	3208813	0	33080.6	51308	15351	143898	2549	50.14	95.94	0.01	d__Bacteria;p__Bacteroidota;c__Bacteroidia;o__Bacteroidales;f__Tannerellaceae;g__Parabacteroides;s__Parabacteroides intestinipullorum
GX-RX-L3_bin.6.strict	G0140	316	2672433	211	8457.07	15204	4359	57702	503	47.29	85.21	0.18	d__Bacteria;p__Bacillota_A;c__Clostridia;o__Lachnospirales;f__Lachnospiraceae;g__Mediterraneibacter;s__Mediterraneibacter catenae
MAGs_co_11248	G0141	274	1993889	314	7276.97	14648	3735	52766	501	64.72	89.41	2.06	d__Bacteria;p__Actinomycetota;c__Actinomycetia;o__Actinomycetales;f__Bifidobacteriaceae;g__Bifidobacterium;s__Bifidobacterium pullorum_B
MAGs_co_9590	G0142	181	1514370	0	8366.69	12777	3883	36580	1110	60.7	96.72	0.07	d__Bacteria;p__Bacillota_A;c__Clostridia;o__Christensenellales;f__CAG-917;g__Limadaptatus;s__Limadaptatus stercoripullorum
MAGs_co_4473	G0143	55	1431589	0	26028.9	33916	12946	110169	3200	56.08	83.92	1.39	d__Bacteria;p__Bacillota_A;c__Clostridia;o__Christensenellales;f__Borkfalkiaceae;g__Coproplasma;s__Coproplasma avistercoris
MAGs_co_237	G0144	261	2416477	0	9258.53	12001	4791	51935	1308	63.94	80.61	3.54	d__Bacteria;p__Bacillota_A;c__Clostridia;o__Christensenellales;f__CAG-74;g__Limiplasma;s__Limiplasma sp944333375
MAGs_co_9556	G0145	227	3389295	0	14930.8	25114	6552	88801	1531	45.04	97.97	0.47	d__Bacteria;p__Bacillota_A;c__Clostridia;o__Lachnospirales;f__Lachnospiraceae;g__Blautia;s__Blautia merdipullorum
MAGs_co_11196	G0146	103	2545593	0	24714.5	54554	11388	98288	1389	48.33	93.33	1.74	d__Bacteria;p__Bacillota_A;c__Clostridia;o__Lachnospirales;f__Lachnospiraceae;g__Mediterraneibacter;s__Mediterraneibacter avicola
MAGs_co_9392	G0147	239	3233666	454	13530	33907	8672	114790	501	48.54	91.02	1.43	d__Bacteria;p__Bacillota_A;c__Clostridia;o__Lachnospirales;f__Lachnospiraceae;g__Blautia;s__Blautia merdavium
HE4.bin.91	G0148	108	1329398	0	12309.2	17646	6171	76714	2277	58.52	91.57	1.21	d__Bacteria;p__Bacillota_A;c__Clostridia;o__Christensenellales;f__CAG-917;g__Limadaptatus;s__Limadaptatus sp944360115
MAGs_co_7641	G0149	174	1137812	0	6539.15	8176	3078	42180	1526	26.46	87.71	2.86	d__Bacteria;p__Bacillota;c__Bacilli;o__Mycoplasmatales;f__Mycoplasmoidaceae;g__Malacoplasma;s__
MAGs_co_7109	G0150	307	2414485	0	7864.77	10154	3786	37898	1565	53.51	82.15	2.57	d__Bacteria;p__Bacillota_A;c__Clostridia;o__Lachnospirales;f__Lachnospiraceae;g__HGM12545;s__
MAGs_co_2399	G0151	463	1627713	0	3515.58	4560	1659	24962	1004	46.64	87.13	2.37	d__Bacteria;p__Bacillota_C;c__Negativicutes;o__Acidaminococcales;f__Acidaminococcaceae;g__CAG-266;s__CAG-266 sp000436095
MAGs_co_2112	G0152	53	2766394	0	52196.1	94107	29473	256314	1731	49.79	99.86	0.03	d__Bacteria;p__Bacteroidota;c__Bacteroidia;o__Bacteroidales;f__Muribaculaceae;g__Limisoma;s__Limisoma sp944321875
META18IMWYN18_HuN-FR-L2_bin.12.strict	G0153	272	1527768	119	5616.79	11797	3466	37453	502	29.01	81.63	1.1	d__Bacteria;p__Campylobacterota;c__Campylobacteria;o__Campylobacterales;f__Arcobacteraceae;g__Aliarcobacter;s__
META18IMWYN18_GD-HL-L3_bin.51.strict	G0154	35	769318	10	21980.5	54326	14740	126089	524	46.03	99.13	0.16	d__Bacteria;p__Patescibacteria;c__Saccharimonadia;o__Saccharimonadales;f__Nanoperiomorbaceae;g__Nanoperiomorbus;s__Nanoperiomorbus sp944391325
MAGs_co_4239	G0155	94	2159526	0	22973.7	38476	10077	142841	1196	47.97	99.98	1.29	d__Bacteria;p__Bacteroidota;c__Bacteroidia;o__Bacteroidales;f__Muribaculaceae;g__Limisoma;s__Limisoma intestinavium
META19IMWYN04_GD-DG-L8_bin.127.strict	G0156	214	1944773	120	9087.72	15663	4880	61828	505	47.73	81.24	2.85	d__Bacteria;p__Spirochaetota;c__Spirochaetia;o__Sphaerochaetales;f__Sphaerochaetaceae;g__Bullifex;s__Bullifex sp944393005
MAGs_co_8840	G0157	118	2417938	285	20491	168800	23142	446935	502	45.7	88.19	0.07	d__Bacteria;p__Bacillota_A;c__Clostridia;o__Lachnospirales;f__Lachnospiraceae;g__Lachnoclostridium_A;s__Lachnoclostridium_A sp944383765
MAGs_co_11660	G0158	274	1992477	402	7271.81	10616	3144	58737	512	54.84	82.78	0.31	d__Bacteria;p__Actinomycetota;c__Actinomycetia;o__Mycobacteriales;f__Mycobacteriaceae;g__Corynebacterium;s__Corynebacterium stationis
MAGs_co_4470	G0159	180	2480344	0	13779.7	19174	6448	84518	1668	53.93	89.6	0.39	d__Bacteria;p__Bacillota;c__Bacilli;o__Lactobacillales;f__Lactobacillaceae;g__Schleiferilactobacillus;s__Schleiferilactobacillus harbinensis
MAGs_co_1348	G0160	70	1933768	131	27625.3	143397	23336	223680	512	34.08	100	0.08	d__Bacteria;p__Campylobacterota;c__Campylobacteria;o__Campylobacterales;f__Helicobacteraceae;g__Helicobacter_D;s__Helicobacter_D pullorum
MAGs_co_11876	G0161	379	1924717	0	5078.41	6104	2781	28340	1528	57.77	83.55	2.05	d__Bacteria;p__Bacillota_A;c__Clostridia;o__Oscillospirales;f__Ruminococcaceae;g__Negativibacillus;s__Negativibacillus faecipullorum
MAGs_co_2435	G0162	83	6910687	0	83261.3	162740	44757	548954	2317	73	99.98	0.5	d__Bacteria;p__Actinomycetota;c__Actinomycetia;o__Streptomycetales;f__Streptomycetaceae;g__Kitasatospora;s__Kitasatospora aureofaciens
d35O.bin.65	G0163	284	2773692	0	9766.52	13612	4508	48041	2048	51.28	85.49	1.27	d__Bacteria;p__Bacillota_A;c__Clostridia;o__Lachnospirales;f__Lachnospiraceae;g__Mediterraneibacter;s__Mediterraneibacter caccavium
MAGs_co_11265	G0164	402	3120584	0	7762.65	10674	3709	40390	1032	58.83	92.51	2.18	d__Bacteria;p__Bacteroidota;c__Bacteroidia;o__Bacteroidales;f__Rikenellaceae;g__Alistipes;s__Alistipes finegoldii
MAGs_co_991	G0165	426	2124008	0	4985.93	6422	2438	19267	1502	65.13	86.28	3.45	d__Bacteria;p__Bacillota_A;c__Clostridia;o__Oscillospirales;f__Ruminococcaceae;g__Faecalibacterium;s__Faecalibacterium gallistercoris
MAGs_co_6336	G0166	51	1268546	0	24873.5	64088	13248	142768	1513	26.64	95	0.38	d__Bacteria;p__Bacillota;c__Bacilli;o__RFN20;f__CAG-826;g__Onthovivens;s__Onthovivens sp944349405
d7E.bin.23	G0167	262	1745119	0	6660.76	8243	3338	54153	2023	36.04	83.81	1.86	d__Bacteria;p__Bacillota;c__Bacilli;o__Staphylococcales;f__Salinicoccaceae;g__Jeotgalicoccus;s__Jeotgalicoccus meleagridis
MAGs_co_2791	G0168	18	1677167	196	93175.9	274357	56813	454441	503	30.08	99.17	0.3	d__Archaea;p__Methanobacteriota;c__Methanobacteria;o__Methanobacteriales;f__Methanobacteriaceae;g__Methanobrevibacter_A;s__Methanobrevibacter_A woesei
MAGs_co_2061	G0169	79	2239076	605	28342.7	53139	13296	177290	510	50.81	99.28	0.84	d__Bacteria;p__Bacillota_A;c__Clostridia;o__Oscillospirales;f__Ruminococcaceae;g__Ruthenibacterium;s__Ruthenibacterium merdavium
MAGs_co_6325	G0170	53	1936615	379	36539.9	211334	84256	366629	501	45.55	95.06	0.64	d__Bacteria;p__Bacillota_C;c__Negativicutes;o__Acidaminococcales;f__Acidaminococcaceae;g__CAG-266;s__CAG-266 sp000436095
MAGs_co_4655	G0171	107	1998065	0	18673.5	26365	8461	90450	2419	63.33	94.59	3.9	d__Bacteria;p__Bacillota_A;c__Clostridia;o__Oscillospirales;f__Acutalibacteraceae;g__Acutalibacter;s__
MAGs_co_1313	G0172	196	1821073	0	9291.19	12928	4444	77841	1526	64.82	81.47	4.66	d__Bacteria;p__Bacillota_A;c__Clostridia;o__Oscillospirales;f__Oscillospiraceae;g__Scatomorpha;s__Scatomorpha stercorigallinarum
MAGs_co_469	G0173	671	3162498	0	4713.11	6064	2290	37479	1009	38.87	87.2	1.95	d__Bacteria;p__Pseudomonadota;c__Gammaproteobacteria;o__Enterobacterales;f__Enterobacteriaceae;g__Proteus;s__Proteus mirabilis
META18IMWYN18_ZJ-LA-F2_bin.1.strict	G0174	283	2696210	148	9527.24	19862	5734	55682	500	51.34	92.48	1.7	d__Bacteria;p__Bacillota_A;c__Clostridia;o__Lachnospirales;f__Lachnospiraceae;g__Mediterraneibacter;s__Mediterraneibacter faecigallinarum
MAGs_co_10019	G0175	117	1869718	0	15980.5	27843	7307	111391	1557	68.97	85.75	3.19	d__Bacteria;p__Verrucomicrobiota;c__Kiritimatiellia;o__RFP12;f__UBA1067;g__Spyradenecus;s__Spyradenecus sp944391085
MAGs_co_2712	G0176	22	1993315	0	90605.2	155123	48301	278345	6128	57.26	99.26	0.84	d__Bacteria;p__Bacillota_A;c__Clostridia;o__Oscillospirales;f__Ruminococcaceae;g__Avimicrobium;s__Avimicrobium caecorum
MAGs_co_8959	G0177	141	1529122	0	10844.8	15575	5404	53331	1836	59.96	86.94	1.82	d__Bacteria;p__Bacteroidota;c__Bacteroidia;o__Bacteroidales;f__UBA932;g__Cryptobacteroides;s__Cryptobacteroides avistercoris
d7K.bin.49	G0178	39	2478236	0	63544.5	104506	38245	246378	2727	61.2	96.05	0	d__Bacteria;p__Bacillota_A;c__Clostridia;o__Oscillospirales;f__Acutalibacteraceae;g__Acutalibacter;s__Acutalibacter ornithocaccae
MAGs_co_6495	G0179	332	1804368	7	5434.84	9779	2725	36155	500	53.5	90.58	3.5	d__Bacteria;p__Bacillota_A;c__Clostridia;o__Oscillospirales;f__Ruminococcaceae;g__Egerieicola;s__Egerieicola pullicola
MAGs_co_10258	G0180	36	1715103	0	47641.8	84629	21265	193038	2852	59.04	91.18	0	d__Bacteria;p__Bacillota_A;c__Clostridia;o__Christensenellales;f__Borkfalkiaceae;g__Borkfalkia;s__Borkfalkia sp017886895
MAGs_co_4294	G0181	19	1936550	0	101924	158285	53654	256157	5637	50.93	99.99	0.3	d__Bacteria;p__Bacillota;c__Bacilli;o__Lactobacillales;f__Lactobacillaceae;g__Limosilactobacillus;s__Limosilactobacillus ingluviei
META18IMWYN18_HeN-KF-F1_bin.85.strict	G0182	502	2356645	220	4694.51	6377	2240	22241	500	52.76	84.26	3.35	d__Bacteria;p__Bacteroidota;c__Bacteroidia;o__Bacteroidales;f__Barnesiellaceae;g__Barnesiella;s__Barnesiella viscericola
MAGs_co_5113	G0183	38	1770806	0	46600.2	86004	21110	192082	1521	35.69	94.85	2.66	d__Bacteria;p__Cyanobacteriota;c__Vampirovibrionia;o__Gastranaerophilales;f__RUG14156;g__Galligastranaerophilus;s__Galligastranaerophilus intestinavium
META18IMWYN18_ZJ-JX-L1_bin.39.strict	G0184	455	1546814	20	3399.59	5184	1600	19657	501	51.76	82.73	3.26	d__Bacteria;p__Bacillota_A;c__Clostridia;o__Christensenellales;f__Borkfalkiaceae;g__Coproplasma;s__Coproplasma stercorigallinarum
HPII3.bin.18	G0185	42	1629107	0	38788.3	61519	20918	130510	2094	50.07	82.54	0.24	d__Bacteria;p__Bacillota;c__Bacilli;o__Lactobacillales;f__Lactobacillaceae;g__Limosilactobacillus;s__Limosilactobacillus oris
MAGs_co_11439	G0186	379	2472167	4266	6522.87	12465	2695	50794	502	54.9	89.4	2.56	d__Bacteria;p__Actinomycetota;c__Actinomycetia;o__Mycobacteriales;f__Mycobacteriaceae;g__Corynebacterium;s__Corynebacterium stationis
META18IMWYN18_GD-HL-L2-chongshangji_bin.17.orig	G0187	366	2399453	0	6555.88	9258	3167	31901	1006	31.68	96	0.37	d__Bacteria;p__Deferribacterota;c__Deferribacteres;o__Deferribacterales;f__Mucispirillaceae;g__Mucispirillum;s__Mucispirillum faecigallinarum
d1O.bin.25	G0188	308	1997028	0	6483.86	8496	3339	35606	2104	49.96	81.69	0.07	d__Bacteria;p__Bacillota_A;c__Clostridia;o__Lachnospirales;f__Lachnospiraceae;g__Clostridium_Q;s__Clostridium_Q fessum
MAGs_co_10927	G0189	205	1967475	320	9597.44	27678	4579	69669	500	48.03	82.42	1.95	d__Bacteria;p__Spirochaetota;c__Spirochaetia;o__Sphaerochaetales;f__Sphaerochaetaceae;g__Bullifex;s__Bullifex sp944393005
MAGs_co_5892	G0190	169	2624657	672	15530.5	32892	9348	105475	500	49.67	93.46	0.26	d__Bacteria;p__Bacillota_A;c__Clostridia;o__Lachnospirales;f__Bianqueaceae;g__Faecimorpha;s__Faecimorpha stercoravium
MAGs_co_9697	G0191	61	2047418	68	33564.2	105113	18930	284421	547	48.59	95.31	2.14	d__Bacteria;p__Pseudomonadota;c__Gammaproteobacteria;o__Burkholderiales;f__Burkholderiaceae_A;g__Aphodousia;s__Aphodousia sp905201055
MAGs_co_6119	G0192	260	1688439	0	6494	7715	3307	62711	1545	38.64	83.23	4	d__Bacteria;p__Bacillota;c__Bacilli;o__Lactobacillales;f__Lactobacillaceae;g__Limosilactobacillus;s__Limosilactobacillus reuteri_E
MAGs_co_8102	G0193	164	1888817	0	11517.2	14198	5813	70937	2226	41.33	86.52	1.67	d__Bacteria;p__Bacillota_A;c__Clostridia;o__Lachnospirales;f__Lachnospiraceae;g__Fimousia;s__Fimousia stercorigallinarum
MAGs_co_1379	G0194	82	2326725	0	28374.7	40608	13147	148446	2679	64.27	92.79	0.24	d__Bacteria;p__Bacillota_A;c__Clostridia;o__Oscillospirales;f__Ruminococcaceae;g__Gemmiger;s__Gemmiger stercoripullorum
META18IMWYN18_JS-SZ-L2_bin.61.orig	G0195	292	1815300	0	6216.78	8391	3020	24645	1061	30.24	83.79	2.4	d__Bacteria;p__Fusobacteriota;c__Fusobacteriia;o__Fusobacteriales;f__Fusobacteriaceae;g__Fusobacterium_A;s__Fusobacterium_A sp900549465
MAGs_co_9270	G0196	149	2269691	0	15232.8	21774	7178	77272	1687	54.43	99.97	0.1	d__Bacteria;p__Pseudomonadota;c__Gammaproteobacteria;o__Burkholderiales;f__Burkholderiaceae_A;g__Duodenibacillus;s__Duodenibacillus sp944388865
META18IMWYN18_ZJ-JX-L1_bin.36.orig	G0197	148	1776572	0	12003.9	19362	5828	51009	1500	39.81	94.14	0.9	d__Bacteria;p__Cyanobacteriota;c__Vampirovibrionia;o__Gastranaerophilales;f__Gastranaerophilaceae;g__Gastranaerophilus;s__Gastranaerophilus sp944325835
META18IMWYN18_JS-NJ-L2_bin.85.orig	G0198	40	1611908	0	40297.7	72005	19068	165434	1568	30.4	99.88	0.04	d__Bacteria;p__Campylobacterota;c__Campylobacteria;o__Campylobacterales;f__Helicobacteraceae;g__NHYM01;s__NHYM01 sp944323755
MAGs_co_9879	G0199	62	2499961	0	40321.9	75627	21676	162770	2081	63.85	98.5	0.71	d__Bacteria;p__Bacillota_A;c__Clostridia;o__Christensenellales;f__CAG-74;g__Pullichristensenella;s__Pullichristensenella excrementipullorum
MAGs_co_8347	G0200	49	2454867	0	50099.3	80906	25892	265078	2772	49.7	84.7	0.5	d__Bacteria;p__Bacteroidota;c__Bacteroidia;o__Bacteroidales;f__UBA932;g__Cryptobacteroides;s__Cryptobacteroides avicola
MAGs_co_6097	G0201	340	2177610	11081	6404.74	15480	3004	81417	500	55.15	80.94	0.73	d__Bacteria;p__Bacillota;c__Bacilli;o__Erysipelotrichales;f__Erysipelotrichaceae;g__Merdibacter;s__Merdibacter merdipullorum
MAGs_co_6426	G0202	50	2393292	0	47865.8	68879	29566	249925	1637	47.31	95.99	0.26	d__Bacteria;p__Bacteroidota;c__Bacteroidia;o__Bacteroidales;f__Bacteroidaceae;g__Avibacteroides;s__Avibacteroides excrementipullorum
META18IMWYN18_JS-NJ-L2_bin.31.permissive	G0203	528	2159750	180	4090.44	5738	1946	28747	500	54.75	81.61	1.16	d__Bacteria;p__Actinomycetota;c__Actinomycetia;o__Mycobacteriales;f__Mycobacteriaceae;g__Corynebacterium;s__Corynebacterium stationis
MAGs_co_7339	G0204	172	2266255	0	13175.9	19661	6056	79389	1051	49.15	83.21	0.96	d__Bacteria;p__Bacteroidota;c__Bacteroidia;o__Bacteroidales;f__Bacteroidaceae;g__UBA6398;s__UBA6398 sp900550635
YE1.bin.19	G0205	36	1923235	0	53423.2	92430	32873	205376	2935	43.96	99.85	0.26	d__Bacteria;p__Bacillota_A;c__Clostridia;o__Peptostreptococcales;f__Anaerovoracaceae;g__Aminicella;s__
MAGs_co_8218	G0206	72	2953220	0	41016.9	68740	26373	148210	1195	52.56	97.52	0.04	d__Bacteria;p__Bacteroidota;c__Bacteroidia;o__Bacteroidales;f__Tannerellaceae;g__Parabacteroides;s__Parabacteroides intestinigallinarum
MAGs_co_96	G0207	462	3033540	280	6566.1	8757	3325	46398	527	45.59	83.88	3.24	d__Bacteria;p__Bacteroidota;c__Bacteroidia;o__Bacteroidales;f__Bacteroidaceae;g__Phocaeicola;s__Phocaeicola coprophilus
META18IMWYN18_HuN-LY-F2_bin.5.orig	G0208	47	1514348	0	32220.2	43157	18271	92905	2292	38.4	99.97	0.63	d__Bacteria;p__Campylobacterota;c__Campylobacteria;o__Campylobacterales;f__Helicobacteraceae;g__Helicobacter_G;s__Helicobacter_G avistercoris
MAGs_co_9096	G0209	200	1763413	0	8817.07	11806	4370	34257	1527	48.09	82	1.28	d__Bacteria;p__Bacillota_A;c__Clostridia;o__Peptostreptococcales;f__Anaerovoracaceae;g__Fimisoma;s__Fimisoma avicola
MAGs_co_4047	G0210	82	1892769	0	23082.5	51114	11048	105272	1288	51.37	99.99	0.71	d__Bacteria;p__Bacillota;c__Bacilli;o__Lactobacillales;f__Lactobacillaceae;g__Limosilactobacillus;s__Limosilactobacillus ingluviei
META18IMWYN18_ZJ-LA-F2_bin.42.strict	G0211	1191	3708020	69	3113.37	4279	1480	31192	501	51.01	82.64	1.23	d__Bacteria;p__Pseudomonadota;c__Gammaproteobacteria;o__Enterobacterales;f__Enterobacteriaceae;g__Escherichia;s__Escherichia coli
MAGs_co_5117	G0212	234	4460163	10	19060.5	38373	10070	134859	503	45.14	98.86	3.06	d__Bacteria;p__Bacteroidota;c__Bacteroidia;o__Bacteroidales;f__Tannerellaceae;g__Parabacteroides;s__Parabacteroides distasonis
MAGs_co_8793	G0213	128	2278211	0	17798.5	30312	9238	98577	1084	41.97	95.56	2.97	d__Bacteria;p__Bacillota;c__Bacilli;o__Lactobacillales;f__Lactobacillaceae;g__Ligilactobacillus;s__Ligilactobacillus excrementipullorum
MAGs_co_8931	G0214	374	1642371	0	4391.37	5327	2453	28109	1506	63.89	83.12	2.52	d__Bacteria;p__Bacillota_A;c__Clostridia;o__Oscillospirales;f__Oscillospiraceae;g__Scatomorpha;s__Scatomorpha intestinigallinarum
MAGs_co_4579	G0215	140	2419937	0	17285.3	27430	7876	90587	1906	46.39	98.69	0.4	d__Bacteria;p__Bacteroidota;c__Bacteroidia;o__Bacteroidales;f__CHK158-818;g__Gallibacteroides;s__
MAGs_co_4413	G0216	145	1618013	150	11158.7	17195	5718	42692	530	39.63	82.14	1.92	d__Bacteria;p__Cyanobacteriota;c__Vampirovibrionia;o__Gastranaerophilales;f__RUG14156;g__Galligastranaerophilus;s__Galligastranaerophilus faecipullorum
MAGs_co_1946	G0217	71	1654453	454	23302.2	54068	17068	275208	501	39.77	100	0.76	d__Bacteria;p__Pseudomonadota;c__Alphaproteobacteria;o__RF32;f__CAG-239;g__HGM16780;s__HGM16780 sp944391615
MAGs_co_2918	G0218	448	2208680	0	4930.09	6700	2279	78297	1001	36.76	82.16	4.71	d__Bacteria;p__Bacillota_A;c__Clostridia;o__Tissierellales;f__Peptoniphilaceae;g__Anaerococcus;s__Anaerococcus sp022770135
MAGs_co_12076	G0219	200	1789919	0	8949.59	12878	4044	51017	1533	53.21	80.74	1.12	d__Bacteria;p__Bacteroidota;c__Bacteroidia;o__Bacteroidales;f__UBA932;g__Coprenecus;s__
MAGs_co_5787	G0220	194	2579373	1475	13295.7	29761	8753	85120	512	47.82	90.76	0.84	d__Bacteria;p__Bacteroidota;c__Bacteroidia;o__Bacteroidales;f__Marinifilaceae;g__Odoribacter;s__Odoribacter faecigallinarum
META18IMWYN18_JS-CZ-F1_bin.3.orig	G0221	62	1801625	0	29058.5	40998	13945	152606	2019	59.21	95.12	0	d__Bacteria;p__Bacillota_A;c__Clostridia;o__Christensenellales;f__Borkfalkiaceae;g__Borkfalkia;s__Borkfalkia faecavium
MAGs_co_11907	G0222	300	2941417	1653	9804.72	45921	6582	133942	501	45.8	84.45	1.2	d__Bacteria;p__Bacillota_A;c__Clostridia;o__Lachnospirales;f__Lachnospiraceae;g__Blautia;s__Blautia pullistercoris
MAGs_co_11155	G0223	52	2475886	0	47613.2	74765	20735	255554	3257	52.44	94.18	0.09	d__Bacteria;p__Bacteroidota;c__Bacteroidia;o__Bacteroidales;f__UBA932;g__Cryptobacteroides;s__Cryptobacteroides sp944326325
MAGs_co_5863	G0224	298	1656694	3	5559.38	10464	2847	33085	500	54.05	85.78	1.42	d__Bacteria;p__Bacillota;c__Bacilli;o__Erysipelotrichales;f__Erysipelotrichaceae;g__Merdibacter;s__Merdibacter merdigallinarum
MAGs_co_6164	G0225	21	2167270	0	103203	153119	44593	400524	4354	49.26	84.38	0.01	d__Bacteria;p__Verrucomicrobiota;c__Verrucomicrobiae;o__Opitutales;f__CAG-312;g__Merdousia;s__Merdousia gallistercoris
META18IMWYN18_HuN-CS-L1_bin.21.strict	G0226	396	2562876	1164	6471.91	15509	3351	89486	501	52.13	82.86	2.38	d__Bacteria;p__Bacillota_A;c__Clostridia;o__Lachnospirales;f__Lachnospiraceae;g__Mediterraneibacter;s__Mediterraneibacter faecigallinarum
META19IMWYN04_GD-DG-L9_bin.96.strict	G0227	350	1737575	260	4964.5	7282	2492	34184	502	32.28	80.96	2.47	d__Bacteria;p__Bacillota_C;c__Negativicutes;o__Selenomonadales;f__Selenomonadaceae;g__Megamonas;s__Megamonas funiformis
MAGs_co_11496	G0228	290	2386670	0	8229.9	11276	3490	58689	1524	52.55	82.49	0.86	d__Bacteria;p__Bacillota_A;c__Clostridia;o__Lachnospirales;f__Lachnospiraceae;g__Lachnoclostridium_B;s__Lachnoclostridium_B monacensis
MAGs_co_5736	G0229	140	1333583	0	9525.59	12314	4729	38497	1673	59.99	93.83	4.03	d__Bacteria;p__Bacillota_A;c__Clostridia;o__Christensenellales;f__Borkfalkiaceae;g__Gallimonas;s__Gallimonas sp944354085
META18IMWYN18_SD-LC-L3_bin.62.orig	G0230	452	3249541	0	7189.25	9481	3326	65486	1282	53.77	85.09	3.46	d__Bacteria;p__Pseudomonadota;c__Gammaproteobacteria;o__Enterobacterales_A;f__Succinivibrionaceae;g__Anaerobiospirillum;s__Anaerobiospirillum sp944390115
MAGs_co_7647	G0231	965	3082856	592	3194.67	4219	1551	22991	503	59.64	87.17	3.15	d__Bacteria;p__Desulfobacterota;c__Desulfovibrionia;o__Desulfovibrionales;f__Desulfovibrionaceae;g__Mailhella;s__Mailhella excrementigallinarum
MAGs_co_5412	G0232	77	2882653	463	37437.1	132961	41242	369949	507	62.44	95	0.73	d__Bacteria;p__Bacillota_A;c__Clostridia;o__Christensenellales;f__CAG-74;g__Limiplasma;s__Limiplasma pullicola
MAGs_co_7003	G0233	122	2599666	0	21308.7	33219	11079	118124	1851	47.32	93.37	0.58	d__Bacteria;p__Bacteroidota;c__Bacteroidia;o__Bacteroidales;f__Marinifilaceae;g__Odoribacter;s__Odoribacter faecigallinarum
MAGs_co_207	G0234	237	1750102	0	7384.4	9907	3623	31682	1595	51.29	80.34	0.93	d__Bacteria;p__Bacteroidota;c__Bacteroidia;o__Bacteroidales;f__Bacteroidaceae;g__Prevotella;s__Prevotella avicola
MAGs_co_4863	G0235	568	1975438	0	3477.88	4267	1826	26326	1001	57.9	90.68	3.44	d__Bacteria;p__Bacillota_A;c__Clostridia;o__Oscillospirales;f__Ruminococcaceae;g__Negativibacillus;s__Negativibacillus faecipullorum
MAGs_co_11390	G0236	377	3855174	30	10225.9	18134	4800	81772	500	51.34	87.66	0.1	d__Bacteria;p__Pseudomonadota;c__Gammaproteobacteria;o__Enterobacterales;f__Enterobacteriaceae;g__Escherichia;s__Escherichia coli
MAGs_co_11691	G0237	56	1760140	20	31431.1	60480	17629	183415	510	34.39	100	0.81	d__Bacteria;p__Campylobacterota;c__Campylobacteria;o__Campylobacterales;f__Helicobacteraceae;g__Helicobacter_D;s__Helicobacter_D pullorum
META18IMWYN18_JS-CZ-LY-F1_bin.18.orig	G0238	527	2116541	0	4016.21	4980	2117	15227	1008	52.89	92.72	4.45	d__Bacteria;p__Bacillota_A;c__Clostridia;o__Lachnospirales;f__Lachnospiraceae;g__Copromonas;s__Copromonas avistercoris
MAGs_co_15	G0239	32	1558625	0	48707	72431	29410	130415	1545	38.31	95.89	0	d__Bacteria;p__Campylobacterota;c__Campylobacteria;o__Campylobacterales;f__Helicobacteraceae;g__Helicobacter_G;s__Helicobacter_G avistercoris
MAGs_co_6967	G0240	182	2340727	4	12861.1	24407	6663	102533	502	50.49	100	0.58	d__Bacteria;p__Bacillota_A;c__Clostridia;o__Oscillospirales;f__Ruminococcaceae;g__Ruthenibacterium;s__Ruthenibacterium merdavium
MAGs_co_1344	G0241	55	3456871	0	62852.2	118687	38109	281451	1315	49.16	99.4	0.12	d__Bacteria;p__Bacteroidota;c__Bacteroidia;o__Bacteroidales;f__Tannerellaceae;g__Parabacteroides;s__Parabacteroides intestinipullorum
META19IMWYN04_GD-DG-L4_bin.17.strict	G0242	507	1986903	130	3918.94	7938	1468	33299	507	44.83	87.27	2.37	d__Bacteria;p__Bacillota_C;c__Negativicutes;o__Veillonellales;f__Veillonellaceae;g__Veillonella_A;s__Veillonella_A magna
MAGs_co_851	G0243	95	2914263	0	30676.5	46646	16786	104204	2391	44.67	95.94	0.86	d__Bacteria;p__Bacteroidota;c__Bacteroidia;o__Bacteroidales;f__Tannerellaceae;g__Parabacteroides;s__Parabacteroides intestinavium
MAGs_co_2201	G0244	413	2149515	553	5204.64	8519	2347	75106	501	52.29	85.88	2.24	d__Bacteria;p__Bacillota_A;c__Clostridia;o__Oscillospirales;f__Ruminococcaceae;g__Faecivivens;s__Faecivivens stercorigallinarum
GX-XN-F3_bin.39.strict	G0245	254	1850565	494	7285.69	16780	3286	62779	504	64.96	80.54	4.99	d__Bacteria;p__Actinomycetota;c__Actinomycetia;o__Mycobacteriales;f__Mycobacteriaceae;g__Corynebacterium;s__Corynebacterium urealyticum_A
MAGs_co_4208	G0246	198	2457498	1158	12411.6	48649	8280	202052	501	58.31	83.11	0.03	d__Bacteria;p__Bacillota_A;c__Clostridia;o__Oscillospirales;f__Acutalibacteraceae;g__Acutalibacter;s__Acutalibacter pullicola
YE8.bin.114	G0247	176	2241278	0	12734.5	18355	5831	60700	2062	46.34	91.29	0.26	d__Bacteria;p__Bacteroidota;c__Bacteroidia;o__Bacteroidales;f__Rikenellaceae;g__Alistipes_A;s__Alistipes_A sp900539755
MAGs_co_9566	G0248	39	1911730	0	49018.7	82093	26763	158578	3904	55.03	82.58	0.53	d__Bacteria;p__Bacillota_A;c__Clostridia;o__Oscillospirales;f__Butyricicoccaceae;g__Agathobaculum;s__Agathobaculum pullicola
MAGs_co_7232	G0249	177	5773275	4349	32617.4	125325	33409	448567	500	41.94	100	1.78	d__Bacteria;p__Bacteroidota;c__Bacteroidia;o__Bacteroidales;f__Bacteroidaceae;g__Phocaeicola;s__Phocaeicola dorei
MAGs_co_8207	G0250	266	2925768	0	10999.1	16289	4740	118302	1553	32	99.74	1.19	d__Bacteria;p__Bacillota;c__Bacilli;o__Staphylococcales;f__Staphylococcaceae;g__Mammaliicoccus;s__Mammaliicoccus lentus
MAGs_co_6010	G0251	66	1629747	0	24693.1	41712	11981	76888	2971	44.69	98.19	0.64	d__Bacteria;p__Pseudomonadota;c__Alphaproteobacteria;o__RF32;f__CAG-239;g__MGBC133411;s__MGBC133411 sp944391715
MAGs_co_10885	G0252	157	2269848	545	14457.6	67099	24831	316797	502	46.17	89.59	1.29	d__Bacteria;p__Spirochaetota;c__Spirochaetia;o__Sphaerochaetales;f__Sphaerochaetaceae;g__Ornithospirochaeta;s__Ornithospirochaeta sp944388955
MAGs_co_6079	G0253	399	2538914	887	6363.19	11879	2765	56017	500	56.37	93.08	1.14	d__Bacteria;p__Bacillota_A;c__Clostridia;o__Oscillospirales;f__Ruminococcaceae;g__Anaerotruncus;s__Anaerotruncus colihominis
MAGs_co_1457	G0254	218	2361826	0	10834.1	14881	5180	66617	1629	62.95	92.91	1.28	d__Bacteria;p__Bacillota_A;c__Clostridia;o__Oscillospirales;f__Oscillospiraceae;g__Lawsonibacter;s__Lawsonibacter pullicola
MAGs_co_8595	G0255	187	1271028	377	6796.94	10823	3602	31092	507	59.45	80.12	1.09	d__Bacteria;p__Bacillota_A;c__Clostridia;o__Christensenellales;f__CAG-917;g__Limadaptatus;s__Limadaptatus sp944372795
MAGs_co_4014	G0256	80	2597100	0	32463.8	61663	20534	159082	1113	62.28	99.98	0.3	d__Bacteria;p__Bacillota_A;c__Clostridia;o__Oscillospirales;f__Ruminococcaceae;g__Faecalibacterium;s__Faecalibacterium faecigallinarum
MAGs_co_7104	G0257	171	1985958	0	11613.8	14570	6002	46469	2823	53.14	86.42	0.97	d__Bacteria;p__Bacillota_A;c__Clostridia;o__Lachnospirales;f__Lachnospiraceae;g__Merdiplasma;s__Merdiplasma excrementigallinarum
MAGs_co_4794	G0258	101	2190325	0	21686.4	34050	9768	145980	1056	63.86	99.79	0.36	d__Bacteria;p__Actinomycetota;c__Actinomycetia;o__Actinomycetales;f__Bifidobacteriaceae;g__Bifidobacterium;s__Bifidobacterium pullorum_B
MAGs_co_7273	G0259	30	3801136	0	126705	216055	76497	589488	5006	45.36	99.95	0.05	d__Bacteria;p__Bacteroidota;c__Bacteroidia;o__Bacteroidales;f__Bacteroidaceae;g__Bacteroides;s__Bacteroides clarus
MAGs_co_9658	G0260	21	1649784	0	78561.1	147331	61459	216382	1861	34.58	100	0.02	d__Bacteria;p__Campylobacterota;c__Campylobacteria;o__Campylobacterales;f__Helicobacteraceae;g__Helicobacter_D;s__Helicobacter_D pullorum
MAGs_co_3792	G0261	57	2017613	45	35396.7	94140	24074	230353	501	50.29	99.9	0	d__Bacteria;p__Bacillota_A;c__Clostridia;o__Oscillospirales;f__Acutalibacteraceae;g__Fimenecus;s__Fimenecus excrementavium
MAGs_co_1134	G0262	283	1435890	0	5073.82	6967	2283	29640	1501	32.51	80.99	0.31	d__Bacteria;p__Bacillota;c__Bacilli;o__Lactobacillales;f__Lactobacillaceae;g__Ligilactobacillus;s__Ligilactobacillus salivarius
MAGs_co_10469	G0263	566	2475239	0	4373.21	5413	2263	29427	1019	61.28	83.36	3.55	d__Bacteria;p__Bacillota_A;c__Clostridia;o__Oscillospirales;f__Acutalibacteraceae;g__Acutalibacter;s__Acutalibacter ornithocaccae
META18IMWYN18_HuN-LY-F2_bin.28.strict	G0264	320	2468350	69	7713.59	14944	4198	59679	501	68.47	88.69	0.29	d__Bacteria;p__Pseudomonadota;c__Gammaproteobacteria;o__Xanthomonadales;f__Xanthomonadaceae;g__Luteimonas_D;s__Luteimonas_D excrementigallinarum
MAGs_co_6270	G0265	187	2268814	1748	12132.7	29323	7800	135870	501	45.57	88.53	1.98	d__Bacteria;p__Bacillota_A;c__Clostridia;o__Lachnospirales;f__Anaerotignaceae;g__Anaerotignum;s__Anaerotignum lactatifermentans
MAGs_co_8690	G0266	65	1587651	0	24425.4	35565	10878	122521	2811	51.06	95.5	0.01	d__Bacteria;p__Bacillota_A;c__Clostridia;o__Oscillospirales;f__CAG-382;g__UMGS1307;s__UMGS1307 sp900550505
GX-QX-L2_bin.9.orig	G0267	122	2877656	0	23587.3	34148	12335	113010	2698	31.43	99.97	0.58	d__Bacteria;p__Bacteroidota;c__Bacteroidia;o__Flavobacteriales;f__Weeksellaceae;g__Empedobacter;s__Empedobacter falsenii
MAGs_co_8807	G0268	553	2383192	28	4309.57	7887	2164	28663	500	68.39	84.03	4.09	d__Bacteria;p__Pseudomonadota;c__Gammaproteobacteria;o__Xanthomonadales;f__Xanthomonadaceae;g__Luteimonas_D;s__Luteimonas_D excrementigallinarum
MAGs_co_3091	G0269	314	1960268	0	6242.89	7983	2891	52857	1500	62.93	84.33	2.02	d__Bacteria;p__Bacteroidota;c__Bacteroidia;o__Bacteroidales;f__Rikenellaceae;g__Alistipes;s__Alistipes stercorigallinarum
MAGs_co_9497	G0270	291	1744790	4	5995.84	8563	2846	48000	504	65.13	80.41	2.94	d__Bacteria;p__Actinomycetota;c__Actinomycetia;o__Mycobacteriales;f__Mycobacteriaceae;g__Corynebacterium;s__Corynebacterium urealyticum_A
MAGs_co_6840	G0271	53	3082881	0	58167.6	93163	27806	268226	2577	31.25	87.02	0.37	d__Bacteria;p__Bacillota_A;c__Clostridia;o__Lachnospirales;f__Lachnospiraceae;g__;s__
MAGs_co_2320	G0272	54	1659600	0	30733.3	44797	14696	129839	2541	58.42	96.52	0.62	d__Bacteria;p__Bacillota_A;c__Clostridia;o__Christensenellales;f__CAG-917;g__Limadaptatus;s__Limadaptatus sp944372795
MAGs_co_7379	G0273	115	1197222	100	10410.6	22203	5704	101785	500	28.82	89.33	0.32	d__Bacteria;p__Bacillota;c__Bacilli;o__RFN20;f__CAG-826;g__Onthovivens;s__
MAGs_co_11895	G0274	282	2462052	0	8730.68	12545	4051	56991	1556	60.56	83.67	1.89	d__Bacteria;p__Bacteroidota;c__Bacteroidia;o__Bacteroidales;f__Rikenellaceae;g__Alistipes;s__Alistipes megaguti
META18IMWYN18_GD-NH-L2_bin.19.orig	G0275	455	1613650	0	3546.48	4194	1879	16298	1035	49.99	90.73	3.14	d__Bacteria;p__Bacteroidota;c__Bacteroidia;o__Bacteroidales;f__UBA932;g__Merdivivens;s__Merdivivens faecigallinarum
MAGs_co_11236	G0276	201	1941011	0	9656.77	15095	4502	53839	1015	46.83	90.67	0.33	d__Bacteria;p__Bacillota_A;c__Clostridia;o__Oscillospirales;f__Acutalibacteraceae;g__Eubacterium_R;s__Eubacterium_R faecale
META18IMWYN18_ZJ-LA-F3_bin.3.strict	G0277	279	2402889	414	8612.51	15762	4603	75515	501	51.8	91.72	1.36	d__Bacteria;p__Bacillota_A;c__Clostridia;o__Lachnospirales;f__Lachnospiraceae;g__Mediterraneibacter;s__Mediterraneibacter faecigallinarum
MAGs_co_6599	G0278	484	2706725	0	5592.41	7340	2745	36344	1507	67.98	91.62	3.46	d__Bacteria;p__Actinomycetota;c__Actinomycetia;o__Mycobacteriales;f__Mycobacteriaceae;g__Corynebacterium;s__Corynebacterium variabile
MAGs_co_8220	G0279	53	1723018	259	32509.8	127283	24407	307195	501	34.13	99.93	0.31	d__Bacteria;p__Campylobacterota;c__Campylobacteria;o__Campylobacterales;f__Campylobacteraceae;g__Campylobacter_D;s__Campylobacter_D avium
MAGs_co_4412	G0280	297	1476725	0	4972.14	7491	2054	69918	1030	52.18	80.95	1.54	d__Bacteria;p__Bacillota;c__Bacilli;o__Lactobacillales;f__Lactobacillaceae;g__Limosilactobacillus;s__Limosilactobacillus ingluviei
HPII5.bin.47	G0281	62	1704236	0	27487.7	41335	15730	106950	3123	46.24	98.52	0.25	d__Bacteria;p__Bacillota;c__Bacilli;o__Lactobacillales;f__Lactobacillaceae;g__Limosilactobacillus;s__Limosilactobacillus sp012843675
HE8.bin.30	G0282	158	5447715	0	34479.2	54674	16822	197414	2143	64.27	95.63	3.29	d__Bacteria;p__Chloroflexota;c__Anaerolineae;o__JAAEKA01;f__JAAEKA01;g__JANWYQ01;s__
MAGs_co_4835	G0283	214	1740388	0	8132.65	10600	4158	34979	1607	39.55	82.35	0.92	d__Bacteria;p__Bacillota_A;c__Clostridia;o__Lachnospirales;f__Lachnospiraceae;g__Eubacterium_G;s__Eubacterium_G sp904420085
GX-RX-F3_bin.2.orig	G0284	707	2072664	0	2931.63	3551	1519	15520	1001	59.21	81.4	1.12	d__Bacteria;p__Actinomycetota;c__Actinomycetia;o__Actinomycetales;f__Micrococcaceae;g__Rothia;s__Rothia nasimurium_C
MAGs_co_9653	G0285	197	1984307	0	10072.6	12772	4989	66637	1616	51.58	85.78	0.07	d__Bacteria;p__Bacillota_A;c__Clostridia;o__Peptostreptococcales;f__Anaerovoracaceae;g__Alangreenwoodia;s__Alangreenwoodia gallinarii
HL8.bin.130	G0286	548	2569776	0	4689.37	5326	2541	23037	2001	47.61	81.1	3.42	d__Bacteria;p__Bacillota_A;c__Clostridia;o__Lachnospirales;f__Lachnospiraceae;g__Mediterraneibacter;s__Mediterraneibacter catenae
MAGs_co_3478	G0287	299	2050232	1711	6856.96	18631	3956	58366	500	65.1	85.41	0.57	d__Bacteria;p__Bacillota_A;c__Clostridia;o__Oscillospirales;f__Ruminococcaceae;g__Faecalibacterium;s__Faecalibacterium gallistercoris
MAGs_co_12202	G0288	494	1748537	0	3539.55	4158	1841	21809	1006	51.81	92.18	4.28	d__Bacteria;p__Bacillota_A;c__Clostridia;o__Christensenellales;f__Borkfalkiaceae;g__Coproplasma;s__Coproplasma stercorigallinarum
MAGs_co_2823	G0289	204	2132828	0	10455	16453	4961	36145	1020	60.11	92.31	3.05	d__Bacteria;p__Bacillota_A;c__Clostridia;o__Oscillospirales;f__Oscillospiraceae;g__Avoscillospira;s__Avoscillospira stercoripullorum
META18IMWYN18_HeN-KF-L1_bin.60.strict	G0290	236	2492748	126	10562.5	31043	7439	101330	501	29.17	90.25	4.22	d__Bacteria;p__Bacillota;c__Bacilli;o__Erysipelotrichales;f__Coprobacillaceae;g__Thomasclavelia;s__Thomasclavelia merdavium
MAGs_co_1811	G0291	67	2232443	0	33320	49902	15928	376772	1572	59.35	100	0	d__Bacteria;p__Bacillota_A;c__Clostridia;o__Oscillospirales;f__Oscillospiraceae;g__Enterenecus;s__Enterenecus faecium
MAGs_co_7989	G0292	55	2781551	100	50573.7	108462	30509	224488	507	59.98	99.62	0.47	d__Bacteria;p__Bacteroidota;c__Bacteroidia;o__Bacteroidales;f__Rikenellaceae;g__Alistipes;s__Alistipes intestinigallinarum
HL2.bin.15	G0293	267	2470767	0	9253.81	14336	3916	68902	2004	26.44	91.57	2.14	d__Bacteria;p__Bacillota_A;c__Clostridia;o__Peptostreptococcales;f__Peptostreptococcaceae;g__Romboutsia;s__Romboutsia sp904418825
META18IMWYN18_GD-HL-F3_bin.40.orig	G0294	359	1385587	0	3859.57	4718	2047	18510	1002	35.43	80.15	2.99	d__Bacteria;p__Bacillota;c__Bacilli;o__Erysipelotrichales;f__Erysipelotrichaceae;g__Faecalitalea;s__Faecalitalea cylindroides
META19IMWYN04_GD-DG-L8_bin.101.strict	G0295	61	1423797	267	23340.9	85094	27611	277051	500	58.13	87.74	0	d__Bacteria;p__Bacillota_A;c__Clostridia;o__Christensenellales;f__CAG-917;g__Limadaptatus;s__Limadaptatus sp944360115
d1D.bin.40	G0296	203	3040129	0	14976	22752	6889	74727	2133	42.14	83.37	2.2	d__Bacteria;p__Bacillota_A;c__Clostridia;o__Lachnospirales;f__Lachnospiraceae;g__Roseburia;s__Roseburia sp003470905
MAGs_co_1698	G0297	132	1131033	0	8568.43	11174	4163	47195	1699	51.99	90.79	1.16	d__Bacteria;p__Bacillota_A;c__Clostridia;o__Christensenellales;f__CAG-314;g__Heteroclostridium;s__Heteroclostridium caecigallinarum
MAGs_co_2647	G0298	73	1989441	0	27252.6	42656	14184	211070	1627	60.55	99.99	0.24	d__Bacteria;p__Actinomycetota;c__Coriobacteriia;o__Coriobacteriales;f__Coriobacteriaceae;g__Limicola;s__Limicola stercorigallinarum
META18IMWYN18_ZJ-LA-F2_bin.7.strict	G0299	102	732213	325	7178.56	18152	3382	39182	500	23.79	87.68	4.01	d__Bacteria;p__Bacillota;c__Bacilli;o__Mycoplasmatales;f__Mycoplasmoidaceae;g__Ureaplasma;s__Ureaplasma intestinipullorum
MAGs_co_10421	G0300	1077	2030296	0	1885.14	1921	1143	12945	1001	65.11	85.87	4.51	d__Bacteria;p__Bacillota_A;c__Clostridia;o__Oscillospirales;f__Ruminococcaceae;g__Faecalibacterium;s__Faecalibacterium gallistercoris
META18IMWYN18_HeN-KF-L2_bin.78.strict	G0301	79	823056	10	10418.4	65270	5005	213590	501	46.09	96.44	0.06	d__Bacteria;p__Patescibacteria;c__Saccharimonadia;o__Saccharimonadales;f__Nanoperiomorbaceae;g__Nanoperiomorbus;s__Nanoperiomorbus sp944391325
MAGs_co_5350	G0302	289	1370805	440	4743.27	6453	2286	27065	508	34.53	80.75	1.76	d__Bacteria;p__Campylobacterota;c__Campylobacteria;o__Campylobacterales;f__Campylobacteraceae;g__Campylobacter_D;s__Campylobacter_D avium
GX-QX-L2_bin.28.orig	G0303	283	2066086	0	7300.66	8895	3580	37962	1569	32.42	84.26	0.26	d__Bacteria;p__Bacteroidota;c__Bacteroidia;o__Flavobacteriales;f__Flavobacteriaceae;g__Flavobacterium;s__
HC1231	G0304	342	3546016	193	10368.5	307482	97276	578833	78	43.57	99.97	0.03	d__Bacteria;p__Bacteroidota;c__Bacteroidia;o__Bacteroidales;f__Barnesiellaceae;g__Barnesiella;s__Barnesiella intestinihominis
d35K.bin.30	G0305	151	1651936	0	10940	16219	4955	46570	2174	34.25	85.17	2.24	d__Bacteria;p__Bacillota;c__Bacilli;o__Lactobacillales;f__Lactobacillaceae;g__Lactobacillus;s__Lactobacillus johnsonii
MAGs_co_4440	G0306	475	1995483	17	4201.02	6858	2135	26466	500	62.09	81.48	0.37	d__Bacteria;p__Bacillota_A;c__Clostridia;o__Oscillospirales;f__Acutalibacteraceae;g__Acutalibacter;s__Acutalibacter ornithocaccae
HE4.bin.152	G0307	96	1356105	0	14126.1	20902	6141	90627	2003	28.71	86.33	2.89	d__Bacteria;p__Bacillota;c__Bacilli;o__RF39;f__UBA660;g__Coprosoma;s__Coprosoma sp944358725
MAGs_co_441	G0308	128	1765433	50	13792.5	36856	10285	103100	501	51.79	95.8	1.83	d__Bacteria;p__Bacillota_A;c__Clostridia;o__Christensenellales;f__DTU072;g__Stercoripulliclostridium_A;s__Stercoripulliclostridium_A sp944363505
MAGs_co_1970	G0309	318	1436688	0	4517.89	6034	2249	71528	1030	53.08	86	2.93	d__Bacteria;p__Bacillota_A;c__Clostridia;o__Christensenellales;f__Borkfalkiaceae;g__Coproplasma;s__Coproplasma sp944327465
MAGs_co_12257	G0310	49	1424703	0	29075.6	48222	15315	89349	4646	27.94	87.91	1.12	d__Bacteria;p__Bacillota;c__Bacilli;o__RF39;f__UBA660;g__Faecimonas;s__Faecimonas sp944332465
MAGs_co_10642	G0311	632	1572771	0	2488.56	2835	1375	13258	1006	50.68	83.88	4.18	d__Bacteria;p__Bacillota_A;c__Clostridia;o__Oscillospirales;f__Acutalibacteraceae;g__Fimenecus;s__Fimenecus excrementavium
META18IMWYN18_JS-NJ-L2_bin.63.orig	G0312	103	3464677	0	33637.6	48185	15067	186964	3430	42.26	88.79	0.31	d__Bacteria;p__Bacteroidota;c__Bacteroidia;o__Bacteroidales;f__Tannerellaceae;g__Parabacteroides;s__Parabacteroides faecavium
MAGs_co_10753	G0313	39	1458721	0	37403.1	66656	21524	136067	2825	60.82	97.25	0	d__Bacteria;p__Bacillota_A;c__Clostridia;o__Christensenellales;f__CAG-917;g__Limadaptatus;s__Limadaptatus stercoripullorum
MAGs_co_6610	G0314	214	4379994	236	20467.3	70123	15540	466956	501	49.22	99.84	2.32	d__Bacteria;p__Bacteroidota;c__Bacteroidia;o__Bacteroidales;f__Bacteroidaceae;g__Mediterranea;s__Mediterranea avicola
META18IMWYN18_ZJ-LA-F3_bin.57.orig	G0315	270	2050502	0	7594.45	10099	3511	76809	1543	56.09	92.35	2.19	d__Bacteria;p__Pseudomonadota;c__Gammaproteobacteria;o__Burkholderiales;f__Burkholderiaceae_A;g__Duodenibacillus;s__Duodenibacillus intestinigallinarum
MAGs_co_5517	G0316	25	2265388	0	90615.5	161307	58155	256020	3563	52.71	92.29	0	d__Bacteria;p__Bacteroidota;c__Bacteroidia;o__Bacteroidales;f__Bacteroidaceae;g__Avibacteroides;s__Avibacteroides avistercoris
MAGs_co_9956	G0317	22	1826032	0	83001.4	146957	43191	296965	2140	50.53	99.94	0.06	d__Bacteria;p__Bacteroidota;c__Bacteroidia;o__Bacteroidales;f__UBA932;g__Coprenecus;s__Coprenecus stercoripullorum
MAGs_co_11711	G0318	317	2144195	0	6764.02	8547	3466	29957	1616	60.92	82.93	3.12	d__Bacteria;p__Bacillota_A;c__Clostridia;o__Oscillospirales;f__Oscillospiraceae;g__Dysosmobacter;s__Dysosmobacter sp905200545
MAGs_co_2008	G0319	57	1946705	0	34152.7	66458	17474	158599	1203	50.78	99.99	0.27	d__Bacteria;p__Bacillota;c__Bacilli;o__Lactobacillales;f__Lactobacillaceae;g__Limosilactobacillus;s__Limosilactobacillus ingluviei
MAGs_co_1211	G0320	43	2307390	0	53660.2	94031	22249	199357	3310	63.07	100	0.48	d__Bacteria;p__Bacillota_A;c__Clostridia;o__Oscillospirales;f__Oscillospiraceae;g__Onthomonas;s__Onthomonas avicola
GX-RX-L3_bin.46.orig	G0321	530	3102348	0	5853.49	7886	2896	46501	1500	68.73	89.09	4.8	d__Bacteria;p__Pseudomonadota;c__Gammaproteobacteria;o__Pseudomonadales;f__Pseudomonadaceae;g__Pseudomonas_K;s__Pseudomonas_K guangdongensis
MAGs_co_7622	G0322	300	3317580	412	11058.6	20794	5610	83800	500	72.58	95.5	2.23	d__Bacteria;p__Actinomycetota;c__Actinomycetia;o__Actinomycetales;f__Dermabacteraceae;g__Brachybacterium;s__Brachybacterium paraconglomeratum
HPI2.bin.115	G0323	198	1168875	0	5903.41	7330	3071	22561	2063	39.29	88.83	2.2	d__Bacteria;p__Bacillota;c__Bacilli;o__Erysipelotrichales;f__Erysipelotrichaceae;g__JAHHTG01;s__JAHHTG01 sp944326825
MAGs_co_12028	G0324	172	2373918	160	13801.9	46919	11642	158856	500	52.4	87.64	1.08	d__Bacteria;p__Bacillota_A;c__Clostridia;o__Oscillospirales;f__Ruminococcaceae;g__Faecivivens;s__Faecivivens stercorigallinarum
META18IMWYN18_HuN-ZZ-F3_bin.22.strict	G0325	326	1950422	232	5982.89	15515	3382	57365	500	36.7	84.79	3.92	d__Bacteria;p__Bacillota;c__Bacilli;o__Staphylococcales;f__Salinicoccaceae;g__Jeotgalicoccus;s__Jeotgalicoccus meleagridis
YE1.bin.38	G0326	49	2178852	0	44466.4	59734	24439	260763	2879	55.25	95.1	1.01	d__Bacteria;p__Bacillota_A;c__Clostridia;o__Lachnospirales;f__Lachnospiraceae;g__Bilifractor;s__Bilifractor sp900318755
MAGs_co_5053	G0327	255	2147910	0	8423.18	11558	4032	45339	1715	62.74	80.18	1.71	d__Bacteria;p__Bacillota_A;c__Clostridia;o__Oscillospirales;f__Oscillospiraceae;g__Avoscillospira;s__Avoscillospira stercorigallinarum
MAGs_co_8818	G0328	421	1592119	0	3781.76	4994	1689	32340	1002	52.14	84.28	4.99	d__Bacteria;p__Bacillota;c__Bacilli;o__Lactobacillales;f__Lactobacillaceae;g__Limosilactobacillus;s__Limosilactobacillus ingluviei
META18IMWYN18_HeN-KF-L2_bin.13.permissive	G0329	492	2637185	320	5360.13	9087	2304	36683	504	45.88	81.73	4.78	d__Bacteria;p__Bacteroidota;c__Bacteroidia;o__Bacteroidales;f__Marinifilaceae;g__CALUMT01;s__CALUMT01 sp944321845
MAGs_co_3761	G0330	154	3145947	193	20428.2	48086	10147	155217	512	59.68	99.98	0.98	d__Bacteria;p__Actinomycetota;c__Actinomycetia;o__Actinomycetales;f__Micrococcaceae;g__Glutamicibacter;s__Glutamicibacter mishrai
MAGs_co_1014	G0331	43	2036091	0	47350.9	112058	24131	258797	3237	55.82	85.76	0.01	d__Bacteria;p__Bacteroidota;c__Bacteroidia;o__Bacteroidales;f__Bacteroidaceae;g__Alloprevotella;s__Alloprevotella sp000431275
MAGs_co_1508	G0332	434	1255985	510	2893.97	3758	1386	26596	504	48.03	87.01	3.16	d__Bacteria;p__Pseudomonadota;c__Alphaproteobacteria;o__RF32;f__CAG-239;g__CAZU01;s__CAZU01 sp944391495
HPIII1.bin.65	G0333	156	2219931	0	14230.3	20348	6744	70603	2254	53.35	89.32	0.04	d__Bacteria;p__Bacteroidota;c__Bacteroidia;o__Bacteroidales;f__Bacteroidaceae;g__Avibacteroides;s__Avibacteroides avistercoris
META18IMWYN18_JS-CZ-F3_bin.19.orig	G0334	307	2960928	0	9644.72	14459	4462	62357	1533	49.35	91.07	2.1	d__Bacteria;p__Bacillota_A;c__Clostridia;o__Lachnospirales;f__Lachnospiraceae;g__Fusicatenibacter;s__Fusicatenibacter sp900543115
META18IMWYN18_ZJ-HN-F1_bin.12.strict	G0335	325	1677957	20	5162.94	8235	2139	40110	506	45.47	80.1	1.31	d__Bacteria;p__Bacillota_C;c__Negativicutes;o__Veillonellales;f__Veillonellaceae;g__Veillonella_A;s__Veillonella_A magna
MAGs_co_6501	G0336	82	1661819	0	20266.1	25001	10226	88813	3345	50.75	90.18	2.54	d__Bacteria;p__Bacillota;c__Bacilli;o__Lactobacillales;f__Lactobacillaceae;g__Limosilactobacillus;s__Limosilactobacillus oris
MAGs_co_2005	G0337	338	1995877	0	5904.96	8450	2679	58333	1520	62.41	83.02	1.06	d__Bacteria;p__Pseudomonadota;c__Gammaproteobacteria;o__Burkholderiales;f__Burkholderiaceae_A;g__Sutterella;s__Sutterella merdavium
META18IMWYN18_ZJ-HY-F2_bin.29.strict	G0338	42	1565537	30	37274.7	82076	31811	213547	500	38.3	99.99	0.01	d__Bacteria;p__Campylobacterota;c__Campylobacteria;o__Campylobacterales;f__Helicobacteraceae;g__Helicobacter_G;s__Helicobacter_G avistercoris
MAGs_co_4886	G0339	1148	3224450	9743	2808.75	7215	752	40001	500	72.82	80.95	4	d__Bacteria;p__Actinomycetota;c__Actinomycetia;o__Actinomycetales;f__Dermabacteraceae;g__Brachybacterium;s__Brachybacterium paraconglomeratum
MAGs_co_8706	G0340	95	1776568	174	18700.7	45971	16874	114357	502	46.4	97.7	1.66	d__Bacteria;p__Bacillota_C;c__Negativicutes;o__Acidaminococcales;f__Acidaminococcaceae;g__CAG-266;s__CAG-266 sp000436095
MAGs_co_6763	G0341	53	1352462	333	25518.2	381382	65139	486154	502	50.92	93.95	0.41	d__Bacteria;p__Bacillota_A;c__Clostridia;o__Christensenellales;f__CAG-314;g__Heteroclostridium;s__Heteroclostridium caecigallinarum
MAGs_co_409	G0342	52	2006405	0	38584.7	70861	18578	315546	2784	49.81	94.47	0.36	d__Bacteria;p__Bacillota;c__Bacilli;o__Lactobacillales;f__Lactobacillaceae;g__Lactobacillus;s__
MAGs_co_4602	G0343	366	2502691	0	6837.95	8273	3607	44369	1546	56.68	80.56	0.84	d__Bacteria;p__Bacillota_A;c__Clostridia;o__Lachnospirales;f__Lachnospiraceae;g__Ventrisoma;s__Ventrisoma faecale
MAGs_co_83	G0344	41	2102543	0	51281.5	80280	24572	249589	2783	63.99	94.13	0	d__Bacteria;p__Bacillota_A;c__Clostridia;o__Oscillospirales;f__Ruminococcaceae;g__Gemmiger;s__Gemmiger stercoripullorum
MAGs_co_7142	G0345	104	2521458	0	24244.8	39486	11906	97421	2223	59.45	89.67	1.8	d__Bacteria;p__Bacillota_A;c__Clostridia;o__Oscillospirales;f__Acutalibacteraceae;g__Howiella;s__Howiella intestinavium
MAGs_co_7371	G0346	24	1523848	0	63493.7	93430	37309	274460	1394	40.54	98.39	0.51	d__Bacteria;p__Bacillota;c__Bacilli;o__Lactobacillales;f__Lactobacillaceae;g__Ligilactobacillus;s__Ligilactobacillus aviarius
MAGs_co_7934	G0347	302	2196373	345	7272.76	11264	3616	44956	507	56.84	86.76	1.32	d__Bacteria;p__Bacillota_A;c__Clostridia;o__Oscillospirales;f__Ruminococcaceae;g__Anaerotruncus;s__Anaerotruncus colihominis
MAGs_co_2741	G0348	1140	3495238	32	3066	4366	1448	34815	500	64.49	81.56	4.99	d__Bacteria;p__Actinomycetota;c__Actinomycetia;o__Actinomycetales;f__Brevibacteriaceae;g__Brevibacterium;s__Brevibacterium epidermidis
MAGs_co_3701	G0349	159	3021147	0	19000.9	33911	9005	84660	2217	41.77	100	4.49	d__Bacteria;p__Bacteroidota;c__Bacteroidia;o__Bacteroidales;f__Paludibacteraceae;g__Gallipaludibacter;s__
AH-YA-F1_bin.3.orig	G0350	989	2686478	0	2716.36	3189	1411	18571	1001	63.03	83.69	3.9	d__Bacteria;p__Actinomycetota;c__Actinomycetia;o__Mycobacteriales;f__Micromonosporaceae;g__Stackebrandtia;s__Stackebrandtia faecavium
MAGs_co_1271	G0351	100	1288438	0	12884.4	20905	5150	54026	1673	31.54	87.98	1.22	d__Bacteria;p__Bacillota;c__Bacilli;o__RF39;f__UBA660;g__Coprosoma;s__Coprosoma intestinipullorum
MAGs_co_11133	G0352	229	2791932	0	12191.8	19869	5536	82117	1464	64.85	91.07	0.45	d__Bacteria;p__Bacillota_A;c__Clostridia;o__Oscillospirales;f__Oscillospiraceae;g__Flavonifractor;s__Flavonifractor avistercoris
MAGs_co_10015	G0353	266	1745830	5	6563.27	12932	3200	49064	502	54.75	85.7	3.18	d__Bacteria;p__Bacillota_A;c__Clostridia;o__Christensenellales;f__Borkfalkiaceae;g__Borkfalkia;s__Borkfalkia faecipullorum
MAGs_co_10090	G0354	414	6099480	0	14733	21715	6872	89681	1365	43.56	94.49	4.02	d__Bacteria;p__Bacteroidota;c__Bacteroidia;o__Bacteroidales;f__Tannerellaceae;g__Parabacteroides;s__Parabacteroides goldsteinii
MAGs_co_304	G0355	216	2427198	473	11237	21761	4867	97444	501	48.64	86.9	4.7	d__Bacteria;p__Bacillota_A;c__Clostridia;o__Lachnospirales;f__Lachnospiraceae;g__Merdimonas;s__Merdimonas faecis
MAGs_co_11460	G0356	137	1420451	927	10368.3	25259	6838	182436	501	60.99	86.31	0.53	d__Archaea;p__Thermoplasmatota;c__Thermoplasmata;o__Methanomassiliicoccales;f__Methanomethylophilaceae;g__UBA71;s__UBA71 sp006954425
MAGs_co_11341	G0357	511	1823157	0	3567.82	4016	1861	19080	1500	68.61	83.25	3.15	d__Bacteria;p__Actinomycetota;c__Coriobacteriia;o__Coriobacteriales;f__Atopobiaceae;g__Thermophilibacter;s__Thermophilibacter sp944320385
MAGs_co_11297	G0358	136	2121748	100	15601.1	31254	6980	124532	500	56.04	95.89	1.77	d__Bacteria;p__Pseudomonadota;c__Gammaproteobacteria;o__Burkholderiales;f__Burkholderiaceae_A;g__Duodenibacillus;s__Duodenibacillus intestinigallinarum
MAGs_co_9598	G0359	330	2254490	0	6831.79	8542	3510	38697	1307	33.91	95.41	4.2	d__Bacteria;p__Bacteroidota;c__Bacteroidia;o__Flavobacteriales;f__Weeksellaceae;g__Chryseobacterium;s__Chryseobacterium sp017808115
META18IMWYN18_HeN-SQ-L1_bin.26.orig	G0360	102	1675484	0	16426.3	27316	7751	89718	1028	50.25	89.57	0.36	d__Bacteria;p__Bacillota;c__Bacilli;o__Lactobacillales;f__Lactobacillaceae;g__Lactobacillus;s__
MAGs_co_12204	G0361	159	2113461	590	13292.2	20825	7900	61960	512	49.47	87.3	0.11	d__Bacteria;p__Bacillota_A;c__Clostridia;o__Lachnospirales;f__Lachnospiraceae;g__Mediterraneibacter;s__Mediterraneibacter excrementipullorum
MAGs_co_6393	G0362	66	3379723	0	51207.9	58341	29707	174931	9837	49.63	98.6	0.13	d__Bacteria;p__Bacteroidota;c__Bacteroidia;o__Bacteroidales;f__Tannerellaceae;g__Parabacteroides;s__Parabacteroides intestinipullorum
MAGs_co_9654	G0363	180	2753654	0	15298.1	27765	6863	102204	1562	61.01	96.83	1.02	d__Bacteria;p__Bacillota_A;c__Clostridia;o__Oscillospirales;f__Ruminococcaceae;g__Gemmiger;s__Gemmiger avicola
MAGs_co_4728	G0364	23	1824574	0	79329.3	99784	48742	213566	3136	58.55	95.65	0.84	d__Bacteria;p__Bacteroidota;c__Bacteroidia;o__Bacteroidales;f__UBA932;g__Cryptobacteroides;s__Cryptobacteroides avistercoris
MAGs_co_8348	G0365	38	1630391	10	42905	262748	29245	415534	506	54.3	97.86	0.04	d__Bacteria;p__Bacillota_A;c__Clostridia;o__Christensenellales;f__UBA3700;g__Caccalectryoclostridium;s__Caccalectryoclostridium excrementigallinarum
MAGs_co_9699	G0366	491	1596873	33	3252.29	4240	1646	22668	502	46.95	92.84	2.89	d__Bacteria;p__Bacillota_A;c__Clostridia;o__Oscillospirales;f__Acutalibacteraceae;g__Eubacterium_R;s__Eubacterium_R faecale
MAGs_co_11374	G0367	186	2131802	70	11461.3	20801	5607	99239	505	51.83	83.79	2.61	d__Bacteria;p__Bacillota_A;c__Clostridia;o__Lachnospirales;f__Lachnospiraceae;g__Mediterraneibacter;s__Mediterraneibacter excrementavium
MAGs_co_11166	G0368	48	3290613	0	68554.4	90785	39376	198535	1543	49.58	95.46	0.12	d__Bacteria;p__Bacteroidota;c__Bacteroidia;o__Bacteroidales;f__Tannerellaceae;g__Parabacteroides;s__Parabacteroides sp944325345
MAGs_co_1915	G0369	360	1563420	0	4342.83	6113	2073	43914	1029	27.99	89.68	0.77	d__Bacteria;p__Bacillota_A;c__Clostridia;o__Lachnospirales;f__CAG-274;g__Tyzzerella;s__
MAGs_co_2206	G0370	54	2833395	0	52470.3	242428	84662	450404	1520	38.21	93.95	1.05	d__Bacteria;p__Bacillota_A;c__Clostridia;o__Lachnospirales;f__Lachnospiraceae;g__RUG11237;s__
MAGs_co_8877	G0371	511	1962942	2	3841.37	5443	1855	29176	508	64.22	81.79	2.59	d__Bacteria;p__Actinomycetota;c__Actinomycetia;o__Actinomycetales;f__Bifidobacteriaceae;g__Bifidobacterium;s__Bifidobacterium pullorum_B
HC59	G0372	242	3152653	188	13027.5	123024	17209	291528	78	36.45	100	0.17	d__Bacteria;p__Bacillota;c__Bacilli;o__Lactobacillales;f__Enterococcaceae;g__Enterococcus_B;s__Enterococcus_B hirae
d1O.bin.60	G0373	29	2009097	0	69279.2	104103	33521	351418	2871	43.43	96.77	0.17	d__Bacteria;p__Bacillota_C;c__Negativicutes;o__Acidaminococcales;f__Acidaminococcaceae;g__Phascolarctobacterium;s__Phascolarctobacterium faecium
MAGs_co_6418	G0374	87	2582021	0	29678.4	39598	16546	138167	2331	58.41	97.4	0.6	d__Bacteria;p__Bacillota_A;c__Clostridia;o__Lachnospirales;f__Lachnospiraceae;g__Lachnoclostridium_A;s__Lachnoclostridium_A stercoripullorum
MAGs_co_2761	G0375	469	2127839	0	4536.97	5603	2225	26405	1500	64.44	92.77	1.98	d__Bacteria;p__Bacillota_A;c__Clostridia;o__Oscillospirales;f__Oscillospiraceae;g__Pelethomonas;s__Pelethomonas intestinigallinarum
META18IMWYN18_GD-HL-L2-chongshangji_bin.3.strict	G0376	254	1069741	3353	4211.58	8731	1910	47997	500	51.17	88.28	4.83	d__Bacteria;p__Bacillota;c__Bacilli;o__Lactobacillales;f__Lactobacillaceae;g__Ligilactobacillus;s__Ligilactobacillus avistercoris
MAGs_co_9494	G0377	146	2367476	189	16215.6	37522	10625	115172	504	55.7	81.33	3.35	d__Bacteria;p__Bacillota_A;c__Clostridia;o__Lachnospirales;f__Lachnospiraceae;g__Merdisoma;s__Merdisoma sp944383645
MAGs_co_35	G0378	114	2455419	1721	21538.8	71454	12711	182879	500	68.81	96.56	1.25	d__Bacteria;p__Actinomycetota;c__Actinomycetia;o__Mycobacteriales;f__Mycobacteriaceae;g__Corynebacterium;s__Corynebacterium pollutisoli
META18IMWYN18_HuN-HT-F3_bin.31.strict	G0379	224	2447406	49	10925.9	25131	7317	102535	500	37.47	81.41	1.71	d__Bacteria;p__Bacteroidota;c__Bacteroidia;o__Bacteroidales;f__Dysgonomonadaceae;g__JAAYFB01;s__
AH-JA-L3_bin.2.strict	G0380	232	2431817	698	10482	24996	6355	105793	504	51.07	91.58	3.27	d__Bacteria;p__Bacteroidota;c__Bacteroidia;o__Bacteroidales;f__P3;g__Pullibacteroides;s__Pullibacteroides sp944321735
MAGs_co_11805	G0381	93	1168323	0	12562.6	16713	6343	46714	2438	43.77	91.99	0.44	d__Bacteria;p__Bacillota_A;c__Clostridia;o__Christensenellales;f__CAG-314;g__Heteroclostridium;s__Heteroclostridium sp944336125
MAGs_co_2241	G0382	536	1531980	0	2858.17	3429	1452	11918	1002	48.86	87.42	1.8	d__Bacteria;p__Bacillota_A;c__Clostridia;o__Christensenellales;f__DTU072;g__Stercoripulliclostridium_A;s__Stercoripulliclostridium_A merdigallinarum
MAGs_co_7074	G0383	55	1925112	10	35002	148313	27436	300482	503	35.21	99.94	0.35	d__Bacteria;p__Cyanobacteriota;c__Vampirovibrionia;o__Gastranaerophilales;f__Gastranaerophilaceae;g__Stercorousia;s__Stercorousia sp944326605
MAGs_co_10998	G0384	456	2704427	0	5930.76	7792	2940	31763	1510	53.6	83.32	2.52	d__Bacteria;p__Bacillota_A;c__Clostridia;o__Lachnospirales;f__Lachnospiraceae;g__Pullilachnospira;s__Pullilachnospira stercoravium
MAGs_co_1638	G0385	85	2078221	0	24449.7	36446	13123	122647	1029	41.67	99.97	0.27	d__Bacteria;p__Bacillota;c__Bacilli;o__Lactobacillales;f__Lactobacillaceae;g__Ligilactobacillus;s__Ligilactobacillus agilis
HL4.bin.68	G0386	89	1546641	0	17378	27332	10289	51216	2140	46.58	84.63	1.2	d__Bacteria;p__Bacillota_C;c__Negativicutes;o__Acidaminococcales;f__Acidaminococcaceae;g__CAG-266;s__CAG-266 sp000436095
MAGs_co_8839	G0387	446	3880359	129	8700.36	22560	4839	135583	500	72.57	88.91	3.77	d__Bacteria;p__Actinomycetota;c__Actinomycetia;o__Actinomycetales;f__Dermabacteraceae;g__Brachybacterium;s__Brachybacterium intestinipullorum
MAGs_co_11968	G0388	343	1687490	0	4919.8	5985	2522	40953	1531	64.74	84.68	1.34	d__Bacteria;p__Bacillota_A;c__Clostridia;o__Oscillospirales;f__Oscillospiraceae;g__Onthomonas;s__Onthomonas avicola
HPIII5.bin.55	G0389	127	2175084	0	17126.7	26632	7852	91061	2133	53.93	87.57	0.51	d__Bacteria;p__Bacillota_C;c__Negativicutes;o__Veillonellales;f__Megasphaeraceae;g__Megasphaera;s__Megasphaera stantonii
MAGs_co_5139	G0390	174	1369229	0	7869.13	11462	4010	45397	1501	42.64	80.96	0.33	d__Bacteria;p__Bacillota;c__Bacilli;o__Lactobacillales;f__Carnobacteriaceae;g__Lacticigenium;s__
MAGs_co_8879	G0391	331	1935708	181	5848.06	9165	3079	40007	501	60.76	86.92	2.78	d__Bacteria;p__Bacillota_A;c__Clostridia;o__Oscillospirales;f__Butyricicoccaceae;g__Agathobaculum;s__Agathobaculum intestinigallinarum
MAGs_co_131	G0392	591	1488898	0	2519.29	2835	1337	17934	1003	45.93	89.83	4.13	d__Bacteria;p__Bacillota_A;c__Clostridia;o__Christensenellales;f__CAG-314;g__Fimimonas;s__Fimimonas gallinarum
MAGs_co_2289	G0393	45	1976083	453	43913	207218	25912	376625	513	47.74	95.9	0.01	d__Bacteria;p__Bacillota_A;c__Clostridia;o__Christensenellales;f__UBA3700;g__Ornithoclostridium;s__Ornithoclostridium faecavium
META18IMWYN18_ZJ-HN-L3_bin.42.orig	G0394	594	2180385	0	3670.68	4510	1885	21234	1003	52.77	86.83	3.88	d__Bacteria;p__Bacillota_A;c__Clostridia;o__Lachnospirales;f__Lachnospiraceae;g__Copromonas;s__Copromonas avistercoris
META18IMWYN18_HuN-FR-L2_bin.18.strict	G0395	313	2432412	640	7771.28	30115	5024	78911	502	31.87	83.44	4.12	d__Bacteria;p__Bacillota_A;c__Clostridia;o__Lachnospirales;f__Lachnospiraceae;g__Fimimorpha;s__Fimimorpha sp904395845
MAGs_co_208	G0396	311	2080861	1004	6690.87	11759	4040	34623	501	57.98	85.19	0.6	d__Bacteria;p__Bacillota_A;c__Clostridia;o__Oscillospirales;f__Ruminococcaceae;g__Negativibacillus;s__Negativibacillus faecipullorum
MAGs_co_10434	G0397	445	3002792	0	6747.85	8561	3425	37850	1523	31.88	89.55	1.73	d__Bacteria;p__Bacillota_A;c__Clostridia;o__Lachnospirales;f__Lachnospiraceae;g__Scybalomonas;s__
MAGs_co_3737	G0398	225	2160409	10819	9601.82	26480	5616	86681	500	64.45	85.53	1.91	d__Bacteria;p__Bacillota_A;c__Clostridia;o__Oscillospirales;f__Ruminococcaceae;g__Faecalibacterium;s__Faecalibacterium intestinigallinarum
MAGs_co_10703	G0399	543	1917436	354	3531.19	5031	1716	26066	501	52.53	81.24	2.57	d__Bacteria;p__Bacteroidota;c__Bacteroidia;o__Bacteroidales;f__Bacteroidaceae;g__Prevotella;s__Prevotella avicola
MAGs_co_3235	G0400	176	1958997	0	11130.7	15038	5745	61953	1298	60.87	90.93	1.1	d__Bacteria;p__Bacillota_A;c__Clostridia;o__Oscillospirales;f__Oscillospiraceae;g__Avoscillospira;s__Avoscillospira stercoripullorum
MAGs_co_4919	G0401	169	3929379	0	23250.8	43310	10706	165742	1125	45.97	100	1.56	d__Bacteria;p__Bacteroidota;c__Bacteroidia;o__Bacteroidales;f__Bacteroidaceae;g__Phocaeicola;s__Phocaeicola intestinalis
MAGs_co_11407	G0402	129	1855809	10	14386.1	37809	11057	121393	501	45.69	96.34	2.05	d__Bacteria;p__Bacillota_C;c__Negativicutes;o__Acidaminococcales;f__Acidaminococcaceae;g__CAG-266;s__CAG-266 sp000436095
MAGs_co_9103	G0403	51	2185916	0	42861.1	77941	26087	165786	3557	62.47	91.95	0.13	d__Bacteria;p__Bacteroidota;c__Bacteroidia;o__Bacteroidales;f__Rikenellaceae;g__Alistipes;s__Alistipes faecavium
MAGs_co_7385	G0404	98	2252227	40	22981.9	38839	11958	115646	527	49.65	83.28	1.38	d__Bacteria;p__Bacillota_A;c__Clostridia;o__Lachnospirales;f__Lachnospiraceae;g__Blautia_A;s__Blautia_A excrementigallinarum
MAGs_co_10551	G0405	64	2086979	246	32609	106407	23916	202046	517	50.04	99.78	0.02	d__Bacteria;p__Bacillota_A;c__Clostridia;o__Oscillospirales;f__Acutalibacteraceae;g__Fimenecus;s__Fimenecus excrementavium
MAGs_co_3265	G0406	30	2372930	0	79097.7	117037	45230	218492	3746	51.26	99.29	2.32	d__Bacteria;p__Bacteroidota;c__Bacteroidia;o__Bacteroidales;f__UBA932;g__Cryptobacteroides;s__Cryptobacteroides gallistercoris
META18IMWYN18_ZJ-JX-L2_bin.25.strict	G0407	93	1864724	127	20050.8	45055	15079	99527	500	49.66	90.41	0.24	d__Bacteria;p__Bacteroidota;c__Bacteroidia;o__Bacteroidales;f__UBA932;g__Merdivivens;s__Merdivivens faecigallinarum
META19IMWYN04_GD-DG-L7_bin.25.orig	G0408	53	1837181	0	34663.8	55281	17054	104591	2746	49.64	87.56	2.67	d__Bacteria;p__Bacteroidota;c__Bacteroidia;o__Bacteroidales;f__UBA932;g__Merdivivens;s__Merdivivens faecigallinarum
MAGs_co_2763	G0409	80	1774756	0	22184.5	52005	8874	124115	1546	34.31	100	0.45	d__Bacteria;p__Campylobacterota;c__Campylobacteria;o__Campylobacterales;f__Helicobacteraceae;g__Helicobacter_D;s__Helicobacter_D pullorum
META18IMWYN18_ZJ-HN-L1_bin.47.strict	G0410	85	1427832	192	16798	58620	11976	165177	504	38.42	90.32	2.24	d__Bacteria;p__Campylobacterota;c__Campylobacteria;o__Campylobacterales;f__Helicobacteraceae;g__Helicobacter_G;s__Helicobacter_G avistercoris
MAGs_co_1135	G0411	447	2191255	30	4902.14	7936	2987	31025	500	55.56	80.47	2.1	d__Bacteria;p__Bacillota_A;c__Clostridia;o__Lachnospirales;f__Lachnospiraceae;g__Merdisoma;s__Merdisoma sp944383645
MAGs_co_8750	G0412	488	2374805	0	4866.4	6199	2390	32143	1031	56.41	94.46	3.55	d__Bacteria;p__Bacillota_A;c__Clostridia;o__Oscillospirales;f__Butyricicoccaceae;g__Pseudobutyricicoccus;s__Pseudobutyricicoccus sp003477405
MAGs_co_5675	G0413	183	2210185	8662	12077.5	31418	6684	101795	504	63.47	91.25	0.28	d__Bacteria;p__Bacillota_A;c__Clostridia;o__Oscillospirales;f__Ruminococcaceae;g__Gemmiger;s__Gemmiger avistercoris
MAGs_co_11814	G0414	216	2458917	0	11383.9	15416	5316	78446	2309	60.04	88.53	1.27	d__Bacteria;p__Actinomycetota;c__Coriobacteriia;o__Coriobacteriales;f__Eggerthellaceae;g__Slackia_A;s__Slackia_A equolifaciens
MAGs_co_3019	G0415	46	3102466	0	67444.9	91974	50083	184152	2030	50.84	97.78	0.07	d__Bacteria;p__Bacteroidota;c__Bacteroidia;o__Bacteroidales;f__Bacteroidaceae;g__Prevotella;s__Prevotella sp900554545
MAGs_co_8237	G0416	94	1888740	0	20093	29581	11317	85888	1213	41.91	99.61	0.11	d__Bacteria;p__Bacillota;c__Bacilli;o__Lactobacillales;f__Lactobacillaceae;g__Ligilactobacillus;s__Ligilactobacillus agilis
MAGs_co_7685	G0417	147	2181606	0	14840.9	25337	6754	103181	1565	63.63	94.68	2.07	d__Bacteria;p__Bacillota_A;c__Clostridia;o__Oscillospirales;f__Ruminococcaceae;g__Gemmiger;s__Gemmiger avistercoris
META18IMWYN18_JS-CZ-F3_bin.1.strict	G0418	216	2744424	0	12705.7	30027	7913	62281	500	43.39	83.43	4.07	d__Bacteria;p__Bacillota_A;c__Clostridia;o__Lachnospirales;f__Lachnospiraceae;g__Anaerostipes;s__Anaerostipes butyraticus
MAGs_co_8752	G0419	136	1836063	0	13500.5	20548	6160	61229	1506	60.49	81.16	0.12	d__Bacteria;p__Bacillota_A;c__Clostridia;o__Oscillospirales;f__Oscillospiraceae;g__Enterenecus;s__Enterenecus avicola
MAGs_co_8684	G0420	296	1839265	330	6213.73	9011	2728	364786	509	49.95	92.2	4.57	d__Bacteria;p__Bacillota_A;c__Clostridia;o__Oscillospirales;f__Ruminococcaceae;g__Faeciplasma;s__Faeciplasma pullistercoris
MAGs_co_5105	G0421	147	3593513	0	24445.7	33443	12055	212036	2402	48.22	88.74	0.3	d__Bacteria;p__Bacteroidota;c__Bacteroidia;o__Bacteroidales;f__Bacteroidaceae;g__Mediterranea;s__Mediterranea ndongoniae
MAGs_co_12291	G0422	72	4502501	0	62534.7	111486	31564	318855	4285	42.05	99.96	1.77	d__Bacteria;p__Bacteroidota;c__Bacteroidia;o__Bacteroidales;f__Marinifilaceae;g__Butyricimonas;s__Butyricimonas virosa
MAGs_co_2827	G0423	324	3252019	716	10037.1	20204	5251	124401	501	64.55	86.28	1.9	d__Bacteria;p__Actinomycetota;c__Actinomycetia;o__Actinomycetales;f__Brevibacteriaceae;g__Brevibacterium;s__Brevibacterium epidermidis
META19IMWYN04_GD-DG-L9_bin.90.orig	G0424	542	1873376	0	3456.41	3890	1965	17151	1502	65.26	84.41	3.11	d__Bacteria;p__Bacillota_A;c__Clostridia;o__Oscillospirales;f__Ruminococcaceae;g__Faecalibacterium;s__Faecalibacterium gallistercoris
MAGs_co_10198	G0425	371	1333435	2	3594.16	5153	1647	20466	500	55.43	82.72	0.55	d__Bacteria;p__Bacillota_A;c__Clostridia;o__Christensenellales;f__UBA3700;g__Caccalectryoclostridium;s__Caccalectryoclostridium excrementigallinarum
MAGs_co_8857	G0426	399	2069681	0	5187.17	6446	2518	33543	1506	63.47	97.87	1.93	d__Bacteria;p__Bacillota_A;c__Clostridia;o__Oscillospirales;f__Oscillospiraceae;g__Evtepia;s__Evtepia excrementipullorum
MAGs_co_2179	G0427	107	2431617	0	22725.4	81272	7021	277316	1332	57.57	99.7	1.15	d__Bacteria;p__Bacillota_A;c__Clostridia;o__Oscillospirales;f__Acutalibacteraceae;g__Caproicibacterium;s__Caproicibacterium sp944385055
d42H.bin.5	G0428	48	2005049	0	41771.9	66471	22418	166993	4752	39.56	88.27	0	d__Bacteria;p__Pseudomonadota;c__Gammaproteobacteria;o__Enterobacterales_A;f__Pasteurellaceae;g__Gallibacterium;s__Gallibacterium anatis
MAGs_co_4152	G0429	66	1856853	0	28134.1	48485	17237	89490	1216	50.81	97.87	0.74	d__Bacteria;p__Bacillota_A;c__Clostridia;o__Christensenellales;f__DTU072;g__Stercoripulliclostridium_A;s__Stercoripulliclostridium_A sp944362765
MAGs_co_4739	G0430	113	2341895	0	20724.7	31067	10378	72531	3146	52.91	85.59	0.82	d__Bacteria;p__Bacteroidota;c__Bacteroidia;o__Bacteroidales;f__Rikenellaceae;g__Alistipes_A;s__Alistipes_A sp944326855
YE5.bin.41	G0431	58	1624606	0	28010.5	45511	12492	135836	2324	47.93	86.31	1.51	d__Bacteria;p__Bacillota;c__Bacilli;o__Lactobacillales;f__Lactobacillaceae;g__Limosilactobacillus;s__Limosilactobacillus panis_A
META18IMWYN18_SD-LC-L3_bin.11.strict	G0432	128	1778314	50	13893.1	26259	6901	101412	504	34.06	99.84	0.49	d__Bacteria;p__Campylobacterota;c__Campylobacteria;o__Campylobacterales;f__Campylobacteraceae;g__Campylobacter_D;s__Campylobacter_D avium
MAGs_co_10924	G0433	164	1596688	256	9735.9	17197	4572	61695	513	42.28	85.84	0.94	d__Bacteria;p__Bacillota;c__Bacilli;o__Lactobacillales;f__Lactobacillaceae;g__Ligilactobacillus;s__Ligilactobacillus agilis
MAGs_co_4688	G0434	390	2108723	0	5406.98	6907	2658	25630	1504	62.4	96.29	4.73	d__Bacteria;p__Bacillota_A;c__Clostridia;o__Oscillospirales;f__Acutalibacteraceae;g__UBA1417;s__UBA1417 sp900552925
MAGs_co_3665	G0435	313	1338305	0	4275.73	5276	2180	19000	1505	59.99	87.07	0.22	d__Bacteria;p__Bacillota_A;c__Clostridia;o__Christensenellales;f__CAG-917;g__Limadaptatus;s__Limadaptatus sp900754695
MAGs_co_2836	G0436	392	1765554	138	4503.96	7762	1890	87357	500	46.34	94.57	1.83	d__Bacteria;p__Bacillota;c__Bacilli;o__Bacillales;f__Planococcaceae;g__Savagea;s__Savagea sp009740415
MAGs_co_5964	G0437	203	1954511	0	9628.13	13678	4259	69636	1736	51.94	83.94	1.15	d__Bacteria;p__Bacteroidota;c__Bacteroidia;o__Bacteroidales;f__UBA932;g__Cryptobacteroides;s__Cryptobacteroides gallistercoris
MAGs_co_8645	G0438	69	3278792	0	47518.7	99615	19952	429182	1406	43.58	99.81	0.09	d__Bacteria;p__Bacteroidota;c__Bacteroidia;o__Bacteroidales;f__Barnesiellaceae;g__Barnesiella;s__Barnesiella intestinihominis
MAGs_co_9446	G0439	395	1716632	106	4345.9	6452	2034	32240	500	50.81	90.83	0.94	d__Bacteria;p__Bacillota_A;c__Clostridia;o__Oscillospirales;f__Acutalibacteraceae;g__Fimenecus;s__Fimenecus excrementavium
MAGs_co_924	G0440	117	2204754	0	18844	25253	10199	88456	1249	36.48	87.72	0.56	d__Bacteria;p__Bacillota;c__Bacilli;o__Lactobacillales;f__Enterococcaceae;g__Enterococcus_E;s__Enterococcus_E cecorum
META18IMWYN18_JS-SZ-L2_bin.36.strict	G0441	365	2427582	485	6650.91	17179	3672	51756	500	31.54	99.99	1.67	d__Bacteria;p__Bacillota_C;c__Negativicutes;o__Selenomonadales;f__Selenomonadaceae;g__Megamonas;s__Megamonas funiformis
MAGs_co_4691	G0442	493	2445838	110	4961.13	7062	2352	36640	500	58.92	91.59	2.96	d__Bacteria;p__Bacteroidota;c__Bacteroidia;o__Bacteroidales;f__Rikenellaceae;g__Alistipes_A;s__Alistipes_A ihumii
MAGs_co_340	G0443	155	2137977	336	13793.4	42289	6991	157124	506	50.15	80.7	0.05	d__Bacteria;p__Bacillota_A;c__Clostridia;o__Lachnospirales;f__Lachnospiraceae;g__Merdimonas;s__Merdimonas massiliensis_A
MAGs_co_2531	G0444	204	1661762	0	8145.89	11670	3423	45419	1536	51.15	80.82	0.78	d__Bacteria;p__Spirochaetota;c__Spirochaetia;o__Sphaerochaetales;f__Sphaerochaetaceae;g__Bullifex;s__Bullifex sp944390865
MAGs_co_9800	G0445	493	2543562	0	5159.35	6492	2652	30090	1023	51.96	90.39	3.03	d__Bacteria;p__Bacteroidota;c__Bacteroidia;o__Bacteroidales;f__Tannerellaceae;g__Parabacteroides;s__Parabacteroides sp944325345
d1G.bin.60	G0446	105	3122303	0	29736.2	49891	16697	359598	2053	41.94	87.18	0.91	d__Bacteria;p__Bacillota_A;c__Clostridia;o__Lachnospirales;f__Lachnospiraceae;g__Roseburia;s__Roseburia inulinivorans
MAGs_co_4944	G0447	349	1956497	0	5606.01	6903	2939	23890	1506	60.28	80.27	2.98	d__Bacteria;p__Bacillota_A;c__Clostridia;o__Oscillospirales;f__Acutalibacteraceae;g__Acutalibacter;s__Acutalibacter sp944376265
MAGs_co_11486	G0448	480	2114431	77	4405.06	5374	2280	31674	502	44.82	81.19	0.72	d__Bacteria;p__Pseudomonadota;c__Gammaproteobacteria;o__Pseudomonadales;f__Moraxellaceae;g__Psychrobacter;s__Psychrobacter faecalis
MAGs_co_5798	G0449	558	1996890	0	3578.66	4001	1972	15787	1508	64.99	83.13	2.9	d__Bacteria;p__Actinomycetota;c__Coriobacteriia;o__Coriobacteriales;f__Coriobacteriaceae;g__Collinsella;s__Collinsella ihumii
MAGs_co_795	G0450	388	2894304	2042	7459.55	14398	3650	44290	502	53.83	80.08	3.88	d__Bacteria;p__Pseudomonadota;c__Gammaproteobacteria;o__Enterobacterales_A;f__Succinivibrionaceae;g__Anaerobiospirillum;s__Anaerobiospirillum sp944390115
MAGs_co_784	G0451	58	2729296	0	47056.8	100106	19781	350760	1642	59.5	96.07	0.8	d__Bacteria;p__Pseudomonadota;c__Gammaproteobacteria;o__Burkholderiales;f__Burkholderiaceae_A;g__Sutterella;s__Sutterella sp905213905
MAGs_co_7758	G0452	106	1816139	110	17133.4	35731	9307	92995	506	52.85	96.82	0.53	d__Bacteria;p__Bacillota_A;c__Clostridia;o__Christensenellales;f__DTU072;g__Stercoripulliclostridium;s__Stercoripulliclostridium merdipullorum
MAGs_co_4663	G0453	258	1658649	0	6428.87	8310	3215	41664	1020	36.32	83.41	2.22	d__Bacteria;p__Bacillota;c__Bacilli;o__Staphylococcales;f__Salinicoccaceae;g__Jeotgalicoccus;s__Jeotgalicoccus meleagridis
MAGs_co_3664	G0454	435	1990762	0	4576.46	5239	2450	22639	1554	62.18	82.31	2.55	d__Bacteria;p__Bacillota_A;c__Clostridia;o__Oscillospirales;f__Acutalibacteraceae;g__Acutalibacter;s__Acutalibacter ornithocaccae
META18IMWYN18_GD-HS-F2_bin.10.strict	G0455	354	2396053	2310	6768.51	13097	3153	72626	512	54.77	92.84	1.3	d__Bacteria;p__Actinomycetota;c__Actinomycetia;o__Mycobacteriales;f__Mycobacteriaceae;g__Corynebacterium;s__Corynebacterium stationis
MAGs_co_5629	G0456	414	2199700	810	5313.29	10786	2977	49979	501	64.87	84.2	3.12	d__Bacteria;p__Bacillota_A;c__Clostridia;o__Oscillospirales;f__Ruminococcaceae;g__Faecalibacterium;s__Faecalibacterium gallistercoris
MAGs_co_4783	G0457	396	2808980	0	7093.38	8682	3640	34680	1501	39.68	86.65	0.4	d__Bacteria;p__Bacillota;c__Bacilli;o__Bacillales;f__Planococcaceae;g__Kurthia;s__Kurthia intestinigallinarum
MAGs_co_9255	G0458	227	2931690	423	12914.9	35565	6902	130657	503	60.71	99.92	0.46	d__Bacteria;p__Bacillota_A;c__Clostridia;o__Oscillospirales;f__Acutalibacteraceae;g__Acutalibacter;s__Acutalibacter ornithocaccae
MAGs_co_6472	G0459	146	2478825	0	16978.2	27895	8331	91283	1204	59.45	98.23	0.87	d__Bacteria;p__Bacillota_A;c__Clostridia;o__Oscillospirales;f__Oscillospiraceae;g__Avoscillospira;s__Avoscillospira stercoripullorum
MAGs_co_6837	G0460	119	1968312	0	16540.4	25470	7535	69093	1594	53.01	87.8	1.2	d__Bacteria;p__Bacteroidota;c__Bacteroidia;o__Bacteroidales;f__UBA932;g__Coprenecus;s__
MAGs_co_5711	G0461	200	1013272	1872	5066.36	8553	2216	47552	510	42.01	91.37	3.52	d__Bacteria;p__Bacillota;c__Bacilli;o__RFN20;f__CAG-826;g__UBA4951;s__UBA4951 sp900542595
MAGs_co_11856	G0462	261	1975443	100	7568.75	13322	3373	50691	521	54.94	87.65	1.93	d__Bacteria;p__Pseudomonadota;c__Gammaproteobacteria;o__Burkholderiales;f__Burkholderiaceae_A;g__Duodenibacillus;s__Duodenibacillus intestinavium
MAGs_co_7558	G0463	292	3349533	0	11471	17636	5507	87845	1157	35.95	97.79	2.83	d__Bacteria;p__Bacillota_A;c__Clostridia;o__Lachnospirales;f__Lachnospiraceae;g__Fimimorpha;s__Fimimorpha faecalis
META18IMWYN18_HuN-CS-L1_bin.67.orig	G0464	397	2536044	0	6388.02	8012	3175	35574	1503	54.42	80.5	1.1	d__Bacteria;p__Bacteroidota;c__Bacteroidia;o__Bacteroidales;f__Barnesiellaceae;g__Barnesiella;s__Barnesiella merdigallinarum
META18IMWYN18_ZJ-HN-F2_bin.15.strict	G0465	129	3229562	30	25035.4	53027	15605	134628	502	40.57	95.21	0	d__Bacteria;p__Bacteroidota;c__Bacteroidia;o__Bacteroidales;f__Bacteroidaceae;g__Phocaeicola;s__Phocaeicola caecigallinarum_A
MAGs_co_10242	G0466	251	3286862	5	13095.1	26105	6817	161942	500	42.84	97.69	1.41	d__Bacteria;p__Bacillota;c__Bacilli;o__Lactobacillales;f__Enterococcaceae;g__Enterococcus_D;s__Enterococcus_D innesii
YP3.bin.25	G0467	297	2758647	0	9288.37	13475	4023	149733	2002	43.53	83.61	2.57	d__Bacteria;p__Bacillota;c__Bacilli;o__Lactobacillales;f__Enterococcaceae;g__Enterococcus_D;s__Enterococcus_D casseliflavus
MAGs_co_1740	G0468	58	2797168	0	48227	76849	27248	177639	2348	54.13	99.82	0.08	d__Bacteria;p__Bacteroidota;c__Bacteroidia;o__Bacteroidales;f__Barnesiellaceae;g__Barnesiella;s__Barnesiella merdigallinarum
MAGs_co_5681	G0469	474	2254409	290	4756.14	8221	2341	50783	500	45.28	81.47	3.83	d__Bacteria;p__Bacillota_A;c__Clostridia;o__Lachnospirales;f__Anaerotignaceae;g__Anaerotignum;s__Anaerotignum lactatifermentans
MAGs_co_9267	G0470	85	2379216	0	27990.8	41146	15345	170081	1753	62.95	94.11	0.07	d__Bacteria;p__Bacillota_A;c__Clostridia;o__Oscillospirales;f__Ruminococcaceae;g__Faecalibacterium;s__Faecalibacterium avium
META18IMWYN18_HuN-FR-L3_bin.68.strict	G0471	46	1539578	216	33469.1	83637	24455	288493	512	42.41	98.91	0.02	d__Bacteria;p__Bacillota_A;c__Clostridia;o__Christensenellales;f__CAG-917;g__CAG-917;s__CAG-917 sp000437555
GX-RX-L2_bin.1.strict	G0472	49	824921	150	16835.1	32224	9171	60632	502	46.02	80.84	0.7	d__Bacteria;p__Pseudomonadota;c__Alphaproteobacteria;o__Rs-D84;f__Rs-D84;g__Enterousia;s__Enterousia intestinigallinarum
MAGs_co_1288	G0473	357	3626281	638	10157.6	32587	4776	199166	500	37.5	91.92	2.26	d__Bacteria;p__Bacteroidota;c__Bacteroidia;o__Bacteroidales;f__Bacteroidaceae;g__Prevotella;s__
META18IMWYN18_HeN-KF-L1_bin.7.orig	G0474	275	2862327	0	10408.5	16285	4942	53244	1080	55.26	96.26	0.31	d__Bacteria;p__Pseudomonadota;c__Gammaproteobacteria;o__Enterobacterales_A;f__Succinivibrionaceae;g__Avisuccinivibrio_A;s__Avisuccinivibrio_A pullicola
MAGs_co_3425	G0475	317	1829246	0	5770.49	7442	2785	34450	1521	55.53	80.09	2.82	d__Bacteria;p__Bacillota;c__Bacilli;o__Erysipelotrichales;f__Erysipelotrichaceae;g__Merdibacter;s__Merdibacter merdipullorum
META18IMWYN18_GD-GM-L3_bin.39.permissive	G0476	203	1225883	10	6038.83	10316	3103	47360	500	30.82	81.33	0.22	d__Archaea;p__Methanobacteriota;c__Methanobacteria;o__Methanobacteriales;f__Methanobacteriaceae;g__Methanobrevibacter_A;s__Methanobrevibacter_A woesei
MAGs_co_5017	G0477	122	2355719	381	19309.2	62627	13602	259364	504	45.53	96.77	0	d__Bacteria;p__Bacillota_A;c__Clostridia;o__Oscillospirales;f__Ruminococcaceae;g__Negativibacillus;s__Negativibacillus massiliensis
META18IMWYN18_HuN-LY-F1_bin.7.strict	G0478	53	2040250	20	38495.3	186042	63182	320810	506	51.54	97.96	1.14	d__Bacteria;p__Bacillota_A;c__Clostridia;o__Christensenellales;f__DTU072;g__Stercoripulliclostridium_A;s__Stercoripulliclostridium_A pullicola
MAGs_co_2953	G0479	430	2058473	0	4787.15	6074	2379	21091	1513	62.31	85.21	3.57	d__Bacteria;p__Bacillota_A;c__Clostridia;o__Oscillospirales;f__Acutalibacteraceae;g__Acutalibacter;s__Acutalibacter ornithocaccae
META18IMWYN18_JS-NJ-L1_bin.50.strict	G0480	786	2502163	100	3183.41	4429	1537	21281	500	49.42	81.37	3.23	d__Bacteria;p__Bacteroidota;c__Bacteroidia;o__Bacteroidales;f__Tannerellaceae;g__Parabacteroides;s__Parabacteroides intestinipullorum
MAGs_co_6804	G0481	287	3157068	38	11000.2	18420	5014	103385	529	46.55	85.91	1.48	d__Bacteria;p__Bacillota_A;c__Clostridia;o__Lachnospirales;f__Lachnospiraceae;g__Blautia_A;s__Blautia_A excrementipullorum
MAGs_co_6511	G0482	112	1823511	0	16281.4	27518	7013	100929	2574	44.46	84.43	0.16	d__Bacteria;p__Bacteroidota;c__Bacteroidia;o__Bacteroidales;f__UBA932;g__Coprenecus;s__
MAGs_co_349	G0483	88	3403318	0	38674.1	67075	19849	194196	2096	48.77	82.55	0.13	d__Bacteria;p__Bacteroidota;c__Bacteroidia;o__Bacteroidales;f__Bacteroidaceae;g__Mediterranea;s__Mediterranea sp900553815
MAGs_co_7830	G0484	130	1652782	4629	12713.7	25249	8607	85083	501	48.96	94.18	2.03	d__Bacteria;p__Bacillota_A;c__Clostridia;o__Christensenellales;f__DTU072;g__Stercoripulliclostridium_A;s__Stercoripulliclostridium_A merdigallinarum
MAGs_co_9843	G0485	86	1610985	0	18732.4	35098	8913	110115	1325	30.01	93.78	1.65	d__Bacteria;p__Bacillota;c__Bacilli;o__RFN20;f__CAG-826;g__Onthovivens;s__
MAGs_co_4502	G0486	571	2193127	0	3840.85	5611	1642	26297	1001	40.97	87.92	3.98	d__Bacteria;p__Pseudomonadota;c__Gammaproteobacteria;o__Enterobacterales_A;f__Pasteurellaceae;g__Gallibacterium;s__Gallibacterium anatis
MAGs_co_5402	G0487	78	2048607	0	26264.2	35764	13455	129933	3246	36.42	88.1	0.09	d__Bacteria;p__Bacillota;c__Bacilli;o__Lactobacillales;f__Enterococcaceae;g__Enterococcus_E;s__Enterococcus_E cecorum
MAGs_co_3811	G0488	83	1945807	395	23443.5	101748	27685	215327	501	50.34	97.09	0.1	d__Bacteria;p__Bacillota_A;c__Clostridia;o__Oscillospirales;f__Acutalibacteraceae;g__Fimenecus;s__Fimenecus excrementavium
MAGs_co_1973	G0489	307	2894830	0	9429.41	12340	4616	57562	1735	46.43	97.06	4.55	d__Bacteria;p__Bacillota_A;c__Clostridia;o__Lachnospirales;f__Lachnospiraceae;g__Blautia;s__Blautia avicola
MAGs_co_334	G0490	391	2018828	0	5163.24	7349	2385	36597	1002	35.85	81.13	1.73	d__Bacteria;p__Bacillota;c__Bacilli;o__Erysipelotrichales;f__Erysipelotrichaceae;g__Faecalitalea;s__Faecalitalea cylindroides
META18IMWYN18_GD-HL-L3_bin.18.orig	G0491	141	1633424	0	11584.6	16607	5312	60309	1639	59.17	92.63	1.72	d__Bacteria;p__Bacillota_A;c__Clostridia;o__Christensenellales;f__CAG-917;g__Limadaptatus;s__Limadaptatus sp900754695
MAGs_co_11335	G0492	322	1939033	1040	6021.84	9328	3089	32629	500	57.9	81.99	0.33	d__Bacteria;p__Bacillota_A;c__Clostridia;o__Oscillospirales;f__Ruminococcaceae;g__Negativibacillus;s__Negativibacillus faecipullorum
MAGs_co_9907	G0493	223	2035099	0	9126	10931	4779	48994	1634	55.32	81.08	1.93	d__Bacteria;p__Bacteroidota;c__Bacteroidia;o__Bacteroidales;f__UBA932;g__Cryptobacteroides;s__Cryptobacteroides merdigallinarum
MAGs_co_1555	G0494	230	2169254	0	9431.54	12944	4753	43649	1592	43.93	85.78	1.64	d__Bacteria;p__Bacillota;c__Bacilli;o__Erysipelotrichales;f__Coprobacillaceae;g__Fimiplasma;s__Fimiplasma intestinipullorum
MAGs_co_4230	G0495	115	1729478	20	15038.9	30225	7068	93532	512	48.44	95.24	0.78	d__Bacteria;p__Bacillota_A;c__Clostridia;o__Christensenellales;f__DTU072;g__Stercoripulliclostridium_A;s__Stercoripulliclostridium_A merdigallinarum
MAGs_co_6225	G0496	84	1885682	0	22448.6	33038	11739	90504	1528	49.79	89.73	0.38	d__Bacteria;p__Bacteroidota;c__Bacteroidia;o__Bacteroidales;f__UBA932;g__Merdivivens;s__Merdivivens faecigallinarum
MAGs_co_8549	G0497	205	1670134	2778	8147	17938	3572	64696	503	47.42	83.65	4.51	d__Bacteria;p__Pseudomonadota;c__Gammaproteobacteria;o__Burkholderiales;f__Burkholderiaceae_A;g__Aphodousia;s__Aphodousia secunda_B
MAGs_co_1779	G0498	59	4939673	0	83723.3	134345	42347	621990	2095	44.96	100	1.28	d__Bacteria;p__Bacteroidota;c__Bacteroidia;o__Bacteroidales;f__Tannerellaceae;g__Parabacteroides;s__Parabacteroides distasonis
MAGs_co_7316	G0499	106	2834465	0	26740.2	52309	16486	231234	1063	54.16	92.31	2.15	d__Bacteria;p__Bacteroidota;c__Bacteroidia;o__Bacteroidales;f__Barnesiellaceae;g__Barnesiella;s__Barnesiella merdigallinarum
MAGs_co_5157	G0500	569	1814752	0	3189.37	3833	1621	21481	1003	47.29	82.04	1.37	d__Bacteria;p__Bacteroidota;c__Bacteroidia;o__Bacteroidales;f__G3-4614;g__Caccoplasma;s__Caccoplasma merdipullorum
MAGs_co_11159	G0501	117	696284	0	5951.15	7485	2837	31529	1655	39.82	88.3	4.37	d__Bacteria;p__Bacillota_A;c__Clostridia;o__Christensenellales;f__UBA1242;g__Caccovivens;s__Caccovivens sp944372365
MAGs_co_1363	G0502	291	1482071	515	5093.03	10833	2405	36075	500	51.07	84.36	2.09	d__Bacteria;p__Bacillota_A;c__Clostridia;o__Christensenellales;f__CAG-917;g__Limadaptatus;s__Limadaptatus sp900545885
MAGs_co_2789	G0503	347	1718210	0	4951.61	5859	2621	17651	1512	59.02	82.41	1.85	d__Bacteria;p__Bacillota_A;c__Clostridia;o__Oscillospirales;f__Oscillospiraceae;g__Faecousia;s__Faecousia faecigallinarum
META18IMWYN18_HuN-LY-F1_bin.44.permissive	G0504	676	2657579	663	3931.33	6167	2089	34342	500	71.29	80.5	2.95	d__Bacteria;p__Actinomycetota;c__Actinomycetia;o__Actinomycetales;f__Dermabacteraceae;g__Brachybacterium;s__Brachybacterium massiliense
MAGs_co_6299	G0505	71	900977	111	12689.8	53332	9526	131264	503	42.1	97.88	1.39	d__Bacteria;p__Pseudomonadota;c__Alphaproteobacteria;o__Rs-D84;f__Rs-D84;g__Enterousia;s__Enterousia sp944389595
MAGs_co_11188	G0506	59	2876119	0	48747.8	112020	30036	334285	1825	41.3	94.97	4.02	d__Bacteria;p__Bacillota_A;c__Clostridia;o__Lachnospirales;f__Lachnospiraceae;g__Sellimonas;s__
MAGs_co_10192	G0507	146	2179640	107	14929	28464	7036	95368	528	64.32	93.64	0	d__Bacteria;p__Bacillota_A;c__Clostridia;o__Oscillospirales;f__Ruminococcaceae;g__Gemmiger;s__Gemmiger stercoripullorum
MAGs_co_12262	G0508	70	2917095	0	41672.8	62150	22547	205305	1009	49.29	100	0.22	d__Bacteria;p__Bacillota_A;c__Clostridia;o__Oscillospirales;f__Acutalibacteraceae;g__UMGS1264;s__UMGS1264 sp904399395
MAGs_co_4148	G0509	124	2718343	0	21922.1	34329	10624	119759	1314	52.48	97.85	0.18	d__Bacteria;p__Bacteroidota;c__Bacteroidia;o__Bacteroidales;f__P3;g__Pullibacteroides;s__Pullibacteroides sp944321885
MAGs_co_3463	G0510	252	2454111	269	9738.54	66639	17303	156633	500	60.57	84.36	1.55	d__Bacteria;p__Bacteroidota;c__Bacteroidia;o__Bacteroidales;f__Rikenellaceae;g__Alistipes;s__Alistipes cottocaccae
META19IMWYN04_GD-DG-L8_bin.73.orig	G0511	209	2178607	0	10424	14076	5110	61235	1612	55.81	84.39	1.33	d__Bacteria;p__Bacteroidota;c__Bacteroidia;o__Bacteroidales;f__Bacteroidaceae;g__Avibacteroides;s__Avibacteroides faecavium
MAGs_co_11681	G0512	310	2310024	141	7451.69	13796	3506	179163	501	30.77	99.41	0.93	d__Bacteria;p__Fusobacteriota;c__Fusobacteriia;o__Fusobacteriales;f__Fusobacteriaceae;g__Fusobacterium_A;s__Fusobacterium_A sp900549465
META18IMWYN18_HuN-FR-L3_bin.12.orig	G0513	76	2480316	0	32635.7	47888	15769	209194	2209	67.4	99.44	0.78	d__Bacteria;p__Actinomycetota;c__Coriobacteriia;o__Coriobacteriales;f__Atopobiaceae;g__Thermophilibacter;s__Thermophilibacter sp944322145
MAGs_co_771	G0514	93	1345824	140	14471.2	30045	6329	108205	505	53.44	93.37	0.27	d__Bacteria;p__Elusimicrobiota;c__Elusimicrobia;o__Elusimicrobiales;f__Elusimicrobiaceae;g__Avelusimicrobium;s__Avelusimicrobium excrementipullorum
d28E.bin.27	G0515	46	2230608	0	48491.5	72608	23677	230414	2731	59.2	97.62	0.11	d__Bacteria;p__Bacillota_A;c__Clostridia;o__Oscillospirales;f__Oscillospiraceae;g__Enterenecus;s__Enterenecus faecium
MAGs_co_1540	G0516	310	1651796	0	5328.37	7718	2270	66149	1500	32.36	83.99	0.89	d__Bacteria;p__Bacillota;c__Bacilli;o__Lactobacillales;f__Lactobacillaceae;g__Ligilactobacillus;s__Ligilactobacillus salivarius
MAGs_co_7335	G0517	277	3114704	647	11244.4	23276	5305	80466	503	65.84	89.46	0.36	d__Bacteria;p__Actinomycetota;c__Coriobacteriia;o__Coriobacteriales;f__Eggerthellaceae;g__Rubneribacter;s__Rubneribacter badeniensis
HE6.bin.34	G0518	64	3132072	0	48938.6	67439	26855	199555	2043	49.28	90.43	1.93	d__Bacteria;p__Bacteroidota;c__Bacteroidia;o__Bacteroidales;f__Bacteroidaceae;g__Mediterranea;s__Mediterranea pullorum
d42B.bin.24	G0519	192	1812208	0	9438.58	13598	4282	50098	2140	31.37	91.13	4.11	d__Bacteria;p__Bacillota;c__Bacilli;o__RF39;f__UBA660;g__Coprosoma;s__Coprosoma intestinipullorum
META18IMWYN18_JS-SZ-L2_bin.7.strict	G0520	62	620029	19	10000.5	35573	5504	75679	504	24.08	86.07	0.52	d__Bacteria;p__Bacillota;c__Bacilli;o__Mycoplasmatales;f__Mycoplasmoidaceae;g__Ureaplasma;s__Ureaplasma intestinipullorum
AH-SS-F1_bin.1.strict	G0521	139	1360765	257	9789.68	16003	5444	57406	507	38.16	94.42	0.12	d__Bacteria;p__Campylobacterota;c__Campylobacteria;o__Campylobacterales;f__Helicobacteraceae;g__Helicobacter_G;s__Helicobacter_G avistercoris
MAGs_co_8882	G0522	105	1943348	4458	18508.1	39585	10907	136596	511	56.22	90.77	0.03	d__Bacteria;p__Bacillota_A;c__Clostridia;o__Oscillospirales;f__Oscillospiraceae;g__Faecousia;s__Faecousia excrementipullorum
MAGs_co_9897	G0523	145	2117986	0	14606.8	21954	7085	74718	1883	60.37	98.26	1.08	d__Bacteria;p__Bacillota_A;c__Clostridia;o__Oscillospirales;f__Oscillospiraceae;g__Avoscillospira;s__Avoscillospira stercoripullorum
META19IMWYN04_GD-DG-L8_bin.90.orig	G0524	46	2353178	0	51156	85898	31917	275705	1516	39.99	93.59	0.49	d__Bacteria;p__Spirochaetota;c__Spirochaetia;o__Treponematales;f__Treponemataceae;g__Treponema_F;s__Treponema_F excrementipullorum
d42E.bin.45	G0525	278	2517859	0	9057.05	12910	4364	44975	2001	57.79	92.67	4.46	d__Bacteria;p__Bacillota_A;c__Clostridia;o__Oscillospirales;f__Butyricicoccaceae;g__Agathobaculum;s__Agathobaculum pullistercoris
MAGs_co_7179	G0526	106	2187842	0	20640	31613	9145	84136	2009	62.36	91.31	1.12	d__Bacteria;p__Bacteroidota;c__Bacteroidia;o__Bacteroidales;f__Rikenellaceae;g__Alistipes;s__Alistipes stercorigallinarum
MAGs_co_10366	G0527	381	2583728	0	6781.44	8567	3631	30573	1510	53.37	82.4	2.61	d__Bacteria;p__Bacillota_A;c__Clostridia;o__Lachnospirales;f__Lachnospiraceae;g__Enterocloster;s__Enterocloster sp944383785
MAGs_co_2663	G0528	63	2801365	0	44466.1	103503	32299	235752	1765	44.08	99.98	2.27	d__Bacteria;p__Bacillota_A;c__Clostridia;o__Lachnospirales;f__Lachnospiraceae;g__Anaerostipes;s__Anaerostipes avistercoris
MAGs_co_5585	G0529	52	2514219	0	48350.4	74421	22832	213907	1315	51.19	99.99	0.11	d__Bacteria;p__Bacteroidota;c__Bacteroidia;o__Bacteroidales;f__Bacteroidaceae;g__Prevotella;s__Prevotella avicola
MAGs_co_6912	G0530	43	2379208	0	55330.4	120134	48426	476680	1360	64.43	99.99	0.08	d__Bacteria;p__Actinomycetota;c__Actinomycetia;o__Actinomycetales;f__Bifidobacteriaceae;g__Bifidobacterium;s__Bifidobacterium pullorum_B
META18IMWYN18_HuN-CS-L2_bin.68.orig	G0531	158	3742868	0	23689	40517	11506	97284	2053	40.49	93.63	1.13	d__Bacteria;p__Bacteroidota;c__Bacteroidia;o__Bacteroidales;f__Bacteroidaceae;g__Phocaeicola;s__Phocaeicola coprocola
MAGs_co_757	G0532	131	1706753	1371	13028.6	40278	12833	86102	501	35.12	96.79	2.3	d__Bacteria;p__Cyanobacteriota;c__Vampirovibrionia;o__Gastranaerophilales;f__RUG14156;g__Galligastranaerophilus;s__Galligastranaerophilus sp944325665
d35L.bin.13	G0533	276	2291720	0	8303.33	10937	4007	43530	2013	49.04	81.57	1.63	d__Bacteria;p__Bacillota_A;c__Clostridia;o__Lachnospirales;f__Lachnospiraceae;g__Mediterraneibacter;s__Mediterraneibacter excrementipullorum
MAGs_co_8497	G0534	126	1897248	0	15057.5	24952	7029	94893	1920	49.67	87.65	0.29	d__Bacteria;p__Bacteroidota;c__Bacteroidia;o__Bacteroidales;f__UBA932;g__Merdivivens;s__Merdivivens faecigallinarum
HL3.bin.110	G0535	173	2208065	0	12763.4	19222	6243	54990	2092	53.96	89.35	2.05	d__Bacteria;p__Bacillota_C;c__Negativicutes;o__Veillonellales;f__Megasphaeraceae;g__Megasphaera;s__Megasphaera stantonii
MAGs_co_1605	G0536	37	2345013	0	63378.7	137865	42059	229752	1745	33.85	99.97	0.27	d__Bacteria;p__Bacillota_C;c__Negativicutes;o__Selenomonadales;f__Selenomonadaceae;g__Megamonas;s__Megamonas hypermegale
MAGs_co_11754	G0537	112	1631898	515	14570.5	28681	7459	62414	507	39.78	88.29	1.02	d__Bacteria;p__Cyanobacteriota;c__Vampirovibrionia;o__Gastranaerophilales;f__RUG14156;g__Galligastranaerophilus;s__Galligastranaerophilus faecipullorum
MAGs_co_2908	G0538	36	616460	0	17123.9	41829	8209	86194	1672	24.2	86.22	0.14	d__Bacteria;p__Bacillota;c__Bacilli;o__Mycoplasmatales;f__Mycoplasmoidaceae;g__Ureaplasma;s__Ureaplasma intestinipullorum
MAGs_co_11270	G0539	195	973852	0	4994.11	5784	2787	15949	1517	25.85	86.37	0	d__Bacteria;p__Pseudomonadota;c__Alphaproteobacteria;o__Rickettsiales;f__UBA1997;g__CALXSC01;s__CALXSC01 sp944392135
MAGs_co_3888	G0540	14	741180	0	52941.4	124323	58101	157312	1638	27.88	88.29	0.48	d__Bacteria;p__Bacillota;c__Bacilli;o__Mycoplasmatales;f__UBA3375;g__UBA3375;s__UBA3375 sp002359095
GX-XN-L3_bin.10.orig	G0541	73	1963097	0	26891.7	51465	16543	177718	1503	28.43	96.75	0.55	d__Bacteria;p__Fusobacteriota;c__Fusobacteriia;o__Fusobacteriales;f__Fusobacteriaceae;g__Fusobacterium_A;s__Fusobacterium_A sp900015295
MAGs_co_9794	G0542	148	2402967	0	16236.3	20844	7922	83861	2949	51.16	90.57	0.18	d__Bacteria;p__Bacteroidota;c__Bacteroidia;o__Bacteroidales;f__P3;g__Pullibacteroides;s__Pullibacteroides sp944321735
MAGs_co_5316	G0543	284	3268219	0	11507.8	16007	5639	63563	1806	45.22	93.52	1.31	d__Bacteria;p__Bacillota_A;c__Clostridia;o__Lachnospirales;f__Lachnospiraceae;g__Blautia;s__Blautia merdipullorum
MAGs_co_3453	G0544	137	2209800	3461	16129.9	40183	7592	156888	502	62.01	96.69	2.6	d__Bacteria;p__Bacillota_A;c__Clostridia;o__Oscillospirales;f__Acutalibacteraceae;g__UBA1417;s__UBA1417 sp900552925
META18IMWYN18_HuN-LY-F1_bin.94.orig	G0545	133	1595556	0	11996.7	19754	5338	84033	2237	27.46	88.21	2.7	d__Bacteria;p__Pseudomonadota;c__Alphaproteobacteria;o__Rickettsiales;f__UBA1997;g__CALXSC01;s__CALXSC01 sp944392625
MAGs_co_7821	G0546	34	2447768	0	71993.2	130497	36705	265716	2421	52.3	97.01	0.02	d__Bacteria;p__Bacillota_A;c__Clostridia;o__Lachnospirales;f__Lachnospiraceae;g__Copromonas;s__Copromonas avistercoris
MAGs_co_4277	G0547	118	2268889	0	19227.9	30430	10231	92807	1648	54.5	97.09	0.38	d__Bacteria;p__Pseudomonadota;c__Gammaproteobacteria;o__Burkholderiales;f__Burkholderiaceae_A;g__Duodenibacillus;s__Duodenibacillus intestinavium
MAGs_co_2551	G0548	295	2527150	117	8566.61	15931	5087	51746	506	64.03	83.67	1.57	d__Bacteria;p__Bacillota_A;c__Clostridia;o__Christensenellales;f__CAG-74;g__Faecivicinus;s__Faecivicinus avistercoris
MAGs_co_11401	G0549	267	1924272	0	7207.01	8921	3824	33564	1623	57.68	87.39	1.71	d__Bacteria;p__Bacillota_A;c__Clostridia;o__Oscillospirales;f__Butyricicoccaceae;g__Ventrousia;s__Ventrousia excrementavium
MAGs_co_12293	G0550	286	1497454	0	5235.85	6110	2862	18703	1512	69.35	86.27	1.59	d__Bacteria;p__Verrucomicrobiota;c__Kiritimatiellia;o__RFP12;f__UBA1067;g__Spyradenecus;s__Spyradenecus sp944391085
MAGs_co_5699	G0551	76	1429275	1429	18806.2	33949	11095	107526	505	46.3	95.48	0.12	d__Bacteria;p__Bacillota_A;c__Clostridia;o__Christensenellales;f__CAG-314;g__Fimimonas;s__Fimimonas gallinarum
MAGs_co_6742	G0552	85	2095880	0	24657.4	46185	11715	148182	1130	41.79	99.86	0.38	d__Bacteria;p__Bacillota;c__Bacilli;o__Lactobacillales;f__Lactobacillaceae;g__Ligilactobacillus;s__Ligilactobacillus agilis
MAGs_co_1711	G0553	101	2959787	0	29304.8	42331	15352	166614	2363	41.61	87.45	0.55	d__Bacteria;p__Bacteroidota;c__Bacteroidia;o__Bacteroidales;f__Bacteroidaceae;g__Phocaeicola_A;s__Phocaeicola_A sp944320885
MAGs_co_513	G0554	240	2244786	0	9353.28	13228	4349	46395	1534	43.52	87.18	2.68	d__Bacteria;p__Bacillota;c__Bacilli;o__Erysipelotrichales;f__Coprobacillaceae;g__Fimiplasma;s__Fimiplasma intestinipullorum
YE8.bin.71	G0555	420	3573470	0	8508.26	11190	4026	54058	2069	42.93	88.43	4.29	d__Bacteria;p__Bacteroidota;c__Bacteroidia;o__Bacteroidales;f__Bacteroidaceae;g__43-108;s__43-108 sp001915545
MAGs_co_2783	G0556	789	1937051	0	2455.07	2733	1330	16532	1002	65.29	90.19	4.64	d__Bacteria;p__Bacillota_A;c__Clostridia;o__Oscillospirales;f__Ruminococcaceae;g__Faecalibacterium;s__Faecalibacterium gallistercoris
AH-YA-L1_bin.11.orig	G0557	758	1919432	0	2532.23	3034	1243	23347	1002	62.04	91.31	2.73	d__Bacteria;p__Pseudomonadota;c__Gammaproteobacteria;o__Burkholderiales;f__Burkholderiaceae_A;g__Sutterella;s__Sutterella merdavium
META19IMWYN04_GD-DG-L1_bin.6.strict	G0558	329	1550618	50	4713.12	6893	2381	25385	508	48.04	89.23	2.82	d__Bacteria;p__Elusimicrobiota;c__Elusimicrobia;o__Elusimicrobiales;f__Elusimicrobiaceae;g__UBA1436;s__
META19IMWYN04_GD-DG-L9_bin.34.strict	G0559	286	2384023	512	8335.75	32023	6047	159323	502	63.1	92.49	3.08	d__Bacteria;p__Verrucomicrobiota;c__Kiritimatiellia;o__RFP12;f__UBA1067;g__Spyradenecus;s__Spyradenecus sp944389945
MAGs_co_12209	G0560	46	2880143	0	62611.8	130654	33227	293342	2163	54.98	94.42	0.06	d__Bacteria;p__Bacillota_A;c__Clostridia;o__Oscillospirales;f__Ruminococcaceae;g__Anaerotruncus;s__Anaerotruncus colihominis
MAGs_co_8800	G0561	518	1986195	0	3834.35	4427	2141	14168	1505	63.68	85.73	4.58	d__Bacteria;p__Bacillota_A;c__Clostridia;o__Christensenellales;f__CAG-74;g__Pullichristensenella;s__
META18IMWYN18_JS-SZ-L2_bin.38.orig	G0562	343	2115603	0	6167.94	7442	3196	40218	1550	29.45	80.45	5	d__Bacteria;p__Bacillota;c__Bacilli;o__Erysipelotrichales;f__Coprobacillaceae;g__Thomasclavelia;s__Thomasclavelia merdavium
MAGs_co_10712	G0563	93	3076353	0	33079.1	53571	15277	137744	1753	48.52	81.35	0.81	d__Bacteria;p__Bacillota_A;c__Clostridia;o__Lachnospirales;f__Lachnospiraceae;g__Blautia;s__Blautia merdavium
MAGs_co_11731	G0564	459	1929694	0	4204.13	4898	2371	16458	1502	62.45	91.26	2.2	d__Bacteria;p__Bacillota_A;c__Clostridia;o__Oscillospirales;f__Acutalibacteraceae;g__Acutalibacter;s__Acutalibacter ornithocaccae
MAGs_co_1180	G0565	466	2252942	0	4834.64	7138	2319	32674	1012	32.47	94.3	0.94	d__Bacteria;p__Deferribacterota;c__Deferribacteres;o__Deferribacterales;f__Mucispirillaceae;g__Mucispirillum;s__Mucispirillum sp944326705
MAGs_co_9447	G0566	128	2855783	73	22310.8	73661	20969	180153	503	57.39	91.49	1.36	d__Bacteria;p__Bacillota_A;c__Clostridia;o__Oscillospirales;f__Butyricicoccaceae;g__Agathobaculum;s__Agathobaculum pullistercoris
MAGs_co_10630	G0567	62	3338979	0	53854.5	98398	27836	369963	2635	39.78	92.05	0.12	d__Bacteria;p__Bacteroidota;c__Bacteroidia;o__Bacteroidales;f__Bacteroidaceae;g__Phocaeicola;s__Phocaeicola sp900066445
HC145	G0568	152	2479585	670	16313.1	185269	50561	379832	78	32.01	99.99	0.21	d__Bacteria;p__Bacillota;c__Bacilli;o__Staphylococcales;f__Staphylococcaceae;g__Staphylococcus;s__Staphylococcus epidermidis
MAGs_co_5701	G0569	229	2483422	391	10844.6	33075	8300	114707	501	63.82	95.22	1.8	d__Bacteria;p__Verrucomicrobiota;c__Kiritimatiellia;o__RFP12;f__UBA1067;g__Spyradenecus;s__Spyradenecus sp944389545
META18IMWYN18_GD-HS-F2_bin.19.strict	G0570	126	655587	0	5203.07	8878	2315	49766	512	24.68	87.69	0.56	d__Bacteria;p__Bacillota;c__Bacilli;o__Mycoplasmatales;f__Mycoplasmoidaceae;g__Ureaplasma;s__Ureaplasma intestinipullorum
MAGs_co_9097	G0571	66	2675349	0	40535.6	79129	19598	173773	1591	57.22	96.33	2.5	d__Bacteria;p__Bacillota_A;c__Clostridia;o__Oscillospirales;f__Butyricicoccaceae;g__Agathobaculum;s__Agathobaculum pullistercoris
MAGs_co_8564	G0572	290	2557050	2170	8817.41	17877	4115	96365	501	54.8	90.43	2.44	d__Bacteria;p__Actinomycetota;c__Actinomycetia;o__Mycobacteriales;f__Mycobacteriaceae;g__Corynebacterium;s__Corynebacterium stationis
MAGs_co_12167	G0573	121	1578453	1296	13045.1	41045	8805	174707	500	30.19	88.63	0.22	d__Archaea;p__Methanobacteriota;c__Methanobacteria;o__Methanobacteriales;f__Methanobacteriaceae;g__Methanobrevibacter_A;s__Methanobrevibacter_A woesei
HE5.bin.21	G0574	20	1444728	0	72236.4	178819	43729	207812	2020	30.32	92.58	0.26	d__Archaea;p__Methanobacteriota;c__Methanobacteria;o__Methanobacteriales;f__Methanobacteriaceae;g__Methanobrevibacter_A;s__Methanobrevibacter_A woesei
MAGs_co_2489	G0575	302	1532426	4	5074.26	7069	2539	31710	502	50.19	93.65	0.98	d__Bacteria;p__Bacillota_A;c__Clostridia;o__Oscillospirales;f__Acutalibacteraceae;g__RUG14109;s__RUG14109 sp944384875
MAGs_co_5743	G0576	99	4543693	965	45895.9	151561	48037	371109	500	46.41	99.92	4.26	d__Bacteria;p__Bacteroidota;c__Bacteroidia;o__Bacteroidales;f__Bacteroidaceae;g__Bacteroides;s__Bacteroides uniformis
AH-JA-L3_bin.47.strict	G0577	231	2182257	516	9447	20788	6203	84594	500	49.82	82.62	1.92	d__Bacteria;p__Bacteroidota;c__Bacteroidia;o__Bacteroidales;f__UBA932;g__Cryptobacteroides;s__Cryptobacteroides sp944323245
META18IMWYN18_HeN-KF-L2_bin.86.orig	G0578	295	2185616	0	7408.87	11972	3251	68474	1038	31.48	84.72	1.37	d__Bacteria;p__Bacillota_C;c__Negativicutes;o__Selenomonadales;f__Selenomonadaceae;g__Megamonas;s__Megamonas funiformis
MAGs_co_11501	G0579	55	2713169	0	49330.3	76020	27048	234014	1505	46.08	83.76	0	d__Bacteria;p__Bacteroidota;c__Bacteroidia;o__Bacteroidales;f__Bacteroidaceae;g__Phocaeicola;s__Phocaeicola coprophilus
HL5.bin.52	G0580	359	2168159	0	6039.44	7841	2836	33900	2004	67.75	83.13	2.64	d__Bacteria;p__Actinomycetota;c__Coriobacteriia;o__Coriobacteriales;f__Atopobiaceae;g__Thermophilibacter;s__Thermophilibacter sp944320975
MAGs_co_10467	G0581	43	1477252	0	34354.7	44442	19640	114435	2927	28.87	97.98	2.89	d__Bacteria;p__Bacillota_A;c__Clostridia;o__TANB77;f__CAG-508;g__JAAWPK01;s__
META18IMWYN18_JS-CZ-F2_bin.39.strict	G0582	132	3222487	196	24412.8	47862	16354	162677	501	48.1	90.72	1.41	d__Bacteria;p__Bacillota_A;c__Clostridia;o__Lachnospirales;f__Lachnospiraceae;g__Blautia;s__Blautia merdavium
MAGs_co_6388	G0583	201	2310018	0	11492.6	17727	5457	74728	1545	61.7	87.7	2.41	d__Bacteria;p__Bacillota_A;c__Clostridia;o__Oscillospirales;f__Ruminococcaceae;g__Fournierella;s__Fournierella sp002161595
MAGs_co_9129	G0584	162	1751041	743	10808.9	21449	5194	102543	513	34.93	83.82	2.07	d__Bacteria;p__Bacillota;c__Bacilli;o__Erysipelotrichales;f__Erysipelotrichaceae;g__Faecalitalea;s__Faecalitalea cylindroides
GX-RX-L3_bin.49.strict	G0585	240	2330826	310	9711.78	52926	5644	181282	500	55.45	85.49	0.34	d__Bacteria;p__Bacillota_A;c__Clostridia;o__Oscillospirales;f__Oscillospiraceae;g__Faecousia;s__Faecousia excrementigallinarum
MAGs_co_5003	G0586	120	2629217	187	21910.1	66760	19215	231974	511	47.77	99.7	1.18	d__Bacteria;p__Pseudomonadota;c__Gammaproteobacteria;o__Enterobacterales_A;f__Aeromonadaceae;g__Oceanisphaera;s__Oceanisphaera sp012518835
META18IMWYN18_HeN-KF-L1_bin.2.strict	G0587	63	2306134	30	36605.3	239883	84391	351227	503	62.77	90.83	2.42	d__Bacteria;p__Bacteroidota;c__Bacteroidia;o__Bacteroidales;f__Rikenellaceae;g__Alistipes;s__Alistipes merdavium
MAGs_co_11364	G0588	248	2138645	170	8623.57	15457	4536	59043	506	47.15	85.96	1.14	d__Bacteria;p__Bacillota_A;c__Clostridia;o__Lachnospirales;f__Lachnospiraceae;g__Merdisoma;s__Merdisoma sp944378225
MAGs_co_8782	G0589	362	3837752	630	10601.5	20497	4820	68833	501	47.15	89.57	1.31	d__Bacteria;p__Bacteroidota;c__Bacteroidia;o__Bacteroidales;f__Bacteroidaceae;g__Bacteroides;s__Bacteroides uniformis
MAGs_co_1731	G0590	453	2588297	348	5713.68	9118	2669	53299	501	64.51	82.97	3.39	d__Bacteria;p__Desulfobacterota;c__Desulfovibrionia;o__Desulfovibrionales;f__Desulfovibrionaceae;g__Desulfovibrio;s__Desulfovibrio sp944324525
MAGs_co_8490	G0591	159	1672419	0	10518.4	15966	5179	86448	1037	49.56	89.83	1.22	d__Bacteria;p__Bacillota_A;c__Clostridia;o__Oscillospirales;f__Ruminococcaceae;g__Faeciplasma;s__Faeciplasma gallinarum
MAGs_co_10648	G0592	148	2265852	0	15309.8	61662	7785	141228	1002	49.43	98.91	0.19	d__Bacteria;p__Bacteroidota;c__Bacteroidia;o__Bacteroidales;f__UBA932;g__Merdivivens;s__Merdivivens faecigallinarum
MAGs_co_4378	G0593	724	2224915	0	3073.09	3979	1413	38854	1000	32.54	86.26	4.03	d__Bacteria;p__Bacillota;c__Bacilli;o__Lactobacillales;f__Lactobacillaceae;g__Ligilactobacillus;s__Ligilactobacillus salivarius
MAGs_co_3800	G0594	82	1812172	0	22099.7	26517	11451	86082	4131	50.89	96.98	0.01	d__Bacteria;p__Bacillota_A;c__Clostridia;o__Lachnospirales;f__Anaerotignaceae;g__Anaerotignum;s__Anaerotignum sp944381385
MAGs_co_11932	G0595	29	2365971	0	81585.2	123925	45170	247021	4844	51.08	99.51	0.09	d__Bacteria;p__Bacteroidota;c__Bacteroidia;o__Bacteroidales;f__UBA932;g__Cryptobacteroides;s__Cryptobacteroides gallistercoris
AH-SS-F3_bin.24.strict	G0596	394	3964274	285	10061.6	19865	5105	80907	501	51.1	94.89	0.13	d__Bacteria;p__Pseudomonadota;c__Gammaproteobacteria;o__Enterobacterales;f__Enterobacteriaceae;g__Escherichia;s__Escherichia coli
MAGs_co_959	G0597	277	2100434	929	7582.79	15421	3161	70996	510	54.66	95.81	4.98	d__Bacteria;p__Pseudomonadota;c__Gammaproteobacteria;o__Burkholderiales;f__Burkholderiaceae_A;g__Duodenibacillus;s__Duodenibacillus intestinavium
MAGs_co_5826	G0598	817	2202179	483	2695.45	4151	1204	19994	502	59.83	82.44	0.88	d__Bacteria;p__Synergistota;c__Synergistia;o__Synergistales;f__Synergistaceae;g__Caccocola;s__Caccocola faecigallinarum
MAGs_co_589	G0599	110	1719025	0	15627.5	24255	7164	75244	1543	39.23	91.04	2.14	d__Bacteria;p__Bacillota;c__Bacilli;o__Erysipelotrichales;f__Erysipelotrichaceae;g__Faecalicoccus;s__Faecalicoccus pleomorphus
MAGs_co_14	G0600	75	2546148	0	33948.6	49686	15827	335074	2669	61.5	99.91	1.63	d__Bacteria;p__Pseudomonadota;c__Gammaproteobacteria;o__Burkholderiales;f__Burkholderiaceae_A;g__Sutterella;s__Sutterella merdavium
MAGs_co_5210	G0601	242	2023276	80	8360.64	16273	3659	144750	500	31.91	98.31	0.1	d__Bacteria;p__Bacillota_A;c__Clostridia;o__Lachnospirales;f__Anaerotignaceae;g__Fimicola;s__Fimicola cottocaccae
META18IMWYN18_JS-CZ-F3_bin.8.strict	G0602	316	2697371	10	8535.98	14852	4408	49110	501	47.21	83.78	1.11	d__Bacteria;p__Bacillota_A;c__Clostridia;o__Lachnospirales;f__Lachnospiraceae;g__Mediterraneibacter;s__Mediterraneibacter catenae
MAGs_co_7826	G0603	49	4615048	0	94184.7	223694	53501	428587	4728	46.78	99.94	0.38	d__Bacteria;p__Bacteroidota;c__Bacteroidia;o__Bacteroidales;f__Bacteroidaceae;g__Bacteroides;s__Bacteroides uniformis
MAGs_co_9493	G0604	241	1712682	324	7106.56	12063	3539	69915	500	62.37	95.8	0.5	d__Bacteria;p__Verrucomicrobiota;c__Verrucomicrobiae;o__Opitutales;f__UBA953;g__Spyradosoma;s__Spyradosoma merdigallinarum
META18IMWYN18_JS-CZ-LY-F3_bin.41.strict	G0605	102	3284019	246	32196.3	134117	52203	649715	500	50.05	97.01	0.04	d__Bacteria;p__Bacteroidota;c__Bacteroidia;o__Bacteroidales;f__Bacteroidaceae;g__Mediterranea;s__Mediterranea avicola
MAGs_co_8770	G0606	114	2536450	273	22249.6	60931	16955	207380	508	54.44	92.78	0.48	d__Bacteria;p__Bacillota_B;c__Peptococcia;o__Peptococcales;f__Peptococcaceae;g__UMGS1590;s__UMGS1590 sp900552455
MAGs_co_5606	G0607	520	2457871	0	4726.67	5788	2431	40454	1027	51.68	87.18	0.86	d__Bacteria;p__Bacteroidota;c__Bacteroidia;o__Bacteroidales;f__Tannerellaceae;g__Parabacteroides;s__Parabacteroides sp944325345
MAGs_co_2140	G0608	83	1614386	1638	19450.4	53143	17350	126092	509	30.09	94.22	1.17	d__Archaea;p__Methanobacteriota;c__Methanobacteria;o__Methanobacteriales;f__Methanobacteriaceae;g__Methanobrevibacter_A;s__Methanobrevibacter_A woesei
META18IMWYN18_ZJ-JX-L1_bin.38.strict	G0609	159	2453713	40	15432.2	28234	8832	91695	505	49.11	89.26	0.08	d__Bacteria;p__Bacteroidota;c__Bacteroidia;o__Bacteroidales;f__Barnesiellaceae;g__Barnesiella;s__Barnesiella sp944320015
MAGs_co_11977	G0610	132	1285798	0	9740.89	14645	4739	58387	1514	58.5	88.14	0.36	d__Bacteria;p__Bacillota_A;c__Clostridia;o__Christensenellales;f__CAG-917;g__Limadaptatus;s__Limadaptatus sp944360115
META18IMWYN18_SD-BX-F2_bin.16.strict	G0611	49	2816941	100	57488.6	252740	48553	604326	501	60.03	99.88	0.21	d__Bacteria;p__Bacteroidota;c__Bacteroidia;o__Bacteroidales;f__Rikenellaceae;g__Alistipes;s__Alistipes cottocaccae
META18IMWYN18_HeN-KF-F1_bin.39.orig	G0612	52	1806793	0	34746	89353	17025	223891	1124	30.58	97.78	1.56	d__Archaea;p__Methanobacteriota;c__Methanobacteria;o__Methanobacteriales;f__Methanobacteriaceae;g__Methanobrevibacter_A;s__Methanobrevibacter_A woesei
MAGs_co_8881	G0613	209	1829600	0	8754.07	10934	4373	32310	1577	34.72	90.13	1.77	d__Bacteria;p__Bacillota;c__Bacilli;o__Lactobacillales;f__Carnobacteriaceae;g__Atopostipes;s__Atopostipes pullistercoris
MAGs_co_11002	G0614	1382	4080141	1148	2952.35	3843	1361	24027	500	53.89	82.52	0.69	d__Bacteria;p__Pseudomonadota;c__Alphaproteobacteria;o__Rhizobiales;f__Rhizobiaceae;g__Ochrobactrum_A;s__Ochrobactrum_A pseudogrignonensis
MAGs_co_2643	G0615	307	1984641	6932	6464.63	10997	3163	33047	500	62.34	83.7	0.22	d__Bacteria;p__Bacillota_A;c__Clostridia;o__Oscillospirales;f__Acutalibacteraceae;g__Acutalibacter;s__Acutalibacter ornithocaccae
MAGs_co_11956	G0616	257	2361625	0	9189.2	12563	4111	39688	1518	45.45	94.46	1.34	d__Bacteria;p__Bacillota_A;c__Clostridia;o__Lachnospirales;f__Anaerotignaceae;g__Anaerotignum;s__Anaerotignum lactatifermentans
MAGs_co_12046	G0617	242	2113203	0	8732.24	11925	4325	40250	1519	57.87	91.12	4.92	d__Bacteria;p__Bacillota_A;c__Clostridia;o__Oscillospirales;f__Oscillospiraceae;g__Limivicinus;s__Limivicinus faecipullorum
META18IMWYN18_SD-LC-L3_bin.61.orig	G0618	498	3302489	0	6631.5	9416	3218	35868	1027	49.92	87.9	3.81	d__Bacteria;p__Bacteroidota;c__Bacteroidia;o__Bacteroidales;f__Tannerellaceae;g__Parabacteroides;s__Parabacteroides intestinipullorum
MAGs_co_9148	G0619	524	2073203	1	3956.49	5619	1781	34566	502	44.12	85.9	0.71	d__Bacteria;p__Bacillota_C;c__Negativicutes;o__Selenomonadales;f__Selenomonadaceae;g__Megamonas;s__Megamonas hypermegale_A
MAGs_co_763	G0620	384	2429824	0	6327.67	7922	3258	37163	1619	61.69	95.06	3.93	d__Bacteria;p__Bacillota_A;c__Clostridia;o__Christensenellales;f__CAG-74;g__Limiplasma;s__Limiplasma merdipullorum
MAGs_co_7184	G0621	254	1843259	346	7256.93	16507	2850	70860	508	52.09	97.2	2.34	d__Bacteria;p__Bacillota;c__Bacilli;o__Lactobacillales;f__Lactobacillaceae;g__Limosilactobacillus;s__Limosilactobacillus ingluviei
MAGs_co_4541	G0622	33	1478120	0	44791.5	60858	25293	195175	7566	55.92	93.71	0.01	d__Bacteria;p__Bacillota_A;c__Clostridia;o__Christensenellales;f__Borkfalkiaceae;g__Coproplasma;s__Coproplasma avistercoris
MAGs_co_6155	G0623	280	2758922	0	9853.29	12292	4838	52191	1627	51.92	84.42	1.72	d__Bacteria;p__Bacillota_A;c__Clostridia;o__Lachnospirales;f__Lachnospiraceae;g__Merdisoma;s__Merdisoma faecalis
MAGs_co_1697	G0624	263	2361457	0	8978.92	11064	4460	46078	1637	55.45	89.68	4.9	d__Bacteria;p__Bacillota_A;c__Clostridia;o__Lachnospirales;f__Lachnospiraceae;g__Lachnoclostridium_A;s__Lachnoclostridium_A avicola
MAGs_co_12132	G0625	86	3149924	0	36627	57277	22765	198012	1055	50.48	92.84	0.09	d__Bacteria;p__Bacteroidota;c__Bacteroidia;o__Bacteroidales;f__Tannerellaceae;g__Parabacteroides;s__
META18IMWYN18_HuN-CS-L2_bin.44.orig	G0626	113	2091226	0	18506.4	27333	9611	68792	2036	48.89	96.38	0.22	d__Bacteria;p__Bacteroidota;c__Bacteroidia;o__Bacteroidales;f__UBA932;g__Merdivivens;s__Merdivivens pullistercoris
MAGs_co_2644	G0627	108	2682125	0	24834.5	31224	13259	140724	2274	50.56	94.8	0	d__Bacteria;p__Bacillota_A;c__Clostridia;o__Lachnospirales;f__Lachnospiraceae;g__Choladocola;s__Choladocola avistercoris
MAGs_co_11709	G0628	89	2187806	0	24582.1	38975	12087	110034	2699	64.65	92.04	0.13	d__Bacteria;p__Bacillota_A;c__Clostridia;o__Oscillospirales;f__Ruminococcaceae;g__Faecalibacterium;s__Faecalibacterium gallistercoris
MAGs_co_2939	G0629	231	1788899	208	7744.15	14240	4174	73379	502	60.79	84.86	3.11	d__Bacteria;p__Actinomycetota;c__Coriobacteriia;o__Coriobacteriales;f__Coriobacteriaceae;g__Limicola;s__Limicola stercorigallinarum
MAGs_co_9406	G0630	128	1620130	308	12657.3	41243	9869	125748	501	50.39	88.81	3.13	d__Bacteria;p__Bacillota;c__Bacilli;o__Lactobacillales;f__Lactobacillaceae;g__Limosilactobacillus;s__Limosilactobacillus oris
d28C.bin.27	G0631	114	2310425	0	20266.9	26933	10901	132205	2226	63.3	94.31	1.25	d__Bacteria;p__Bacillota_A;c__Clostridia;o__Oscillospirales;f__Oscillospiraceae;g__Pelethomonas;s__Pelethomonas intestinigallinarum
MAGs_co_8381	G0632	301	2137637	0	7101.78	10177	3239	36496	1500	61.5	86.11	1.72	d__Bacteria;p__Bacteroidota;c__Bacteroidia;o__Bacteroidales;f__Rikenellaceae;g__Alistipes;s__Alistipes stercoravium
MAGs_co_9512	G0633	292	3798140	295	13007.3	22419	6517	94539	504	44.32	98.96	2.13	d__Bacteria;p__Bacillota;c__Bacilli;o__Erysipelotrichales;f__Erysipelotrichaceae;g__Clostridium_AQ;s__Clostridium_AQ innocuum
MAGs_co_2705	G0634	603	1896483	0	3145.08	3798	1553	15022	1014	49.28	87.09	3.51	d__Bacteria;p__Bacillota_A;c__Clostridia;o__Oscillospirales;f__Oscillospiraceae;g__Alloscillospira;s__Alloscillospira gallinarum
META18IMWYN18_HeN-SQ-L3_bin.17.orig	G0635	283	2819627	0	9963.35	14162	4869	53276	1522	50.11	87.66	0.65	d__Bacteria;p__Bacteroidota;c__Bacteroidia;o__Bacteroidales;f__Bacteroidaceae;g__Prevotella;s__Prevotella lascolaii
MAGs_co_7619	G0636	462	2001196	0	4331.59	5569	2198	26296	1001	62.76	81.77	2.28	d__Bacteria;p__Bacillota_A;c__Clostridia;o__Oscillospirales;f__Acutalibacteraceae;g__UBA1417;s__UBA1417 sp900552925
MAGs_co_8592	G0637	232	2406401	0	10372.4	15582	4479	63420	1732	55.52	83.63	2.22	d__Bacteria;p__Actinomycetota;c__Actinomycetia;o__Mycobacteriales;f__Mycobacteriaceae;g__Corynebacterium;s__Corynebacterium ammoniagenes
MAGs_co_4675	G0638	382	2127303	0	5568.86	7576	2542	27012	1534	51.62	84.52	0.08	d__Bacteria;p__Bacillota_A;c__Clostridia;o__Oscillospirales;f__Acutalibacteraceae;g__Heritagella;s__Heritagella pullistercoris
MAGs_co_11982	G0639	364	2700218	38	7418.18	16372	4053	67924	500	54.09	84.9	3.93	d__Bacteria;p__Bacillota_A;c__Clostridia;o__Lachnospirales;f__Lachnospiraceae;g__Enterocloster;s__Enterocloster excrementipullorum
MAGs_co_11303	G0640	170	1869442	7130	10996.7	17502	5795	58428	500	64.84	85.6	0.04	d__Bacteria;p__Actinomycetota;c__Actinomycetia;o__Actinomycetales;f__Bifidobacteriaceae;g__Bifidobacterium;s__Bifidobacterium pullorum_B
MAGs_co_4958	G0641	243	1663305	894	6844.88	15048	2697	103912	506	42.2	82.24	1.49	d__Bacteria;p__Bacillota;c__Bacilli;o__Lactobacillales;f__Lactobacillaceae;g__Ligilactobacillus;s__Ligilactobacillus agilis
MAGs_co_509	G0642	368	1949051	0	5296.33	6733	2783	18530	1527	62.38	84.36	2.8	d__Bacteria;p__Bacillota_A;c__Clostridia;o__Oscillospirales;f__Acutalibacteraceae;g__Acutalibacter;s__Acutalibacter ornithocaccae
META18IMWYN18_GD-HL-F3_bin.61.strict	G0643	212	1540591	71	7266.94	11462	3709	61063	500	48.64	92.33	2.48	d__Bacteria;p__Bacillota_A;c__Clostridia;o__Christensenellales;f__DTU072;g__Stercoripulliclostridium_A;s__Stercoripulliclostridium_A merdigallinarum
MAGs_co_1054	G0644	239	1537155	0	6431.61	7510	3443	30205	1708	49.9	87.51	0.73	d__Bacteria;p__Bacteroidota;c__Bacteroidia;o__Bacteroidales;f__UBA932;g__Merdivivens;s__Merdivivens faecigallinarum
MAGs_co_11925	G0645	51	2651634	0	51992.8	73217	27196	292312	2377	50.24	100	0.61	d__Bacteria;p__Bacillota_A;c__Clostridia;o__Oscillospirales;f__Ruminococcaceae;g__Ruthenibacterium;s__Ruthenibacterium merdavium
MAGs_co_8349	G0646	409	2163579	0	5289.92	6579	2812	24144	1504	48.3	84.69	1.95	d__Bacteria;p__Bacteroidota;c__Bacteroidia;o__Bacteroidales;f__Muribaculaceae;g__Limisoma;s__Limisoma gallistercoris
MAGs_co_5176	G0647	86	4375954	33	50883.2	117143	46269	334900	503	46.47	99.99	0.13	d__Bacteria;p__Bacteroidota;c__Bacteroidia;o__Bacteroidales;f__Bacteroidaceae;g__Bacteroides;s__Bacteroides uniformis
MAGs_co_6820	G0648	100	2055104	0	20551	27370	9868	165169	4077	64.66	85.54	0.71	d__Bacteria;p__Bacillota_A;c__Clostridia;o__Oscillospirales;f__Ruminococcaceae;g__Gemmiger;s__Gemmiger stercoripullorum
MAGs_co_6557	G0649	330	2273911	180	6890.64	13324	3134	99541	500	49.46	89.28	2.32	d__Bacteria;p__Bacillota_A;c__Clostridia;o__Oscillospirales;f__Ruminococcaceae;g__Faecivivens;s__Faecivivens stercoripullorum
MAGs_co_7063	G0650	210	2624053	0	12495.5	17708	5935	52091	1714	49.07	88.59	0	d__Bacteria;p__Bacillota_A;c__Clostridia;o__Lachnospirales;f__Lachnospiraceae;g__Choladousia;s__Choladousia intestinigallinarum
MAGs_co_937	G0651	501	1738672	103	3470.4	4748	1724	15633	502	36.03	86.08	2.91	d__Bacteria;p__Cyanobacteriota;c__Vampirovibrionia;o__Gastranaerophilales;f__RUG14156;g__Galligastranaerophilus;s__Galligastranaerophilus sp944325105
GX-WT-F3_bin.32.permissive	G0652	135	1500852	560	11117.4	24119	5516	82680	523	50.63	84.91	0.05	d__Archaea;p__Halobacteriota;c__Methanomicrobia;o__Methanomicrobiales;f__Methanocorpusculaceae;g__Methanocorpusculum;s__Methanocorpusculum faecipullorum
META18IMWYN18_GD-HL-L1_bin.11.strict	G0653	446	2304031	130	5165.99	9440	2566	27561	500	31.74	87.61	2.87	d__Bacteria;p__Deferribacterota;c__Deferribacteres;o__Deferribacterales;f__Mucispirillaceae;g__Mucispirillum;s__Mucispirillum sp944326705
META18IMWYN18_JS-LY-F2_bin.8.strict	G0654	38	1673648	130	44043.4	129261	54141	242605	521	34.54	99.99	0	d__Bacteria;p__Campylobacterota;c__Campylobacteria;o__Campylobacterales;f__Helicobacteraceae;g__Helicobacter_D;s__Helicobacter_D pullorum
MAGs_co_3171	G0655	3	991254	0	330418	889514	63302	889514	38438	45.19	99.71	0.13	d__Bacteria;p__Pseudomonadota;c__Alphaproteobacteria;o__Rs-D84;f__Rs-D84;g__Enterousia;s__Enterousia intestinigallinarum
META18IMWYN18_SD-BX-F3_bin.9.strict	G0656	186	1120388	40	6023.59	9206	2831	31512	506	31.68	88.83	2.36	d__Bacteria;p__Bacillota;c__Bacilli;o__RF39;f__UBA660;g__Coprosoma;s__Coprosoma intestinipullorum
MAGs_co_3159	G0657	594	1670314	0	2811.98	3450	1431	18527	1001	48.47	83.05	2.79	d__Bacteria;p__Bacillota_A;c__Clostridia;o__Oscillospirales;f__Acutalibacteraceae;g__UBA737;s__UBA737 sp944376655
MAGs_co_8885	G0658	288	2047630	837	7109.83	12073	4232	61305	500	61.03	89.74	2.01	d__Bacteria;p__Bacillota_A;c__Clostridia;o__Oscillospirales;f__Butyricicoccaceae;g__Agathobaculum;s__Agathobaculum intestinigallinarum
MAGs_co_256	G0659	672	4000283	0	5952.8	6942	3216	39018	1517	53.74	86.74	3.73	d__Bacteria;p__Pseudomonadota;c__Alphaproteobacteria;o__Rhizobiales;f__Rhizobiaceae;g__Ochrobactrum_A;s__Ochrobactrum_A pseudogrignonensis
META18IMWYN18_JS-NJ-L3_bin.37.strict	G0660	117	1658219	59	14172.8	29614	8759	121682	503	53.26	94.93	1.56	d__Bacteria;p__Bacillota_A;c__Clostridia;o__Christensenellales;f__DTU072;g__Stercoripulliclostridium;s__Stercoripulliclostridium merdipullorum
d5F.bin.47	G0661	134	2902575	0	21661	46358	9444	195451	2082	38.14	87.49	2.52	d__Bacteria;p__Bacillota_A;c__Clostridia;o__Lachnospirales;f__Lachnospiraceae;g__Schaedlerella;s__Schaedlerella sp900066545
META18IMWYN18_HeN-SQ-L3_bin.40.orig	G0662	91	1993234	0	21903.7	35160	10588	98042	1522	46.99	86.32	0.14	d__Bacteria;p__Bacteroidota;c__Bacteroidia;o__Bacteroidales;f__Paludibacteraceae;g__Enterocola;s__Enterocola intestinipullorum
MAGs_co_4972	G0663	624	3426970	191	5491.94	7455	2771	30241	500	43.59	84.3	0.84	d__Bacteria;p__Bacteroidota;c__Bacteroidia;o__Bacteroidales;f__Marinifilaceae;g__Odoribacter;s__Odoribacter splanchnicus
MAGs_co_7314	G0664	158	2441415	1173	15452	27477	8594	110903	504	46.9	95.53	0.25	d__Bacteria;p__Bacillota_A;c__Clostridia;o__Lachnospirales;f__Lachnospiraceae;g__Sellimonas;s__Sellimonas avistercoris
MAGs_co_11795	G0665	382	1863575	109	4878.47	6660	2531	29061	519	63.96	80.81	1.31	d__Bacteria;p__Bacillota_A;c__Clostridia;o__Oscillospirales;f__Ruminococcaceae;g__Faecalibacterium;s__Faecalibacterium faecigallinarum
META18IMWYN18_HeN-KF-L2_bin.77.orig	G0666	317	3086379	0	9736.21	12994	4854	33727	1560	45.93	82.66	0.16	d__Bacteria;p__Bacteroidota;c__Bacteroidia;o__Bacteroidales;f__Bacteroidaceae;g__Phocaeicola;s__Phocaeicola intestinalis
MAGs_co_9966	G0667	135	2867384	0	21239.9	45821	11214	137654	1008	55.28	98.08	0.33	d__Bacteria;p__Pseudomonadota;c__Gammaproteobacteria;o__Enterobacterales_A;f__Succinivibrionaceae;g__Avisuccinivibrio_A;s__Avisuccinivibrio_A pullicola
MAGs_co_5389	G0668	13	1840689	0	141591	268289	64394	373367	12218	54	97.2	0.2	d__Bacteria;p__Bacteroidota;c__Bacteroidia;o__Bacteroidales;f__UBA932;g__Cryptobacteroides;s__Cryptobacteroides sp944323775
MAGs_co_4948	G0669	259	2382448	0	9198.64	14294	3944	49864	1507	41.42	80.54	3.17	d__Bacteria;p__Bacteroidota;c__Bacteroidia;o__Bacteroidales;f__Marinifilaceae;g__Odoribacter;s__
MAGs_co_8465	G0670	38	1973365	0	51930.7	120367	44448	227011	1310	35.41	99.96	0.73	d__Bacteria;p__Cyanobacteriota;c__Vampirovibrionia;o__Gastranaerophilales;f__RUG14156;g__Galligastranaerophilus_A;s__Galligastranaerophilus_A gallistercoris
MAGs_co_7644	G0671	403	1551289	688	3849.35	6565	1586	50024	509	32.93	81.96	0.77	d__Bacteria;p__Bacillota;c__Bacilli;o__Lactobacillales;f__Lactobacillaceae;g__Ligilactobacillus;s__Ligilactobacillus salivarius
MAGs_co_6146	G0672	126	2472301	0	19621.4	28755	9625	89322	1676	62.98	87.7	3.63	d__Bacteria;p__Bacillota_A;c__Clostridia;o__Oscillospirales;f__Ruminococcaceae;g__Fournierella;s__Fournierella merdipullorum
MAGs_co_7695	G0673	201	3227241	219	16055.9	43099	7046	129059	500	46.08	98.54	0.06	d__Bacteria;p__Bacillota_A;c__Clostridia;o__Lachnospirales;f__Lachnospiraceae;g__Sellimonas;s__Sellimonas avistercoris
MAGs_co_5123	G0674	130	2053055	0	15792.7	20535	8658	79822	1962	61.78	82.67	2.25	d__Bacteria;p__Bacillota_A;c__Clostridia;o__Oscillospirales;f__Ruminococcaceae;g__Anaerofilum;s__
MAGs_co_3547	G0675	312	2269870	1806	7275.22	16110	3995	69221	500	61.62	85.21	2.64	d__Bacteria;p__Bacillota_A;c__Clostridia;o__Oscillospirales;f__Acutalibacteraceae;g__Acutalibacter;s__Acutalibacter ornithocaccae
MAGs_co_8724	G0676	67	3432221	0	51227.2	83893	24131	199536	3535	38.52	99.97	0.14	d__Bacteria;p__Bacteroidota;c__Bacteroidia;o__Bacteroidales;f__Coprobacteraceae;g__Coprobacter;s__Coprobacter fastidiosus
META18IMWYN18_ZJ-HY-F3_bin.31.strict	G0677	73	1885727	10	25831.9	48212	13459	128434	532	48.24	85.57	2.78	d__Bacteria;p__Pseudomonadota;c__Gammaproteobacteria;o__Burkholderiales;f__Burkholderiaceae_A;g__Aphodousia;s__Aphodousia sp002329575
MAGs_co_3460	G0678	65	2252741	0	34657.6	59590	19082	137843	1919	53.21	91.42	0.01	d__Bacteria;p__Bacteroidota;c__Bacteroidia;o__Bacteroidales;f__Bacteroidaceae;g__Avibacteroides;s__Avibacteroides avistercoris
MAGs_co_3111	G0679	169	1870804	392	11069.9	20564	6334	141411	504	46.06	90.3	1.67	d__Bacteria;p__Bacillota_A;c__Clostridia;o__Christensenellales;f__UBA3700;g__Ornithoclostridium;s__Ornithoclostridium sp944381325
MAGs_co_7531	G0680	84	863242	1007	10276.7	22689	7150	79858	503	44.05	88.53	0.14	d__Bacteria;p__Pseudomonadota;c__Alphaproteobacteria;o__Rs-D84;f__Rs-D84;g__Enterousia;s__Enterousia sp944389385
HPI7.bin.66	G0681	157	1164015	0	7414.11	9416	3413	46693	2038	41.36	88.63	2.61	d__Bacteria;p__Bacillota_A;c__Clostridia;o__Peptostreptococcales;f__Anaerovoracaceae;g__Gallibacter;s__Gallibacter intestinalis
META18IMWYN18_HeN-SQ-L3_bin.52.orig	G0682	72	2244055	0	31167.4	49459	15204	127035	2992	60.78	80.09	0.72	d__Bacteria;p__Bacteroidota;c__Bacteroidia;o__Bacteroidales;f__Bacteroidaceae;g__Alloprevotella;s__Alloprevotella sp944322095
META18IMWYN18_HuN-YH-L1_bin.10.permissive	G0683	87	1462709	4554	16812.8	45817	13909	153102	500	50.95	88.8	0.41	d__Archaea;p__Halobacteriota;c__Methanomicrobia;o__Methanomicrobiales;f__Methanocorpusculaceae;g__Methanocorpusculum;s__Methanocorpusculum faecipullorum
MAGs_co_11317	G0684	294	3462049	1218	11775.7	27783	7254	97716	502	49.78	93.59	0.11	d__Bacteria;p__Bacteroidota;c__Bacteroidia;o__Bacteroidales;f__Tannerellaceae;g__Parabacteroides;s__Parabacteroides intestinipullorum
META18IMWYN18_HuN-CS-L3_bin.6.permissive	G0685	513	1563223	60	3047.22	4813	1450	19656	500	46.71	94.51	3.99	d__Bacteria;p__Bacillota_C;c__Negativicutes;o__Acidaminococcales;f__Acidaminococcaceae;g__CAG-266;s__CAG-266 sp000436095
MAGs_co_8920	G0686	274	2241210	0	8179.6	12374	3833	48066	1524	64.52	96.2	1.45	d__Bacteria;p__Bacillota_A;c__Clostridia;o__Oscillospirales;f__Ruminococcaceae;g__Gemmiger;s__Gemmiger stercoripullorum
d1G.bin.17	G0687	19	2385936	0	125576	256197	55445	564435	2015	45.1	87.65	0.5	d__Bacteria;p__Bacillota_A;c__Clostridia;o__Lachnospirales;f__Lachnospiraceae;g__Pararoseburia;s__Pararoseburia lenta
MAGs_co_1533	G0688	219	1543339	0	7047.21	8995	3271	80005	1070	34.11	81.92	1.43	d__Bacteria;p__Bacillota;c__Bacilli;o__Lactobacillales;f__Lactobacillaceae;g__Lactobacillus;s__Lactobacillus johnsonii
META18IMWYN18_HuN-YH-L1_bin.17.permissive	G0689	121	1222369	344	10102.2	16092	5366	68944	501	30.54	82.74	0	d__Archaea;p__Methanobacteriota;c__Methanobacteria;o__Methanobacteriales;f__Methanobacteriaceae;g__Methanobrevibacter_A;s__Methanobrevibacter_A woesei
MAGs_co_1185	G0690	200	1560264	350	7801.32	14325	3037	118757	511	41.26	97.99	0.11	d__Bacteria;p__Bacillota_A;c__Clostridia;o__Peptostreptococcales;f__Anaerovoracaceae;g__Gallibacter;s__Gallibacter intestinalis
MAGs_co_7270	G0691	198	5013096	585	25318.7	204550	41620	436867	500	50.61	100	0.21	d__Bacteria;p__Pseudomonadota;c__Gammaproteobacteria;o__Enterobacterales;f__Enterobacteriaceae;g__Escherichia;s__Escherichia coli
MAGs_co_8444	G0692	135	3361063	0	24896.8	43137	13279	134819	1591	59.12	99.97	0.38	d__Bacteria;p__Desulfobacterota;c__Desulfovibrionia;o__Desulfovibrionales;f__Desulfovibrionaceae;g__Desulfovibrio;s__Desulfovibrio intestinipullorum
MAGs_co_3962	G0693	276	2536559	0	9190.43	11564	4966	38936	1884	51.24	89.99	0.6	d__Bacteria;p__Bacteroidota;c__Bacteroidia;o__Bacteroidales;f__Tannerellaceae;g__Parabacteroides;s__Parabacteroides sp944325345
META18IMWYN18_GD-HL-F3_bin.41.strict	G0694	199	1680400	90	8444.22	13451	4201	69182	507	51.42	89.36	2.24	d__Bacteria;p__Bacillota_A;c__Clostridia;o__Christensenellales;f__Borkfalkiaceae;g__Coproplasma;s__Coproplasma stercoripullorum
META19IMWYN04_GD-DG-L8_bin.109.orig	G0695	29	1850091	0	63796.2	103051	37455	210826	7198	42.9	96.82	0.02	d__Bacteria;p__Bacteroidota;c__Bacteroidia;o__Bacteroidales;f__P3;g__Onthomorpha;s__Onthomorpha intestinigallinarum
MAGs_co_1295	G0696	20	1731987	0	86599.4	159419	47975	221442	15284	47.73	80.56	0.19	d__Bacteria;p__Bacillota_A;c__Clostridia;o__Lachnospirales;f__Anaerotignaceae;g__Neoanaerotignum_B;s__Neoanaerotignum_B galli
MAGs_co_11676	G0697	58	2414259	0	41625.2	82073	27145	176576	1286	67.92	99.88	0.01	d__Bacteria;p__Actinomycetota;c__Coriobacteriia;o__Coriobacteriales;f__Atopobiaceae;g__Thermophilibacter;s__Thermophilibacter avistercoris
MAGs_co_981	G0698	505	2486698	0	4924.15	5909	2585	25523	1066	49.64	87.96	2.35	d__Bacteria;p__Bacillota_A;c__Clostridia;o__Lachnospirales;f__Lachnospiraceae;g__Roseburia;s__Roseburia sp944380515
MAGs_co_12093	G0699	838	5211182	0	6218.59	8350	3090	50546	1012	42.93	96.35	4.8	d__Bacteria;p__Bacteroidota;c__Bacteroidia;o__Bacteroidales;f__Marinifilaceae;g__Butyricimonas;s__Butyricimonas paravirosa
MAGs_co_5133	G0700	115	2570805	0	22354.8	33867	10940	105459	2383	59.66	98.1	1.69	d__Bacteria;p__Bacillota_A;c__Clostridia;o__Oscillospirales;f__Ruminococcaceae;g__Faecivivens;s__Faecivivens stercoravium
MAGs_co_3558	G0701	133	2905370	0	21844.9	35184	10416	131788	1624	54.15	81.69	0.36	d__Bacteria;p__Verrucomicrobiota;c__Lentisphaeria;o__Victivallales;f__UBA1829;g__CAJMAW01;s__CAJMAW01 sp934644965
d1O.bin.7	G0702	131	2086759	0	15929.5	24698	7441	91643	2288	60.22	92.82	0.89	d__Bacteria;p__Actinomycetota;c__Actinomycetia;o__Actinomycetales;f__Bifidobacteriaceae;g__Bifidobacterium;s__Bifidobacterium longum
MAGs_co_7783	G0703	340	1943448	4338	5716.02	12617	3300	52247	501	60.72	87.85	1.52	d__Bacteria;p__Bacillota_A;c__Clostridia;o__Oscillospirales;f__Oscillospiraceae;g__Avoscillospira;s__Avoscillospira stercoripullorum
MAGs_co_2451	G0704	237	2167796	211	9146.82	26368	5305	62685	500	58.28	84.3	0.96	d__Bacteria;p__Bacillota_A;c__Clostridia;o__Oscillospirales;f__Oscillospiraceae;g__Avoscillospira_A;s__Avoscillospira_A avistercoris
META18IMWYN18_JS-NJ-L3_bin.9.orig	G0705	151	1494036	0	9894.28	13351	4787	39872	1699	40.67	95.18	1.54	d__Bacteria;p__Pseudomonadota;c__Alphaproteobacteria;o__RF32;f__CAG-239;g__HGM16780;s__HGM16780 sp944390355
MAGs_co_4761	G0706	155	2013190	11	12988.3	24214	6870	109152	501	55.2	96.36	4.63	d__Bacteria;p__Bacillota_A;c__Clostridia;o__Oscillospirales;f__Acutalibacteraceae;g__Fimenecus;s__Fimenecus stercoravium
MAGs_co_6473	G0707	77	2539627	0	32982.2	56080	15615	262727	1871	31.52	100	1.68	d__Bacteria;p__Bacillota_C;c__Negativicutes;o__Selenomonadales;f__Selenomonadaceae;g__Megamonas;s__Megamonas funiformis
MAGs_co_10211	G0708	268	2126180	0	7933.51	12565	3371	58051	1467	56.42	95.87	1.97	d__Bacteria;p__Bacillota_A;c__Clostridia;o__Oscillospirales;f__Butyricicoccaceae;g__Pseudobutyricicoccus;s__Pseudobutyricicoccus sp016901775
MAGs_co_10732	G0709	95	2658920	0	27988.6	42471	12067	169623	2444	47.83	99.98	0.09	d__Bacteria;p__Bacteroidota;c__Bacteroidia;o__Bacteroidales;f__Muribaculaceae;g__Avimuribaculum;s__Avimuribaculum sp944321865
MAGs_co_1101	G0710	22	2703048	0	122866	293807	87589	489340	1908	45.38	98.07	0.73	d__Bacteria;p__Bacteroidota;c__Bacteroidia;o__Bacteroidales;f__P3;g__Pullibacteroides;s__
MAGs_co_980	G0711	245	1461319	825	5964.57	9776	2994	41936	505	53.32	89.3	3.01	d__Bacteria;p__Elusimicrobiota;c__Elusimicrobia;o__Elusimicrobiales;f__Elusimicrobiaceae;g__Avelusimicrobium;s__Avelusimicrobium excrementipullorum
MAGs_co_5184	G0712	305	2639435	1124	8653.88	14038	4070	62205	501	44.85	81.21	0.32	d__Bacteria;p__Bacillota_A;c__Clostridia;o__Lachnospirales;f__Lachnospiraceae;g__Blautia;s__Blautia ornithocaccae
MAGs_co_4181	G0713	120	1862127	302	15517.7	29218	7609	118872	512	54.55	95.17	0.01	d__Bacteria;p__Bacillota_A;c__Clostridia;o__Christensenellales;f__UBA3700;g__Ornithoclostridium;s__Ornithoclostridium excrementipullorum
MAGs_co_4659	G0714	218	1751647	0	8035.08	12190	3482	44571	1501	55.03	99.58	3.5	d__Bacteria;p__Bacillota_A;c__Clostridia;o__Lachnospirales;f__Lachnospiraceae;g__Avilachnospira;s__Avilachnospira sp944377405
MAGs_co_11033	G0715	21	2013068	0	95860.4	179918	57970	457019	1888	51	97.84	0.5	d__Bacteria;p__Bacillota_A;c__Clostridia;o__Christensenellales;f__DTU072;g__Stercoripulliclostridium_A;s__Stercoripulliclostridium_A sp944349735
MAGs_co_1106	G0716	119	2485728	0	20888.5	35315	9278	151785	1560	50.52	87.62	0.42	d__Bacteria;p__Bacteroidota;c__Bacteroidia;o__Bacteroidales;f__UBA932;g__Cryptobacteroides;s__Cryptobacteroides sp944326365
MAGs_co_5524	G0717	354	1616560	380	4566.55	6886	2263	20760	500	51.3	82.57	4.56	d__Bacteria;p__Bacillota_A;c__Clostridia;o__Oscillospirales;f__CAG-382;g__UMGS1307;s__UMGS1307 sp900550505
META18IMWYN18_JS-NJ-L3_bin.35.strict	G0718	342	1629616	80	4764.96	8865	2229	34330	502	51.5	84.72	4.29	d__Bacteria;p__Bacillota;c__Bacilli;o__Lactobacillales;f__Lactobacillaceae;g__Limosilactobacillus;s__Limosilactobacillus ingluviei
MAGs_co_9118	G0719	59	1792455	0	30380.6	103913	14297	234065	1562	26.07	99.79	0.32	d__Bacteria;p__Bacillota_A;c__Clostridia;o__Clostridiales;f__Clostridiaceae;g__Dwaynesavagella;s__Dwaynesavagella gallinarum
MAGs_co_3722	G0720	64	1186257	182	18535.3	45851	8999	96437	503	38.87	90.87	3.09	d__Bacteria;p__Bacillota;c__Bacilli;o__RFN20;f__CAG-826;g__UBA4951;s__
MAGs_co_8456	G0721	324	1876705	0	5792.3	7221	3073	31421	1537	62.61	81.95	3.49	d__Bacteria;p__Bacillota_A;c__Clostridia;o__Oscillospirales;f__Acutalibacteraceae;g__UBA1417;s__UBA1417 sp900552925
MAGs_co_3336	G0722	257	2327177	50	9055.16	17434	4404	48868	503	48.98	81.35	4.9	d__Bacteria;p__Bacillota_A;c__Clostridia;o__Lachnospirales;f__Lachnospiraceae;g__Merdimonas;s__Merdimonas faecis
MAGs_co_4409	G0723	23	2234535	0	97153.7	125627	46038	322621	3102	63.5	89.92	0.75	d__Bacteria;p__Bacteroidota;c__Bacteroidia;o__Bacteroidales;f__Rikenellaceae;g__Alistipes;s__Alistipes merdavium
MAGs_co_4313	G0724	51	1985827	0	38937.8	65981	19706	129514	2968	60.43	85.44	0.76	d__Bacteria;p__Bacillota_A;c__Clostridia;o__Oscillospirales;f__Butyricicoccaceae;g__Agathobaculum;s__Agathobaculum stercoravium
META18IMWYN18_JS-JT-L3_bin.7.orig	G0725	34	741832	0	21818.6	30762	11228	146338	1617	23.91	98.66	0.13	d__Bacteria;p__Bacillota;c__Bacilli;o__Mycoplasmatales;f__Mycoplasmoidaceae;g__Ureaplasma;s__Ureaplasma intestinipullorum
MAGs_co_9744	G0726	800	2552965	11966	3191.21	5753	1317	31200	500	60.69	83.76	2.91	d__Bacteria;p__Bacillota_A;c__Clostridia;o__Oscillospirales;f__Acutalibacteraceae;g__Acutalibacter;s__Acutalibacter ornithocaccae
MAGs_co_6243	G0727	226	2026460	0	8966.64	11541	4301	42403	1504	50.58	80.84	1.79	d__Bacteria;p__Bacillota_A;c__Clostridia;o__Peptostreptococcales;f__Anaerovoracaceae;g__Emergencia;s__Emergencia sp944388465
MAGs_co_6221	G0728	151	1451751	360	9614.25	22156	4837	48597	507	40.02	86.91	1.95	d__Bacteria;p__Bacillota;c__Bacilli;o__Lactobacillales;f__Streptococcaceae;g__Streptococcus;s__Streptococcus suis_AA
MAGs_co_7766	G0729	132	2892971	0	21916.5	36510	11025	123571	1058	42.58	96.57	1.59	d__Bacteria;p__Bacillota;c__Bacilli;o__Erysipelotrichales;f__Coprobacillaceae;g__Fimiplasma;s__Fimiplasma intestinipullorum
HPI7.bin.50	G0730	59	2082081	0	35289.5	58364	16358	270669	2193	57.3	93.59	0.62	d__Bacteria;p__Spirochaetota;c__Spirochaetia;o__Sphaerochaetales;f__Sphaerochaetaceae;g__Bullifex;s__Bullifex sp944388965
MAGs_co_4006	G0731	392	1680830	0	4287.83	5246	2267	23390	1513	63.02	83.49	2.34	d__Bacteria;p__Bacillota_A;c__Clostridia;o__Oscillospirales;f__Acutalibacteraceae;g__UBA1417;s__UBA1417 sp900552925
META18IMWYN18_JS-NJ-L1_bin.30.orig	G0732	104	2897545	0	27861	39398	14689	98452	1827	45.65	90.49	0.07	d__Bacteria;p__Bacteroidota;c__Bacteroidia;o__Bacteroidales;f__Bacteroidaceae;g__Phocaeicola;s__Phocaeicola faecium
MAGs_co_10951	G0733	113	2363194	0	20913.2	40700	11047	88721	1038	64.36	99.73	0.41	d__Bacteria;p__Bacillota_A;c__Clostridia;o__Oscillospirales;f__Ruminococcaceae;g__Faecalibacterium;s__Faecalibacterium gallistercoris
MAGs_co_6792	G0734	92	2409336	0	26188.4	42071	11340	156847	3150	63.69	96.7	0.82	d__Bacteria;p__Bacillota_A;c__Clostridia;o__Oscillospirales;f__Oscillospiraceae;g__Dysosmobacter;s__Dysosmobacter pullicola
META18IMWYN18_HuN-YH-L2_bin.35.permissive	G0735	109	1699088	1133	15588	129026	9529	298313	501	50.57	97.92	0.03	d__Archaea;p__Halobacteriota;c__Methanomicrobia;o__Methanomicrobiales;f__Methanocorpusculaceae;g__Methanocorpusculum;s__Methanocorpusculum faecipullorum
MAGs_co_8872	G0736	309	2049190	527	6631.68	13846	3418	52970	501	53.04	88.77	1.67	d__Bacteria;p__Bacillota_A;c__Clostridia;o__Lachnospirales;f__Lachnospiraceae;g__Copromonas;s__Copromonas avistercoris
MAGs_co_2546	G0737	170	1181432	1688	6949.6	13455	3236	39935	501	41.37	86.74	2.23	d__Bacteria;p__Bacillota;c__Bacilli;o__Lactobacillales;f__Lactobacillaceae;g__Ligilactobacillus;s__Ligilactobacillus aviarius
MAGs_co_9924	G0738	70	1777824	0	25397.5	34488	11799	109295	1894	59.1	80.64	0.34	d__Bacteria;p__Bacteroidota;c__Bacteroidia;o__Bacteroidales;f__UBA932;g__Cryptobacteroides;s__Cryptobacteroides avistercoris
META18IMWYN18_ZJ-HY-F3_bin.59.strict	G0739	78	2490031	20	31923.5	78485	19152	180124	511	54.26	97.96	0.67	d__Bacteria;p__Pseudomonadota;c__Gammaproteobacteria;o__Burkholderiales;f__Burkholderiaceae_A;g__Duodenibacillus;s__Duodenibacillus intestinavium
META18IMWYN18_HeN-TZ-F2_bin.11.strict	G0740	285	2324532	5876	8156.25	15016	4415	64427	500	61.32	84.66	0.08	d__Bacteria;p__Pseudomonadota;c__Gammaproteobacteria;o__Burkholderiales;f__Burkholderiaceae_B;g__Comamonas;s__Comamonas denitrificans_A
MAGs_co_1304	G0741	52	1773289	1120	34101.7	89542	33553	172672	500	49.98	93.83	0.49	d__Bacteria;p__Spirochaetota;c__Spirochaetia;o__JAFGXN01;f__CALXOJ01;g__CALXOJ01;s__CALXOJ01 sp944388995
MAGs_co_4419	G0742	446	2426726	0	5441.09	6707	2927	25490	1008	71.22	81.52	1.98	d__Bacteria;p__Actinomycetota;c__Actinomycetia;o__Propionibacteriales;f__Propionibacteriaceae;g__Brevilactibacter;s__Brevilactibacter sinopodophylli
d35L.bin.34	G0743	52	2219191	0	42676.8	71351	21945	169380	2099	40.35	85.11	0.01	d__Bacteria;p__Bacillota_A;c__Clostridia;o__Oscillospirales;f__Acutalibacteraceae;g__Limousia;s__Limousia pullorum
HPIII8.bin.5	G0744	108	1379822	0	12776.1	18883	5963	73554	2123	41.01	86.59	0.48	d__Bacteria;p__Bacillota_A;c__Clostridia;o__Peptostreptococcales;f__Anaerovoracaceae;g__Gallibacter;s__Gallibacter intestinalis
META18IMWYN18_SD-LC-L2_bin.30.strict	G0745	327	2392300	193	7315.9	12932	3701	60607	500	51.65	86.77	2.39	d__Bacteria;p__Bacillota_A;c__Clostridia;o__Lachnospirales;f__Lachnospiraceae;g__Mediterraneibacter;s__Mediterraneibacter faecigallinarum
MAGs_co_717	G0746	277	2675537	81	9658.98	29677	6763	100966	500	66.99	89.6	4.38	d__Bacteria;p__Actinomycetota;c__Coriobacteriia;o__Coriobacteriales;f__Atopobiaceae;g__Thermophilibacter;s__
AH-YA-F2_bin.1.orig	G0747	132	1564277	0	11850.6	18197	5366	52134	1072	42.63	82.02	1.63	d__Bacteria;p__Bacillota;c__Bacilli;o__Lactobacillales;f__Lactobacillaceae;g__Ligilactobacillus;s__Ligilactobacillus saerimneri
GX-XN-L1_bin.1.strict	G0748	452	2172337	6101	4806.06	15909	1564	76787	500	44.95	92.12	4.32	d__Bacteria;p__Bacillota_C;c__Negativicutes;o__Veillonellales;f__Veillonellaceae;g__Veillonella_A;s__Veillonella_A magna
d28D.bin.14	G0749	83	1573555	0	18958.5	29835	8093	91767	2806	38.87	89.69	0.49	d__Bacteria;p__Bacillota;c__Bacilli;o__Lactobacillales;f__Lactobacillaceae;g__Limosilactobacillus;s__Limosilactobacillus reuteri_E
HPIII1.bin.41	G0750	372	1743282	0	4686.24	5216	2687	24614	2013	59.43	83.74	1.01	d__Bacteria;p__Bacillota_A;c__Clostridia;o__Christensenellales;f__CAG-138;g__Pelethousia;s__Pelethousia gallinarum
MAGs_co_11312	G0751	563	1845000	10	3277.09	4253	1571	22084	504	44.81	90.35	3.03	d__Bacteria;p__Bacillota_C;c__Negativicutes;o__Acidaminococcales;f__Acidaminococcaceae;g__Phascolarctobacterium;s__Phascolarctobacterium faecium
MAGs_co_3025	G0752	51	3143178	0	61630.9	87897	34985	269655	2071	47.4	93.85	0.62	d__Bacteria;p__Bacillota_A;c__Clostridia;o__Lachnospirales;f__Lachnospiraceae;g__Anaerobutyricum;s__Anaerobutyricum faecale
MAGs_co_6365	G0753	89	1293022	0	14528.3	21336	7376	70894	1724	49.53	88.49	0.91	d__Bacteria;p__Bacillota_A;c__Clostridia;o__Christensenellales;f__CAG-314;g__CAG-314;s__CAG-314 sp000437915
META19IMWYN04_GD-DG-L2_bin.16.orig	G0754	481	1446718	0	3007.73	3510	1604	17165	1001	30.67	83.13	2.36	d__Bacteria;p__Campylobacterota;c__Campylobacteria;o__Campylobacterales;f__Campylobacteraceae;g__Campylobacter_D;s__Campylobacter_D jejuni
MAGs_co_9660	G0755	134	1692971	0	12634.1	15875	5931	65242	1637	32.68	85.47	2.89	d__Bacteria;p__Bacillota;c__Bacilli;o__Lactobacillales;f__Lactobacillaceae;g__Ligilactobacillus;s__Ligilactobacillus salivarius
MAGs_co_2414	G0756	21	1634544	0	77835.4	118304	70736	219787	2143	30.33	100	0.15	d__Bacteria;p__Campylobacterota;c__Campylobacteria;o__Campylobacterales;f__Campylobacteraceae;g__Campylobacter_D;s__Campylobacter_D jejuni
META18IMWYN18_HeN-KF-L2_bin.114.orig	G0757	251	962451	0	3834.47	4960	1904	16575	1007	34.51	93.3	1.91	d__Bacteria;p__Bacillota_A;c__Clostridia;o__Christensenellales;f__UBA1242;g__Caccovivens;s__
MAGs_co_2951	G0758	159	1719387	20	10813.8	23169	4766	68277	511	56.64	94.02	1.05	d__Bacteria;p__Bacillota_A;c__Clostridia;o__Christensenellales;f__UBA3700;g__Ornithoclostridium;s__Ornithoclostridium sp944380285
META18IMWYN18_HuN-ZZ-F1_bin.41.orig	G0759	75	780418	0	10405.6	38502	4747	69253	1010	25.21	91.82	0.01	d__Bacteria;p__Bacillota;c__Bacilli;o__Mycoplasmatales;f__Mycoplasmoidaceae;g__Ureaplasma;s__Ureaplasma intestinipullorum
MAGs_co_2084	G0760	25	1580058	95	63202.3	234387	172697	582840	507	51.04	94.37	0.06	d__Archaea;p__Halobacteriota;c__Methanomicrobia;o__Methanomicrobiales;f__Methanocorpusculaceae;g__Methanocorpusculum;s__Methanocorpusculum faecipullorum
GX-XN-F3_bin.2.strict	G0761	593	4133866	2238	6971.11	12253	3657	63317	500	65.67	81.57	0.79	d__Bacteria;p__Actinomycetota;c__Actinomycetia;o__Streptosporangiales;f__Streptosporangiaceae;g__Nocardiopsis;s__Nocardiopsis merdipullorum
MAGs_co_7655	G0762	419	2231259	0	5325.2	6622	2725	30151	1505	64.42	82.79	2.77	d__Bacteria;p__Actinomycetota;c__Actinomycetia;o__Mycobacteriales;f__Mycobacteriaceae;g__Corynebacterium;s__Corynebacterium phoceense
MAGs_co_5477	G0763	99	2123814	1530	21452.7	53041	15573	125052	503	61.82	87.84	1.03	d__Bacteria;p__Bacillota_A;c__Clostridia;o__Oscillospirales;f__Acutalibacteraceae;g__UBA1417;s__UBA1417 sp900552925
MAGs_co_5307	G0764	451	1595885	0	3538.55	3803	1960	37872	1500	64.83	81.21	3.1	d__Bacteria;p__Actinomycetota;c__Coriobacteriia;o__Coriobacteriales;f__Coriobacteriaceae;g__Limicola;s__Limicola phocaeensis_A
MAGs_co_11780	G0765	289	1790391	0	6195.12	7231	3388	31186	1526	62.29	88.09	3.64	d__Bacteria;p__Bacillota_A;c__Clostridia;o__Oscillospirales;f__Acutalibacteraceae;g__UBA1417;s__UBA1417 sp900552925
MAGs_co_5411	G0766	10	1736767	0	173677	259683	115858	750959	3884	56.79	98.31	0.28	d__Bacteria;p__Bacillota_C;c__Negativicutes;o__Veillonellales;f__Dialisteraceae;g__UBA1822;s__UBA1822 sp002314995
MAGs_co_5022	G0767	153	1281362	1338	8374.92	17779	4041	63881	500	42	85	2.52	d__Bacteria;p__Bacillota;c__Bacilli;o__Lactobacillales;f__Lactobacillaceae;g__Ligilactobacillus;s__Ligilactobacillus aviarius
MAGs_co_391	G0768	84	1861418	0	22159.7	54109	12485	95090	1158	51.36	99.98	0.88	d__Bacteria;p__Bacillota;c__Bacilli;o__Lactobacillales;f__Lactobacillaceae;g__Limosilactobacillus;s__Limosilactobacillus ingluviei
MAGs_co_1456	G0769	80	2924335	0	36554.2	50827	20652	249603	3303	46.12	88.19	0.74	d__Bacteria;p__Bacteroidota;c__Bacteroidia;o__Bacteroidales;f__Bacteroidaceae;g__Phocaeicola;s__Phocaeicola coprophilus
META18IMWYN18_HuN-ZZ-F2_bin.34.strict	G0770	368	2287855	5039	6217	12964	3055	92296	501	54.78	86.39	0.08	d__Bacteria;p__Actinomycetota;c__Actinomycetia;o__Mycobacteriales;f__Mycobacteriaceae;g__Corynebacterium;s__Corynebacterium stationis
MAGs_co_6628	G0771	646	2558139	17419	3959.97	10729	1248	44647	501	61.58	91.54	2.65	d__Bacteria;p__Bacillota_A;c__Clostridia;o__Oscillospirales;f__Acutalibacteraceae;g__Acutalibacter;s__Acutalibacter ornithocaccae
MAGs_co_295	G0772	83	2400129	0	28917.2	56648	13497	153899	3163	62.45	89.32	0.42	d__Bacteria;p__Bacillota_A;c__Clostridia;o__Oscillospirales;f__Ruminococcaceae;g__Fournierella;s__Fournierella pullicola
GX-RX-L2_bin.12.orig	G0773	533	2410075	0	4521.72	6339	2236	27552	1003	59.71	96.45	2.23	d__Bacteria;p__Actinomycetota;c__Actinomycetia;o__Actinomycetales;f__Micrococcaceae;g__Rothia;s__Rothia avicola
MAGs_co_8153	G0774	400	2791350	0	6978.38	9031	3448	34985	1502	64.82	85.96	0.77	d__Bacteria;p__Bacillota_A;c__Clostridia;o__Oscillospirales;f__Oscillospiraceae;g__Flavonifractor;s__Flavonifractor avistercoris
MAGs_co_10376	G0775	87	1820488	0	20925.2	29998	9916	75702	1070	57.6	94.94	0.4	d__Bacteria;p__Bacteroidota;c__Bacteroidia;o__Bacteroidales;f__UBA932;g__Cryptobacteroides;s__Cryptobacteroides excrementigallinarum
MAGs_co_9134	G0776	229	2100561	237	9172.76	15997	5625	62547	501	65.36	89.64	0.22	d__Bacteria;p__Bacillota_A;c__Clostridia;o__Oscillospirales;f__Ruminococcaceae;g__Faecalibacterium;s__Faecalibacterium gallistercoris
GX-WT-F3_bin.29.strict	G0777	306	3027226	348	9892.9	25561	5075	88130	505	45.15	86.99	1.78	d__Bacteria;p__Bacteroidota;c__Bacteroidia;o__Bacteroidales;f__Bacteroidaceae;g__Phocaeicola;s__Phocaeicola sp002161765
MAGs_co_12051	G0778	483	3345730	0	6926.98	9243	3275	43893	1503	48.39	87.57	1.41	d__Bacteria;p__Bacillota_A;c__Clostridia;o__Lachnospirales;f__Lachnospiraceae;g__Blautia_A;s__Blautia_A gallistercoris
META18IMWYN18_HuN-YH-L2_bin.24.orig	G0779	61	1912980	0	31360.3	50705	16281	102047	3126	28.05	97.68	0.11	d__Bacteria;p__Campylobacterota;c__Campylobacteria;o__Campylobacterales;f__Campylobacteraceae;g__Campylobacter_E;s__
MAGs_co_2455	G0780	589	2161152	0	3669.19	4617	1928	16622	1023	58.6	86.24	2.81	d__Bacteria;p__Bacteroidota;c__Bacteroidia;o__Bacteroidales;f__Rikenellaceae;g__Alistipes;s__Alistipes sp944320685
MAGs_co_809	G0781	218	2561993	0	11752.3	15838	5981	43599	2506	53.78	88.8	0.7	d__Bacteria;p__Bacillota_A;c__Clostridia;o__Lachnospirales;f__Lachnospiraceae;g__Enterocloster;s__Enterocloster excrementipullorum
MAGs_co_6174	G0782	170	1619576	0	9526.92	15931	4295	81859	1063	51.23	83.28	1.7	d__Bacteria;p__Bacillota;c__Bacilli;o__Lactobacillales;f__Lactobacillaceae;g__Limosilactobacillus;s__Limosilactobacillus oris
YP6.bin.165	G0783	116	2320031	0	20000.3	28910	10259	91642	2130	49.27	87	0.97	d__Bacteria;p__Bacteroidota;c__Bacteroidia;o__Bacteroidales;f__Barnesiellaceae;g__Barnesiella;s__Barnesiella sp944320015
MAGs_co_3139	G0784	215	2271777	0	10566.4	19107	4597	53239	1586	50.44	85.92	4.9	d__Bacteria;p__Bacteroidota;c__Bacteroidia;o__Bacteroidales;f__UBA932;g__Cryptobacteroides;s__Cryptobacteroides sp944322815
MAGs_co_8393	G0785	512	2169266	1077	4236.85	6978	2188	34291	500	57.61	89.06	3.57	d__Bacteria;p__Bacillota_A;c__Clostridia;o__Oscillospirales;f__Ruminococcaceae;g__Negativibacillus;s__Negativibacillus faecipullorum
MAGs_co_12181	G0786	184	2148921	60	11678.9	23926	6136	150458	500	62.32	90.84	2.73	d__Bacteria;p__Actinomycetota;c__Coriobacteriia;o__Coriobacteriales;f__Coriobacteriaceae;g__Enorma;s__Enorma massiliensis
MAGs_co_9547	G0787	374	1926310	14	5150.56	8757	2297	42482	504	65.33	87.91	1.54	d__Bacteria;p__Actinomycetota;c__Actinomycetia;o__Actinomycetales;f__Bifidobacteriaceae;g__Bifidobacterium;s__Bifidobacterium pullorum_B
MAGs_co_7893	G0788	14	1525055	0	108932	243198	56928	301776	4468	26.39	90.18	3.08	d__Bacteria;p__Bacillota;c__Bacilli;o__RF39;f__UBA660;g__Coprovivens;s__Coprovivens sp944332265
MAGs_co_11293	G0789	267	1988381	13582	7447.12	15152	3638	66745	500	64.88	87.67	0	d__Bacteria;p__Bacillota_A;c__Clostridia;o__Oscillospirales;f__Ruminococcaceae;g__Gemmiger;s__Gemmiger stercoripullorum
MAGs_co_11914	G0790	51	2010268	0	39417	59122	20364	221377	2076	64.4	99.66	0.31	d__Bacteria;p__Actinomycetota;c__Actinomycetia;o__Actinomycetales;f__Bifidobacteriaceae;g__Bifidobacterium;s__Bifidobacterium pullorum_B
MAGs_co_11537	G0791	71	1858781	96	26180	103895	21755	181028	501	38.91	94.31	0.13	d__Bacteria;p__Bacillota;c__Bacilli;o__Staphylococcales;f__Salinicoccaceae;g__Aliicoccus;s__Aliicoccus persicus
d35K.bin.11	G0792	475	2751938	0	5793.55	6926	2787	32787	2005	36.27	83.69	1.95	d__Bacteria;p__Bacillota_A;c__Clostridia;o__Lachnospirales;f__Lachnospiraceae;g__Fimimorpha;s__Fimimorpha faecalis
MAGs_co_533	G0793	78	2895570	242	37122.7	82519	27201	321327	510	48.79	91.82	0.14	d__Bacteria;p__Bacillota_A;c__Clostridia;o__Lachnospirales;f__Lachnospiraceae;g__Blautia_A;s__Blautia_A excrementigallinarum
META18IMWYN18_GD-GM-L3_bin.15.orig	G0794	323	1303540	0	4035.73	5270	1860	25328	1004	53.34	80.22	2.58	d__Bacteria;p__Bacillota;c__Bacilli;o__Lactobacillales;f__Lactobacillaceae;g__Limosilactobacillus;s__Limosilactobacillus gallistercoris
MAGs_co_5858	G0795	65	2187911	0	33660.2	50429	16554	126285	2782	49.54	88.77	0.15	d__Bacteria;p__Bacillota_A;c__Clostridia;o__Lachnospirales;f__Lachnospiraceae;g__Merdimonas;s__Merdimonas massiliensis_A
MAGs_co_4242	G0796	191	2582074	394	13518.7	47412	10559	147194	500	51.1	91.64	2.29	d__Bacteria;p__Bacteroidota;c__Bacteroidia;o__Bacteroidales;f__P3;g__Pullibacteroides;s__Pullibacteroides sp944320465
META18IMWYN18_ZJ-HN-F1_bin.38.strict	G0797	178	1595636	507	8964.25	19181	4523	221279	507	52.34	81.43	2.13	d__Bacteria;p__Bacillota;c__Bacilli;o__Lactobacillales;f__Lactobacillaceae;g__Limosilactobacillus;s__Limosilactobacillus ingluviei
META18IMWYN18_SD-LC-L2_bin.17.permissive	G0798	135	1672120	129	12386.1	39823	6967	119759	502	50.84	92.6	0.71	d__Archaea;p__Halobacteriota;c__Methanomicrobia;o__Methanomicrobiales;f__Methanocorpusculaceae;g__Methanocorpusculum;s__Methanocorpusculum faecipullorum
AH-YA-L3_bin.75.strict	G0799	155	1692261	270	10917.8	27898	5663	112489	501	34.33	99.99	2	d__Bacteria;p__Campylobacterota;c__Campylobacteria;o__Campylobacterales;f__Helicobacteraceae;g__Helicobacter_D;s__Helicobacter_D pullorum
MAGs_co_4726	G0800	249	1682105	0	6755.44	9034	3184	42375	1532	42.21	87.55	3.58	d__Bacteria;p__Bacillota;c__Bacilli;o__Lactobacillales;f__Lactobacillaceae;g__Ligilactobacillus;s__Ligilactobacillus agilis
MAGs_co_11175	G0801	215	2091508	18	9727.94	20788	5970	45175	500	63.65	87.16	0.29	d__Bacteria;p__Bacillota_A;c__Clostridia;o__Oscillospirales;f__Ruminococcaceae;g__Faecalibacterium;s__Faecalibacterium faecigallinarum
META18IMWYN18_JS-NJ-L2_bin.5.orig	G0802	159	2579733	0	16224.7	28637	6575	102389	1200	58.33	100	0.46	d__Bacteria;p__Bacillota_A;c__Clostridia;o__Oscillospirales;f__Oscillospiraceae;g__Enterenecus;s__Enterenecus avicola
GX-RX-L2_bin.20.orig	G0803	214	1530896	0	7153.72	10333	3373	46365	1018	54.09	92.06	1.61	d__Bacteria;p__Bacillota;c__Bacilli;o__Lactobacillales;f__Lactobacillaceae;g__Limosilactobacillus;s__Limosilactobacillus pontis
MAGs_co_5971	G0804	643	3830329	0	5956.97	7732	2943	33791	1066	43.65	85.27	1.75	d__Bacteria;p__Bacteroidota;c__Bacteroidia;o__Flavobacteriales;f__Crocinitomicaceae;g__Fluviicola;s__
MAGs_co_10786	G0805	167	2262785	85	13549.6	40240	13738	183276	501	68.24	93.03	3.22	d__Bacteria;p__Actinomycetota;c__Coriobacteriia;o__Coriobacteriales;f__Atopobiaceae;g__Thermophilibacter;s__Thermophilibacter avistercoris
MAGs_co_3225	G0806	455	1494123	0	3283.79	4203	1611	19081	1005	62.89	84.12	2.35	d__Bacteria;p__Verrucomicrobiota;c__Verrucomicrobiae;o__Opitutales;f__UBA953;g__Spyradosoma;s__Spyradosoma merdigallinarum
MAGs_co_3500	G0807	20	1674383	10	83719.1	280823	82331	363490	523	40.55	89.27	0.77	d__Bacteria;p__Bacillota;c__Bacilli;o__RFN20;f__CAG-288;g__Enterosoma;s__
META18IMWYN18_ZJ-HN-F3_bin.18.orig	G0808	74	1826469	0	24682	42351	14131	114668	1005	55.5	99.24	1.29	d__Bacteria;p__Bacillota_A;c__Clostridia;o__Christensenellales;f__UBA3700;g__Ornithoclostridium;s__Ornithoclostridium faecigallinarum
META18IMWYN18_HuN-YH-L2_bin.19.strict	G0809	608	1926920	219	3169.28	3935	1704	17334	512	51.47	82.19	1.15	d__Bacteria;p__Bacteroidota;c__Bacteroidia;o__Bacteroidales;f__Bacteroidaceae;g__Prevotella;s__Prevotella avicola
MAGs_co_3439	G0810	126	2913967	961	23126.7	195163	29602	349421	500	59.51	96.47	1.3	d__Bacteria;p__Bacillota_A;c__Clostridia;o__Oscillospirales;f__Oscillospiraceae;g__Scatomorpha;s__Scatomorpha gallistercoris
MAGs_co_766	G0811	190	2112591	418	11118.9	29494	5998	107358	500	64.9	92.64	1.24	d__Bacteria;p__Actinomycetota;c__Actinomycetia;o__Mycobacteriales;f__Mycobacteriaceae;g__Corynebacterium;s__Corynebacterium urealyticum_A
MAGs_co_1617	G0812	416	2498377	0	6005.71	7903	2930	36057	1004	46.54	84.57	2.32	d__Bacteria;p__Bacteroidota;c__Bacteroidia;o__Bacteroidales;f__Marinifilaceae;g__CALUMT01;s__CALUMT01 sp944321845
MAGs_co_4815	G0813	45	2159664	0	47992.5	85375	38214	177925	3477	48.5	91.06	0.09	d__Bacteria;p__Bacteroidota;c__Bacteroidia;o__Bacteroidales;f__UBA932;g__Coprenecus;s__
MAGs_co_5300	G0814	106	1666746	0	15724	24547	8157	65402	1676	34.59	100	0.75	d__Bacteria;p__Campylobacterota;c__Campylobacteria;o__Campylobacterales;f__Helicobacteraceae;g__Helicobacter_D;s__Helicobacter_D pullorum
MAGs_co_8844	G0815	320	1505564	1641	4704.89	8083	2054	44558	506	45.27	87.69	3.46	d__Bacteria;p__Bacillota_A;c__Clostridia;o__Oscillospirales;f__Acutalibacteraceae;g__UBA737;s__
MAGs_co_6788	G0816	153	1639243	136	10714	18194	5768	51262	502	47.09	88.23	0.67	d__Bacteria;p__Bacillota_C;c__Negativicutes;o__Acidaminococcales;f__Acidaminococcaceae;g__CAG-266;s__CAG-266 sp000436095
MAGs_co_8282	G0817	72	2509225	0	34850.3	53862	17377	245491	1552	54.27	99.74	0.17	d__Bacteria;p__Bacillota_A;c__Clostridia;o__Oscillospirales;f__Acutalibacteraceae;g__Heritagella;s__Heritagella caecorum
MAGs_co_9680	G0818	372	1971602	0	5300.01	6572	2791	41777	1036	54.8	83.57	4.34	d__Bacteria;p__Bacillota;c__Bacilli;o__Erysipelotrichales;f__Erysipelotrichaceae;g__Merdibacter;s__Merdibacter merdipullorum
MAGs_co_468	G0819	298	1318620	0	4424.9	4915	2538	16295	1555	51.48	81.79	0.01	d__Bacteria;p__Bacillota_A;c__Clostridia;o__Christensenellales;f__Borkfalkiaceae;g__Coproplasma;s__Coproplasma avicola
MAGs_co_9883	G0820	398	3701799	0	9301	12102	4538	37707	1530	45.52	82.64	1.33	d__Bacteria;p__Bacteroidota;c__Bacteroidia;o__Bacteroidales;f__Tannerellaceae;g__Parabacteroides;s__Parabacteroides distasonis
META18IMWYN18_GD-HL-F1_bin.11.orig	G0821	190	1436489	0	7560.47	10553	3829	39818	1186	52.59	91.57	4.32	d__Bacteria;p__Bacillota;c__Bacilli;o__Lactobacillales;f__Lactobacillaceae;g__Limosilactobacillus;s__Limosilactobacillus gallistercoris
HE6.bin.10	G0822	144	2692301	0	18696.5	27186	10015	73549	2003	52.64	86.18	3.31	d__Bacteria;p__Bacteroidota;c__Bacteroidia;o__Bacteroidales;f__Barnesiellaceae;g__Barnesiella;s__Barnesiella viscericola
MAGs_co_10380	G0823	431	2125959	0	4932.62	6707	2377	24109	1002	46.78	88.5	1.68	d__Bacteria;p__Bacillota_A;c__Clostridia;o__Lachnospirales;f__Anaerotignaceae;g__Metalachnospira;s__Metalachnospira gallinarum
MAGs_co_10832	G0824	29	3301678	0	113851	423916	86106	501172	2244	43.31	99.97	0.07	d__Bacteria;p__Bacteroidota;c__Bacteroidia;o__Bacteroidales;f__Barnesiellaceae;g__Barnesiella;s__Barnesiella intestinihominis
MAGs_co_3121	G0825	155	1647591	313	10629.6	17383	5595	52213	500	36.31	85.58	0.05	d__Bacteria;p__Bacillota;c__Bacilli;o__Staphylococcales;f__Salinicoccaceae;g__Jeotgalicoccus;s__Jeotgalicoccus meleagridis
META18IMWYN18_ZJ-HY-F2_bin.30.strict	G0826	413	3223898	425	7806.05	15153	3866	86334	500	62.8	93.81	1.84	d__Bacteria;p__Actinomycetota;c__Actinomycetia;o__Mycobacteriales;f__Micromonosporaceae;g__Stackebrandtia;s__Stackebrandtia faecavium
HPI4.bin.75	G0827	325	1807704	0	5562.17	6483	2999	24133	2029	64.5	82	1.5	d__Bacteria;p__Bacillota_A;c__Clostridia;o__Oscillospirales;f__Ruminococcaceae;g__Gemmiger;s__Gemmiger excrementipullorum
MAGs_co_6911	G0828	432	1988060	0	4601.99	6335	2404	34786	500	64.11	83.97	0.63	d__Bacteria;p__Bacillota_A;c__Clostridia;o__Oscillospirales;f__Oscillospiraceae;g__Pelethomonas;s__Pelethomonas intestinigallinarum
MAGs_co_9366	G0829	342	2045601	0	5981.29	8913	2925	38738	1002	65.29	85.23	2.75	d__Bacteria;p__Bacillota_A;c__Clostridia;o__Oscillospirales;f__Ruminococcaceae;g__Faecalibacterium;s__Faecalibacterium gallistercoris
d7L.bin.33	G0830	34	1596644	0	46960.1	74161	21608	144817	6144	51.67	85.01	0.21	d__Bacteria;p__Bacillota_A;c__Clostridia;o__Christensenellales;f__Borkfalkiaceae;g__Coproplasma;s__Coproplasma stercorigallinarum
MAGs_co_1511	G0831	259	2138182	344	8255.53	13417	3568	86824	500	54.97	87.22	0.04	d__Bacteria;p__Actinomycetota;c__Actinomycetia;o__Mycobacteriales;f__Mycobacteriaceae;g__Corynebacterium;s__Corynebacterium stationis
GX-QX-L1_bin.22.strict	G0832	132	583103	365	4417.45	8089	2358	41750	522	24.77	81.18	3.39	d__Bacteria;p__Bacillota;c__Bacilli;o__Mycoplasmatales;f__Mycoplasmoidaceae;g__Ureaplasma;s__Ureaplasma intestinipullorum
MAGs_co_398	G0833	256	2090199	0	8164.84	9783	4501	47677	2098	66.34	81.9	3.49	d__Bacteria;p__Bacillota_A;c__Clostridia;o__Christensenellales;f__CAG-74;g__Onthenecus;s__Onthenecus intestinigallinarum
MAGs_co_708	G0834	299	2153706	0	7203.03	9649	3424	48243	1244	64.39	82.27	0.49	d__Bacteria;p__Desulfobacterota;c__Desulfovibrionia;o__Desulfovibrionales;f__Desulfovibrionaceae;g__Desulfovibrio;s__Desulfovibrio sp900556755
MAGs_co_11147	G0835	227	2645982	120	11656.3	21525	7079	79100	503	49.03	96.27	3.24	d__Bacteria;p__Bacillota_A;c__Clostridia;o__Lachnospirales;f__Lachnospiraceae;g__Fusicatenibacter;s__Fusicatenibacter sp900543115
MAGs_co_8641	G0836	323	1476332	0	4570.69	5361	2390	21243	1510	47.59	88.41	2.11	d__Bacteria;p__Bacteroidota;c__Bacteroidia;o__Bacteroidales;f__Paludibacteraceae;g__Enterocola;s__Enterocola intestinipullorum
MAGs_co_1301	G0837	183	1591495	2546	8696.69	18220	5362	64026	501	65.32	85.38	0.54	d__Bacteria;p__Actinomycetota;c__Actinomycetia;o__Actinomycetales;f__Bifidobacteriaceae;g__Bifidobacterium;s__Bifidobacterium pullorum_B
MAGs_co_3043	G0838	76	2339538	0	30783.4	47387	17233	170486	1663	31.38	100	0.57	d__Bacteria;p__Bacillota_C;c__Negativicutes;o__Selenomonadales;f__Selenomonadaceae;g__Megamonas;s__Megamonas funiformis
META18IMWYN18_HuN-HT-F3_bin.25.orig	G0839	315	2443896	0	7758.4	9048	4263	33836	1541	54.28	82.23	0.53	d__Bacteria;p__Actinomycetota;c__Actinomycetia;o__Mycobacteriales;f__Mycobacteriaceae;g__Corynebacterium;s__Corynebacterium glutamicum
META18IMWYN18_GD-HL-F3_bin.25.strict	G0840	244	1999429	78	8194.38	13429	4473	69743	509	62.17	86.62	0.91	d__Bacteria;p__Actinomycetota;c__Coriobacteriia;o__Coriobacteriales;f__Coriobacteriaceae;g__Enorma;s__Enorma massiliensis
MAGs_co_5741	G0841	154	2983027	158	19370.3	122658	24489	329737	500	63.95	97.09	0.26	d__Bacteria;p__Bacillota_A;c__Clostridia;o__Oscillospirales;f__Ruminococcaceae;g__Gemmiger;s__Gemmiger stercorigallinarum
MAGs_co_6024	G0842	230	2331184	0	10135.6	14877	4604	63592	1594	64.24	94.44	0.28	d__Bacteria;p__Desulfobacterota;c__Desulfovibrionia;o__Desulfovibrionales;f__Desulfovibrionaceae;g__Desulfovibrio;s__Desulfovibrio sp900556755
d7K.bin.29	G0843	130	2554048	0	19646.5	32630	9022	88521	2206	59.21	97.17	1.1	d__Bacteria;p__Bacillota_A;c__Clostridia;o__Oscillospirales;f__Butyricicoccaceae;g__Agathobaculum;s__Agathobaculum stercoravium
MAGs_co_2942	G0844	72	2159789	0	29997.1	56576	17211	123186	1926	33.61	95.37	0.13	d__Bacteria;p__Bacillota_C;c__Negativicutes;o__Selenomonadales;f__Selenomonadaceae;g__Megamonas;s__Megamonas hypermegale
HL3.bin.8	G0845	126	1197742	0	9505.89	13082	4365	57929	2010	41.15	81.85	0.3	d__Bacteria;p__Bacillota_A;c__Clostridia;o__Peptostreptococcales;f__Anaerovoracaceae;g__Gallibacter;s__Gallibacter intestinalis
MAGs_co_9353	G0846	583	3073978	334	5272.69	9624	2105	75734	502	54.52	91.12	4.09	d__Bacteria;p__Actinomycetota;c__Actinomycetia;o__Mycobacteriales;f__Mycobacteriaceae;g__Corynebacterium;s__Corynebacterium stationis
MAGs_co_7117	G0847	54	1560099	21	28890.7	92574	21119	144061	500	38.33	100	0	d__Bacteria;p__Campylobacterota;c__Campylobacteria;o__Campylobacterales;f__Helicobacteraceae;g__Helicobacter_G;s__Helicobacter_G avistercoris
MAGs_co_170	G0848	200	2796404	377	13982	34161	9272	146996	501	47.34	99.31	0.07	d__Bacteria;p__Bacillota_A;c__Clostridia;o__Lachnospirales;f__Lachnospiraceae;g__Mediterraneibacter;s__Mediterraneibacter faecipullorum
MAGs_co_11475	G0849	76	2244824	0	29537.2	42322	16951	120868	1521	63.66	89.67	0.98	d__Bacteria;p__Bacteroidota;c__Bacteroidia;o__Bacteroidales;f__Rikenellaceae;g__Alistipes;s__Alistipes merdavium
YP3.bin.54	G0850	81	1091685	0	13477.6	19559	5693	88618	2054	42.97	81.23	1.75	d__Bacteria;p__Bacillota;c__Bacilli;o__Lactobacillales;f__Lactobacillaceae;g__Ligilactobacillus;s__Ligilactobacillus saerimneri
META18IMWYN18_ZJ-HN-L1_bin.52.orig	G0851	530	2425005	0	4575.48	5391	2355	21294	1511	62.6	83.6	4.45	d__Bacteria;p__Bacillota_A;c__Clostridia;o__Oscillospirales;f__Ruminococcaceae;g__Gemmiger_A;s__Gemmiger_A avium
MAGs_co_10984	G0852	112	3267034	10	29170	62319	17208	141081	503	40.71	86.3	1.21	d__Bacteria;p__Bacteroidota;c__Bacteroidia;o__Bacteroidales;f__Bacteroidaceae;g__Phocaeicola;s__Phocaeicola coprocola
MAGs_co_10583	G0853	69	1524283	147	22091.1	72083	17526	187812	512	38.31	99.98	0	d__Bacteria;p__Campylobacterota;c__Campylobacteria;o__Campylobacterales;f__Helicobacteraceae;g__Helicobacter_G;s__Helicobacter_G avistercoris
MAGs_co_11905	G0854	61	2670405	100	43777.1	118671	31084	271589	500	63.71	100	0.86	d__Bacteria;p__Actinomycetota;c__Actinomycetia;o__Mycobacteriales;f__Mycobacteriaceae;g__Corynebacterium;s__Corynebacterium phoceense
MAGs_co_3216	G0855	299	2335643	1734	7811.52	15607	4577	49589	503	65.46	83.44	1.87	d__Bacteria;p__Bacillota_A;c__Clostridia;o__Oscillospirales;f__Oscillospiraceae;g__Flavonifractor;s__Flavonifractor avistercoris
META18IMWYN18_JS-SZ-L2_bin.1.strict	G0856	133	1216586	119	9147.26	17685	4494	51119	504	30.37	81.04	0.06	d__Archaea;p__Methanobacteriota;c__Methanobacteria;o__Methanobacteriales;f__Methanobacteriaceae;g__Methanobrevibacter_A;s__Methanobrevibacter_A woesei
MAGs_co_4250	G0857	342	2500110	0	7310.26	10317	3405	57284	1508	50.66	87.79	0.71	d__Bacteria;p__Bacillota_A;c__Clostridia;o__Lachnospirales;f__Lachnospiraceae;g__Mediterraneibacter;s__Mediterraneibacter caccogallinarum
MAGs_co_7666	G0858	74	1630909	0	22039.3	34917	10736	110994	2121	59.46	93.9	1.53	d__Bacteria;p__Bacillota_A;c__Clostridia;o__Christensenellales;f__Borkfalkiaceae;g__Borkfalkia;s__Borkfalkia sp944341895
MAGs_co_5658	G0859	64	2023554	0	31618	50118	14241	137289	3102	59.56	96.5	0.65	d__Bacteria;p__Bacillota_A;c__Clostridia;o__Oscillospirales;f__Butyricicoccaceae;g__Ventrousia;s__Ventrousia sp944381055
HC64	G0860	98	3260388	669	33269.3	212036	46715	333526	78	44.48	100	0.39	d__Bacteria;p__Bacillota;c__Bacilli;o__Lactobacillales;f__Lactobacillaceae;g__Lactiplantibacillus;s__Lactiplantibacillus plantarum
MAGs_co_11983	G0861	156	1259336	359	8072.67	14425	4021	45415	502	40.78	84.17	1.09	d__Bacteria;p__Bacillota;c__Bacilli;o__Lactobacillales;f__Lactobacillaceae;g__Ligilactobacillus;s__Ligilactobacillus aviarius
d7H.bin.28	G0862	149	2330499	0	15640.9	24061	7355	71509	2167	54.04	91.1	0.31	d__Bacteria;p__Bacillota_A;c__Clostridia;o__Oscillospirales;f__Acutalibacteraceae;g__Anaeromassilibacillus;s__Anaeromassilibacillus stercoravium
MAGs_co_6328	G0863	50	2074191	0	41483.8	65005	23445	169916	1806	49.8	99.91	0	d__Bacteria;p__Bacillota_A;c__Clostridia;o__Oscillospirales;f__Acutalibacteraceae;g__Fimenecus;s__Fimenecus excrementavium
MAGs_co_2826	G0864	644	2722793	1100	4227.94	5940	2248	25488	504	36.17	82.47	4.82	d__Bacteria;p__Bacillota_A;c__Clostridia;o__Lachnospirales;f__Lachnospiraceae;g__Fimimorpha;s__Fimimorpha faecalis
MAGs_co_6587	G0865	115	2452986	0	21330.3	31322	10157	106322	2371	58.85	92.72	0.05	d__Bacteria;p__Bacillota_A;c__Clostridia;o__Lachnospirales;f__Lachnospiraceae;g__Lachnoclostridium_A;s__Lachnoclostridium_A stercoripullorum
YE8.bin.14	G0866	31	1397644	0	45085.3	63759	32448	175451	2056	31.95	93.23	2.75	d__Bacteria;p__Bacillota;c__Bacilli;o__RF39;f__UBA660;g__CAG-582;s__CAG-582 sp944358235
MAGs_co_8826	G0867	244	1893559	0	7760.49	12107	3402	50031	1198	50.07	82.69	0.93	d__Bacteria;p__Bacteroidota;c__Bacteroidia;o__Bacteroidales;f__UBA932;g__Cryptobacteroides;s__Cryptobacteroides faecigallinarum
MAGs_co_4482	G0868	24	1977241	0	82385	145319	60518	230706	3715	49.9	99.75	0	d__Bacteria;p__Bacillota_A;c__Clostridia;o__Oscillospirales;f__Acutalibacteraceae;g__Fimenecus;s__Fimenecus excrementavium
MAGs_co_1012	G0869	207	1993665	0	9631.23	12254	4506	44377	1903	53.98	84.17	1.45	d__Bacteria;p__Bacillota_A;c__Clostridia;o__Lachnospirales;f__Lachnospiraceae;g__HGM12545;s__HGM12545 sp900761925
MAGs_co_2433	G0870	160	2929743	0	18310.9	30595	8512	105804	1896	28.15	94.22	0.62	d__Bacteria;p__Bacillota_A;c__Clostridia;o__Clostridiales;f__Clostridiaceae;g__Sarcina;s__Sarcina perfringens
MAGs_co_568	G0871	27	1803348	0	66790.7	85618	40611	268088	3945	58.32	95.56	0.35	d__Bacteria;p__Bacteroidota;c__Bacteroidia;o__Bacteroidales;f__UBA932;g__Cryptobacteroides;s__Cryptobacteroides avistercoris
HL3.bin.83	G0872	183	2182926	0	11928.6	16802	5249	88435	2045	43.77	87.57	0.14	d__Bacteria;p__Bacillota_C;c__Negativicutes;o__Selenomonadales;f__Selenomonadaceae;g__Megamonas;s__Megamonas hypermegale_A
MAGs_co_7609	G0873	124	1544839	235	12458.4	34712	8562	139164	500	27.65	97.38	3.79	d__Bacteria;p__Bacillota;c__Bacilli;o__RF39;f__UBA660;g__Onthousia;s__Onthousia excrementipullorum
MAGs_co_2195	G0874	74	2103066	0	28419.8	54785	13744	182655	2669	62.09	93.13	0.12	d__Bacteria;p__Bacillota_A;c__Clostridia;o__Oscillospirales;f__Ruminococcaceae;g__Heteroruminococcus;s__Heteroruminococcus faecigallinarum
HPI3.bin.24	G0875	426	2703845	0	6347.05	8252	2853	44935	2000	70.17	96.21	2.13	d__Bacteria;p__Actinomycetota;c__Actinomycetia;o__Propionibacteriales;f__Propionibacteriaceae;g__Propionicimonas;s__
MAGs_co_7045	G0876	38	2493262	400	65612.2	228863	50323	389811	504	55.76	99.98	0.12	d__Bacteria;p__Bacteroidota;c__Bacteroidia;o__Bacteroidales;f__Rikenellaceae;g__Tidjanibacter;s__Tidjanibacter inops
MAGs_co_3859	G0877	24	2716876	0	113203	192665	66704	334801	1340	54.41	98.57	0.09	d__Bacteria;p__Bacillota_A;c__Clostridia;o__Oscillospirales;f__Butyricicoccaceae;g__Butyricicoccus;s__Butyricicoccus pullicaecorum
MAGs_co_4897	G0878	440	3823527	0	8689.83	13263	3678	213821	1040	49	94.5	1.17	d__Bacteria;p__Pseudomonadota;c__Gammaproteobacteria;o__Enterobacterales_A;f__Succinivibrionaceae;g__Anaerobiospirillum;s__Anaerobiospirillum pullistercoris
MAGs_co_7926	G0879	709	2223623	0	3136.28	3810	1666	15326	1002	62.11	89.58	4.75	d__Bacteria;p__Bacillota_A;c__Clostridia;o__Oscillospirales;f__Acutalibacteraceae;g__Acutalibacter;s__Acutalibacter ornithocaccae
MAGs_co_6435	G0880	65	1081356	71	16636.2	43400	9048	97304	534	26.64	94.19	0.2	d__Bacteria;p__Bacillota;c__Bacilli;o__Mycoplasmatales;f__Mycoplasmoidaceae;g__Malacoplasma;s__
MAGs_co_8096	G0881	361	1800495	453	4987.52	7828	2235	54983	504	58	88.23	0.31	d__Bacteria;p__Actinomycetota;c__Actinomycetia;o__Actinomycetales;f__Actinomycetaceae;g__Changpingibacter;s__
MAGs_co_5646	G0882	487	2236398	0	4592.19	5409	2381	30263	1500	64.13	97.13	4.36	d__Bacteria;p__Bacillota_A;c__Clostridia;o__Oscillospirales;f__Oscillospiraceae;g__Pelethomonas;s__Pelethomonas intestinigallinarum
MAGs_co_2533	G0883	715	2175945	0	3043.28	3627	1585	14919	1001	60.93	83.03	2.29	d__Bacteria;p__Bacillota_A;c__Clostridia;o__Oscillospirales;f__Ruminococcaceae;g__Faecivivens;s__Faecivivens stercoravium
MAGs_co_9745	G0884	282	1764510	129	6257.13	15296	3033	56477	501	65.38	87.97	3.2	d__Bacteria;p__Actinomycetota;c__Actinomycetia;o__Actinomycetales;f__Bifidobacteriaceae;g__Bifidobacterium;s__Bifidobacterium pullorum_B
MAGs_co_8861	G0885	269	2186293	0	8127.48	10535	4185	34477	1696	64.45	88.13	0.21	d__Bacteria;p__Desulfobacterota;c__Desulfovibrionia;o__Desulfovibrionales;f__Desulfovibrionaceae;g__Desulfovibrio;s__Desulfovibrio sp900556755
MAGs_co_5092	G0886	126	2514163	1343	19953.7	55189	12636	141455	504	61.22	86.44	0.24	d__Bacteria;p__Bacteroidota;c__Bacteroidia;o__Bacteroidales;f__Rikenellaceae;g__Alistipes;s__Alistipes cottocaccae
MAGs_co_4789	G0887	266	1980109	0	7444.02	10300	3568	45504	1511	62	89.9	3.16	d__Bacteria;p__Bacillota_A;c__Clostridia;o__Oscillospirales;f__Oscillospiraceae;g__Intestinimonas;s__Intestinimonas merdavium
MAGs_co_11415	G0888	13	1414672	0	108821	160935	63625	211070	13932	26.53	92.13	2.57	d__Bacteria;p__Bacillota;c__Bacilli;o__RF39;f__UBA660;g__Coprovivens;s__Coprovivens sp944332265
HC346	G0889	206	4670668	954	22673.2	370384	80890	1062159	78	37.55	99.99	0.96	d__Bacteria;p__Bacillota;c__Bacilli;o__Bacillales;f__Planococcaceae;g__Lysinibacillus;s__Lysinibacillus capsici
MAGs_co_7884	G0890	242	3661603	0	15130.6	23995	7074	72727	1607	44.61	84.44	2.21	d__Bacteria;p__Bacillota_A;c__Clostridia;o__Lachnospirales;f__Lachnospiraceae;g__Blautia_A;s__Blautia_A faecavium
MAGs_co_386	G0891	25	1039854	233	41594.2	1007777	1007777	1007777	515	44.85	98.81	1.47	d__Bacteria;p__Pseudomonadota;c__Alphaproteobacteria;o__Rs-D84;f__Rs-D84;g__Enterousia;s__Enterousia intestinigallinarum
MAGs_co_2516	G0892	210	2046713	0	9746.25	11481	5326	60671	2269	48.64	80.43	2.3	d__Bacteria;p__Bacillota_A;c__Clostridia;o__Lachnospirales;f__Lachnospiraceae;g__Merdimonas;s__Merdimonas faecis
MAGs_co_7357	G0893	299	1945066	0	6505.24	8465	3122	31981	1509	61.54	81.28	1.2	d__Bacteria;p__Actinomycetota;c__Coriobacteriia;o__Coriobacteriales;f__Eggerthellaceae;g__Aveggerthella;s__Aveggerthella stercoripullorum
MAGs_co_11326	G0894	273	1820564	0	6668.73	9066	3094	60111	1049	34.61	86.93	3.28	d__Bacteria;p__Bacillota;c__Bacilli;o__Lactobacillales;f__Lactobacillaceae;g__Lactobacillus;s__Lactobacillus johnsonii
MAGs_co_11413	G0895	222	1517389	0	6835.09	8793	3248	40214	1509	42.78	84.71	4.35	d__Bacteria;p__Bacillota;c__Bacilli;o__Lactobacillales;f__Carnobacteriaceae;g__Lacticigenium;s__
AH-SS-F2_bin.10.orig	G0896	1403	3620719	0	2580.7	2954	1428	15314	1005	67.14	82.78	3.16	d__Bacteria;p__Actinomycetota;c__Actinomycetia;o__Propionibacteriales;f__Nocardioidaceae;g__SCSIO-66511;s__
HPIII8.bin.92	G0897	328	2726485	0	8312.45	10734	4116	39706	2017	44.76	81.86	1.35	d__Bacteria;p__Bacteroidota;c__Bacteroidia;o__Bacteroidales;f__Bacteroidaceae;g__Phocaeicola;s__Phocaeicola sp002161765
MAGs_co_6654	G0898	292	3046064	0	10431.7	15385	4532	83093	1630	45.69	86.23	2	d__Bacteria;p__Bacteroidota;c__Bacteroidia;o__Bacteroidales;f__Bacteroidaceae;g__Phocaeicola;s__Phocaeicola plebeius_A
MAGs_co_4441	G0899	49	2170231	651	44290.4	193019	24294	345203	504	54.99	98.14	0.07	d__Bacteria;p__Bacillota_A;c__Clostridia;o__Oscillospirales;f__Acutalibacteraceae;g__Fimenecus;s__Fimenecus stercoravium
MAGs_co_1535	G0900	267	1764683	416	6609.3	13912	2948	72600	507	48.92	100	1.01	d__Bacteria;p__Bacillota_C;c__Negativicutes;o__Acidaminococcales;f__Acidaminococcaceae;g__CAG-266;s__CAG-266 sp944390935
MAGs_co_12259	G0901	374	2752890	665	7360.67	27697	4579	74071	500	63.46	84.76	4.12	d__Bacteria;p__Bacillota_A;c__Clostridia;o__Christensenellales;f__CAG-74;g__Limiplasma;s__Limiplasma sp944333375
d28A.bin.35	G0902	63	2770801	0	43981	98104	28045	201481	2158	61.5	93.82	1.23	d__Bacteria;p__Bacillota_A;c__Clostridia;o__Christensenellales;f__CAG-74;g__Limiplasma;s__Limiplasma merdipullorum
MAGs_co_11883	G0903	432	1665673	1480	3855.72	5372	1982	23443	503	62.25	88.1	0.18	d__Bacteria;p__Verrucomicrobiota;c__Verrucomicrobiae;o__Opitutales;f__UBA953;g__Spyradosoma;s__Spyradosoma merdigallinarum
META18IMWYN18_ZJ-HN-L3_bin.53.orig	G0904	44	2319147	0	52707.9	84948	22429	198269	5028	51.14	99.98	0.21	d__Bacteria;p__Bacteroidota;c__Bacteroidia;o__Bacteroidales;f__Bacteroidaceae;g__Prevotella;s__Prevotella avicola
GX-RX-F1_bin.6.permissive	G0905	144	897646	310	6233.65	16066	2684	102016	503	41.76	88.14	0.06	d__Bacteria;p__Pseudomonadota;c__Alphaproteobacteria;o__Rs-D84;f__Rs-D84;g__Enterousia;s__Enterousia sp944392565
MAGs_co_10980	G0906	263	1949671	0	7413.2	12594	3134	51248	1019	32.01	99.73	0.49	d__Bacteria;p__Bacillota_C;c__Negativicutes;o__Selenomonadales;f__Selenomonadaceae;g__Megamonas;s__Megamonas funiformis
META18IMWYN18_HuN-YH-L1_bin.26.strict	G0907	233	1221878	130	5244.11	7417	2641	32546	505	39.11	89.59	0.74	d__Bacteria;p__Bacillota;c__Bacilli;o__Erysipelotrichales;f__Erysipelotrichaceae;g__JAHHTG01;s__JAHHTG01 sp944326825
MAGs_co_8572	G0908	132	2131035	0	16144.2	25039	7966	113504	1251	56.26	89.69	0.16	d__Bacteria;p__Bacteroidota;c__Bacteroidia;o__Bacteroidales;f__UBA932;g__Coprenecus;s__Coprenecus avistercoris
HL4.bin.83	G0909	270	2821161	0	10448.7	15521	4866	64011	2026	44.37	84.6	2.85	d__Bacteria;p__Bacteroidota;c__Bacteroidia;o__Bacteroidales;f__Tannerellaceae;g__Parabacteroides;s__Parabacteroides sp900547435
MAGs_co_9457	G0910	114	1682354	0	14757.5	18042	7228	105766	3827	59.97	81.3	0.6	d__Bacteria;p__Bacillota_A;c__Clostridia;o__Oscillospirales;f__Oscillospiraceae;g__Enterenecus;s__Enterenecus avicola
MAGs_co_591	G0911	170	1837327	405	10807.8	17494	5600	48196	529	53.63	88.52	0.39	d__Bacteria;p__Bacillota_A;c__Clostridia;o__Lachnospirales;f__Lachnospiraceae;g__Massilistercora;s__Massilistercora timonensis
d42B.bin.96	G0912	55	1708833	0	31069.7	44067	18475	127369	2597	48.57	82.73	0.84	d__Bacteria;p__Pseudomonadota;c__Gammaproteobacteria;o__Burkholderiales;f__Burkholderiaceae_A;g__Aphodousia;s__Aphodousia sp002329575
META18IMWYN18_GD-HS-F2_bin.11.strict	G0913	362	1269409	80	3506.65	5775	1607	20379	512	50.5	81.4	4.01	d__Bacteria;p__Bacillota;c__Bacilli;o__Lactobacillales;f__Lactobacillaceae;g__Ligilactobacillus;s__Ligilactobacillus avistercoris
d28C.bin.62	G0914	51	2559451	0	50185.3	103077	26013	191684	3269	59.76	97.45	0.85	d__Bacteria;p__Bacteroidota;c__Bacteroidia;o__Bacteroidales;f__Rikenellaceae;g__Alistipes;s__Alistipes communis
MAGs_co_10102	G0915	141	2099278	0	14888.5	25134	6275	77175	2127	47.53	88.08	0.01	d__Bacteria;p__Bacteroidota;c__Bacteroidia;o__Bacteroidales;f__CHK158-818;g__Gallibacteroides;s__
META18IMWYN18_HeN-SQ-L2_bin.40.orig	G0916	187	1663632	0	8896.43	13256	4028	40714	1033	40.64	87.38	3.4	d__Bacteria;p__Bacillota;c__Bacilli;o__Lactobacillales;f__Lactobacillaceae;g__Limosilactobacillus;s__Limosilactobacillus vaginalis
MAGs_co_2111	G0917	262	2455259	0	9371.22	15214	3955	50973	1509	62.32	88.36	0.59	d__Bacteria;p__Bacillota_A;c__Clostridia;o__Oscillospirales;f__Oscillospiraceae;g__Avoscillospira;s__Avoscillospira stercorigallinarum
MAGs_co_5396	G0918	207	1570541	0	7587.15	9586	3934	40136	1560	48.04	87.87	0.03	d__Bacteria;p__Bacillota_A;c__Clostridia;o__Oscillospirales;f__Butyricicoccaceae;g__SIG471;s__SIG471 sp905199135
MAGs_co_3212	G0919	110	2735869	0	24871.5	32906	11461	120758	3510	50.56	85.97	0.1	d__Bacteria;p__Bacteroidota;c__Bacteroidia;o__Bacteroidales;f__Tannerellaceae;g__Parabacteroides;s__Parabacteroides sp944325345
META18IMWYN18_JS-JT-L1_bin.10.orig	G0920	116	622306	0	5364.71	6678	2661	17362	1530	24.33	80.99	0.04	d__Bacteria;p__Bacillota;c__Bacilli;o__Mycoplasmatales;f__Mycoplasmoidaceae;g__Ureaplasma;s__Ureaplasma intestinipullorum
MAGs_co_164	G0921	426	1953756	1272	4586.28	6992	2211	49954	500	45.81	80.46	3.13	d__Bacteria;p__Bacillota_A;c__Clostridia;o__Oscillospirales;f__Ruminococcaceae;g__Negativibacillus;s__Negativibacillus massiliensis
MAGs_co_5111	G0922	29	1965330	0	67770	109789	45033	191548	2243	51.17	99.98	1.19	d__Bacteria;p__Bacillota;c__Bacilli;o__Lactobacillales;f__Lactobacillaceae;g__Limosilactobacillus;s__Limosilactobacillus ingluviei
MAGs_co_808	G0923	101	3077327	341	30468.6	88232	27311	192609	500	52.45	99.78	0.08	d__Bacteria;p__Bacteroidota;c__Bacteroidia;o__Bacteroidales;f__Tannerellaceae;g__Parabacteroides;s__Parabacteroides intestinigallinarum
MAGs_co_8099	G0924	95	2851743	0	30018.3	52966	15054	115430	3031	44.72	98.5	0.16	d__Bacteria;p__Bacteroidota;c__Bacteroidia;o__Bacteroidales;f__Tannerellaceae;g__Parabacteroides;s__Parabacteroides intestinavium
MAGs_co_60	G0925	170	1463983	128	8611.67	18249	5069	54559	502	57.5	90.39	0.43	d__Bacteria;p__Bacillota_A;c__Clostridia;o__Christensenellales;f__UBA3700;g__Ornithoclostridium;s__Ornithoclostridium sp944380285
d28K.bin.7	G0926	215	2081528	0	9681.53	14144	4075	59171	2007	64.44	84.29	0.67	d__Bacteria;p__Bacillota_A;c__Clostridia;o__Oscillospirales;f__Ruminococcaceae;g__Faecalibacterium;s__Faecalibacterium gallistercoris
MAGs_co_4324	G0927	69	883317	72	12801.7	35370	7263	100419	511	44.22	90.91	1.59	d__Bacteria;p__Pseudomonadota;c__Alphaproteobacteria;o__Rs-D84;f__Rs-D84;g__Enterousia;s__Enterousia sp944389385
MAGs_co_9271	G0928	430	2098543	0	4880.33	6194	2507	22344	1521	62.24	93.73	1.34	d__Bacteria;p__Bacillota_A;c__Clostridia;o__Oscillospirales;f__Acutalibacteraceae;g__Acutalibacter;s__Acutalibacter ornithocaccae
YP3.bin.69	G0929	46	2014012	0	43782.9	73232	17512	259861	2624	61.67	95.22	0.75	d__Bacteria;p__Actinomycetota;c__Actinomycetia;o__Actinomycetales;f__Actinomycetaceae;g__Bowdeniella;s__Bowdeniella sp023387755
MAGs_co_12083	G0930	74	1256982	755	16986.2	52915	10973	135264	524	40.57	84.86	1.76	d__Bacteria;p__Bacillota;c__Bacilli;o__Lactobacillales;f__Lactobacillaceae;g__Ligilactobacillus;s__Ligilactobacillus faecavium
MAGs_co_4523	G0931	406	1856934	0	4573.73	7508	2531	30424	500	65.51	82.88	2.75	d__Bacteria;p__Bacillota_A;c__Clostridia;o__Oscillospirales;f__Ruminococcaceae;g__Faecalibacterium;s__Faecalibacterium gallistercoris
MAGs_co_7434	G0932	275	1444814	0	5253.87	6426	2649	28751	1512	34.25	83.2	0.62	d__Bacteria;p__Campylobacterota;c__Campylobacteria;o__Campylobacterales;f__Campylobacteraceae;g__Campylobacter_D;s__Campylobacter_D avium
MAGs_co_6977	G0933	409	2471544	0	6042.9	7290	3117	54551	1504	50.27	87.07	2.02	d__Bacteria;p__Bacillota_A;c__Clostridia;o__Lachnospirales;f__Lachnospiraceae;g__Caccovicinus;s__Caccovicinus merdipullorum
MAGs_co_7257	G0934	504	4641794	191	9209.91	19274	4314	118213	503	50.91	99.56	1.54	d__Bacteria;p__Pseudomonadota;c__Gammaproteobacteria;o__Enterobacterales;f__Enterobacteriaceae;g__Escherichia;s__Escherichia coli
MAGs_co_10247	G0935	57	2506357	0	43971.2	68055	21887	202990	4023	65.3	98.95	0.15	d__Bacteria;p__Bacillota_A;c__Clostridia;o__Oscillospirales;f__Ruminococcaceae;g__Gemmiger;s__Gemmiger stercoravium
MAGs_co_10713	G0936	377	2932102	0	7777.46	13866	3141	55832	1503	70.71	92.93	2.7	d__Bacteria;p__Actinomycetota;c__Actinomycetia;o__Actinomycetales;f__Brevibacteriaceae;g__Brevibacterium;s__Brevibacterium senegalense_A
MAGs_co_8334	G0937	287	2689234	98	9370.15	20556	5199	96092	500	54.57	82.9	4.38	d__Bacteria;p__Bacillota_A;c__Clostridia;o__Lachnospirales;f__Lachnospiraceae;g__Enterocloster;s__Enterocloster excrementipullorum
META19IMWYN04_GD-DG-L9_bin.9.strict	G0938	182	945911	90	5197.31	6927	2622	23078	526	41.8	85.81	0.38	d__Bacteria;p__Bacillota_A;c__Clostridia;o__Peptostreptococcales;f__Anaerovoracaceae;g__Gallibacter;s__Gallibacter intestinalis
HC970	G0939	172	2095601	387	12183.7	104089	19003	199744	78	37.98	99.97	1.18	d__Bacteria;p__Bacillota;c__Bacilli;o__Lactobacillales;f__Lactobacillaceae;g__Weissella;s__Weissella paramesenteroides
MAGs_co_7126	G0940	49	2709480	0	55295.5	154784	48551	465329	1898	51.5	99.99	0.13	d__Bacteria;p__Bacteroidota;c__Bacteroidia;o__Bacteroidales;f__Muribaculaceae;g__Amulumruptor;s__Amulumruptor caecigallinarius
MAGs_co_149	G0941	304	1592113	0	5237.21	6365	2637	25283	1509	44.23	80.38	0.03	d__Bacteria;p__Bacillota;c__Bacilli;o__Erysipelotrichales;f__Erysipelotrichaceae;g__Bulleidia;s__Bulleidia sp905201565
MAGs_co_12272	G0942	50	1662677	392	33253.5	83797	33048	377250	508	34.51	99.99	1.17	d__Bacteria;p__Campylobacterota;c__Campylobacteria;o__Campylobacterales;f__Helicobacteraceae;g__Helicobacter_D;s__Helicobacter_D pullorum
MAGs_co_10418	G0943	74	2393006	0	32337.9	50584	15254	144438	4217	56.44	92.08	2.97	d__Bacteria;p__Bacillota_A;c__Clostridia;o__Oscillospirales;f__Butyricicoccaceae;g__Agathobaculum;s__Agathobaculum merdavium
MAGs_co_4164	G0944	106	2038316	0	19229.4	28133	9578	88619	1760	52.27	87.48	1.32	d__Bacteria;p__Pseudomonadota;c__Gammaproteobacteria;o__Burkholderiales;f__Neisseriaceae;g__Neisseria;s__
MAGs_co_12318	G0945	286	1857041	0	6493.15	8180	3380	41699	1581	65.61	82.85	1.6	d__Bacteria;p__Actinomycetota;c__Coriobacteriia;o__Coriobacteriales;f__Eggerthellaceae;g__Aveggerthella;s__
MAGs_co_6011	G0946	75	3488519	0	46513.6	93297	24203	215931	1519	54.49	90.03	0.91	d__Bacteria;p__Bacillota_A;c__Clostridia;o__Lachnospirales;f__Lachnospiraceae;g__Eisenbergiella;s__Eisenbergiella intestinipullorum
YE4.bin.1	G0947	277	2849338	0	10286.4	14543	4821	71815	2101	54.13	90.78	0.62	d__Bacteria;p__Actinomycetota;c__Actinomycetia;o__Mycobacteriales;f__Mycobacteriaceae;g__Corynebacterium;s__Corynebacterium glutamicum
MAGs_co_10944	G0948	360	2280019	0	6333.39	8026	3271	32648	1221	48.15	84.2	2.25	d__Bacteria;p__Bacteroidota;c__Bacteroidia;o__Bacteroidales;f__Muribaculaceae;g__Limisoma;s__Limisoma gallistercoris
META18IMWYN18_ZJ-LA-F2_bin.8.strict	G0949	214	1727246	2946	8071.24	25609	3746	79496	500	51.67	95.32	2.69	d__Bacteria;p__Bacillota;c__Bacilli;o__Lactobacillales;f__Lactobacillaceae;g__Limosilactobacillus;s__Limosilactobacillus ingluviei
META18IMWYN18_JS-CZ-F1_bin.35.permissive	G0950	137	1153486	199	8419.61	13732	4661	44615	502	35.19	96.01	1.41	d__Bacteria;p__Bacillota_A;c__Clostridia;o__Christensenellales;f__UBA1242;g__Caccovivens;s__Caccovivens sp904397185
MAGs_co_7447	G0951	185	3163827	11	17101.8	62379	13914	169304	500	44.72	90.94	0.9	d__Bacteria;p__Bacillota_A;c__Clostridia;o__Lachnospirales;f__Lachnospiraceae;g__Blautia;s__Blautia ornithocaccae
META18IMWYN18_HuN-LY-F1_bin.14.strict	G0952	88	1109490	207	12607.8	32045	9226	87487	501	35.73	91.11	1.18	d__Bacteria;p__Bacillota_A;c__Clostridia;o__Christensenellales;f__UBA1242;g__Caccovivens;s__
MAGs_co_2467	G0953	214	2141126	1109	10005.3	15851	4627	46384	502	53.36	85.87	0.67	d__Bacteria;p__Bacillota_A;c__Clostridia;o__Lachnospirales;f__Lachnospiraceae;g__Copromonas;s__Copromonas avistercoris
MAGs_co_11788	G0954	133	2482153	0	18662.8	26474	9400	129001	2129	46.33	99.9	0.21	d__Bacteria;p__Bacteroidota;c__Bacteroidia;o__Bacteroidales;f__CHK158-818;g__Gallibacteroides;s__
MAGs_co_8763	G0955	83	1859326	92	22401.5	68513	15618	151014	510	32.4	96.4	0.57	d__Bacteria;p__Cyanobacteriota;c__Vampirovibrionia;o__Gastranaerophilales;f__RUG14156;g__Galligastranaerophilus_A;s__Galligastranaerophilus_A intestinigallinarum
MAGs_co_3430	G0956	241	2241689	0	9301.61	11038	4911	46925	1546	48.99	91.4	0.32	d__Bacteria;p__Bacillota_A;c__Clostridia;o__UBA1381;f__UBA1381;g__Ornithomonoglobus;s__Ornithomonoglobus merdipullorum
MAGs_co_12095	G0957	60	1406286	0	23438.1	39673	9137	100722	1532	40.51	89.12	0.76	d__Bacteria;p__Bacillota;c__Bacilli;o__Lactobacillales;f__Lactobacillaceae;g__Ligilactobacillus;s__Ligilactobacillus aviarius
MAGs_co_3211	G0958	234	2525346	0	10792.1	14479	5500	49350	2175	63.78	89.87	3.36	d__Bacteria;p__Bacillota_A;c__Clostridia;o__Christensenellales;f__CAG-74;g__Faecivicinus;s__Faecivicinus avistercoris
MAGs_co_7247	G0959	158	2678410	0	16952	22499	8445	94482	1528	38.09	99.92	2.92	d__Bacteria;p__Bacillota;c__Bacilli;o__Lactobacillales;f__Lactobacillaceae;g__Companilactobacillus;s__
MAGs_co_8851	G0960	128	2391059	200	18680.2	120009	24610	247183	505	47.4	92.36	1.57	d__Bacteria;p__Bacillota_A;c__Clostridia;o__Lachnospirales;f__Anaerotignaceae;g__Metalachnospira;s__
MAGs_co_791	G0961	54	2063545	0	38213.8	80295	16227	163686	3079	64.52	98.72	1.27	d__Bacteria;p__Actinomycetota;c__Actinomycetia;o__Actinomycetales;f__Bifidobacteriaceae;g__Bifidobacterium;s__Bifidobacterium pullorum_B
MAGs_co_9686	G0962	96	1970349	0	20524.5	37057	9196	86559	1365	41.85	99.9	0.82	d__Bacteria;p__Bacillota;c__Bacilli;o__Lactobacillales;f__Lactobacillaceae;g__Ligilactobacillus;s__Ligilactobacillus agilis
MAGs_co_1671	G0963	206	1732082	709	8408.17	16887	4401	48899	506	50.6	87.59	1.76	d__Bacteria;p__Bacillota_A;c__Clostridia;o__Oscillospirales;f__Acutalibacteraceae;g__Fimenecus;s__Fimenecus excrementavium
MAGs_co_3996	G0964	95	2637402	0	27762.1	45895	14218	113462	2078	53.94	83.62	0.94	d__Bacteria;p__Bacteroidota;c__Bacteroidia;o__Bacteroidales;f__Bacteroidaceae;g__Mediterranea;s__Mediterranea sp944322365
META18IMWYN18_HeN-SQ-L1_bin.38.strict	G0965	281	1788205	10	6363.72	25002	2930	122837	500	30.42	96.1	0.84	d__Bacteria;p__Campylobacterota;c__Campylobacteria;o__Campylobacterales;f__Campylobacteraceae;g__Campylobacter_D;s__Campylobacter_D jejuni
MAGs_co_2684	G0966	113	1661332	115	14702	27225	8386	70775	503	39.65	85.43	1.27	d__Bacteria;p__Cyanobacteriota;c__Vampirovibrionia;o__Gastranaerophilales;f__RUG14156;g__Galligastranaerophilus;s__Galligastranaerophilus faecipullorum
META18IMWYN18_ZJ-HN-L3_bin.22.strict	G0967	348	2072242	225	5954.72	12264	3142	59528	500	31.63	87.51	2.34	d__Bacteria;p__Bacillota_C;c__Negativicutes;o__Selenomonadales;f__Selenomonadaceae;g__Megamonas;s__Megamonas funiformis
MAGs_co_10193	G0968	41	2779017	0	67780.9	172544	42449	415256	1917	35.99	95.31	1.46	d__Bacteria;p__Bacillota;c__Bacilli;o__Lactobacillales;f__Lactobacillaceae;g__Companilactobacillus;s__Companilactobacillus pullicola
MAGs_co_7468	G0969	124	2405906	0	19402.5	28197	8497	96275	2735	60.27	80.37	2.82	d__Bacteria;p__Bacillota_A;c__Clostridia;o__Oscillospirales;f__Oscillospiraceae;g__Flavonifractor;s__Flavonifractor avicola
MAGs_co_6892	G0970	26	1539505	0	59211.7	136044	35933	416508	503	38.26	99.98	0	d__Bacteria;p__Campylobacterota;c__Campylobacteria;o__Campylobacterales;f__Helicobacteraceae;g__Helicobacter_G;s__Helicobacter_G avistercoris
MAGs_co_9735	G0971	39	3056123	0	78362.1	145470	34866	384162	2902	45.43	99.94	0	d__Bacteria;p__Bacteroidota;c__Bacteroidia;o__Bacteroidales;f__Bacteroidaceae;g__Phocaeicola;s__Phocaeicola faecium
MAGs_co_4030	G0972	154	1440878	110	9356.35	25460	4325	72614	510	54.88	89.21	1.48	d__Bacteria;p__Actinomycetota;c__Actinomycetia;o__Actinomycetales;f__Bifidobacteriaceae;g__Aeriscardovia;s__Aeriscardovia aeriphila
MAGs_co_1559	G0973	123	2172290	0	17660.9	54989	9136	129084	1009	58.59	96.19	0.02	d__Bacteria;p__Bacillota_A;c__Clostridia;o__Oscillospirales;f__Oscillospiraceae;g__Faecousia;s__Faecousia faecigallinarum
META18IMWYN18_GD-GM-L3_bin.6.orig	G0974	218	758374	0	3478.78	4148	1842	14565	1024	44.32	83.54	1.41	d__Bacteria;p__Pseudomonadota;c__Alphaproteobacteria;o__Rs-D84;f__Rs-D84;g__Enterousia;s__Enterousia sp944389385
MAGs_co_6252	G0975	95	2126237	444	22381.4	46601	10919	161426	540	55.03	98.83	0.76	d__Bacteria;p__Bacillota_A;c__Clostridia;o__Oscillospirales;f__Acutalibacteraceae;g__Fimenecus;s__Fimenecus stercoravium
MAGs_co_339	G0976	240	2304385	0	9601.6	12447	4765	56143	1874	46.7	93.61	1.88	d__Bacteria;p__Bacillota_A;c__Clostridia;o__Lachnospirales;f__Lachnospiraceae;g__Mediterraneibacter;s__Mediterraneibacter merdigallinarum
META18IMWYN18_JS-LY-F3_bin.12.orig	G0977	168	1015163	0	6042.64	21603	1765	77276	1021	25.53	89.78	0.6	d__Bacteria;p__Bacillota;c__Bacilli;o__Mycoplasmatales;f__Mycoplasmoidaceae;g__Ureaplasma;s__Ureaplasma intestinipullorum
d1L.bin.67	G0978	95	1885162	0	19843.8	28080	10053	134118	2180	40.9	91.27	0.78	d__Bacteria;p__Bacillota_A;c__Clostridia;o__Oscillospirales;f__Acutalibacteraceae;g__Ruminococcus_E;s__Ruminococcus_E bromii_B
MAGs_co_2818	G0979	80	2688537	0	33606.7	53175	18151	155411	2015	50.98	96.43	0.11	d__Bacteria;p__Bacteroidota;c__Bacteroidia;o__Bacteroidales;f__P3;g__Pullibacteroides;s__Pullibacteroides sp944321735
MAGs_co_603	G0980	146	2432386	0	16660.2	24988	7592	137837	1777	63.39	95.16	2.91	d__Bacteria;p__Bacillota_A;c__Clostridia;o__Oscillospirales;f__Oscillospiraceae;g__Dysosmobacter;s__Dysosmobacter avistercoris
MAGs_co_1641	G0981	110	2592873	0	23571.6	38125	11178	144485	2334	63.07	100	0.06	d__Bacteria;p__Bacillota_A;c__Clostridia;o__Oscillospirales;f__Ruminococcaceae;g__Gemmiger;s__Gemmiger stercoripullorum
MAGs_co_2522	G0982	33	1870133	0	56670.7	130989	38141	266851	1098	62.1	98.5	0.02	d__Bacteria;p__Verrucomicrobiota;c__Verrucomicrobiae;o__Opitutales;f__UBA953;g__Spyradosoma;s__Spyradosoma merdigallinarum
MAGs_co_2870	G0983	238	3807985	0	15999.9	23091	8131	134444	1119	52.4	92.89	2.53	d__Bacteria;p__Bacteroidota;c__Bacteroidia;o__Bacteroidales;f__Marinifilaceae;g__CALUMT01;s__CALUMT01 sp944320555
MAGs_co_2182	G0984	608	1578934	0	2596.93	3149	1312	13873	1003	47.02	81.09	0.42	d__Bacteria;p__Bacillota_A;c__Clostridia;o__Oscillospirales;f__Acutalibacteraceae;g__Eubacterium_R;s__Eubacterium_R faecale
MAGs_co_913	G0985	286	3619994	0	12657.3	22363	5646	104240	1293	53.35	90.11	1.59	d__Bacteria;p__Bacteroidota;c__Bacteroidia;o__Bacteroidales;f__Bacteroidaceae;g__Mediterranea;s__Mediterranea intestinavium
META18IMWYN18_JS-NJ-L2_bin.26.orig	G0986	305	2436945	0	7989.98	10497	3778	49460	1002	41.17	90.13	0.47	d__Bacteria;p__Verrucomicrobiota;c__Verrucomicrobiae;o__Pedosphaerales;f__UBA1412;g__UBA1412;s__UBA1412 sp944389455
MAGs_co_7168	G0987	129	4757492	0	36879.8	62161	20641	228608	1411	40.03	93.21	0.4	d__Bacteria;p__Pseudomonadota;c__Gammaproteobacteria;o__Enterobacterales_A;f__Succinivibrionaceae;g__Anaerobiospirillum;s__
MAGs_co_419	G0988	277	2284877	0	8248.65	10340	4162	39125	1518	59.18	86.68	2.18	d__Bacteria;p__Bacillota_A;c__Clostridia;o__Lachnospirales;f__Lachnospiraceae;g__Lachnoclostridium_A;s__Lachnoclostridium_A stercoripullorum
META19IMWYN04_GD-DG-L8_bin.31.orig	G0989	25	1157061	0	46282.4	107811	20871	339940	2256	28.07	94.24	0.07	d__Bacteria;p__Bacillota;c__Bacilli;o__RFN20;f__CAG-826;g__Onthovivens;s__
MAGs_co_8646	G0990	218	2047839	0	9393.76	14722	4303	32754	1521	63.24	86.44	2.81	d__Bacteria;p__Bacillota_A;c__Clostridia;o__Oscillospirales;f__Oscillospiraceae;g__Evtepia;s__Evtepia excrementipullorum
MAGs_co_7422	G0991	811	2343845	0	2890.07	3396	1535	14326	1007	60.51	92.16	2.43	d__Bacteria;p__Bacillota_A;c__Clostridia;o__Oscillospirales;f__Ruminococcaceae;g__Faecivivens;s__Faecivivens stercoravium
d14D.bin.8	G0992	299	2088401	0	6984.62	9581	3154	51078	2022	54.87	83.79	1.02	d__Bacteria;p__Actinomycetota;c__Actinomycetia;o__Mycobacteriales;f__Mycobacteriaceae;g__Corynebacterium;s__Corynebacterium stationis
MAGs_co_3606	G0993	307	1957366	0	6375.79	7628	3507	22857	1510	57.37	83.51	4.03	d__Bacteria;p__Bacillota_A;c__Clostridia;o__Oscillospirales;f__Ruminococcaceae;g__Negativibacillus;s__Negativibacillus faecipullorum
MAGs_co_8529	G0994	349	1905947	1162	5461.17	8195	2332	35101	520	51.75	94.55	0.49	d__Bacteria;p__Bacillota_A;c__Clostridia;o__Oscillospirales;f__Ruminococcaceae;g__Ruthenibacterium;s__Ruthenibacterium merdavium
META19IMWYN04_GD-DG-L1_bin.46.orig	G0995	174	2210262	0	12702.7	22745	5649	89394	1147	49.35	96.42	3.57	d__Bacteria;p__Bacteroidota;c__Bacteroidia;o__Bacteroidales;f__UBA932;g__Cryptobacteroides;s__Cryptobacteroides faecigallinarum
MAGs_co_6219	G0996	120	1995501	0	16629.2	22472	8899	57421	2616	50.32	89.41	4.9	d__Bacteria;p__Bacillota_A;c__Clostridia;o__Christensenellales;f__Borkfalkiaceae;g__Coproplasma;s__Coproplasma avicola
MAGs_co_5957	G0997	42	2297215	0	54695.6	80221	25125	171159	4090	47.62	94.12	0.1	d__Bacteria;p__Bacteroidota;c__Bacteroidia;o__Bacteroidales;f__Bacteroidaceae;g__Avibacteroides;s__Avibacteroides excrementipullorum
META18IMWYN18_HuN-YH-L1_bin.1.orig	G0998	288	1529489	0	5310.73	6023	2813	22006	1521	48.8	80.96	2	d__Bacteria;p__Bacteroidota;c__Bacteroidia;o__Bacteroidales;f__UBA932;g__Merdivivens;s__Merdivivens pullicola
MAGs_co_821	G0999	72	2494109	0	34640.4	54094	19772	163761	2116	31.41	100	0.4	d__Bacteria;p__Bacillota_C;c__Negativicutes;o__Selenomonadales;f__Selenomonadaceae;g__Megamonas;s__Megamonas funiformis
MAGs_co_606	G1000	225	2054669	0	9131.86	12044	4617	43329	1596	62.24	98.66	3.76	d__Bacteria;p__Bacillota_A;c__Clostridia;o__Oscillospirales;f__Acutalibacteraceae;g__UBA1417;s__UBA1417 sp900552925
HPI5.bin.17	G1001	27	2329626	0	86282.4	103636	49977	305712	2334	58.86	87.85	0.02	d__Bacteria;p__Bacteroidota;c__Bacteroidia;o__Bacteroidales;f__Bacteroidaceae;g__UBA1794;s__UBA1794 sp944320955
MAGs_co_7058	G1002	67	2241224	0	33451.1	57665	18264	237663	1718	52.25	95.63	1.04	d__Bacteria;p__Bacteroidota;c__Bacteroidia;o__Bacteroidales;f__UBA932;g__Coprenecus;s__Coprenecus pullicola
META18IMWYN18_ZJ-HY-F3_bin.2.permissive	G1003	46	784983	0	17064.8	46174	10289	92670	532	45.87	98.96	0.2	d__Bacteria;p__Patescibacteria;c__Saccharimonadia;o__Saccharimonadales;f__Nanoperiomorbaceae;g__Nanoperiomorbus;s__Nanoperiomorbus sp944391325
MAGs_co_1021	G1004	38	3211859	367	84522.6	251915	63482	346138	503	45.84	99.99	0	d__Bacteria;p__Bacteroidota;c__Bacteroidia;o__Bacteroidales;f__Bacteroidaceae;g__Phocaeicola;s__Phocaeicola faecium
MAGs_co_3094	G1005	37	1687180	0	45599.5	89362	24390	199669	2004	34.54	100	0	d__Bacteria;p__Campylobacterota;c__Campylobacteria;o__Campylobacterales;f__Helicobacteraceae;g__Helicobacter_D;s__Helicobacter_D pullorum
MAGs_co_424	G1006	94	2208982	0	23499.8	34038	12999	109959	2066	51.34	96.43	0.06	d__Bacteria;p__Bacillota_A;c__Clostridia;o__Oscillospirales;f__Ruminococcaceae;g__Ruthenibacterium;s__Ruthenibacterium avium
d14I.bin.31	G1007	122	2531573	0	20750.6	38967	8491	122167	2023	32.99	93.85	2.28	d__Bacteria;p__Bacillota;c__Bacilli;o__Staphylococcales;f__Staphylococcaceae;g__Staphylococcus;s__Staphylococcus saprophyticus
MAGs_co_8600	G1008	53	1674918	0	31602.2	63255	17145	114910	1220	34.66	99.99	0.01	d__Bacteria;p__Campylobacterota;c__Campylobacteria;o__Campylobacterales;f__Helicobacteraceae;g__Helicobacter_D;s__Helicobacter_D pullorum
MAGs_co_9415	G1009	139	2757122	0	19835.4	29181	9224	123590	1071	54.77	90.19	0.86	d__Bacteria;p__Bacillota_A;c__Clostridia;o__Lachnospirales;f__Lachnospiraceae;g__Lachnoclostridium_B;s__Lachnoclostridium_B sp000765215
MAGs_co_4712	G1010	43	2483309	0	57751.4	117534	32988	189316	2728	64.98	94.04	0.28	d__Bacteria;p__Bacillota_A;c__Clostridia;o__Oscillospirales;f__Ruminococcaceae;g__Gemmiger;s__Gemmiger stercoravium
d42B.bin.34	G1011	218	2457691	0	11273.8	16829	5575	61162	2079	61.05	87.16	2.91	d__Bacteria;p__Bacillota_A;c__Clostridia;o__Oscillospirales;f__Ruminococcaceae;g__Gemmiger;s__Gemmiger avicola
MAGs_co_4777	G1012	100	1649238	0	16492.4	21644	8151	84101	1658	42.68	89.55	1.91	d__Bacteria;p__Bacillota;c__Bacilli;o__Lactobacillales;f__Lactobacillaceae;g__Limosilactobacillus;s__Limosilactobacillus alvi
MAGs_co_12057	G1013	444	1398040	40	3148.74	4429	1493	16582	500	48.96	85.86	2.82	d__Bacteria;p__Bacillota_A;c__Clostridia;o__Christensenellales;f__DTU072;g__Stercoripulliclostridium_A;s__Stercoripulliclostridium_A merdigallinarum
MAGs_co_12177	G1014	250	2335213	0	9340.85	12704	4858	38013	1606	64.46	88.77	1.74	d__Bacteria;p__Desulfobacterota;c__Desulfovibrionia;o__Desulfovibrionales;f__Desulfovibrionaceae;g__Desulfovibrio;s__Desulfovibrio sp900556755
META18IMWYN18_SD-BX-F2_bin.1.orig	G1015	97	1675892	0	17277.2	26434	8012	87007	1242	34.05	98	0.36	d__Bacteria;p__Bacillota;c__Bacilli;o__Lactobacillales;f__Lactobacillaceae;g__Lactobacillus;s__Lactobacillus johnsonii
MAGs_co_12050	G1016	133	1507505	0	11334.6	14659	5690	95637	1813	34.42	82.42	2.55	d__Bacteria;p__Bacillota;c__Bacilli;o__Lactobacillales;f__Lactobacillaceae;g__Lactobacillus;s__Lactobacillus johnsonii
GX-RX-F2_bin.20.orig	G1017	167	2304682	0	13800.5	20525	6955	53075	1235	39.93	99.92	1.6	d__Bacteria;p__Pseudomonadota;c__Gammaproteobacteria;o__Enterobacterales_A;f__Pasteurellaceae;g__Gallibacterium;s__Gallibacterium anatis
d35J.bin.39	G1018	62	3286618	0	53010	93641	25460	198055	3066	51.32	97.86	2.7	d__Bacteria;p__Bacillota_A;c__Clostridia;o__Lachnospirales;f__Lachnospiraceae;g__Merdisoma;s__Merdisoma sp002160825
MAGs_co_8151	G1019	361	2192751	0	6074.1	6676	3437	23266	1565	59.73	85.25	0.98	d__Bacteria;p__Bacillota_A;c__Clostridia;o__Christensenellales;f__CAG-74;g__Alectryocaccomicrobium;s__Alectryocaccomicrobium faecavium
MAGs_co_6937	G1020	329	1207577	1194	3670.45	4929	1845	16663	527	41.55	82.24	2.63	d__Bacteria;p__Bacillota_A;c__Clostridia;o__Peptostreptococcales;f__Anaerovoracaceae;g__Gallibacter;s__Gallibacter intestinalis
MAGs_co_11416	G1021	262	1848279	416	7054.5	11711	3451	57148	500	40.89	90.73	0.25	d__Bacteria;p__Pseudomonadota;c__Gammaproteobacteria;o__Enterobacterales_A;f__Succinivibrionaceae;g__Succinatimonas;s__Succinatimonas hippei
MAGs_co_9243	G1022	94	2216474	0	23579.5	34946	12367	131741	1584	51.17	95.28	0.62	d__Bacteria;p__Bacteroidota;c__Bacteroidia;o__Bacteroidales;f__Bacteroidaceae;g__Prevotella;s__Prevotella avicola
MAGs_co_3117	G1023	36	1860479	0	51680	100120	27939	187616	5055	41.63	96.74	0.44	d__Bacteria;p__Bacillota_A;c__Clostridia;o__Oscillospirales;f__Acutalibacteraceae;g__Timburyella;s__Timburyella stercoris
MAGs_co_10497	G1024	161	3530251	0	21927	42689	8948	175250	1604	53.67	98.56	2.29	d__Bacteria;p__Bacteroidota;c__Bacteroidia;o__Bacteroidales;f__Bacteroidaceae;g__Mediterranea;s__Mediterranea intestinavium
MAGs_co_6719	G1025	95	1491904	269	15704.2	38050	9628	109733	500	58.34	91.17	0.03	d__Bacteria;p__Bacillota_A;c__Clostridia;o__Christensenellales;f__CAG-917;g__Limadaptatus;s__Limadaptatus stercoravium
MAGs_co_5723	G1026	255	1520651	108	5963.34	10581	3565	46283	500	26.26	82.71	2.5	d__Bacteria;p__Bacillota_A;c__Clostridia;o__Clostridiales;f__Clostridiaceae;g__Dwaynesavagella;s__Dwaynesavagella gallinarum
MAGs_co_2472	G1027	115	1679034	0	14600.3	22315	6920	76258	2039	51.16	92.01	0.1	d__Bacteria;p__Bacillota_A;c__Clostridia;o__Christensenellales;f__Borkfalkiaceae;g__Coproplasma;s__Coproplasma stercoripullorum
MAGs_co_2495	G1028	432	1912095	0	4426.15	4983	2532	19795	1518	57.8	80.38	3.12	d__Bacteria;p__Bacillota_A;c__Clostridia;o__Oscillospirales;f__Ruminococcaceae;g__Negativibacillus;s__Negativibacillus faecipullorum
META18IMWYN18_JS-NJ-L2_bin.2.strict	G1029	115	2487890	248	21633.8	115037	26433	173906	500	51.74	93.69	1.42	d__Bacteria;p__Bacteroidota;c__Bacteroidia;o__Bacteroidales;f__UBA932;g__Coprenecus;s__Coprenecus pullicola
MAGs_co_2418	G1030	137	2271882	460	16583.1	43155	11963	186683	504	47.33	90.54	0.17	d__Bacteria;p__Bacillota_A;c__Clostridia;o__Christensenellales;f__QALW01;g__QALW01;s__QALW01 sp900552055
MAGs_co_9817	G1031	55	1694796	0	30814.5	47203	12924	158034	2893	50.44	84.6	0	d__Bacteria;p__Bacillota_A;c__Clostridia;o__Christensenellales;f__UBA3700;g__Alloclostridium;s__Alloclostridium sp944380395
MAGs_co_11635	G1032	114	1991742	0	17471.4	29882	7996	110618	1437	36.64	98.67	0.98	d__Bacteria;p__Bacillota;c__Bacilli;o__Lactobacillales;f__Enterococcaceae;g__Enterococcus_E;s__Enterococcus_E cecorum
GX-RX-L3_bin.44.orig	G1033	85	823744	0	9691.11	11475	5170	64081	1852	31.8	84.16	1.96	d__Bacteria;p__Bacillota;c__Bacilli;o__Acholeplasmatales;f__Acholeplasmataceae;g__Alteracholeplasma;s__
MAGs_co_4533	G1034	455	1490888	234	3276.68	4786	1599	23543	500	30.59	86.6	1.49	d__Bacteria;p__Campylobacterota;c__Campylobacteria;o__Campylobacterales;f__Campylobacteraceae;g__Campylobacter_D;s__Campylobacter_D jejuni
MAGs_co_11606	G1035	386	1371079	43	3552.02	4520	1747	21361	500	35.01	85.14	1.34	d__Bacteria;p__Campylobacterota;c__Campylobacteria;o__Campylobacterales;f__Helicobacteraceae;g__Helicobacter_D;s__Helicobacter_D pullorum
MAGs_co_6391	G1036	335	2363941	1148	7056.54	19590	4141	51766	502	57.51	95.6	2.05	d__Bacteria;p__Bacillota_A;c__Clostridia;o__Oscillospirales;f__Ruminococcaceae;g__Negativibacillus;s__Negativibacillus faecipullorum
META18IMWYN18_JS-NJ-L3_bin.17.strict	G1037	82	1504267	20	18344.7	91199	22232	180187	501	40.91	96.25	1.26	d__Bacteria;p__Bacillota_A;c__Clostridia;o__Peptostreptococcales;f__Anaerovoracaceae;g__Gallibacter;s__Gallibacter intestinalis
META18IMWYN18_SD-LC-L2_bin.14.strict	G1038	771	3202332	240	4153.48	6228	2097	42304	500	35.13	89.06	4.46	d__Bacteria;p__Bacillota_A;c__Clostridia;o__Lachnospirales;f__Lachnospiraceae;g__Scybalomonas;s__Scybalomonas excrementigallinarum
MAGs_co_12295	G1039	29	1882494	30	64913.6	457643	64733	687172	510	48.01	97.48	1.09	d__Bacteria;p__Bacillota_A;c__Clostridia;o__Christensenellales;f__DTU072;g__Stercoripulliclostridium_A;s__Stercoripulliclostridium_A merdigallinarum
MAGs_co_9277	G1040	266	1963363	347	7381.06	23865	4791	75836	504	66.96	84.1	2.39	d__Bacteria;p__Actinomycetota;c__Coriobacteriia;o__Coriobacteriales;f__Atopobiaceae;g__Thermophilibacter;s__Thermophilibacter excrementavium
MAGs_co_2958	G1041	269	3324175	3246	12357.5	25377	5907	122542	506	44.82	99.48	1.76	d__Bacteria;p__Bacillota_A;c__Clostridia;o__Lachnospirales;f__Lachnospiraceae;g__Blautia;s__Blautia ornithocaccae
MAGs_co_1133	G1042	78	1460629	0	18726	26901	10382	86070	1507	40.26	95.65	0.1	d__Bacteria;p__Bacillota;c__Bacilli;o__Lactobacillales;f__Lactobacillaceae;g__Ligilactobacillus;s__Ligilactobacillus aviarius
GX-RX-F3_bin.35.orig	G1043	257	1533624	0	5967.41	7333	3079	56628	1073	51.71	83.44	4.25	d__Bacteria;p__Bacillota;c__Bacilli;o__Lactobacillales;f__Lactobacillaceae;g__Limosilactobacillus;s__Limosilactobacillus ingluviei
MAGs_co_6125	G1044	118	1434028	0	12152.8	17863	6445	57475	1795	60.87	95.32	0	d__Bacteria;p__Bacillota_A;c__Clostridia;o__Christensenellales;f__CAG-917;g__Limadaptatus;s__Limadaptatus stercoripullorum
MAGs_co_7197	G1045	57	2676721	0	46960	64512	24964	358465	3467	52.23	97.94	0.12	d__Bacteria;p__Bacteroidota;c__Bacteroidia;o__Bacteroidales;f__UBA932;g__Cryptobacteroides;s__Cryptobacteroides faecavium
MAGs_co_2715	G1046	129	1393459	30	10802	22704	5289	82144	501	34.57	94.03	2.85	d__Bacteria;p__Bacillota;c__Bacilli;o__RF39;f__UBA660;g__Faecenecus;s__Faecenecus gallistercoris
MAGs_co_8043	G1047	71	1880786	0	26489.9	44698	13867	91942	1262	41.99	99.8	0.21	d__Bacteria;p__Bacillota;c__Bacilli;o__Lactobacillales;f__Lactobacillaceae;g__Ligilactobacillus;s__Ligilactobacillus agilis
MAGs_co_7012	G1048	352	1935476	0	5498.51	7021	2781	36685	1043	63.14	89.44	1.36	d__Bacteria;p__Bacillota_A;c__Clostridia;o__Oscillospirales;f__Oscillospiraceae;g__Evtepia;s__Evtepia excrementipullorum
MAGs_co_5018	G1049	31	2093248	0	67524.1	100667	45131	322169	1233	64.26	99.76	0.04	d__Bacteria;p__Actinomycetota;c__Actinomycetia;o__Actinomycetales;f__Bifidobacteriaceae;g__Bifidobacterium;s__Bifidobacterium pullorum_B
MAGs_co_800	G1050	62	1917506	0	30927.5	84357	11491	256036	1017	59.86	98.74	0	d__Bacteria;p__Bacillota_A;c__Clostridia;o__Oscillospirales;f__Acutalibacteraceae;g__Fimenecus;s__Fimenecus excrementigallinarum
MAGs_co_7356	G1051	146	1353154	4696	9268.18	20418	4958	109794	503	30.63	81.62	1.02	d__Archaea;p__Methanobacteriota;c__Methanobacteria;o__Methanobacteriales;f__Methanobacteriaceae;g__Methanobrevibacter_A;s__Methanobrevibacter_A woesei
META18IMWYN18_ZJ-TX-F3_bin.62.orig	G1052	84	2468396	0	29385.7	51062	13303	202958	1784	52.13	97.29	0.09	d__Bacteria;p__Bacteroidota;c__Bacteroidia;o__Bacteroidales;f__UBA932;g__Cryptobacteroides;s__Cryptobacteroides faecavium
MAGs_co_5479	G1053	123	1371448	1047	11150	22204	6152	48912	505	60.81	89.28	0.23	d__Archaea;p__Thermoplasmatota;c__Thermoplasmata;o__Methanomassiliicoccales;f__Methanomethylophilaceae;g__UBA71;s__UBA71 sp006954425
MAGs_co_4641	G1054	293	2006461	0	6847.99	9131	3363	32968	1505	61.94	81.07	3.51	d__Bacteria;p__Bacillota_A;c__Clostridia;o__Oscillospirales;f__Ruminococcaceae;g__Gemmiger;s__Gemmiger avicola
META19IMWYN04_GD-DG-L1_bin.47.permissive	G1055	429	1188030	130	2769.3	3503	1394	17413	503	56.26	83.68	2.37	d__Bacteria;p__Bacillota;c__Bacilli;o__RFN20;f__CAG-826;g__Enteromonas;s__Enteromonas pullicola
MAGs_co_6810	G1056	294	2379426	0	8093.29	12380	3495	52107	1021	40.76	84.42	4.41	d__Bacteria;p__Bacillota_C;c__Negativicutes;o__Selenomonadales;f__Selenomonadaceae;g__Megamonas;s__Megamonas gallistercoris
MAGs_co_9082	G1057	310	2930302	700	9452.59	16416	4959	60683	501	45.15	86.75	3.42	d__Bacteria;p__Bacillota_A;c__Clostridia;o__Lachnospirales;f__Lachnospiraceae;g__Blautia;s__Blautia merdipullorum
MAGs_co_8176	G1058	350	2465313	881	7043.75	13889	3641	66285	500	68.56	85.76	2.71	d__Bacteria;p__Pseudomonadota;c__Gammaproteobacteria;o__Xanthomonadales;f__Xanthomonadaceae;g__Luteimonas_D;s__Luteimonas_D excrementigallinarum
MAGs_co_10087	G1059	103	3144700	0	30531.1	43307	14425	231648	1358	59.64	99.93	0.45	d__Bacteria;p__Desulfobacterota;c__Desulfovibrionia;o__Desulfovibrionales;f__Desulfovibrionaceae;g__Desulfovibrio;s__Desulfovibrio intestinipullorum
d35E.bin.59	G1060	232	1861633	0	8024.28	11024	4048	30338	2100	56.16	80.1	1.48	d__Bacteria;p__Bacillota_A;c__Clostridia;o__Oscillospirales;f__Ruminococcaceae;g__CALXEN01;s__CALXEN01 sp944387885
MAGs_co_10770	G1061	44	1664403	238	37827.3	351742	181948	687100	510	30.12	96.04	0.24	d__Archaea;p__Methanobacteriota;c__Methanobacteria;o__Methanobacteriales;f__Methanobacteriaceae;g__Methanobrevibacter_A;s__Methanobrevibacter_A woesei
MAGs_co_1621	G1062	52	1855194	230	35676.8	154465	50915	469095	501	51.38	95.02	0.02	d__Bacteria;p__Bacillota_A;c__Clostridia;o__Christensenellales;f__Borkfalkiaceae;g__Coproplasma;s__Coproplasma stercorigallinarum
META18IMWYN18_ZJ-HN-F2_bin.5.permissive	G1063	286	1819165	128	6360.72	15309	2539	67636	503	51.59	92.56	4.64	d__Bacteria;p__Bacillota;c__Bacilli;o__Lactobacillales;f__Lactobacillaceae;g__Limosilactobacillus;s__Limosilactobacillus ingluviei
MAGs_co_2920	G1064	88	1726661	649	19621.2	103108	9172	260434	503	27.17	92.25	0.23	d__Bacteria;p__Bacillota_A;c__Clostridia;o__Clostridiales;f__Clostridiaceae;g__Dwaynesavagella;s__Dwaynesavagella sp017889345
META18IMWYN18_HuN-LY-F1_bin.42.strict	G1065	423	1352260	50	3196.83	4169	1603	17653	501	52.22	80.3	4.86	d__Bacteria;p__Bacillota_A;c__Clostridia;o__Christensenellales;f__UBA3700;g__Alloclostridium;s__Alloclostridium intestinigallinarum
MAGs_co_8495	G1066	77	1376267	0	17873.6	21460	9640	72179	2372	28.5	94.78	1.87	d__Bacteria;p__Bacillota;c__Bacilli;o__RF39;f__UBA660;g__Caccenecus;s__Caccenecus avistercoris
MAGs_co_2557	G1067	200	2247892	0	11239.5	19044	5225	66741	1518	64.37	85.92	3.09	d__Bacteria;p__Bacillota_A;c__Clostridia;o__Oscillospirales;f__Ruminococcaceae;g__Gemmiger;s__Gemmiger stercoripullorum
MAGs_co_10652	G1068	99	3023103	0	30536.4	44961	15490	128284	3248	44.66	92.68	1.72	d__Bacteria;p__Bacteroidota;c__Bacteroidia;o__Bacteroidales;f__Bacteroidaceae;g__Phocaeicola;s__Phocaeicola sp002161765
d35L.bin.30	G1069	95	2062998	0	21715.8	34413	10293	84551	2050	29.57	92.09	1.93	d__Bacteria;p__Bacillota;c__Bacilli;o__Erysipelotrichales;f__Coprobacillaceae;g__Thomasclavelia;s__Thomasclavelia merdavium
MAGs_co_8888	G1070	277	2299811	2211	8302.57	15658	4551	59376	500	57.86	94.71	3.99	d__Bacteria;p__Bacillota_A;c__Clostridia;o__Oscillospirales;f__Butyricicoccaceae;g__Agathobaculum;s__Agathobaculum pullistercoris
MAGs_co_5677	G1071	168	3306543	29	19681.8	43668	11677	128801	500	44.55	91.64	0.21	d__Bacteria;p__Bacteroidota;c__Bacteroidia;o__Bacteroidales;f__Tannerellaceae;g__Parabacteroides;s__Parabacteroides intestinavium
MAGs_co_10377	G1072	635	3452851	0	5437.56	6626	2756	43061	1058	72.52	90.2	3.2	d__Bacteria;p__Actinomycetota;c__Actinomycetia;o__Actinomycetales;f__Dermabacteraceae;g__Brachybacterium;s__Brachybacterium paraconglomeratum
MAGs_co_9471	G1073	349	1710474	5354	4901.07	10351	2154	51596	500	52.17	95.71	0.28	d__Bacteria;p__Bacillota_A;c__Clostridia;o__Christensenellales;f__UBA3700;g__Alloclostridium;s__Alloclostridium intestinigallinarum
MAGs_co_11789	G1074	363	2521104	0	6945.19	8966	3713	35032	1580	55.43	89.13	4.03	d__Bacteria;p__Bacillota_A;c__Clostridia;o__Lachnospirales;f__Lachnospiraceae;g__Merdisoma;s__Merdisoma sp944383645
MAGs_co_3666	G1075	73	2499384	170	34238.1	70093	22468	251434	502	60.06	97.95	0.03	d__Bacteria;p__Synergistota;c__Synergistia;o__Synergistales;f__Synergistaceae;g__Caccocola;s__Caccocola faecigallinarum
MAGs_co_12011	G1076	794	3102584	0	3907.54	4429	2089	20998	1501	72.87	80.95	4.44	d__Bacteria;p__Actinomycetota;c__Actinomycetia;o__Actinomycetales;f__Dermabacteraceae;g__Brachybacterium;s__Brachybacterium paraconglomeratum
MAGs_co_2982	G1077	214	3061472	0	14305.9	17543	7570	90086	3023	47	92.4	1.38	d__Bacteria;p__Bacillota_A;c__Clostridia;o__Lachnospirales;f__Lachnospiraceae;g__Catenibacillus;s__Catenibacillus faecigallinarum
MAGs_co_1937	G1078	42	2325218	0	55362.3	139778	27301	372181	3554	57.64	92.34	0.58	d__Bacteria;p__Bacteroidota;c__Bacteroidia;o__Bacteroidales;f__Bacteroidaceae;g__Alloprevotella;s__
MAGs_co_1733	G1079	213	1567504	0	7359.17	10380	3387	32218	1512	50.93	83.66	2.3	d__Bacteria;p__Bacillota;c__Bacilli;o__Lactobacillales;f__Lactobacillaceae;g__Limosilactobacillus;s__Limosilactobacillus oris
MAGs_co_3035	G1080	225	1821255	91	8094.47	22034	4189	94609	501	36.26	83.71	4.57	d__Bacteria;p__Bacillota;c__Bacilli;o__Staphylococcales;f__Salinicoccaceae;g__Jeotgalicoccus;s__Jeotgalicoccus meleagridis
MAGs_co_6699	G1081	134	1711026	0	12768.9	17909	6500	60155	1565	39	87.82	1.45	d__Bacteria;p__Bacillota;c__Bacilli;o__Erysipelotrichales;f__Erysipelotrichaceae;g__Faecalicoccus;s__Faecalicoccus pleomorphus
MAGs_co_5377	G1082	110	2377106	0	21610	31868	9793	89217	3572	40.13	85.14	0.35	d__Bacteria;p__Bacteroidota;c__Bacteroidia;o__Bacteroidales;f__Bacteroidaceae;g__Avibacteroides;s__
MAGs_co_4881	G1083	128	1798526	80	14051	28079	9137	77823	501	58.1	81.69	2.1	d__Bacteria;p__Spirochaetota;c__Spirochaetia;o__Sphaerochaetales;f__Sphaerochaetaceae;g__Bullifex;s__Bullifex sp944388965
META18IMWYN18_SD-LC-L1_bin.18.strict	G1084	190	2618366	222	13780.9	28188	7417	114309	503	47.5	85.14	0.03	d__Bacteria;p__Bacteroidota;c__Bacteroidia;o__Bacteroidales;f__Bacteroidaceae;g__Phocaeicola;s__Phocaeicola barnesiae
MAGs_co_6233	G1085	311	4634293	561	14901.3	31981	9516	114590	502	52.29	93.94	0.68	d__Bacteria;p__Pseudomonadota;c__Gammaproteobacteria;o__Enterobacterales_A;f__Succinivibrionaceae;g__Anaerobiospirillum;s__Anaerobiospirillum pullicola
MAGs_co_8037	G1086	440	2574925	0	5852.1	6799	3065	37286	1514	63.2	82.71	3.65	d__Bacteria;p__Bacillota_A;c__Clostridia;o__Oscillospirales;f__Acutalibacteraceae;g__Caccousia;s__
MAGs_co_588	G1087	441	1597236	0	3621.85	4726	1720	42727	1011	43.39	85.19	2.05	d__Bacteria;p__Bacteroidota;c__Bacteroidia;o__Flavobacteriales;f__Weeksellaceae;g__Planobacterium;s__Planobacterium sp015354315
MAGs_co_10728	G1088	123	1929504	5315	15687	37291	7389	141439	509	69.69	89.34	2.03	d__Bacteria;p__Actinomycetota;c__Coriobacteriia;o__Coriobacteriales;f__Atopobiaceae;g__Thermophilibacter;s__Thermophilibacter avistercoris
MAGs_co_6580	G1089	36	1376076	0	38224.3	70902	18158	162610	2236	57.01	95	0.79	d__Bacteria;p__Bacillota;c__Bacilli;o__RFN20;f__CAG-826;g__UBA4951;s__UBA4951 sp944358895
MAGs_co_4184	G1090	155	1954507	0	12609.7	18325	5535	75173	1021	38.91	91.97	4.55	d__Bacteria;p__Bacillota;c__Bacilli;o__Lactobacillales;f__Lactobacillaceae;g__Limosilactobacillus;s__Limosilactobacillus reuteri_E
META19IMWYN04_GD-DG-L7_bin.49.orig	G1091	306	2720457	0	8890.38	11550	4340	50645	1619	46.03	84.1	1.73	d__Bacteria;p__Bacteroidota;c__Bacteroidia;o__Bacteroidales;f__Bacteroidaceae;g__Phocaeicola;s__Phocaeicola faecium
MAGs_co_11980	G1092	21	1786328	147	85063.2	148278	68029	432507	676	49.59	94.2	0.15	d__Bacteria;p__Actinomycetota;c__Coriobacteriia;o__Coriobacteriales;f__Atopobiaceae;g__Coprovicinus;s__Coprovicinus sp900551595
AH-BB-L2_bin.12.orig	G1093	121	2353581	0	19451.1	32370	10328	90563	1171	51.52	96.2	0.09	d__Bacteria;p__Bacillota_A;c__Clostridia;o__Lachnospirales;f__Lachnospiraceae;g__WRBB01;s__
META19IMWYN04_GD-DG-L3_bin.24.permissive	G1094	482	1874801	2193	3889.63	10081	1721	55744	501	32.4	80.72	2.26	d__Bacteria;p__Bacillota_C;c__Negativicutes;o__Selenomonadales;f__Selenomonadaceae;g__Megamonas;s__Megamonas funiformis
MAGs_co_5361	G1095	12	2539938	0	211662	293819	84075	710877	45013	57.16	99.19	0.35	d__Bacteria;p__Bacteroidota;c__Bacteroidia;o__Bacteroidales;f__Rikenellaceae;g__Alistipes;s__Alistipes merdipullorum
MAGs_co_2990	G1096	994	2883906	0	2901.31	3588	1478	18451	1001	59.78	80.14	2.33	d__Bacteria;p__Bacillota_A;c__Clostridia;o__Christensenellales;f__CAG-74;g__Fimadaptatus;s__Fimadaptatus faecigallinarum
META18IMWYN18_ZJ-JX-L1_bin.67.strict	G1097	182	2599444	135	14282.7	28216	8084	108884	502	40.19	95.9	1.23	d__Bacteria;p__Pseudomonadota;c__Gammaproteobacteria;o__Enterobacterales_A;f__Succinivibrionaceae;g__Succinatimonas;s__Succinatimonas hippei
YP6.bin.218	G1098	28	2165904	0	77353.7	134368	32331	246296	3482	47.69	99.93	0.05	d__Bacteria;p__Bacteroidota;c__Bacteroidia;o__Bacteroidales;f__Muribaculaceae;g__Limisoma;s__Limisoma intestinavium
MAGs_co_10008	G1099	88	2458480	0	27937.3	42797	13267	173832	2604	64.02	98.98	0.44	d__Bacteria;p__Desulfobacterota;c__Desulfovibrionia;o__Desulfovibrionales;f__Desulfovibrionaceae;g__Desulfovibrio;s__Desulfovibrio sp900556755
d3F.bin.33	G1100	60	1526097	0	25435	35371	12742	145599	3111	42.25	84.49	0.18	d__Bacteria;p__Bacillota;c__Bacilli;o__Lactobacillales;f__Lactobacillaceae;g__Latilactobacillus;s__Latilactobacillus curvatus
MAGs_co_9709	G1101	90	2282756	129	25364	79557	14988	205569	527	30.06	99.58	0.27	d__Bacteria;p__Fusobacteriota;c__Fusobacteriia;o__Fusobacteriales;f__Fusobacteriaceae;g__Fusobacterium_A;s__Fusobacterium_A sp900549465
MAGs_co_8634	G1102	617	2962462	0	4801.4	6078	2201	29577	1501	72.5	83.14	2.27	d__Bacteria;p__Actinomycetota;c__Actinomycetia;o__Actinomycetales;f__Dermabacteraceae;g__Brachybacterium;s__Brachybacterium faecium
MAGs_co_504	G1103	68	2659301	0	39107.4	58436	21674	158604	3243	47.21	93.91	0	d__Bacteria;p__Bacillota_A;c__Clostridia;o__Lachnospirales;f__Lachnospiraceae;g__Mediterraneibacter;s__Mediterraneibacter sp904377845
MAGs_co_12098	G1104	253	1992602	0	7875.9	9966	3934	47798	1903	62.95	81.89	1.13	d__Bacteria;p__Bacillota_A;c__Clostridia;o__Oscillospirales;f__CAG-272;g__UMGS1865;s__UMGS1865 sp944383705
MAGs_co_1893	G1105	101	1575714	1	15601.1	27882	7562	73068	551	48.79	80.59	0.85	d__Bacteria;p__Bacillota_A;c__Clostridia;o__Christensenellales;f__DTU072;g__Stercoripulliclostridium_A;s__Stercoripulliclostridium_A merdigallinarum
MAGs_co_10715	G1106	312	1777013	0	5695.55	7439	2674	35570	1535	32.76	85.72	3.69	d__Bacteria;p__Bacillota;c__Bacilli;o__Lactobacillales;f__Lactobacillaceae;g__Ligilactobacillus;s__Ligilactobacillus salivarius
MAGs_co_1758	G1107	53	2512987	0	47414.8	114567	20279	346063	1346	61.36	95.47	0.4	d__Bacteria;p__Actinomycetota;c__Coriobacteriia;o__Coriobacteriales;f__Eggerthellaceae;g__Aveggerthella;s__Aveggerthella stercoripullorum
META18IMWYN18_HeN-SQ-L2_bin.8.strict	G1108	267	1906897	110	7141.94	11606	3593	44136	507	40.08	87.43	0.3	d__Bacteria;p__Pseudomonadota;c__Gammaproteobacteria;o__Enterobacterales_A;f__Pasteurellaceae;g__Gallibacterium;s__Gallibacterium anatis
META18IMWYN18_SD-LC-L3_bin.82.orig	G1109	100	2042129	0	20421.3	31936	10153	73859	2471	48.94	91.49	0.99	d__Bacteria;p__Bacteroidota;c__Bacteroidia;o__Bacteroidales;f__UBA932;g__Merdivivens;s__Merdivivens pullistercoris
MAGs_co_8580	G1110	290	1186916	0	4092.81	4707	2184	21181	1504	61.45	85.72	0.67	d__Bacteria;p__Bacillota_A;c__Clostridia;o__Christensenellales;f__CAG-917;g__Limadaptatus;s__Limadaptatus stercoripullorum
d42E.bin.70	G1111	71	2663753	0	37517.7	98091	16511	249259	2050	52.06	92.67	0.02	d__Bacteria;p__Bacillota_A;c__Clostridia;o__Lachnospirales;f__Lachnospiraceae;g__Merdiplasma;s__Merdiplasma excrementigallinarum
META18IMWYN18_JS-CZ-L2_bin.11.strict	G1112	92	1634334	127	17764.5	94753	38342	254093	503	38.45	99.99	0.01	d__Bacteria;p__Campylobacterota;c__Campylobacteria;o__Campylobacterales;f__Helicobacteraceae;g__Helicobacter_G;s__Helicobacter_G avistercoris
MAGs_co_11626	G1113	222	2219460	0	9997.57	15240	4638	72318	1045	63.99	93.6	0.97	d__Bacteria;p__Actinomycetota;c__Actinomycetia;o__Actinomycetales;f__Bifidobacteriaceae;g__Bifidobacterium;s__Bifidobacterium pullorum_B
META18IMWYN18_ZJ-HY-F1_bin.15.strict	G1114	106	654739	206	6176.78	25518	4319	69500	505	24.09	86.56	0.93	d__Bacteria;p__Bacillota;c__Bacilli;o__Mycoplasmatales;f__Mycoplasmoidaceae;g__Ureaplasma;s__Ureaplasma intestinipullorum
META18IMWYN18_HuN-CS-L1_bin.65.orig	G1115	96	2295824	0	23914.8	49709	8661	130469	2218	28.94	98.92	4.7	d__Bacteria;p__Cyanobacteriota;c__Vampirovibrionia;o__Gastranaerophilales;f__Gastranaerophilaceae;g__UMGS1585;s__UMGS1585 sp944324375
MAGs_co_4770	G1116	80	1986689	0	24833.6	42733	11813	106007	1402	55.41	91.95	1.44	d__Bacteria;p__Bacteroidota;c__Bacteroidia;o__Bacteroidales;f__Rikenellaceae;g__Rikenella;s__
META18IMWYN18_JS-CZ-LY-F1_bin.22.orig	G1117	80	3053726	0	38171.6	62951	20020	169978	1777	53.69	98.4	1.03	d__Bacteria;p__Bacteroidota;c__Bacteroidia;o__Bacteroidales;f__Barnesiellaceae;g__Barnesiella;s__Barnesiella merdigallinarum
MAGs_co_11357	G1118	173	1324266	0	7654.72	13179	3000	37806	1508	44.09	95.16	0.69	d__Bacteria;p__Bacillota_A;c__Clostridia;o__Christensenellales;f__CAG-917;g__CAG-917;s__CAG-917 sp944332995
MAGs_co_10730	G1119	259	3845170	0	14846.2	25324	7470	103593	1022	53.39	95.32	0.43	d__Bacteria;p__Pseudomonadota;c__Gammaproteobacteria;o__Enterobacterales_A;f__Succinivibrionaceae;g__Anaerobiospirillum;s__Anaerobiospirillum sp944390115
MAGs_co_7981	G1120	14	1868882	0	133492	239543	74540	350970	7611	59.73	99.79	0.03	d__Bacteria;p__Bacteroidota;c__Bacteroidia;o__Bacteroidales;f__Rikenellaceae;g__Tidjanibacter;s__Tidjanibacter faecipullorum
MAGs_co_1760	G1121	55	3407331	0	61951.5	103963	29985	237770	5200	49.51	93.28	0.09	d__Bacteria;p__Bacteroidota;c__Bacteroidia;o__Bacteroidales;f__Tannerellaceae;g__Parabacteroides;s__Parabacteroides intestinipullorum
d1G.bin.38	G1122	163	2345907	0	14392.1	22518	6505	77486	2013	58.53	89.6	4.16	d__Bacteria;p__Bacillota_A;c__Clostridia;o__Oscillospirales;f__Ruminococcaceae;g__Faecalibacterium;s__Faecalibacterium prausnitzii
MAGs_co_8787	G1123	541	1848548	4	3416.91	4911	1660	21310	500	56.37	82.8	1.32	d__Bacteria;p__Bacillota_A;c__Clostridia;o__Oscillospirales;f__Oscillospiraceae;g__Faecousia;s__Faecousia excrementipullorum
META18IMWYN18_HeN-KF-L3_bin.28.permissive	G1124	283	2083047	1466	7360.59	12467	4051	55543	501	39.67	90.55	2.88	d__Bacteria;p__Pseudomonadota;c__Gammaproteobacteria;o__Enterobacterales_A;f__Pasteurellaceae;g__Gallibacterium;s__Gallibacterium anatis
META18IMWYN18_ZJ-LA-F3_bin.66.orig	G1125	50	1787191	0	35743.8	59733	27055	153136	1026	39.76	96.43	0.71	d__Bacteria;p__Bacillota;c__Bacilli;o__Erysipelotrichales;f__Erysipelotrichaceae;g__Faecalicoccus;s__Faecalicoccus acidiformans
MAGs_co_8480	G1126	211	2367896	0	11222.3	19721	4883	67629	1092	39.94	99.98	0.38	d__Bacteria;p__Pseudomonadota;c__Gammaproteobacteria;o__Enterobacterales_A;f__Pasteurellaceae;g__Gallibacterium;s__Gallibacterium anatis
HPII5.bin.40	G1127	302	3073532	0	10177.3	14566	4799	96699	2003	34.29	90.19	0.72	d__Bacteria;p__Bacillota_A;c__Clostridia;o__Lachnospirales;f__Lachnospiraceae;g__Scybalomonas;s__Scybalomonas excrementigallinarum
MAGs_co_3152	G1128	204	2445137	0	11986	21712	5022	68978	1510	69.43	96.27	2.16	d__Bacteria;p__Actinomycetota;c__Actinomycetia;o__Actinomycetales;f__Microbacteriaceae;g__Microbacterium;s__Microbacterium stercoravium
META18IMWYN18_HuN-YH-L1_bin.70.orig	G1129	156	2358021	0	15115.5	21274	7147	87544	2362	50.33	95.5	1.29	d__Bacteria;p__Bacteroidota;c__Bacteroidia;o__Bacteroidales;f__UBA932;g__Cryptobacteroides;s__Cryptobacteroides intestinipullorum
MAGs_co_2940	G1130	281	2406336	217	8563.47	15120	4514	67596	501	53.92	84.34	0.84	d__Bacteria;p__Bacteroidota;c__Bacteroidia;o__Bacteroidales;f__Barnesiellaceae;g__Barnesiella;s__Barnesiella viscericola
META18IMWYN18_HuN-FR-L3_bin.83.orig	G1131	113	2704048	0	23929.6	35625	12275	133908	1713	47.79	90.18	0.08	d__Bacteria;p__Bacteroidota;c__Bacteroidia;o__Bacteroidales;f__Marinifilaceae;g__Odoribacter;s__Odoribacter faecigallinarum
MAGs_co_10676	G1132	57	3127988	0	54877	83817	36391	300408	2791	61.17	99.85	0.2	d__Bacteria;p__Bacillota_A;c__Clostridia;o__Oscillospirales;f__Ruminococcaceae;g__Gemmiger_A;s__Gemmiger_A avium
MAGs_co_8319	G1133	65	1823544	0	28054.5	48271	13184	155815	2453	49.76	84.93	0.05	d__Bacteria;p__Pseudomonadota;c__Gammaproteobacteria;o__Burkholderiales;f__Burkholderiaceae_A;g__Parasutterella;s__Parasutterella gallistercoris
MAGs_co_11283	G1134	252	1827216	545	7250.86	12074	3768	45975	506	47.24	80.7	1.12	d__Bacteria;p__Bacteroidota;c__Bacteroidia;o__Bacteroidales;f__Paludibacteraceae;g__Enterocola;s__Enterocola intestinipullorum
MAGs_co_2218	G1135	486	1825030	2	3755.21	5544	1652	37317	507	50.38	92.13	2.12	d__Bacteria;p__Bacillota_A;c__Clostridia;o__Oscillospirales;f__Acutalibacteraceae;g__Fimenecus;s__Fimenecus excrementavium
MAGs_co_11054	G1136	103	2575781	308	25007.6	274527	80549	412769	500	67.26	98.44	3.24	d__Bacteria;p__Actinomycetota;c__Coriobacteriia;o__Coriobacteriales;f__Atopobiaceae;g__Thermophilibacter;s__Thermophilibacter sp944322145
MAGs_co_10517	G1137	297	2249255	387	7573.25	16164	3398	64035	502	32.05	94.74	2.5	d__Bacteria;p__Bacillota_C;c__Negativicutes;o__Selenomonadales;f__Selenomonadaceae;g__Megamonas;s__Megamonas funiformis
MAGs_co_5107	G1138	396	1971842	0	4979.4	5495	3013	33578	1511	65.6	86.7	4.11	d__Bacteria;p__Bacillota_A;c__Clostridia;o__Oscillospirales;f__Ruminococcaceae;g__Gemmiger;s__Gemmiger stercoravium
MAGs_co_1625	G1139	184	2233993	1837	12141.3	43063	10190	95657	506	64.26	92.82	1	d__Bacteria;p__Bacillota_A;c__Clostridia;o__Oscillospirales;f__Ruminococcaceae;g__Faecalibacterium;s__Faecalibacterium intestinigallinarum
META18IMWYN18_JS-CZ-LY-F2_bin.30.strict	G1140	188	2341792	359	12456.3	21927	7028	75868	508	60.98	84.01	0.84	d__Bacteria;p__Bacteroidota;c__Bacteroidia;o__Bacteroidales;f__Rikenellaceae;g__Alistipes;s__Alistipes cottocaccae
MAGs_co_11926	G1141	321	2210817	0	6887.28	8555	3522	33155	1591	39.18	84.82	0.97	d__Bacteria;p__Bacteroidota;c__Bacteroidia;o__Bacteroidales;f__Tannerellaceae;g__Parabacteroides;s__
MAGs_co_10454	G1142	105	1833725	0	17464	52368	8990	181778	504	34.39	99.99	0	d__Bacteria;p__Campylobacterota;c__Campylobacteria;o__Campylobacterales;f__Helicobacteraceae;g__Helicobacter_D;s__Helicobacter_D pullorum
MAGs_co_10912	G1143	61	2099312	0	34414.9	66399	14817	196082	1518	46.76	90.13	0.22	d__Bacteria;p__Verrucomicrobiota;c__Verrucomicrobiae;o__Opitutales;f__CAG-312;g__QALA01;s__QALA01 sp944389885
META18IMWYN18_ZJ-HN-L3_bin.67.orig	G1144	47	2330622	0	49587.7	87027	23923	344638	1521	31.47	97.05	0.56	d__Bacteria;p__Deferribacterota;c__Deferribacteres;o__Deferribacterales;f__Mucispirillaceae;g__Mucispirillum;s__Mucispirillum faecigallinarum
MAGs_co_6509	G1145	304	2878335	0	9468.21	12890	4607	43422	1289	50.47	89.21	1.29	d__Bacteria;p__Bacillota_A;c__Clostridia;o__Lachnospirales;f__Lachnospiraceae;g__Caccovicinus;s__Caccovicinus merdipullorum
d1G.bin.39	G1146	144	1885697	0	13095.1	18900	5941	76363	2102	59.89	82.46	3.25	d__Bacteria;p__Bacillota_A;c__Clostridia;o__Oscillospirales;f__Ruminococcaceae;g__Faecalibacterium;s__Faecalibacterium longum
MAGs_co_5668	G1147	313	1856508	606	5931.34	12146	3339	79084	500	63.86	90.31	1.7	d__Bacteria;p__Bacillota_A;c__Clostridia;o__Oscillospirales;f__Acutalibacteraceae;g__Acutalibacter;s__Acutalibacter pullistercoris
MAGs_co_2479	G1148	65	2472370	371	38036.5	88302	28661	193147	501	48.43	92.01	0.67	d__Bacteria;p__Bacillota_A;c__Clostridia;o__Lachnospirales;f__Lachnospiraceae;g__Mediterraneibacter;s__Mediterraneibacter avicola
MAGs_co_1202	G1149	846	2996871	0	3542.4	4424	1732	35492	1001	59.32	81.63	3.42	d__Bacteria;p__Desulfobacterota;c__Desulfovibrionia;o__Desulfovibrionales;f__Desulfovibrionaceae;g__Bilophila;s__Bilophila sp900550745
MAGs_co_3059	G1150	209	2821230	0	13498.7	19489	5928	184369	1690	61.49	91.49	3.27	d__Bacteria;p__Bacillota_A;c__Clostridia;o__Christensenellales;f__CAG-74;g__Limiplasma;s__Limiplasma merdipullorum
MAGs_co_11990	G1151	251	2670361	0	10638.9	16953	4791	65741	1501	38.65	94.84	1.2	d__Bacteria;p__Bacteroidota;c__Bacteroidia;o__Chitinophagales;f__Chitinophagaceae;g__JAFAGI01;s__JAFAGI01 sp023386235
MAGs_co_2819	G1152	414	2085046	154	5036.34	7514	2360	27253	515	58.17	95.43	0.41	d__Bacteria;p__Bacillota_A;c__Clostridia;o__Oscillospirales;f__Ruminococcaceae;g__Negativibacillus;s__Negativibacillus faecipullorum
MAGs_co_2446	G1153	29	1666054	108	57450.1	216695	50161	285187	507	34.54	100	0	d__Bacteria;p__Campylobacterota;c__Campylobacteria;o__Campylobacterales;f__Helicobacteraceae;g__Helicobacter_D;s__Helicobacter_D pullorum
MAGs_co_1375	G1154	189	2781700	1693	14718	84297	9506	180946	500	54.33	100	0.98	d__Bacteria;p__Bacillota_A;c__Clostridia;o__Oscillospirales;f__Acutalibacteraceae;g__Anaeromassilibacillus;s__Anaeromassilibacillus stercoravium
AH-BB-L3_bin.68.orig	G1155	306	1794552	0	5864.55	7664	2904	30788	1515	35.43	88.08	2.43	d__Bacteria;p__Cyanobacteriota;c__Vampirovibrionia;o__Gastranaerophilales;f__RUG14156;g__Galligastranaerophilus_A;s__Galligastranaerophilus_A gallistercoris
d28E.bin.68	G1156	299	1718096	0	5746.14	6809	2968	27119	2020	55.1	80.16	1.59	d__Bacteria;p__Bacillota;c__Bacilli;o__Erysipelotrichales;f__Erysipelotrichaceae;g__Merdibacter;s__Merdibacter merdipullorum
MAGs_co_5520	G1157	367	1781958	0	4855.47	5642	2527	33036	1527	62.49	92.03	3.22	d__Bacteria;p__Bacillota_A;c__Clostridia;o__Oscillospirales;f__Acutalibacteraceae;g__UBA1417;s__UBA1417 sp900552925
MAGs_co_10093	G1158	112	3087366	0	27565.8	45118	13920	144086	2560	44.71	99.9	0.21	d__Bacteria;p__Bacteroidota;c__Bacteroidia;o__Bacteroidales;f__Bacteroidaceae;g__Phocaeicola;s__Phocaeicola sp002161765
MAGs_co_3898	G1159	97	2231086	712	23000.9	62638	15246	184083	500	62	92.37	0.27	d__Bacteria;p__Bacillota_A;c__Clostridia;o__Oscillospirales;f__Acutalibacteraceae;g__Acutalibacter;s__Acutalibacter ornithocaccae
MAGs_co_4582	G1160	200	2429797	0	12149	15830	5925	69614	2949	51.94	87.3	1.77	d__Bacteria;p__Bacillota_A;c__Clostridia;o__Lachnospirales;f__Lachnospiraceae;g__Merdisoma;s__Merdisoma faecalis
META18IMWYN18_HuN-LY-F3_bin.2.strict	G1161	419	2584460	1084	6168.16	16790	4119	50117	500	68.56	89.69	2.8	d__Bacteria;p__Pseudomonadota;c__Gammaproteobacteria;o__Xanthomonadales;f__Xanthomonadaceae;g__Luteimonas_D;s__Luteimonas_D excrementigallinarum
MAGs_co_8938	G1162	208	2115156	0	10169	12274	4928	65422	1675	34.48	89.45	3.7	d__Bacteria;p__Bacillota;c__Bacilli;o__Lactobacillales;f__Lactobacillaceae;g__Lactobacillus;s__Lactobacillus johnsonii
MAGs_co_2540	G1163	468	2084126	0	4453.26	5255	2291	21584	1501	66.7	82.19	2.46	d__Bacteria;p__Bacillota_A;c__Clostridia;o__Christensenellales;f__CAG-74;g__Onthenecus;s__Onthenecus intestinigallinarum
MAGs_co_4892	G1164	423	4255804	0	10061	13986	5110	53882	1178	45.55	91.92	1.76	d__Bacteria;p__Bacteroidota;c__Bacteroidia;o__Bacteroidales;f__Tannerellaceae;g__Parabacteroides;s__Parabacteroides distasonis
MAGs_co_6068	G1165	171	2175879	0	12724.4	18116	6714	62031	1500	61.85	98.26	2.57	d__Bacteria;p__Bacillota_A;c__Clostridia;o__Oscillospirales;f__Acutalibacteraceae;g__UBA1417;s__UBA1417 sp900552925
MAGs_co_1425	G1166	250	1671693	9	6686.77	9051	3164	33656	506	65.03	84.79	0.17	d__Bacteria;p__Actinomycetota;c__Actinomycetia;o__Actinomycetales;f__Bifidobacteriaceae;g__Bifidobacterium;s__Bifidobacterium pullorum_B
MAGs_co_11636	G1167	179	2641889	0	14759.2	22715	7040	87601	1079	56.39	98.96	0.59	d__Bacteria;p__Bacillota_A;c__Clostridia;o__Oscillospirales;f__Ruminococcaceae;g__Negativibacillus;s__Negativibacillus faecipullorum
MAGs_co_9874	G1168	67	2539471	0	37902.6	64526	20570	182356	1270	43.61	100	2.45	d__Bacteria;p__Bacillota_C;c__Negativicutes;o__Acidaminococcales;f__Acidaminococcaceae;g__Phascolarctobacterium;s__Phascolarctobacterium faecium
AH-JA-L3_bin.23.orig	G1169	116	1760212	0	15174.2	24920	7123	130525	1020	48.47	94.86	1.16	d__Bacteria;p__Bacillota_A;c__Clostridia;o__Christensenellales;f__DTU072;g__Stercoripulliclostridium_A;s__Stercoripulliclostridium_A merdigallinarum
META19IMWYN04_GD-DG-L4_bin.12.orig	G1170	360	1093488	0	3037.47	3887	1462	18924	1004	51.63	89.92	3.3	d__Bacteria;p__Bacillota;c__Bacilli;o__Lactobacillales;f__Lactobacillaceae;g__Ligilactobacillus;s__Ligilactobacillus avistercoris
MAGs_co_1948	G1171	228	2315980	0	10157.8	13653	4816	79215	1592	62.25	98.01	0.61	d__Bacteria;p__Bacillota_A;c__Clostridia;o__Oscillospirales;f__Oscillospiraceae;g__Scatomorpha;s__Scatomorpha pullicola
MAGs_co_9701	G1172	338	2009784	1186	5946.11	8952	3132	46598	500	53.86	86.63	0.69	d__Bacteria;p__Bacillota;c__Bacilli;o__Erysipelotrichales;f__Erysipelotrichaceae;g__Merdibacter;s__Merdibacter merdavium
MAGs_co_12007	G1173	91	2232266	95	24530.4	84998	14903	176398	506	63	87.4	0.85	d__Bacteria;p__Bacillota_A;c__Clostridia;o__Oscillospirales;f__Ruminococcaceae;g__Faecalibacterium;s__Faecalibacterium avium
MAGs_co_10490	G1174	67	2253015	0	33627.1	42329	17274	189623	3107	39.65	99.92	0.11	d__Bacteria;p__Pseudomonadota;c__Gammaproteobacteria;o__Enterobacterales_A;f__Pasteurellaceae;g__Gallibacterium;s__Gallibacterium anatis
META18IMWYN18_JS-CZ-F1_bin.40.strict	G1175	235	3446233	315	14664.8	36027	7571	115404	501	62.49	96.7	2.6	d__Bacteria;p__Actinomycetota;c__Actinomycetia;o__Actinomycetales;f__Micrococcaceae;g__Nesterenkonia;s__
MAGs_co_11451	G1176	94	2412608	0	25666	43449	13470	147199	2434	31.07	96.78	0.47	d__Bacteria;p__Deferribacterota;c__Deferribacteres;o__Deferribacterales;f__Mucispirillaceae;g__Mucispirillum;s__Mucispirillum sp944324495
MAGs_co_5818	G1177	62	2283723	0	36834.2	68594	16848	210384	1793	64.19	100	0.01	d__Bacteria;p__Bacillota_A;c__Clostridia;o__Oscillospirales;f__Ruminococcaceae;g__Gemmiger;s__Gemmiger excrementipullorum
YP6.bin.210	G1178	97	727052	0	7495.38	9743	3558	45491	2191	46.34	81.99	0.95	d__Bacteria;p__Pseudomonadota;c__Alphaproteobacteria;o__Rs-D84;f__Rs-D84;g__Enterousia;s__Enterousia sp944392815
MAGs_co_4150	G1179	169	3705156	0	21924	71876	9615	330261	1522	41.52	96.24	1.76	d__Bacteria;p__Bacteroidota;c__Bacteroidia;o__Bacteroidales;f__Bacteroidaceae;g__Bacteroides;s__Bacteroides sp944322345
MAGs_co_3354	G1180	93	2164354	0	23272.6	37720	13139	87572	1897	48.03	99.99	1.12	d__Bacteria;p__Bacteroidota;c__Bacteroidia;o__Bacteroidales;f__Muribaculaceae;g__Limisoma;s__Limisoma intestinavium
MAGs_co_2448	G1181	244	1874988	0	7684.38	10009	3931	32050	1626	58.77	97.52	2.99	d__Bacteria;p__Bacillota_A;c__Clostridia;o__Oscillospirales;f__Butyricicoccaceae;g__Agathobaculum;s__Agathobaculum merdigallinarum
META18IMWYN18_ZJ-HN-F1_bin.34.strict	G1182	586	2584249	472	4409.98	15250	2630	112532	500	26.56	88.17	3.1	d__Bacteria;p__Bacillota_A;c__Clostridia;o__Peptostreptococcales;f__Peptostreptococcaceae;g__Romboutsia;s__Romboutsia sp904418825
MAGs_co_5026	G1183	258	2398091	0	9294.93	13000	4784	91950	1163	60.14	88.51	2.13	d__Bacteria;p__Bacillota_A;c__Clostridia;o__Oscillospirales;f__Acutalibacteraceae;g__Caccousia;s__Caccousia sp930987725
MAGs_co_7394	G1184	352	1911340	3733	5429.94	9656	3058	31173	500	62.48	84.36	1.07	d__Bacteria;p__Bacillota_A;c__Clostridia;o__Oscillospirales;f__Acutalibacteraceae;g__Acutalibacter;s__Acutalibacter ornithocaccae
MAGs_co_9245	G1185	63	1344165	0	21336	30368	11574	96149	2344	40.9	91.39	1.54	d__Bacteria;p__Bacillota;c__Bacilli;o__Lactobacillales;f__Lactobacillaceae;g__Ligilactobacillus;s__Ligilactobacillus aviarius
MAGs_co_4154	G1186	55	1608068	0	29237.6	64582	15631	138027	1130	40.09	93.99	0.33	d__Bacteria;p__Bacillota;c__Bacilli;o__Lactobacillales;f__Lactobacillaceae;g__Ligilactobacillus;s__Ligilactobacillus aviarius
MAGs_co_12131	G1187	175	1895572	0	10831.8	14122	4823	52500	2133	38.06	94.98	1.83	d__Bacteria;p__Bacillota;c__Bacilli;o__Lactobacillales;f__Lactobacillaceae;g__Ligilactobacillus;s__Ligilactobacillus excrementavium
MAGs_co_1444	G1188	499	2318289	0	4645.87	5996	2303	23532	1012	61.92	87.02	3.69	d__Bacteria;p__Bacillota_A;c__Clostridia;o__Oscillospirales;f__Acutalibacteraceae;g__Acutalibacter;s__Acutalibacter ornithocaccae
MAGs_co_9195	G1189	205	1182416	935	5767.88	14182	2743	45462	504	41.13	82.3	4.66	d__Bacteria;p__Bacillota;c__Bacilli;o__Lactobacillales;f__Lactobacillaceae;g__Ligilactobacillus;s__Ligilactobacillus aviarius
MAGs_co_6781	G1190	28	1884198	0	67292.8	113801	32336	527271	2405	55.96	94.74	0.12	d__Bacteria;p__Bacillota_A;c__Clostridia;o__Christensenellales;f__Pumilibacteraceae;g__Protoclostridium;s__Protoclostridium gallicola
MAGs_co_440	G1191	159	4255240	0	26762.5	45044	12482	137318	2952	54.25	87.33	2.31	d__Bacteria;p__Bacillota_A;c__Clostridia;o__Lachnospirales;f__Lachnospiraceae;g__Eisenbergiella;s__Eisenbergiella merdavium
MAGs_co_12161	G1192	355	1845633	0	5198.97	8553	2085	50776	1020	45.26	84.59	0.07	d__Bacteria;p__Bacillota_C;c__Negativicutes;o__Veillonellales;f__Veillonellaceae;g__Veillonella_A;s__Veillonella_A magna
MAGs_co_306	G1193	110	2279968	93	20727	51072	13272	141449	518	63.05	90.25	0.06	d__Bacteria;p__Bacillota_A;c__Clostridia;o__Oscillospirales;f__Ruminococcaceae;g__Faecalibacterium;s__Faecalibacterium avium
MAGs_co_8110	G1194	150	2340452	2947	15603	32915	9276	138890	504	63.74	96.69	0.7	d__Bacteria;p__Bacillota_A;c__Clostridia;o__Christensenellales;f__CAG-74;g__Pullichristensenella;s__Pullichristensenella excrementipullorum
MAGs_co_6690	G1195	56	2174162	0	38824.3	67894	18843	183944	2586	62.05	85.51	0.11	d__Bacteria;p__Bacillota_A;c__Clostridia;o__Oscillospirales;f__Ruminococcaceae;g__Gemmiger;s__Gemmiger avicola
MAGs_co_2960	G1196	245	1424472	0	5814.17	6919	3018	47039	1529	30.05	90.65	2.62	d__Bacteria;p__Bacillota;c__Bacilli;o__RFN20;f__CAG-826;g__Onthovivens;s__
MAGs_co_11447	G1197	345	2155165	0	6246.85	7853	3176	27573	1517	53.11	93.43	1.54	d__Bacteria;p__Bacillota_A;c__Clostridia;o__Lachnospirales;f__Lachnospiraceae;g__Copromonas;s__Copromonas avistercoris
MAGs_co_1663	G1198	260	1977109	10	7604.27	11345	3507	59294	511	35.58	88.51	4.01	d__Bacteria;p__Cyanobacteriota;c__Vampirovibrionia;o__Gastranaerophilales;f__Gastranaerophilaceae;g__CAG-196;s__CAG-196 sp002102975
HPIII6.bin.12	G1199	76	1468654	0	19324.4	36565	7280	117917	2313	39.01	90.19	0.62	d__Bacteria;p__Bacillota;c__Bacilli;o__Lactobacillales;f__Lactobacillaceae;g__Limosilactobacillus;s__Limosilactobacillus coleohominis
MAGs_co_11510	G1200	256	1922555	0	7509.98	8854	4185	35247	1604	64.45	80.56	2.5	d__Bacteria;p__Bacillota_A;c__Clostridia;o__Oscillospirales;f__Ruminococcaceae;g__Gemmiger;s__Gemmiger stercoripullorum
MAGs_co_1320	G1201	209	2989989	2598	14306.2	42262	8729	140371	500	47.64	95.25	1.1	d__Bacteria;p__Bacteroidota;c__Bacteroidia;o__Bacteroidales;f__Bacteroidaceae;g__Phocaeicola;s__Phocaeicola barnesiae
MAGs_co_1703	G1202	105	1705741	0	16245.1	22303	8371	61176	1877	44.39	100	0.08	d__Bacteria;p__Pseudomonadota;c__Alphaproteobacteria;o__RF32;f__CAG-239;g__MGBC133411;s__MGBC133411 sp944391715
MAGs_co_1307	G1203	454	2210731	1435	4869.45	8790	2644	41183	502	60.07	84.97	2.68	d__Bacteria;p__Bacillota_A;c__Clostridia;o__Oscillospirales;f__Ruminococcaceae;g__Faecivivens;s__Faecivivens stercoravium
MAGs_co_9893	G1204	157	2626044	0	16726.4	40884	6487	119719	1719	35.92	99.98	4.64	d__Bacteria;p__Bacillota;c__Bacilli;o__Lactobacillales;f__Enterococcaceae;g__Enterococcus_E;s__Enterococcus_E cecorum
MAGs_co_3588	G1205	327	2278096	0	6966.65	9496	3235	69628	1536	63.33	86.96	3.01	d__Bacteria;p__Actinomycetota;c__Actinomycetia;o__Mycobacteriales;f__Mycobacteriaceae;g__Corynebacterium;s__Corynebacterium falsenii
HPII3.bin.49	G1206	136	1855646	0	13644.5	22079	5651	95308	2006	50.25	84.28	0.1	d__Bacteria;p__Bacillota_A;c__Clostridia;o__Lachnospirales;f__Lachnospiraceae;g__Merdimonas;s__Merdimonas massiliensis_A
MAGs_co_2682	G1207	100	1443772	0	14437.7	20717	6796	48412	3156	57.03	84.64	0.56	d__Bacteria;p__Bacillota_A;c__Clostridia;o__Oscillospirales;f__Butyricicoccaceae;g__Agathobaculum;s__Agathobaculum sp944380985
MAGs_co_9909	G1208	39	1417421	0	36344.1	75443	24407	128498	1076	46.12	96.51	0.1	d__Bacteria;p__Elusimicrobiota;c__Elusimicrobia;o__Elusimicrobiales;f__Elusimicrobiaceae;g__UBA1174;s__UBA1174 sp944324675
MAGs_co_9414	G1209	92	2455260	0	26687.6	47679	13502	103233	1073	63.07	95.09	0.06	d__Bacteria;p__Verrucomicrobiota;c__Kiritimatiellia;o__RFP12;f__UBA1067;g__Spyradenecus;s__Spyradenecus sp944389945
MAGs_co_12308	G1210	316	1573505	572	4979.45	7760	2658	25706	505	55.71	80.34	3.73	d__Bacteria;p__Bacillota_A;c__Clostridia;o__Oscillospirales;f__Acutalibacteraceae;g__Fimenecus;s__Fimenecus sp944384995
MAGs_co_8573	G1211	105	2119430	0	20185	30181	11205	78259	1763	53.47	84.05	0.73	d__Bacteria;p__Bacteroidota;c__Bacteroidia;o__Bacteroidales;f__UBA11471;g__UBA11471;s__UBA11471 sp900542765
MAGs_co_2226	G1212	162	2357696	489	14553.7	46286	7606	153186	503	32.06	99.93	3.01	d__Bacteria;p__Bacillota_C;c__Negativicutes;o__Selenomonadales;f__Selenomonadaceae;g__Megamonas;s__Megamonas funiformis
MAGs_co_7810	G1213	93	2665991	0	28666.6	46111	11931	122603	2568	46.99	99.18	0.02	d__Bacteria;p__Bacteroidota;c__Bacteroidia;o__Bacteroidales;f__Muribaculaceae;g__Avimuribaculum;s__Avimuribaculum sp944321685
MAGs_co_2945	G1214	438	2192341	790	5005.34	7457	2285	38199	500	57.2	85.31	2.57	d__Bacteria;p__Bacillota_A;c__Clostridia;o__Oscillospirales;f__Ruminococcaceae;g__Anaerotruncus;s__Anaerotruncus colihominis
MAGs_co_4639	G1215	60	2426979	0	40449.7	69768	23006	208618	1500	39.82	99.99	0.32	d__Bacteria;p__Pseudomonadota;c__Gammaproteobacteria;o__Enterobacterales_A;f__Pasteurellaceae;g__Gallibacterium;s__Gallibacterium anatis
MAGs_co_9458	G1216	310	1987090	0	6409.97	8033	3351	23071	1508	62.39	85.73	2.54	d__Bacteria;p__Bacillota_A;c__Clostridia;o__Oscillospirales;f__Acutalibacteraceae;g__UBA1417;s__UBA1417 sp900552925
MAGs_co_9172	G1217	412	2751738	0	6678.98	8813	3103	39091	1006	48.11	88.07	0.47	d__Bacteria;p__Bacteroidota;c__Bacteroidia;o__Bacteroidales;f__Marinifilaceae;g__Odoribacter;s__Odoribacter faecigallinarum
MAGs_co_1494	G1218	636	2318123	2872	3644.85	5240	1653	22308	513	70.04	82.53	1.37	d__Bacteria;p__Actinomycetota;c__Actinomycetia;o__Actinomycetales;f__Microbacteriaceae;g__Microbacterium;s__Microbacterium sp001724425
MAGs_co_2375	G1219	141	1382068	804	9801.9	20222	5283	68376	501	53.45	94.35	2.37	d__Bacteria;p__Elusimicrobiota;c__Elusimicrobia;o__Elusimicrobiales;f__Elusimicrobiaceae;g__Avelusimicrobium;s__Avelusimicrobium excrementipullorum
MAGs_co_5791	G1220	161	1347737	0	8371.04	10921	4549	31031	1598	55.56	83.73	0.82	d__Bacteria;p__Bacillota_A;c__Clostridia;o__Christensenellales;f__UBA3700;g__CALWHE01;s__CALWHE01 sp944380295
d1L.bin.53	G1221	91	2403544	0	26412.6	40768	12973	169733	2677	49.37	92.14	0	d__Bacteria;p__Bacillota_A;c__Clostridia;o__Lachnospirales;f__Lachnospiraceae;g__Clostridium_Q;s__Clostridium_Q fessum
MAGs_co_5866	G1222	78	2533875	0	32485.6	43291	17188	185223	1130	56.61	96.96	0.14	d__Bacteria;p__Bacillota_A;c__Clostridia;o__Oscillospirales;f__Butyricicoccaceae;g__Agathobaculum;s__Agathobaculum merdigallinarum
MAGs_co_5153	G1223	200	1910436	0	9552.18	13012	4266	52907	2091	38.78	90.78	4.77	d__Bacteria;p__Bacillota;c__Bacilli;o__Lactobacillales;f__Lactobacillaceae;g__Limosilactobacillus;s__Limosilactobacillus reuteri_E
MAGs_co_1437	G1224	341	1783079	0	5228.97	6482	2551	41056	1510	37.45	84.64	0.96	d__Bacteria;p__Bacillota;c__Bacilli;o__Lactobacillales;f__Lactobacillaceae;g__Lactobacillus;s__Lactobacillus gigeriorum
MAGs_co_3144	G1225	139	1946816	572	14005.9	24916	8861	117671	501	53.7	96.68	1.7	d__Bacteria;p__Bacillota;c__Bacilli;o__Erysipelotrichales;f__Erysipelotrichaceae;g__Merdibacter;s__Merdibacter merdigallinarum
MAGs_co_1575	G1226	271	2277178	2998	8402.87	30596	5029	113888	500	54.89	94	4.19	d__Bacteria;p__Bacillota;c__Bacilli;o__Erysipelotrichales;f__Erysipelotrichaceae;g__Merdibacter;s__Merdibacter merdipullorum
META18IMWYN18_GD-GM-L1_bin.12.strict	G1227	343	2219822	420	6471.78	16678	3063	55725	500	64.55	82.01	2.81	d__Bacteria;p__Verrucomicrobiota;c__Kiritimatiellia;o__RFP12;f__UBA1067;g__Spyradenecus;s__
META18IMWYN18_HuN-FR-L3_bin.40.orig	G1228	235	2916036	0	12408.7	20292	5215	71099	1510	46.04	83.2	0.59	d__Bacteria;p__Bacteroidota;c__Bacteroidia;o__Bacteroidales;f__Bacteroidaceae;g__Phocaeicola;s__Phocaeicola coprophilus
MAGs_co_5200	G1229	162	1291149	2223	7970.06	18128	4975	52365	504	52.71	80.62	4.78	d__Bacteria;p__Bacillota;c__Bacilli;o__Lactobacillales;f__Lactobacillaceae;g__Limosilactobacillus;s__Limosilactobacillus gallistercoris
MAGs_co_5481	G1230	600	2670055	0	4450.09	5424	2269	36008	1501	66.23	85.11	3.67	d__Bacteria;p__Actinomycetota;c__Coriobacteriia;o__Coriobacteriales;f__Eggerthellaceae;g__Rubneribacter;s__Rubneribacter badeniensis
MAGs_co_1704	G1231	108	4633579	0	42903.5	80142	21571	313228	1525	50.67	100	0.01	d__Bacteria;p__Pseudomonadota;c__Gammaproteobacteria;o__Enterobacterales;f__Enterobacteriaceae;g__Escherichia;s__Escherichia coli
MAGs_co_134	G1232	301	2112042	0	7016.75	8953	3524	30831	1591	37.76	83.25	2.32	d__Bacteria;p__Bacillota;c__Bacilli;o__Lactobacillales;f__Enterococcaceae;g__Enterococcus;s__Enterococcus faecalis
MAGs_co_1296	G1233	451	2692916	555	5970.99	12211	2936	43078	503	42.85	92.07	4.54	d__Bacteria;p__Pseudomonadota;c__Gammaproteobacteria;o__Pseudomonadales;f__Moraxellaceae;g__Psychrobacter;s__Psychrobacter pasteurii
YE6.bin.10	G1234	54	2181951	0	40406.5	67019	20033	195252	3628	50.05	82.22	0.03	d__Bacteria;p__Bacteroidota;c__Bacteroidia;o__Bacteroidales;f__UBA932;g__Cryptobacteroides;s__Cryptobacteroides sp944322815
MAGs_co_1245	G1235	234	2266551	0	9686.12	13327	4700	56253	1604	60.49	83.24	4.66	d__Bacteria;p__Bacteroidota;c__Bacteroidia;o__Bacteroidales;f__Bacteroidaceae;g__Alloprevotella;s__Alloprevotella sp944322325
MAGs_co_2098	G1236	214	2194619	0	10255.2	41916	3594	158618	1000	58.81	92.99	0.1	d__Bacteria;p__Bacillota_A;c__Clostridia;o__Oscillospirales;f__Oscillospiraceae;g__Faecousia;s__Faecousia faecigallinarum
MAGs_co_11590	G1237	84	2388286	0	28432	48881	14027	177643	1094	39.71	100	0.02	d__Bacteria;p__Pseudomonadota;c__Gammaproteobacteria;o__Enterobacterales_A;f__Pasteurellaceae;g__Gallibacterium;s__Gallibacterium anatis
MAGs_co_8290	G1238	290	1788703	0	6167.94	7136	3138	32507	1527	52.31	82.09	1.54	d__Bacteria;p__Bacillota_A;c__Clostridia;o__Oscillospirales;f__Acutalibacteraceae;g__Acutalibacter;s__Acutalibacter sp904419785
MAGs_co_6789	G1239	138	2951691	510	21389.1	38030	10620	127088	529	66.29	93.46	0.21	d__Bacteria;p__Actinomycetota;c__Coriobacteriia;o__Coriobacteriales;f__Eggerthellaceae;g__Rubneribacter;s__Rubneribacter badeniensis
MAGs_co_3298	G1240	54	2054847	0	38052.7	116734	19841	259127	1291	68.34	94.53	1.28	d__Bacteria;p__Verrucomicrobiota;c__Kiritimatiellia;o__RFP12;f__UBA1067;g__Spyradenecus;s__Spyradenecus sp944391085
MAGs_co_3416	G1241	41	2186104	0	53319.6	85384	28251	221518	1500	47.52	99.4	0.14	d__Bacteria;p__Actinomycetota;c__Actinomycetia;o__Actinomycetales;f__Bifidobacteriaceae;g__Bifidobacterium;s__
MAGs_co_7030	G1242	353	2523025	0	7147.38	9959	3422	40637	1054	61.11	88.19	2.45	d__Bacteria;p__Bacillota_A;c__Clostridia;o__Oscillospirales;f__Acutalibacteraceae;g__Acutalibacter;s__Acutalibacter ornithocaccae
MAGs_co_12159	G1243	32	2391843	0	74745.1	137171	46318	593713	1163	58.97	100	0.01	d__Bacteria;p__Actinomycetota;c__Actinomycetia;o__Mycobacteriales;f__Mycobacteriaceae;g__Corynebacterium;s__Corynebacterium amycolatum_A
MAGs_co_8038	G1244	181	2302840	13	12722.9	22285	5777	114135	502	49.07	89.63	0.48	d__Bacteria;p__Pseudomonadota;c__Gammaproteobacteria;o__Burkholderiales;f__Burkholderiaceae_A;g__Parasutterella;s__Parasutterella gallistercoris
META18IMWYN18_GD-HL-L3_bin.78.orig	G1245	58	2092308	0	36074.3	62639	18161	189216	1696	60.96	87.7	0.51	d__Bacteria;p__Bacteroidota;c__Bacteroidia;o__Bacteroidales;f__Rikenellaceae;g__Alistipes;s__Alistipes stercoravium
META18IMWYN18_HuN-YH-L1_bin.30.strict	G1246	175	1532454	2688	8756.88	16882	4572	91704	501	42.33	83.36	1.13	d__Bacteria;p__Bacillota;c__Bacilli;o__Lactobacillales;f__Lactobacillaceae;g__Ligilactobacillus;s__Ligilactobacillus agilis
MAGs_co_8159	G1247	551	2728091	1	4951.16	7277	2393	40361	501	54.42	84.19	3.22	d__Bacteria;p__Bacteroidota;c__Bacteroidia;o__Bacteroidales;f__Barnesiellaceae;g__Barnesiella;s__Barnesiella merdigallinarum
MAGs_co_3603	G1248	22	1522106	125	69186.6	270247	60201	374548	557	54.74	96.78	0	d__Bacteria;p__Bacillota_A;c__Clostridia;o__Christensenellales;f__CAG-917;g__Limadaptatus;s__Limadaptatus sp900554085
MAGs_co_3002	G1249	248	1326912	0	5350.45	7012	2609	35806	1520	55.43	85.02	2.64	d__Bacteria;p__Bacillota_A;c__Clostridia;o__Christensenellales;f__UBA3700;g__Caccalectryoclostridium;s__Caccalectryoclostridium excrementigallinarum
MAGs_co_2041	G1250	214	1759696	0	8222.88	10394	4422	34715	1177	63.81	81.3	1.08	d__Bacteria;p__Bacillota_A;c__Clostridia;o__Oscillospirales;f__Oscillospiraceae;g__Avoscillospira;s__Avoscillospira stercorigallinarum
MAGs_co_4361	G1251	20	2054209	98	102710	1137439	75866	1137439	521	63.19	99.98	0.09	d__Bacteria;p__Actinomycetota;c__Actinomycetia;o__Actinomycetales;f__Bifidobacteriaceae;g__Bifidobacterium;s__Bifidobacterium globosum
MAGs_co_1157	G1252	207	1957374	1078	9455.91	52582	3070	249957	501	51.7	93.49	0.27	d__Archaea;p__Halobacteriota;c__Methanomicrobia;o__Methanomicrobiales;f__Methanocorpusculaceae;g__Methanocorpusculum;s__Methanocorpusculum faecipullorum
MAGs_co_2297	G1253	42	2321771	0	55280.3	143586	42246	331599	1027	64	99.99	0.09	d__Bacteria;p__Actinomycetota;c__Actinomycetia;o__Actinomycetales;f__Bifidobacteriaceae;g__Bifidobacterium;s__Bifidobacterium pullorum_B
MAGs_co_12216	G1254	94	1629323	0	17333.2	28986	9413	87044	1568	38.06	90.69	0.68	d__Bacteria;p__Bacillota_A;c__Clostridia;o__Christensenellales;f__UBA3700;g__RACS-045;s__RACS-045 sp944381365
MAGs_co_4701	G1255	317	2517456	0	7941.5	9684	4103	35766	1706	51.79	88.52	4.87	d__Bacteria;p__Bacillota_A;c__Clostridia;o__Lachnospirales;f__Lachnospiraceae;g__Merdisoma;s__Merdisoma faecalis
MAGs_co_4798	G1256	110	2789501	0	25359.1	41370	11868	116868	2276	47.33	93.14	3.67	d__Bacteria;p__Bacillota_A;c__Clostridia;o__Lachnospirales;f__Lachnospiraceae;g__Mediterraneibacter;s__Mediterraneibacter catenae
d7N.bin.8	G1257	197	2233627	0	11338.2	16727	5358	53936	2015	63.49	86.14	0.31	d__Bacteria;p__Bacillota_A;c__Clostridia;o__Oscillospirales;f__Ruminococcaceae;g__Gemmiger;s__Gemmiger stercoripullorum
MAGs_co_8402	G1258	153	1497776	498	9789.39	21517	4807	58479	503	51.24	87.25	0.06	d__Archaea;p__Halobacteriota;c__Methanomicrobia;o__Methanomicrobiales;f__Methanocorpusculaceae;g__Methanocorpusculum;s__Methanocorpusculum faecipullorum
MAGs_co_7527	G1259	225	2873262	0	12770	17681	5879	76795	1295	50.51	87.48	2.62	d__Bacteria;p__Bacteroidota;c__Bacteroidia;o__Bacteroidales;f__Muribaculaceae;g__Limisoma;s__Limisoma sp944321875
MAGs_co_7510	G1260	302	2042588	0	6763.54	8858	3427	42576	1544	50	81.42	1.22	d__Bacteria;p__Bacillota_A;c__Clostridia;o__UBA1381;f__UBA1381;g__Ornithomonoglobus_A;s__Ornithomonoglobus_A intestinigallinarum
MAGs_co_3436	G1261	416	3008075	0	7230.95	10239	3203	70193	1507	48.02	84.19	3.55	d__Bacteria;p__Bacillota_A;c__Clostridia;o__Oscillospirales;f__Ruminococcaceae;g__Merdivicinus;s__
MAGs_co_7955	G1262	597	2591748	113	4341.29	9077	2257	40157	500	71.59	82.04	2.81	d__Bacteria;p__Actinomycetota;c__Actinomycetia;o__Actinomycetales;f__Dermabacteraceae;g__Brachybacterium;s__Brachybacterium massiliense
MAGs_co_4680	G1263	222	3106406	0	13992.8	18946	6753	73755	2120	70.39	84.81	0.48	d__Bacteria;p__Actinomycetota;c__Actinomycetia;o__Mycobacteriales;f__Mycobacteriaceae;g__Dietzia;s__Dietzia intestinigallinarum
MAGs_co_10856	G1264	47	2472189	0	52599.8	110112	24791	273779	2960	47.9	84.82	0.01	d__Bacteria;p__Bacillota_A;c__Clostridia;o__Lachnospirales;f__Lachnospiraceae;g__Merdimonas;s__Merdimonas faecis
MAGs_co_5737	G1265	401	2887533	0	7200.83	11188	3113	40636	1507	45.05	86.91	0.14	d__Bacteria;p__Bacillota_A;c__Clostridia;o__Lachnospirales;f__Lachnospiraceae;g__Blautia;s__Blautia merdipullorum
META18IMWYN18_HeN-SQ-L2_bin.33.strict	G1266	150	1636593	98	10910.6	59183	14081	179306	500	30.39	99.95	0.03	d__Bacteria;p__Campylobacterota;c__Campylobacteria;o__Campylobacterales;f__Campylobacteraceae;g__Campylobacter_D;s__Campylobacter_D jejuni
MAGs_co_8791	G1267	279	2184886	21	7831.13	13566	4073	45673	500	54.89	86.14	0.61	d__Bacteria;p__Actinomycetota;c__Actinomycetia;o__Mycobacteriales;f__Mycobacteriaceae;g__Corynebacterium;s__Corynebacterium stationis
MAGs_co_9931	G1268	46	2480092	164	53915	141859	47644	480166	506	58.25	98.79	0.14	d__Bacteria;p__Synergistota;c__Synergistia;o__Synergistales;f__Synergistaceae;g__Caccocola;s__Caccocola faecipullorum
MAGs_co_6550	G1269	126	1344314	90	10669.2	22713	5969	78448	502	60.97	85.19	1.48	d__Archaea;p__Thermoplasmatota;c__Thermoplasmata;o__Methanomassiliicoccales;f__Methanomethylophilaceae;g__UBA71;s__UBA71 sp006954425
MAGs_co_6227	G1270	28	2460428	0	87872.4	183592	49148	359147	2217	49.94	99.99	0	d__Bacteria;p__Bacteroidota;c__Bacteroidia;o__Bacteroidales;f__Barnesiellaceae;g__Barnesiella_A;s__Barnesiella_A excrementipullorum
MAGs_co_3137	G1271	64	3561931	0	55655.2	80996	27869	373840	2892	64.02	97.77	0.05	d__Bacteria;p__Pseudomonadota;c__Gammaproteobacteria;o__Burkholderiales;f__Burkholderiaceae_B;g__Giesbergeria;s__Giesbergeria metamorpha
META18IMWYN18_ZJ-LA-F3_bin.59.strict	G1272	181	2468744	134	13639.5	39096	9521	120665	501	63.12	94.15	0.38	d__Bacteria;p__Verrucomicrobiota;c__Kiritimatiellia;o__RFP12;f__UBA1067;g__Spyradenecus;s__Spyradenecus sp944389945
MAGs_co_2752	G1273	131	1442958	21	11015	29017	8190	68081	500	55.12	96.1	0.83	d__Bacteria;p__Bacillota_A;c__Clostridia;o__Christensenellales;f__UBA3700;g__Caccalectryoclostridium;s__Caccalectryoclostridium excrementigallinarum
MAGs_co_4924	G1274	95	3188717	0	33565.4	69394	16326	261371	1288	39.17	98.58	3.21	d__Bacteria;p__Bacillota_C;c__Negativicutes;o__Selenomonadales;f__Selenomonadaceae;g__Megamonas;s__Megamonas gallistercoris
MAGs_co_2282	G1275	41	1589735	0	38774	58447	23842	169467	1119	38.7	99.97	0.76	d__Bacteria;p__Campylobacterota;c__Campylobacteria;o__Campylobacterales;f__Helicobacteraceae;g__Helicobacter_G;s__
MAGs_co_11179	G1276	150	2636509	128	17576.7	32226	8831	108097	515	37.74	99	0.42	d__Bacteria;p__Bacillota;c__Bacilli;o__Lactobacillales;f__Enterococcaceae;g__Enterococcus;s__Enterococcus faecalis
MAGs_co_6191	G1277	354	2291595	877	6473.43	102555	2205	297878	500	49.59	91.06	1.25	d__Archaea;p__Halobacteriota;c__Methanomicrobia;o__Methanomicrobiales;f__Methanocorpusculaceae;g__Methanocorpusculum;s__Methanocorpusculum faecipullorum
MAGs_co_4425	G1278	64	2078044	0	32469.4	59027	14610	144190	2701	51.51	98.19	1.91	d__Bacteria;p__Bacillota_A;c__Clostridia;o__Oscillospirales;f__Ruminococcaceae;g__CALXIC01;s__CALXIC01 sp944388265
MAGs_co_12099	G1279	88	1814558	0	20620	37941	12236	87256	1478	34.1	94.27	3.46	d__Bacteria;p__Bacillota;c__Bacilli;o__Lactobacillales;f__Lactobacillaceae;g__Lactobacillus;s__Lactobacillus johnsonii
META18IMWYN18_GD-GM-L3_bin.4.permissive	G1280	319	832626	40	2610.11	3423	1329	13640	500	34.02	84.7	4.97	d__Bacteria;p__Bacillota;c__Bacilli;o__RFN20;f__CAG-826;g__CALVUG01;s__
MAGs_co_1260	G1281	276	2127432	0	7708.09	10116	3709	53587	1579	64.37	92.49	0.23	d__Bacteria;p__Bacillota_A;c__Clostridia;o__Oscillospirales;f__Ruminococcaceae;g__Gemmiger;s__Gemmiger stercoripullorum
MAGs_co_10888	G1282	356	2181872	6183	6128.85	15890	2684	69399	501	58.73	90.01	1.94	d__Bacteria;p__Bacillota_A;c__Clostridia;o__Oscillospirales;f__Acutalibacteraceae;g__Caproicibacterium;s__Caproicibacterium sp944385055
d21O.bin.36	G1283	188	1038981	0	5526.49	6521	2976	35488	2021	34.91	85.28	2.59	d__Bacteria;p__Bacillota;c__Bacilli;o__RF39;f__UBA660;g__Faecenecus;s__Faecenecus sp944358775
MAGs_co_4755	G1284	373	3362362	5095	9014.38	21945	4260	104139	500	72.42	94.38	0.67	d__Bacteria;p__Actinomycetota;c__Actinomycetia;o__Actinomycetales;f__Dermabacteraceae;g__Brachybacterium;s__Brachybacterium paraconglomeratum
MAGs_co_723	G1285	234	2393710	252	10229.5	20065	5176	72286	500	50.75	94.11	1.59	d__Bacteria;p__Bacillota_A;c__Clostridia;o__Lachnospirales;f__Lachnospiraceae;g__Choladocola;s__Choladocola avistercoris
META18IMWYN18_SD-LC-L2_bin.44.strict	G1286	113	1767439	16	15641	32410	9370	118404	512	48.62	94.86	0.81	d__Bacteria;p__Bacillota_A;c__Clostridia;o__Christensenellales;f__DTU072;g__Stercoripulliclostridium_A;s__Stercoripulliclostridium_A merdigallinarum
d21E.bin.58	G1287	139	1863338	0	13405.3	18378	6491	58780	2063	39.15	89.1	2.37	d__Bacteria;p__Cyanobacteriota;c__Vampirovibrionia;o__Gastranaerophilales;f__RUG14156;g__Galligastranaerophilus;s__Galligastranaerophilus faecipullorum
META18IMWYN18_HuN-HT-F1_bin.5.orig	G1288	36	1780551	0	49459.8	91085	24551	166895	2945	34.29	100	0.06	d__Bacteria;p__Campylobacterota;c__Campylobacteria;o__Campylobacterales;f__Helicobacteraceae;g__Helicobacter_D;s__Helicobacter_D pullorum
GX-QX-L3_bin.22.orig	G1289	637	2508771	0	3938.42	4651	2020	19664	1504	31.41	87.31	3.71	d__Bacteria;p__Bacteroidota;c__Bacteroidia;o__Flavobacteriales;f__Weeksellaceae;g__Empedobacter;s__Empedobacter falsenii
MAGs_co_72	G1290	150	1850400	0	12336	23755	4839	104157	1593	32.24	96.44	0.38	d__Bacteria;p__Bacillota_C;c__Negativicutes;o__Selenomonadales;f__Selenomonadaceae;g__Megamonas;s__Megamonas funiformis
GX-RX-F3_bin.28.orig	G1291	266	2618996	0	9845.85	15128	4280	56980	1185	50.56	85.88	2.68	d__Bacteria;p__Bacteroidota;c__Bacteroidia;o__Bacteroidales;f__Bacteroidaceae;g__Phocaeicola;s__Phocaeicola excrementigallinarum
GX-RX-F3_bin.29.orig	G1292	100	2362284	0	23622.8	31342	11232	153074	1707	48.63	82.81	0.01	d__Bacteria;p__Bacteroidota;c__Bacteroidia;o__Bacteroidales;f__Muribaculaceae;g__Avimuribaculum;s__Avimuribaculum sp944321865
MAGs_co_793	G1293	367	3234525	0	8813.42	12040	4240	50432	1524	47.16	83.56	0.14	d__Bacteria;p__Bacillota_A;c__Clostridia;o__Lachnospirales;f__Lachnospiraceae;g__Catenibacillus;s__Catenibacillus faecigallinarum
MAGs_co_4167	G1294	450	3259477	0	7243.28	10228	3455	46209	1061	59.49	93.46	0.57	d__Bacteria;p__Bacillota_A;c__Clostridia;o__Christensenellales;f__CAG-74;g__Alectryocaccomicrobium;s__Alectryocaccomicrobium faecavium
MAGs_co_3360	G1295	270	1944132	0	7200.49	9464	3511	39249	1515	44.45	84.43	3.95	d__Bacteria;p__Bacillota_C;c__Negativicutes;o__Selenomonadales;f__Selenomonadaceae;g__Megamonas;s__Megamonas hypermegale_A
META19IMWYN04_GD-DG-L8_bin.24.orig	G1296	514	2701002	0	5254.87	7106	2452	29110	1509	45.09	85.87	2.2	d__Bacteria;p__Bacillota_A;c__Clostridia;o__Lachnospirales;f__Lachnospiraceae;g__Blautia;s__Blautia merdipullorum
HPI4.bin.52	G1297	106	2374257	0	22398.7	34045	10133	91048	2083	52.18	86.4	0.19	d__Bacteria;p__Bacteroidota;c__Bacteroidia;o__Bacteroidales;f__UBA932;g__Cryptobacteroides;s__Cryptobacteroides faecavium
MAGs_co_5499	G1298	265	2687818	50	10142.7	15013	5073	57679	502	51.48	91.55	1.12	d__Bacteria;p__Bacillota_A;c__Clostridia;o__Lachnospirales;f__Lachnospiraceae;g__Mediterraneibacter;s__Mediterraneibacter faecigallinarum
MAGs_co_10025	G1299	53	1128469	87	21291.9	1038770	1038770	1038770	506	44.8	98.46	2.3	d__Bacteria;p__Pseudomonadota;c__Alphaproteobacteria;o__Rs-D84;f__Rs-D84;g__Enterousia;s__Enterousia intestinigallinarum
MAGs_co_1273	G1300	230	4243890	532	18451.7	41532	10102	174761	507	51.26	99.9	0.19	d__Bacteria;p__Pseudomonadota;c__Gammaproteobacteria;o__Enterobacterales;f__Enterobacteriaceae;g__Escherichia;s__Escherichia coli
GX-QX-L1_bin.16.orig	G1301	28	1050336	0	37512	73781	15354	120559	1016	37.86	99.39	0.07	d__Bacteria;p__Chlamydiota;c__Chlamydiia;o__Chlamydiales;f__Chlamydiaceae;g__Chlamydophila;s__Chlamydophila gallinacea
d3G.bin.23	G1302	330	3961344	0	12004.1	15220	5957	109848	2428	36.23	86.88	1.37	d__Bacteria;p__Bacillota;c__Bacilli;o__Bacillales;f__Planococcaceae;g__Psychrobacillus;s__
MAGs_co_10638	G1303	57	1768469	0	31025.8	69418	15627	222132	1222	33.97	99.98	1.26	d__Bacteria;p__Campylobacterota;c__Campylobacteria;o__Campylobacterales;f__Campylobacteraceae;g__Campylobacter_D;s__Campylobacter_D avium
MAGs_co_9423	G1304	331	2293721	0	6929.67	8718	3671	38050	1513	59.14	80.18	3.4	d__Bacteria;p__Bacillota_A;c__Clostridia;o__Lachnospirales;f__Lachnospiraceae;g__Lachnoclostridium_A;s__Lachnoclostridium_A stercoripullorum
MAGs_co_734	G1305	13	2470477	0	190037	352135	148898	545375	5953	57.41	99.23	0.4	d__Bacteria;p__Bacteroidota;c__Bacteroidia;o__Bacteroidales;f__Rikenellaceae;g__Alistipes;s__Alistipes merdipullorum
MAGs_co_482	G1306	741	2055309	0	2773.7	3379	1380	19609	1002	48.32	92.73	4.53	d__Bacteria;p__Bacteroidota;c__Bacteroidia;o__Bacteroidales;f__Muribaculaceae;g__Limisoma;s__Limisoma intestinavium
MAGs_co_453	G1307	789	4535397	0	5748.29	7652	2727	55071	1038	43.05	89.55	4.29	d__Bacteria;p__Bacteroidota;c__Bacteroidia;o__Bacteroidales;f__Marinifilaceae;g__Butyricimonas;s__Butyricimonas paravirosa
MAGs_co_885	G1308	234	1692846	32	7234.38	18506	3105	111187	500	51.61	92.76	3.46	d__Bacteria;p__Bacillota;c__Bacilli;o__Lactobacillales;f__Lactobacillaceae;g__Limosilactobacillus;s__Limosilactobacillus ingluviei
META18IMWYN18_ZJ-TX-F2_bin.54.strict	G1309	68	1201678	127	17671.7	47456	12811	138664	502	50.77	91.69	3.15	d__Bacteria;p__Bacillota;c__Bacilli;o__Lactobacillales;f__Lactobacillaceae;g__Ligilactobacillus;s__Ligilactobacillus avistercoris
MAGs_co_9780	G1310	91	2186203	0	24024.2	48501	15103	137858	1044	36.55	99.99	0.45	d__Bacteria;p__Bacillota;c__Bacilli;o__Lactobacillales;f__Lactobacillaceae;g__Lactobacillus;s__Lactobacillus crispatus
MAGs_co_9825	G1311	233	1570223	171	6739.15	9989	3404	59179	541	38.29	98.13	0.12	d__Bacteria;p__Campylobacterota;c__Campylobacteria;o__Campylobacterales;f__Helicobacteraceae;g__Helicobacter_G;s__Helicobacter_G avistercoris
HE4.bin.59	G1312	139	1824025	0	13122.5	18386	6993	61307	2022	63.24	87.07	0.08	d__Bacteria;p__Bacillota_A;c__Clostridia;o__Christensenellales;f__CAG-138;g__Aphodomorpha;s__Aphodomorpha sp900540495
MAGs_co_10896	G1313	92	2428908	10	26401.2	65503	18305	168292	506	31.46	100	0.08	d__Bacteria;p__Bacillota_C;c__Negativicutes;o__Selenomonadales;f__Selenomonadaceae;g__Megamonas;s__Megamonas funiformis
MAGs_co_1726	G1314	68	2185510	0	32139.8	45922	15203	167376	1575	63.32	86.26	0.14	d__Bacteria;p__Bacillota_A;c__Clostridia;o__Oscillospirales;f__Ruminococcaceae;g__Faecalibacterium;s__Faecalibacterium faecigallinarum
MAGs_co_11205	G1315	379	1247553	0	3291.7	3908	1616	20350	1002	39.94	80.66	1.45	d__Bacteria;p__Bacillota;c__Bacilli;o__Acholeplasmatales;f__Anaeroplasmataceae;g__Pelethenecus;s__Pelethenecus faecipullorum
MAGs_co_7017	G1316	385	3573595	0	9282.06	13389	4020	60877	1565	70.88	90.22	3.51	d__Bacteria;p__Actinomycetota;c__Actinomycetia;o__Actinomycetales;f__Dermabacteraceae;g__Brachybacterium;s__Brachybacterium merdigallinarum
MAGs_co_9430	G1317	206	4058146	0	19699.7	34560	8956	95788	1013	45.97	99.99	0.09	d__Bacteria;p__Bacteroidota;c__Bacteroidia;o__Bacteroidales;f__Bacteroidaceae;g__Phocaeicola;s__Phocaeicola intestinalis
MAGs_co_7551	G1318	245	2434670	0	9937.43	14651	4783	63865	1506	45.92	91.78	0.98	d__Bacteria;p__Bacillota_A;c__Clostridia;o__Lachnospirales;f__Lachnospiraceae;g__Blautia;s__Blautia merdigallinarum
MAGs_co_659	G1319	32	2286674	0	71458.6	105985	35328	305362	4990	47.58	93.85	0.03	d__Bacteria;p__Bacteroidota;c__Bacteroidia;o__Bacteroidales;f__Bacteroidaceae;g__Avibacteroides;s__Avibacteroides excrementipullorum
MAGs_co_2187	G1320	177	1692415	7499	9561.67	23388	5173	59000	500	69.84	83.74	3.7	d__Bacteria;p__Actinomycetota;c__Coriobacteriia;o__Coriobacteriales;f__Atopobiaceae;g__Thermophilibacter;s__Thermophilibacter avistercoris
MAGs_co_5894	G1321	487	2525243	0	5185.3	6536	2555	26772	1501	63.67	92.31	3.59	d__Bacteria;p__Bacillota_A;c__Clostridia;o__Christensenellales;f__CAG-74;g__Faecivicinus;s__Faecivicinus avistercoris
MAGs_co_9685	G1322	43	2270535	0	52803.1	124986	29222	177375	1183	44.57	99.99	0.16	d__Bacteria;p__Bacillota_C;c__Negativicutes;o__Veillonellales;f__Veillonellaceae;g__Veillonella_A;s__Veillonella_A magna
MAGs_co_10061	G1323	226	1404440	4755	6214.34	10618	3552	43404	500	30.18	82.01	0.71	d__Archaea;p__Methanobacteriota;c__Methanobacteria;o__Methanobacteriales;f__Methanobacteriaceae;g__Methanobrevibacter_A;s__Methanobrevibacter_A woesei
MAGs_co_7303	G1324	85	1699670	0	19996.1	32906	12304	81779	1165	51.73	97.07	0.47	d__Bacteria;p__Bacillota_A;c__Clostridia;o__Christensenellales;f__UBA3700;g__Alloclostridium;s__Alloclostridium intestinigallinarum
MAGs_co_9466	G1325	331	1935094	2	5846.21	10036	3175	36382	500	65.31	84.64	1.55	d__Bacteria;p__Bacillota_A;c__Clostridia;o__Oscillospirales;f__Ruminococcaceae;g__Faecalibacterium;s__Faecalibacterium gallistercoris
MAGs_co_3874	G1326	387	1964149	108	5075.32	7654	2454	31604	500	65.49	84.73	1.11	d__Bacteria;p__Bacillota_A;c__Clostridia;o__Oscillospirales;f__Ruminococcaceae;g__Faecalibacterium;s__Faecalibacterium gallistercoris
MAGs_co_4936	G1327	497	2244817	959	4516.73	7109	2071	35952	501	56.96	85.4	4.07	d__Bacteria;p__Bacillota_A;c__Clostridia;o__Oscillospirales;f__Ruminococcaceae;g__Anaerotruncus;s__Anaerotruncus colihominis
MAGs_co_811	G1328	116	1195891	90	10309.4	17835	5227	47719	505	27.45	90.9	2.54	d__Bacteria;p__Bacillota;c__Bacilli;o__RF39;f__UBA660;g__Onthousia;s__
META19IMWYN04_GD-DG-L9_bin.67.permissive	G1329	312	1648113	2877	5282.41	9313	2600	33602	500	62.35	88.04	1.25	d__Bacteria;p__Verrucomicrobiota;c__Verrucomicrobiae;o__Opitutales;f__UBA953;g__Spyradosoma;s__Spyradosoma merdigallinarum
MAGs_co_9043	G1330	90	1874330	0	20825.9	32194	13099	73694	1003	48.27	97.68	1.15	d__Bacteria;p__Pseudomonadota;c__Gammaproteobacteria;o__Burkholderiales;f__Burkholderiaceae_A;g__Aphodousia;s__Aphodousia sp002329575
MAGs_co_5634	G1331	410	2110189	1130	5146.8	9119	2685	47585	500	60.01	82.93	0.53	d__Bacteria;p__Bacillota_A;c__Clostridia;o__Oscillospirales;f__Ruminococcaceae;g__Faecivivens;s__Faecivivens stercoravium
MAGs_co_2666	G1332	81	2186539	0	26994.3	46679	13178	117662	2256	63.82	98.32	0.94	d__Bacteria;p__Bacillota_A;c__Clostridia;o__Oscillospirales;f__Acutalibacteraceae;g__Acutalibacter;s__Acutalibacter stercorigallinarum
MAGs_co_3789	G1333	465	2925701	0	6291.83	8663	2991	34121	1501	45.42	80.41	1.79	d__Bacteria;p__Bacteroidota;c__Bacteroidia;o__Bacteroidales;f__Bacteroidaceae;g__Phocaeicola;s__Phocaeicola intestinalis
d35J.bin.53	G1334	189	1850878	0	9793	13470	4568	68104	2050	53.49	92.31	1	d__Bacteria;p__Bacillota;c__Bacilli;o__Erysipelotrichales;f__Erysipelotrichaceae;g__Merdibacter;s__Merdibacter merdigallinarum
MAGs_co_6708	G1335	171	2337506	935	13669.6	25195	6973	73339	502	57.87	95.23	0.82	d__Bacteria;p__Bacillota_A;c__Clostridia;o__Oscillospirales;f__Acutalibacteraceae;g__Caccousia;s__Caccousia avicola
MAGs_co_11674	G1336	44	1628286	416	37006.5	307254	36452	616834	522	30.14	98.7	0.52	d__Archaea;p__Methanobacteriota;c__Methanobacteria;o__Methanobacteriales;f__Methanobacteriaceae;g__Methanobrevibacter_A;s__Methanobrevibacter_A woesei
META18IMWYN18_ZJ-HN-L3_bin.74.orig	G1337	24	1137460	0	47394.2	70826	27290	173181	1457	33.45	99.64	0.46	d__Bacteria;p__Bacillota;c__Bacilli;o__RFN20;f__CAG-826;g__CALVUG01;s__
MAGs_co_9812	G1338	220	1898136	0	8627.89	10692	4303	46524	1506	34.08	87.04	4.52	d__Bacteria;p__Bacillota;c__Bacilli;o__Lactobacillales;f__Lactobacillaceae;g__Lactobacillus;s__Lactobacillus johnsonii
YE6.bin.64	G1339	71	806825	0	11363.7	15929	5064	40110	2071	46.04	97.99	0	d__Bacteria;p__Pseudomonadota;c__Alphaproteobacteria;o__Rs-D84;f__Rs-D84;g__Enterousia;s__Enterousia intestinigallinarum
MAGs_co_12044	G1340	67	1808452	180	26991.8	98930	22679	147174	502	39.56	97.06	0.06	d__Bacteria;p__Bacillota_A;c__Clostridia;o__Oscillospirales;f__Acutalibacteraceae;g__Eubacterium_R;s__Eubacterium_R sp944385025
MAGs_co_6880	G1341	311	2840494	0	9133.42	14040	4428	57993	1500	62.64	93.89	2.24	d__Bacteria;p__Bacillota_A;c__Clostridia;o__Oscillospirales;f__Ruminococcaceae;g__Gemmiger_A;s__Gemmiger_A avium
MAGs_co_9322	G1342	340	1433756	0	4216.93	4778	2279	18729	1502	58.68	80.88	3.27	d__Bacteria;p__Bacillota_A;c__Clostridia;o__Christensenellales;f__Borkfalkiaceae;g__Gallimonas;s__Gallimonas gallistercoris
META19IMWYN04_GD-DG-L1_bin.27.strict	G1343	197	2016950	50	10238.3	23302	5287	82001	506	44.85	93.03	0.8	d__Bacteria;p__Bacillota_C;c__Negativicutes;o__Veillonellales;f__Veillonellaceae;g__Veillonella_A;s__Veillonella_A magna
MAGs_co_10964	G1344	51	2259331	0	44300.6	111163	24730	222054	1305	65.66	97.97	2.04	d__Bacteria;p__Actinomycetota;c__Coriobacteriia;o__Coriobacteriales;f__Atopobiaceae;g__Thermophilibacter;s__Thermophilibacter pullicola
MAGs_co_3925	G1345	165	2233374	0	13535.6	19853	6601	79941	2012	51.29	82.03	0.14	d__Bacteria;p__Bacteroidota;c__Bacteroidia;o__Bacteroidales;f__UBA932;g__Cryptobacteroides;s__Cryptobacteroides sp944326315
MAGs_co_11705	G1346	539	1692875	113	3140.77	4088	1490	17368	503	62.51	82.31	2.92	d__Bacteria;p__Pseudomonadota;c__Gammaproteobacteria;o__Burkholderiales;f__Burkholderiaceae_A;g__Sutterella;s__Sutterella merdavium
HPI2.bin.214	G1347	47	909659	0	19354.5	26518	12531	51326	2376	41.91	84.98	1.52	d__Bacteria;p__Pseudomonadota;c__Alphaproteobacteria;o__Rs-D84;f__Rs-D84;g__Enterousia;s__Enterousia sp944389595
MAGs_co_9049	G1348	538	1972001	0	3665.43	4324	1849	49669	1003	28.72	85.55	2.7	d__Bacteria;p__Fusobacteriota;c__Fusobacteriia;o__Fusobacteriales;f__Fusobacteriaceae;g__Fusobacterium_A;s__Fusobacterium_A necrogenes
MAGs_co_6159	G1349	202	2661500	1955	13175.7	36044	10372	157484	500	48.1	89.78	1.53	d__Bacteria;p__Bacillota_A;c__Clostridia;o__Lachnospirales;f__Lachnospiraceae;g__Blautia;s__Blautia sp944384185
MAGs_co_4505	G1350	328	2153386	0	6565.2	7984	3309	44774	1535	50.59	84.9	4.22	d__Bacteria;p__Bacillota_A;c__Clostridia;o__Lachnospirales;f__Lachnospiraceae;g__Choladousia;s__Choladousia intestinipullorum
MAGs_co_7664	G1351	79	1538351	0	19472.8	31756	8317	86785	4741	27.87	85.32	1.99	d__Bacteria;p__Bacillota;c__Bacilli;o__RF39;f__UBA660;g__Onthocola_B;s__Onthocola_B stercoravium
MAGs_co_11492	G1352	130	1305591	0	10043	15124	4638	54956	1609	33.11	91.99	0.5	d__Bacteria;p__Bacillota_A;c__Clostridia;o__Lachnospirales;f__CAG-274;g__Gallispira;s__Gallispira sp944384235
YE1.bin.37	G1353	93	1683464	0	18101.8	38797	7223	248389	2265	46.29	87.68	0.1	d__Bacteria;p__Bacillota_A;c__Clostridia;o__Peptostreptococcales;f__Anaerovoracaceae;g__Baileyella;s__Baileyella intestinalis
MAGs_co_7031	G1354	356	1826228	0	5129.85	6091	2797	25693	1514	62.57	91.81	2.22	d__Bacteria;p__Bacillota_A;c__Clostridia;o__Oscillospirales;f__Acutalibacteraceae;g__UBA1417;s__UBA1417 sp900552925
MAGs_co_3590	G1355	465	2072167	0	4456.27	5274	2315	18453	1502	59.6	82.9	4.14	d__Bacteria;p__Bacteroidota;c__Bacteroidia;o__Bacteroidales;f__Bacteroidaceae;g__Alloprevotella;s__Alloprevotella pullistercoris
MAGs_co_1982	G1356	334	3338468	16683	9995.41	22671	6300	96477	500	48.08	88.06	1.26	d__Bacteria;p__Bacillota_A;c__Clostridia;o__Lachnospirales;f__Lachnospiraceae;g__Blautia;s__Blautia merdavium
MAGs_co_10182	G1357	142	2640702	0	18596.5	35662	9057	105302	1506	53.03	97.28	0.41	d__Bacteria;p__Bacillota_A;c__Clostridia;o__Oscillospirales;f__Acutalibacteraceae;g__Heritagella;s__Heritagella sp905215105
MAGs_co_5332	G1358	387	2321552	0	5998.84	8409	2627	49550	1033	46.77	90.39	0.99	d__Bacteria;p__Bacteroidota;c__Bacteroidia;o__Bacteroidales;f__CHK158-818;g__Gallibacteroides;s__
MAGs_co_7991	G1359	58	2512247	0	43314.6	66789	25305	199026	2368	65.49	96.49	0.24	d__Bacteria;p__Bacillota_A;c__Clostridia;o__Oscillospirales;f__Ruminococcaceae;g__Gemmiger;s__Gemmiger stercoravium
MAGs_co_10831	G1360	79	2119559	0	26829.9	45862	12724	98103	2882	66.57	91.5	0.29	d__Bacteria;p__Bacillota_A;c__Clostridia;o__Christensenellales;f__CAG-138;g__Aphodomorpha;s__Aphodomorpha intestinavium
MAGs_co_9113	G1361	472	3056350	0	6475.32	8686	3059	47065	1136	47.71	88.99	0.64	d__Bacteria;p__Bacillota_A;c__Clostridia;o__Lachnospirales;f__Lachnospiraceae;g__Catenibacillus;s__Catenibacillus faecigallinarum
MAGs_co_2493	G1362	27	2640913	0	97811.6	256890	47216	350793	4389	57.22	98.56	0.65	d__Bacteria;p__Bacteroidota;c__Bacteroidia;o__Bacteroidales;f__Rikenellaceae;g__Alistipes;s__Alistipes merdipullorum
MAGs_co_1941	G1363	144	2768146	0	19223.2	45138	11614	122597	501	46.85	91.85	0	d__Bacteria;p__Bacillota_A;c__Clostridia;o__Lachnospirales;f__Lachnospiraceae;g__Sellimonas;s__Sellimonas avistercoris
MAGs_co_5453	G1364	419	2407591	0	5746.04	8196	2677	34689	1006	64.24	88.98	1.83	d__Bacteria;p__Actinomycetota;c__Actinomycetia;o__Mycobacteriales;f__Mycobacteriaceae;g__Corynebacterium;s__Corynebacterium phoceense
HPI2.bin.141	G1365	234	2147727	0	9178.32	11951	4551	45042	2017	48.23	85.92	0.76	d__Bacteria;p__Bacteroidota;c__Bacteroidia;o__Bacteroidales;f__Marinifilaceae;g__Odoribacter;s__Odoribacter faecigallinarum
MAGs_co_4790	G1366	106	1585609	796	14958.6	47634	14733	139297	501	57.77	94.24	2.29	d__Bacteria;p__Bacillota_A;c__Clostridia;o__Christensenellales;f__UBA3700;g__Ornithoclostridium;s__Ornithoclostridium sp944380285
MAGs_co_10240	G1367	32	2840386	0	88762.1	160229	65693	360035	2126	45.11	99.91	0.52	d__Bacteria;p__Bacteroidota;c__Bacteroidia;o__Bacteroidales;f__Marinifilaceae;g__CALUMT01;s__
YE1.bin.40	G1368	57	522231	0	9161.95	11081	4856	33034	2208	49.53	88.08	0.19	d__Bacteria;p__Patescibacteria;c__Saccharimonadia;o__Saccharimonadales;f__Nanoperiomorbaceae;g__Nanoperiomorbus;s__
MAGs_co_11798	G1369	67	2701252	0	40317.2	61651	22929	123619	2518	47.92	89.28	0.55	d__Bacteria;p__Bacteroidota;c__Bacteroidia;o__Bacteroidales;f__Bacteroidaceae;g__Phocaeicola;s__
MAGs_co_11253	G1370	538	4238468	0	7878.19	10714	3758	48577	1083	45.74	92.94	3.14	d__Bacteria;p__Bacteroidota;c__Bacteroidia;o__Bacteroidales;f__Tannerellaceae;g__Parabacteroides;s__Parabacteroides johnsonii
MAGs_co_7265	G1371	321	2044144	0	6368.05	9288	2902	36350	1501	51.73	96.72	0.17	d__Bacteria;p__Bacillota_A;c__Clostridia;o__Oscillospirales;f__Ruminococcaceae;g__Ruthenibacterium;s__Ruthenibacterium avium
MAGs_co_7486	G1372	646	2600271	0	4025.19	6553	1566	50862	1001	56.76	97.85	1.88	d__Bacteria;p__Desulfobacterota;c__Desulfovibrionia;o__Desulfovibrionales;f__Desulfovibrionaceae;g__Desulfovibrio;s__Desulfovibrio faecigallinarum
MAGs_co_1148	G1373	360	1691343	644	4698.17	8598	2623	43497	502	51.5	82.84	3.26	d__Bacteria;p__Bacteroidota;c__Bacteroidia;o__Bacteroidales;f__Bacteroidaceae;g__Prevotella;s__Prevotella avicola
MAGs_co_2044	G1374	21	1469962	0	69998.2	117937	36649	196870	1718	52.29	96.5	0.08	d__Bacteria;p__Bacillota_A;c__Clostridia;o__Christensenellales;f__CAG-314;g__Fimimonas;s__Fimimonas merdipullorum
META18IMWYN18_HeN-KF-L2_bin.94.strict	G1375	243	2414470	10	9936.09	24345	4468	184448	503	50.91	82.9	1.38	d__Bacteria;p__Bacillota_A;c__Clostridia;o__Oscillospirales;f__Ruminococcaceae;g__Negativibacillus;s__Negativibacillus sp944388365
HPIII1.bin.105	G1376	140	1994478	0	14246.3	19574	6730	74379	2079	48	93.15	0.22	d__Bacteria;p__Bacteroidota;c__Bacteroidia;o__Bacteroidales;f__Muribaculaceae;g__Limisoma;s__Limisoma intestinavium
AH-JA-L3_bin.5.orig	G1377	34	721134	0	21209.8	32141	10069	84958	3384	23.89	91.79	0.15	d__Bacteria;p__Bacillota;c__Bacilli;o__Mycoplasmatales;f__Mycoplasmoidaceae;g__Ureaplasma;s__Ureaplasma intestinipullorum
MAGs_co_11139	G1378	285	1904333	0	6681.87	9194	2940	46956	1518	63.82	85.43	3.57	d__Bacteria;p__Bacillota_A;c__Clostridia;o__Oscillospirales;f__Acutalibacteraceae;g__Acutalibacter;s__Acutalibacter pullistercoris
MAGs_co_9899	G1379	68	2570825	0	37806.2	59544	18891	122864	1986	51.01	88.21	0.29	d__Bacteria;p__Bacteroidota;c__Bacteroidia;o__Bacteroidales;f__Bacteroidaceae;g__Prevotella;s__Prevotella sp944319795
MAGs_co_9226	G1380	127	1634927	0	12873.4	17268	6246	51373	2754	32.98	82.18	4.65	d__Bacteria;p__Bacillota;c__Bacilli;o__Lactobacillales;f__Lactobacillaceae;g__Ligilactobacillus;s__Ligilactobacillus salivarius
MAGs_co_9578	G1381	227	2290856	0	10091.9	14718	4928	57851	1826	61.27	89.34	1.45	d__Bacteria;p__Bacillota_A;c__Clostridia;o__Oscillospirales;f__Ruminococcaceae;g__Gemmiger;s__Gemmiger avicola
MAGs_co_9124	G1382	29	1963339	0	67701.3	125656	37284	285755	1521	50.16	98.8	0.05	d__Bacteria;p__Bacillota_A;c__Clostridia;o__Oscillospirales;f__Acutalibacteraceae;g__Eubacterium_R;s__Eubacterium_R sp944380545
d7L.bin.89	G1383	52	2091843	0	40227.8	55516	23335	186842	2111	49.95	85.74	0.32	d__Bacteria;p__Bacillota_A;c__Clostridia;o__Oscillospirales;f__Ruminococcaceae;g__Ruthenibacterium;s__Ruthenibacterium merdavium
MAGs_co_9976	G1384	276	2464951	0	8930.98	13217	3973	52183	1519	66.14	90.28	1.14	d__Bacteria;p__Bacillota_A;c__Clostridia;o__Christensenellales;f__CAG-74;g__Onthenecus;s__Onthenecus intestinigallinarum
d1J.bin.60	G1385	76	2864280	0	37687.9	53296	19452	227313	2078	62.64	81.45	1.66	d__Bacteria;p__Bacillota_A;c__Clostridia;o__Oscillospirales;f__Oscillospiraceae;g__Flavonifractor;s__Flavonifractor plautii
MAGs_co_3885	G1386	57	6538190	0	114705	173906	59566	859547	3950	42.82	96.26	1.4	d__Bacteria;p__Bacteroidota;c__Bacteroidia;o__Bacteroidales;f__Bacteroidaceae;g__Bacteroides;s__Bacteroides cellulosilyticus
MAGs_co_4481	G1387	55	2501596	0	45483.6	67836	23647	162357	3452	65.14	99.98	0.2	d__Bacteria;p__Bacillota_A;c__Clostridia;o__Oscillospirales;f__Ruminococcaceae;g__Gemmiger;s__Gemmiger stercoravium
META18IMWYN18_GD-HL-L3_bin.77.strict	G1388	65	1578470	20	24284.2	47780	19290	117088	512	48.38	93.74	0.84	d__Bacteria;p__Bacillota_A;c__Clostridia;o__Christensenellales;f__DTU072;g__Stercoripulliclostridium_A;s__Stercoripulliclostridium_A merdigallinarum
META18IMWYN18_ZJ-HN-F2_bin.16.strict	G1389	374	2928840	159	7831.12	24069	4028	75662	500	70.17	91.63	2.7	d__Bacteria;p__Actinomycetota;c__Actinomycetia;o__Actinomycetales;f__Dermatophilaceae;g__Ornithinicoccus;s__
MAGs_co_9881	G1390	240	1779967	0	7416.53	10615	3427	38879	1507	36.5	87.04	4.12	d__Bacteria;p__Bacillota;c__Bacilli;o__Lactobacillales;f__Lactobacillaceae;g__Lactobacillus;s__Lactobacillus gallinarum
MAGs_co_1373	G1391	154	2226938	0	14460.6	27825	6038	83012	1612	45.92	86.96	1.62	d__Bacteria;p__Bacillota_A;c__Clostridia;o__Lachnospirales;f__Lachnospiraceae;g__Mediterraneibacter;s__
MAGs_co_11865	G1392	548	2308031	0	4211.74	4868	2243	20589	1503	65.76	80.23	2.08	d__Bacteria;p__Bacillota_A;c__Clostridia;o__Oscillospirales;f__Ruminococcaceae;g__Gemmiger;s__Gemmiger stercoravium
MAGs_co_3009	G1393	27	1568193	0	58081.2	106354	26680	166583	1264	40.07	99.95	0.15	d__Bacteria;p__Bacillota;c__Bacilli;o__Lactobacillales;f__Lactobacillaceae;g__Ligilactobacillus;s__Ligilactobacillus aviarius
YE2.bin.44	G1394	119	2011787	0	16905.8	25082	8005	104642	2040	29.7	89.78	0.05	d__Bacteria;p__Fusobacteriota;c__Fusobacteriia;o__Fusobacteriales;f__Fusobacteriaceae;g__Fusobacterium_A;s__Fusobacterium_A sp900549465
MAGs_co_6378	G1395	550	1959408	20	3562.56	5364	1830	44569	500	65.08	80.35	0.92	d__Bacteria;p__Bacillota_A;c__Clostridia;o__Oscillospirales;f__Ruminococcaceae;g__Faecalibacterium;s__Faecalibacterium gallistercoris
MAGs_co_9168	G1396	138	1083546	0	7851.78	9504	4363	41081	1604	35.02	90.2	4.56	d__Bacteria;p__Bacillota;c__Bacilli;o__RF39;f__UBA660;g__Faecenecus;s__Faecenecus gallistercoris
MAGs_co_10106	G1397	258	1822227	0	7062.9	10656	3082	40832	1013	32.19	87.98	1.92	d__Bacteria;p__Bacillota_C;c__Negativicutes;o__Selenomonadales;f__Selenomonadaceae;g__Megamonas;s__Megamonas funiformis
MAGs_co_4621	G1398	30	1576807	0	52560.2	90607	30708	249092	2162	38.73	100	0.81	d__Bacteria;p__Campylobacterota;c__Campylobacteria;o__Campylobacterales;f__Helicobacteraceae;g__Helicobacter_G;s__
MAGs_co_10081	G1399	580	2452536	0	4228.51	5210	2083	31293	1510	70.73	80.34	4.31	d__Bacteria;p__Actinomycetota;c__Actinomycetia;o__Actinomycetales;f__Brevibacteriaceae;g__Brevibacterium;s__Brevibacterium intestinigallinarum
MAGs_co_7668	G1400	241	2142167	283	8888.66	15635	4794	53225	500	64.01	86.36	0.99	d__Bacteria;p__Bacillota_A;c__Clostridia;o__Oscillospirales;f__Ruminococcaceae;g__Faecalibacterium;s__Faecalibacterium faecigallinarum
MAGs_co_2410	G1401	62	2278177	0	36744.8	58210	18682	289622	2902	41.64	96.64	0.72	d__Bacteria;p__Bacillota;c__Bacilli;o__Lactobacillales;f__Lactobacillaceae;g__Ligilactobacillus;s__Ligilactobacillus excrementipullorum
MAGs_co_12066	G1402	48	2147343	0	44736.3	74099	18681	425327	1407	57.81	88.92	0.02	d__Bacteria;p__Bacteroidota;c__Bacteroidia;o__Bacteroidales;f__UBA932;g__JAGCJX01;s__
META18IMWYN18_HuN-FR-L3_bin.2.strict	G1403	83	1915419	296	23077.3	45583	14607	129294	504	48.37	97.07	2.02	d__Bacteria;p__Pseudomonadota;c__Gammaproteobacteria;o__Burkholderiales;f__Burkholderiaceae_A;g__Aphodousia;s__Aphodousia sp002329575
d1I.bin.29	G1404	249	1651075	0	6630.82	8206	3350	35691	2006	56.82	80.1	0	d__Bacteria;p__Actinomycetota;c__Actinomycetia;o__Actinomycetales;f__Bifidobacteriaceae;g__Bifidobacterium;s__Bifidobacterium pseudocatenulatum
MAGs_co_8922	G1405	204	2265786	0	11106.8	15060	5226	64486	1980	54.75	90.02	0.66	d__Bacteria;p__Bacillota_A;c__Clostridia;o__Oscillospirales;f__Acutalibacteraceae;g__Anaeromassilibacillus;s__Anaeromassilibacillus stercoravium
MAGs_co_11714	G1406	112	1718935	0	15347.6	118563	5663	291890	1005	54.95	96.31	0.02	d__Bacteria;p__Bacillota_A;c__Clostridia;o__Christensenellales;f__CAG-917;g__Limadaptatus;s__Limadaptatus sp900554085
MAGs_co_5272	G1407	127	2585979	3386	20362	52157	17605	135564	508	64.23	96.14	0.74	d__Bacteria;p__Actinomycetota;c__Coriobacteriia;o__Coriobacteriales;f__Coriobacteriaceae;g__Collinsella;s__Collinsella ihumii
MAGs_co_5414	G1408	599	1922985	0	3210.33	3986	1652	23371	1004	57.76	86.85	1.99	d__Bacteria;p__Bacillota_A;c__Clostridia;o__Oscillospirales;f__Ruminococcaceae;g__Negativibacillus;s__Negativibacillus faecipullorum
MAGs_co_6346	G1409	127	3082371	0	24270.6	36717	13080	115450	1783	52.43	99.91	0.13	d__Bacteria;p__Bacteroidota;c__Bacteroidia;o__Bacteroidales;f__Bacteroidaceae;g__Paraprevotella;s__Paraprevotella sp944321565
MAGs_co_7246	G1410	14	3314585	0	236756	707449	93882	1007582	12539	58.79	99.99	0.41	d__Bacteria;p__Bacteroidota;c__Bacteroidia;o__Bacteroidales;f__Rikenellaceae;g__Alistipes;s__Alistipes finegoldii
MAGs_co_5152	G1411	70	2434812	0	34783	52119	18088	170025	3371	64.72	97.17	0.1	d__Bacteria;p__Verrucomicrobiota;c__Verrucomicrobiae;o__Verrucomicrobiales;f__Akkermansiaceae;g__Akkermansia;s__Akkermansia intestinavium
HE7.bin.20	G1412	87	885066	0	10173.2	14078	4860	52293	2025	50.22	92.57	0.04	d__Bacteria;p__Patescibacteria;c__ABY1;o__SBBC01;f__HK-STAS-PATE-3;g__HK-STAS-PATE-3;s__
MAGs_co_420	G1413	188	1312269	0	6980.15	8904	4061	24109	1527	46.11	95.54	0.76	d__Bacteria;p__Bacillota_A;c__Clostridia;o__Christensenellales;f__CAG-314;g__Fimimonas;s__Fimimonas gallinarum
MAGs_co_6612	G1414	246	4107453	0	16697	43975	6103	166557	1121	32.01	100	4.32	d__Bacteria;p__Bacillota_C;c__Negativicutes;o__Selenomonadales;f__Selenomonadaceae;g__Megamonas;s__Megamonas funiformis
MAGs_co_5911	G1415	99	3239908	0	32726.3	57088	14532	257562	1460	59.06	99.99	0.36	d__Bacteria;p__Desulfobacterota;c__Desulfovibrionia;o__Desulfovibrionales;f__Desulfovibrionaceae;g__Desulfovibrio;s__Desulfovibrio intestinipullorum
META18IMWYN18_HuN-HT-F1_bin.27.permissive	G1416	193	1620013	20	8393.85	18469	5014	66963	504	50.85	84.19	0.1	d__Bacteria;p__Bacillota_A;c__Clostridia;o__Oscillospirales;f__Acutalibacteraceae;g__Fimenecus;s__Fimenecus excrementavium
MAGs_co_3959	G1417	493	1992059	2	4040.69	5666	1876	27448	502	40.52	86.17	1.75	d__Bacteria;p__Pseudomonadota;c__Gammaproteobacteria;o__Enterobacterales_A;f__Pasteurellaceae;g__Gallibacterium;s__Gallibacterium anatis
d35E.bin.20	G1418	385	3193500	0	8294.81	11096	3964	57216	2035	44.59	80.22	4.17	d__Bacteria;p__Bacillota_A;c__Clostridia;o__Lachnospirales;f__Lachnospiraceae;g__Blautia;s__Blautia ornithocaccae
MAGs_co_9906	G1419	256	1668274	504	6516.7	10321	3274	30021	507	49.94	85.4	1.37	d__Bacteria;p__Bacillota_A;c__Clostridia;o__Peptostreptococcales;f__Anaerovoracaceae;g__Avanaerovorax;s__Avanaerovorax sp944386595
MAGs_co_7580	G1420	149	2654563	0	17815.9	25913	8932	80221	2046	27.99	99.99	0.34	d__Bacteria;p__Spirochaetota;c__Brachyspirae;o__Brachyspirales;f__Brachyspiraceae;g__Brachyspira;s__Brachyspira pilosicoli
MAGs_co_9357	G1421	39	1840307	0	47187.4	72518	21001	240213	3702	54.73	93.54	0.68	d__Bacteria;p__Bacillota;c__Bacilli;o__Lactobacillales;f__Lactobacillaceae;g__Limosilactobacillus;s__
GX-XN-F3_bin.22.strict	G1422	305	2583575	357	8470.74	18635	4629	52609	508	44.96	84.05	1.73	d__Bacteria;p__Bacteroidota;c__Bacteroidia;o__Bacteroidales;f__Bacteroidaceae;g__Phocaeicola;s__Phocaeicola sp002161765
MAGs_co_5468	G1423	51	2478046	0	48589.1	84126	25000	217768	1267	50.05	99.96	0.4	d__Bacteria;p__Bacteroidota;c__Bacteroidia;o__Bacteroidales;f__Barnesiellaceae;g__Barnesiella_A;s__Barnesiella_A excrementipullorum
MAGs_co_4011	G1424	193	2601702	0	13480.3	23000	5604	78394	1247	61.79	98.56	2.74	d__Bacteria;p__Bacillota_A;c__Clostridia;o__Oscillospirales;f__Oscillospiraceae;g__Evtepia;s__Evtepia excrementipullorum
MAGs_co_4157	G1425	183	2141807	0	11703.9	18374	5174	66011	1753	36.49	85.05	4.42	d__Bacteria;p__Bacillota;c__Bacilli;o__Lactobacillales;f__Enterococcaceae;g__Enterococcus_E;s__Enterococcus_E cecorum
MAGs_co_4654	G1426	215	1759475	0	8183.6	12585	3832	53157	1653	54.2	80.16	1.24	d__Bacteria;p__Bacillota_A;c__Clostridia;o__Christensenellales;f__Borkfalkiaceae;g__Borkfalkia;s__Borkfalkia sp944342025
MAGs_co_514	G1427	525	1693410	17	3225.54	4559	1605	16091	502	50.81	91.17	3.2	d__Bacteria;p__Bacillota_A;c__Clostridia;o__Oscillospirales;f__Acutalibacteraceae;g__Fimenecus;s__Fimenecus excrementavium
HPI2.bin.25	G1428	309	1888026	0	6110.12	7720	3158	34669	2005	59.3	88.5	0.11	d__Bacteria;p__Bacillota_A;c__Clostridia;o__Christensenellales;f__CAG-138;g__Pelethousia;s__Pelethousia gallinarum
d35J.bin.80	G1429	38	2024203	0	53268.5	84686	24524	261878	5924	60.42	91.44	0.36	d__Bacteria;p__Bacillota_A;c__Clostridia;o__Oscillospirales;f__Butyricicoccaceae;g__Agathobaculum;s__Agathobaculum intestinigallinarum
MAGs_co_5458	G1430	120	2139834	0	17832	27335	8036	106315	2736	59.52	86.62	1.82	d__Bacteria;p__Bacillota_A;c__Clostridia;o__Oscillospirales;f__Oscillospiraceae;g__Enterenecus;s__Enterenecus faecium
MAGs_co_6451	G1431	37	2897934	0	78322.5	145385	49057	256468	1583	59.77	99.84	0.29	d__Bacteria;p__Bacteroidota;c__Bacteroidia;o__Bacteroidales;f__Rikenellaceae;g__Alistipes;s__Alistipes cottocaccae
MAGs_co_7446	G1432	18	2404615	0	133590	231205	62629	368727	8180	50.7	99.14	1.06	d__Bacteria;p__Bacteroidota;c__Bacteroidia;o__Bacteroidales;f__Rikenellaceae;g__Alistipes_A;s__Alistipes_A pullicola
META18IMWYN18_GD-GM-L3_bin.16.strict	G1433	12	917963	118	76496.9	418349	418349	448814	501	45.1	99.83	0	d__Bacteria;p__Pseudomonadota;c__Alphaproteobacteria;o__Rs-D84;f__Rs-D84;g__Enterousia;s__Enterousia sp944389345
MAGs_co_11223	G1434	365	2573947	246	7051.91	10393	3429	42617	501	56.52	96.52	0.06	d__Bacteria;p__Bacillota_A;c__Clostridia;o__Oscillospirales;f__Acutalibacteraceae;g__Gallacutalibacter;s__Gallacutalibacter pullicola
MAGs_co_7552	G1435	70	1391703	1693	19881.5	39630	12604	199128	548	50.9	81.91	0.06	d__Archaea;p__Halobacteriota;c__Methanomicrobia;o__Methanomicrobiales;f__Methanocorpusculaceae;g__Methanocorpusculum;s__Methanocorpusculum faecipullorum
MAGs_co_11036	G1436	653	2411370	0	3692.76	4394	1932	15595	1501	71.53	80.61	3.14	d__Bacteria;p__Actinomycetota;c__Actinomycetia;o__Actinomycetales;f__Dermabacteraceae;g__Brachybacterium;s__Brachybacterium massiliense
MAGs_co_9315	G1437	189	824390	150	4361.85	7707	1951	42979	508	30.26	83.05	0.75	d__Bacteria;p__Bacillota;c__Bacilli;o__RF39;f__UBA660;g__Aphodocola;s__Aphodocola sp944329425
d42I.bin.38	G1438	220	2407233	0	10942	15790	5202	58311	2039	45.53	80.7	2.4	d__Bacteria;p__Bacillota_A;c__Clostridia;o__Lachnospirales;f__Lachnospiraceae;g__Blautia_A;s__Blautia_A avistercoris
MAGs_co_10177	G1439	68	1656307	50	24357.5	53265	17983	155543	512	48.71	84.93	2.97	d__Bacteria;p__Pseudomonadota;c__Gammaproteobacteria;o__Burkholderiales;f__Burkholderiaceae_A;g__Aphodousia;s__Aphodousia sp002329575
META18IMWYN18_HuN-HT-F3_bin.14.orig	G1440	444	2193519	0	4940.36	6052	2607	23305	1501	70	80.52	1.24	d__Bacteria;p__Actinomycetota;c__Actinomycetia;o__Mycobacteriales;f__Mycobacteriaceae;g__Corynebacterium;s__Corynebacterium xerosis
HPIII8.bin.53	G1441	292	1445648	0	4950.85	5857	2669	25521	2002	60.57	80.93	2.51	d__Bacteria;p__Bacillota_A;c__Clostridia;o__Oscillospirales;f__Acutalibacteraceae;g__Fimenecus;s__Fimenecus excrementigallinarum
MAGs_co_2654	G1442	48	1297551	0	27032.3	44288	14204	126989	2000	58.09	90.78	0	d__Bacteria;p__Bacillota_A;c__Clostridia;o__Christensenellales;f__Borkfalkiaceae;g__Gallimonas;s__Gallimonas merdigallinarum
MAGs_co_2591	G1443	277	2391806	151	8634.68	18587	4201	80050	503	54.21	88.71	0.72	d__Bacteria;p__Bacillota_A;c__Clostridia;o__Lachnospirales;f__Lachnospiraceae;g__HGM12545;s__HGM12545 sp900761925
MAGs_co_8693	G1444	274	2059022	371	7514.68	16763	3470	71082	504	50.2	83.25	2.98	d__Bacteria;p__Bacillota_A;c__Clostridia;o__Lachnospirales;f__Lachnospiraceae;g__Merdimonas;s__Merdimonas massiliensis_A
MAGs_co_1522	G1445	620	2219582	0	3579.97	4591	1715	19493	1001	42.67	81.01	4.05	d__Bacteria;p__Pseudomonadota;c__Gammaproteobacteria;o__Pseudomonadales;f__Moraxellaceae;g__Psychrobacter;s__Psychrobacter sp002385225
META18IMWYN18_ZJ-JX-L2_bin.26.orig	G1446	244	1795451	0	7358.41	9443	3627	41845	1510	30.34	80.79	1.25	d__Bacteria;p__Fusobacteriota;c__Fusobacteriia;o__Fusobacteriales;f__Fusobacteriaceae;g__Fusobacterium_A;s__Fusobacterium_A sp900549465
MAGs_co_5897	G1447	209	1411014	0	6751.26	8095	3312	33111	1524	49.85	80.13	3.83	d__Bacteria;p__Bacillota;c__Bacilli;o__Lactobacillales;f__Lactobacillaceae;g__Limosilactobacillus;s__Limosilactobacillus intestinipullorum
d1I.bin.65	G1448	42	2500257	0	59529.9	120987	31745	256625	2120	42.9	88.38	4.06	d__Bacteria;p__Bacillota_A;c__Clostridia;o__Oscillospirales;f__Ruminococcaceae;g__Ruminococcus_D;s__Ruminococcus_D bicirculans
HPIII4.bin.87	G1449	163	1156806	0	7096.97	7978	3693	22881	2042	54.81	92.65	1.65	d__Bacteria;p__Actinomycetota;c__Actinomycetia;o__Actinomycetales;f__Bifidobacteriaceae;g__Aeriscardovia;s__Aeriscardovia aeriphila
MAGs_co_4509	G1450	106	2637722	200	24884.2	54497	20302	157622	511	41.68	99.1	2.15	d__Bacteria;p__Bacillota_A;c__Clostridia;o__Lachnospirales;f__Lachnospiraceae;g__Anaerostipes;s__Anaerostipes excrementavium
MAGs_co_7133	G1451	158	1489142	0	9424.95	12987	4572	46196	1342	60.62	86.4	1.37	d__Bacteria;p__Bacillota_A;c__Clostridia;o__Christensenellales;f__Borkfalkiaceae;g__Gallimonas;s__Gallimonas sp944363395
MAGs_co_5975	G1452	109	2276507	0	20885.4	29773	11525	90185	2607	62.9	93.22	0.21	d__Bacteria;p__Bacillota_A;c__Clostridia;o__Oscillospirales;f__Oscillospiraceae;g__Scatomorpha;s__Scatomorpha intestinigallinarum
AH-BB-L3_bin.34.strict	G1453	307	2293676	305	7471.26	24326	4783	60418	501	47.75	90.8	3.92	d__Bacteria;p__Bacteroidota;c__Bacteroidia;o__Bacteroidales;f__Bacteroidaceae;g__Avibacteroides;s__Avibacteroides excrementipullorum
MAGs_co_1514	G1454	189	1949006	0	10312.2	15511	4576	115604	1201	58.44	82.91	0.08	d__Bacteria;p__Bacteroidota;c__Bacteroidia;o__Bacteroidales;f__Bacteroidaceae;g__Alloprevotella;s__Alloprevotella sp000431275
META18IMWYN18_ZJ-JX-L1_bin.49.orig	G1455	360	1890279	0	5250.77	6645	2592	31655	1034	37.42	87.89	2.07	d__Bacteria;p__Cyanobacteriota;c__Vampirovibrionia;o__Gastranaerophilales;f__Gastranaerophilaceae;g__Limenecus;s__Limenecus sp944325885
MAGs_co_4253	G1456	123	1794381	309	14588.5	41057	13581	169544	500	35.33	98.97	1.33	d__Bacteria;p__Cyanobacteriota;c__Vampirovibrionia;o__Gastranaerophilales;f__RUG14156;g__Galligastranaerophilus_A;s__Galligastranaerophilus_A gallistercoris
MAGs_co_7725	G1457	116	3239502	0	27926.7	47169	16519	193633	1520	47.38	92.19	0.83	d__Bacteria;p__Bacillota_A;c__Clostridia;o__Lachnospirales;f__Lachnospiraceae;g__Anaerobutyricum;s__Anaerobutyricum faecale
AH-YA-F3_bin.27.strict	G1458	445	2392467	196	5376.33	10755	2187	63078	504	54.56	91.64	1.33	d__Bacteria;p__Actinomycetota;c__Actinomycetia;o__Mycobacteriales;f__Mycobacteriaceae;g__Corynebacterium;s__Corynebacterium stationis
MAGs_co_4127	G1459	322	1841194	0	5717.99	7161	2932	22047	1527	62.52	89.35	3.12	d__Bacteria;p__Bacillota_A;c__Clostridia;o__Oscillospirales;f__Acutalibacteraceae;g__UBA1417;s__UBA1417 sp900552925
MAGs_co_11684	G1460	58	2490405	0	42938	69196	22125	142454	2525	46.79	94.79	0.23	d__Bacteria;p__Bacteroidota;c__Bacteroidia;o__Bacteroidales;f__UBA932;g__Merdivivens;s__
MAGs_co_6392	G1461	115	1208109	11	10505.3	26897	6197	102518	503	51.89	92.09	2.39	d__Bacteria;p__Bacillota_A;c__Clostridia;o__Christensenellales;f__CAG-314;g__Heteroclostridium;s__Heteroclostridium caecigallinarum
MAGs_co_12263	G1462	104	2770155	481	26636.1	68425	18016	178475	503	57.33	99.83	3.8	d__Bacteria;p__Bacillota_A;c__Clostridia;o__Oscillospirales;f__Butyricicoccaceae;g__Agathobaculum;s__Agathobaculum pullistercoris
MAGs_co_2686	G1463	185	3580554	0	19354.3	28536	9790	111881	1613	46.26	94.29	1.62	d__Bacteria;p__Bacteroidota;c__Bacteroidia;o__Bacteroidales;f__Bacteroidaceae;g__Phocaeicola;s__Phocaeicola intestinalis
HPI4.bin.111	G1464	215	2369341	0	11020.2	15506	5153	59730	2031	63.26	94.45	0.97	d__Bacteria;p__Desulfobacterota;c__Desulfovibrionia;o__Desulfovibrionales;f__Desulfovibrionaceae;g__Desulfovibrio;s__Desulfovibrio sp900556755
MAGs_co_11109	G1465	384	2992896	0	7794	9369	4022	49585	1707	72.84	82.96	2.2	d__Bacteria;p__Actinomycetota;c__Actinomycetia;o__Actinomycetales;f__Dermabacteraceae;g__Brachybacterium;s__Brachybacterium paraconglomeratum
d21F.bin.3	G1466	79	2513841	0	31820.8	57725	15180	129596	2003	61.95	89.03	2.3	d__Bacteria;p__Bacillota_A;c__Clostridia;o__Oscillospirales;f__Oscillospiraceae;g__Lawsonibacter;s__Lawsonibacter sp900545895
MAGs_co_6541	G1467	62	1187941	0	19160.3	27789	9028	94246	1674	42.14	96.3	0.37	d__Bacteria;p__Pseudomonadota;c__Alphaproteobacteria;o__RF32;f__CAG-239;g__CAAFZY01;s__CAAFZY01 sp944393205
MAGs_co_10312	G1468	222	2089689	270	9413.01	17517	5573	75512	500	54.26	86.11	0.73	d__Bacteria;p__Bacillota_C;c__Negativicutes;o__Veillonellales;f__Megasphaeraceae;g__Megasphaera;s__Megasphaera stantonii
MAGs_co_7727	G1469	61	1339408	0	21957.5	34006	13368	60628	1031	34.31	96.31	0.89	d__Bacteria;p__Bacillota;c__Bacilli;o__RF39;f__UBA660;g__Faecenecus;s__Faecenecus gallistercoris
MAGs_co_7650	G1470	229	2149934	0	9388.36	13936	4718	50415	1046	48.08	98.06	2.46	d__Bacteria;p__Pseudomonadota;c__Alphaproteobacteria;o__RF32;f__CAG-977;g__UBA11549;s__UBA11549 sp900550445
META18IMWYN18_SD-LC-L1_bin.23.strict	G1471	236	2468481	1	10459.7	28079	5896	116081	504	59.3	99.94	1.62	d__Bacteria;p__Actinomycetota;c__Actinomycetia;o__Actinomycetales;f__Micrococcaceae;g__Rothia;s__Rothia avicola
MAGs_co_5474	G1472	32	1576805	0	49275.2	104462	26193	275540	1163	45.68	95.77	0.2	d__Bacteria;p__Bacillota_A;c__Clostridia;o__Christensenellales;f__CAG-314;g__Fimimonas;s__Fimimonas gallinarum
MAGs_co_3255	G1473	262	2982313	1640	11382.9	23663	6282	90693	509	52.52	97.06	1.56	d__Bacteria;p__Bacteroidota;c__Bacteroidia;o__Bacteroidales;f__Tannerellaceae;g__Parabacteroides;s__Parabacteroides intestinigallinarum
MAGs_co_3918	G1474	376	2238162	0	5952.56	6931	3133	32940	1523	46.86	83.8	1.7	d__Bacteria;p__Bacteroidota;c__Bacteroidia;o__Sphingobacteriales;f__Sphingobacteriaceae;g__Albibacterium;s__
META18IMWYN18_HuN-LY-F3_bin.23.strict	G1475	311	2499769	2421	8037.84	19093	4050	78097	501	54.97	95.95	2.35	d__Bacteria;p__Actinomycetota;c__Actinomycetia;o__Mycobacteriales;f__Mycobacteriaceae;g__Corynebacterium;s__Corynebacterium stationis
MAGs_co_9146	G1476	96	3001755	0	31268.3	47167	15423	164143	2350	44.82	95.33	0.23	d__Bacteria;p__Bacteroidota;c__Bacteroidia;o__Bacteroidales;f__Bacteroidaceae;g__Phocaeicola;s__Phocaeicola sp002161765
MAGs_co_8461	G1477	153	1682599	160	10997.4	18206	5405	60794	504	38.27	93.13	0.24	d__Bacteria;p__Cyanobacteriota;c__Vampirovibrionia;o__Gastranaerophilales;f__Gastranaerophilaceae;g__Scatenecus;s__Scatenecus sp944325605
MAGs_co_10617	G1478	243	2448402	621	10075.7	23031	6266	88928	505	59.86	85.64	0.65	d__Bacteria;p__Synergistota;c__Synergistia;o__Synergistales;f__Synergistaceae;g__Caccocola;s__Caccocola faecigallinarum
MAGs_co_4963	G1479	213	1743293	147	8184.47	13434	4888	43099	503	50.47	95.59	1.11	d__Bacteria;p__Bacillota_A;c__Clostridia;o__Oscillospirales;f__Acutalibacteraceae;g__Fimenecus;s__Fimenecus excrementavium
MAGs_co_4103	G1480	326	2218835	0	6806.24	8088	3787	30164	1713	54.69	81.04	0.87	d__Bacteria;p__Actinomycetota;c__Actinomycetia;o__Mycobacteriales;f__Mycobacteriaceae;g__Corynebacterium;s__Corynebacterium glutamicum
MAGs_co_1818	G1481	201	2049970	376	10198.9	25461	7235	117867	506	51.34	86.48	0.83	d__Bacteria;p__Bacteroidota;c__Bacteroidia;o__Bacteroidales;f__Bacteroidaceae;g__Prevotella;s__Prevotella avicola
MAGs_co_10527	G1482	40	2111512	213	52787.8	112861	41156	329751	513	66.46	99.86	0.51	d__Bacteria;p__Actinomycetota;c__Coriobacteriia;o__Coriobacteriales;f__Atopobiaceae;g__Thermophilibacter;s__Thermophilibacter stercoravium
MAGs_co_9182	G1483	347	1526637	0	4399.53	5570	2153	24861	1003	53.53	86.4	2.3	d__Bacteria;p__Bacillota_A;c__Clostridia;o__Oscillospirales;f__CAG-382;g__Woodwardibium;s__Woodwardibium sp900754535
MAGs_co_2168	G1484	37	1506892	0	40726.8	56301	24949	220806	1050	40.49	97.69	0.29	d__Bacteria;p__Bacillota;c__Bacilli;o__Lactobacillales;f__Lactobacillaceae;g__Ligilactobacillus;s__Ligilactobacillus aviarius_B
MAGs_co_5448	G1485	230	1863368	272	8101.6	11094	4322	46038	514	47.24	92.68	1.14	d__Bacteria;p__Bacteroidota;c__Bacteroidia;o__Bacteroidales;f__Paludibacteraceae;g__Enterocola;s__Enterocola intestinipullorum
AH-YA-L3_bin.82.strict	G1486	101	1076269	112	10656.1	36995	5742	100237	500	28.22	88.2	0.77	d__Bacteria;p__Bacillota;c__Bacilli;o__RFN20;f__CAG-826;g__Onthovivens;s__
MAGs_co_10437	G1487	218	2158809	0	9902.79	13898	4745	37965	1532	63.26	86.93	0.98	d__Bacteria;p__Bacillota_A;c__Clostridia;o__Oscillospirales;f__Oscillospiraceae;g__Avoscillospira;s__Avoscillospira stercorigallinarum
MAGs_co_2431	G1488	169	4283404	0	25345.6	43367	11353	118722	2195	43.68	93.03	0.08	d__Bacteria;p__Bacteroidota;c__Bacteroidia;o__Bacteroidales;f__Bacteroidaceae;g__Bacteroides;s__Bacteroides fragilis_A
d28C.bin.65	G1489	203	2613896	0	12876.3	18558	6118	51258	2097	64.27	90.55	3.78	d__Bacteria;p__Bacillota_A;c__Clostridia;o__Oscillospirales;f__Ruminococcaceae;g__Gemmiger;s__Gemmiger stercorigallinarum
MAGs_co_5891	G1490	120	2856599	0	23805	41585	9744	169389	1604	46.17	84.09	0.05	d__Bacteria;p__Bacteroidota;c__Bacteroidia;o__Bacteroidales;f__Bacteroidaceae;g__Phocaeicola;s__Phocaeicola coprophilus
MAGs_co_11213	G1491	572	1671047	0	2921.41	3529	1487	14523	1003	40.26	87.62	3.11	d__Bacteria;p__Bacillota_A;c__Clostridia;o__Oscillospirales;f__UBA644;g__Geddesella;s__Geddesella stercoravicola
MAGs_co_9170	G1492	268	2523629	0	9416.53	13433	4491	46970	2069	60.47	86.9	4.91	d__Bacteria;p__Bacillota_A;c__Clostridia;o__Oscillospirales;f__Ruminococcaceae;g__Gemmiger;s__
MAGs_co_10433	G1493	44	2459601	178	55900	153245	32017	304725	655	49.39	99.92	0.23	d__Bacteria;p__Bacteroidota;c__Bacteroidia;o__Bacteroidales;f__Rikenellaceae;g__Alistipes_A;s__Alistipes_A merdigallinarum
d35L.bin.46	G1494	154	2432413	0	15794.9	24191	7787	64688	2017	52.26	89.23	2.35	d__Bacteria;p__Bacillota_A;c__Clostridia;o__Lachnospirales;f__Lachnospiraceae;g__Lachnoclostridium_B;s__Lachnoclostridium_B monacensis
MAGs_co_1331	G1495	205	1458638	6619	7115.31	22569	4121	83554	502	61.12	94.87	1.77	d__Bacteria;p__Bacillota_A;c__Clostridia;o__Christensenellales;f__CAG-917;g__Limadaptatus;s__Limadaptatus stercoripullorum
AH-BB-L3_bin.60.orig	G1496	307	1582412	0	5154.44	8213	2229	37672	1013	35.22	95.25	4.39	d__Bacteria;p__Bacillota;c__Bacilli;o__RF39;f__UBA660;g__Faecenecus;s__Faecenecus gallistercoris
MAGs_co_11240	G1497	542	2198385	1005	4056.06	5799	1966	34979	500	57.76	84.5	2.4	d__Bacteria;p__Bacteroidota;c__Bacteroidia;o__Bacteroidales;f__Rikenellaceae;g__Alistipes;s__Alistipes merdipullorum
META18IMWYN18_JS-CZ-LY-F3_bin.21.strict	G1498	59	742251	307	12580.5	46524	7479	73670	500	24.24	90.62	0.06	d__Bacteria;p__Bacillota;c__Bacilli;o__Mycoplasmatales;f__Mycoplasmoidaceae;g__Ureaplasma;s__Ureaplasma intestinipullorum
MAGs_co_8785	G1499	212	2842642	0	13408.7	19846	6593	75460	1205	54.27	89.81	2.95	d__Bacteria;p__Bacillota_A;c__Clostridia;o__Lachnospirales;f__Lachnospiraceae;g__Lachnoclostridium_B;s__Lachnoclostridium_B sp000765215
MAGs_co_1407	G1500	148	3890819	0	26289.3	51097	11387	122008	1912	39.71	93.39	0.86	d__Bacteria;p__Bacteroidota;c__Bacteroidia;o__Bacteroidales;f__Bacteroidaceae;g__Phocaeicola;s__Phocaeicola sp900066445
MAGs_co_642	G1501	352	1946819	0	5530.74	7081	2676	33120	1534	59.48	84.25	1.58	d__Bacteria;p__Bacillota_A;c__Clostridia;o__Christensenellales;f__CAG-138;g__Pelethousia;s__Pelethousia gallinarum
MAGs_co_537	G1502	205	1759186	507	8581.4	13026	4651	44724	524	35.3	96.53	0.56	d__Bacteria;p__Cyanobacteriota;c__Vampirovibrionia;o__Gastranaerophilales;f__Gastranaerophilaceae;g__Scatousia;s__Scatousia sp944325865
MAGs_co_6480	G1503	205	1698431	1734	8285.03	25147	4826	63073	502	30.3	94.04	0.31	d__Bacteria;p__Campylobacterota;c__Campylobacteria;o__Campylobacterales;f__Campylobacteraceae;g__Campylobacter_D;s__Campylobacter_D jejuni
AH-YA-F3_bin.1.strict	G1504	154	1845121	254	11981.3	25990	5986	89626	500	41.78	93.18	0.17	d__Bacteria;p__Bacillota_A;c__Clostridia;o__Oscillospirales;f__Acutalibacteraceae;g__Eubacterium_R;s__Eubacterium_R sp900539425
MAGs_co_1204	G1505	227	2221259	30	9785.28	18065	5277	69229	505	64.45	91.88	3.71	d__Bacteria;p__Bacillota_A;c__Clostridia;o__Oscillospirales;f__Ruminococcaceae;g__Gemmiger;s__Gemmiger stercoripullorum
MAGs_co_11686	G1506	118	2187824	0	18540.9	39995	7763	169319	1327	32.93	100	1.96	d__Bacteria;p__Bacillota;c__Bacilli;o__Lactobacillales;f__Lactobacillaceae;g__Ligilactobacillus;s__Ligilactobacillus salivarius
META18IMWYN18_HuN-FR-L3_bin.50.strict	G1507	45	2270530	195	50456.2	135801	42979	335969	507	46.32	96.75	0.75	d__Bacteria;p__Spirochaetota;c__Spirochaetia;o__Sphaerochaetales;f__Sphaerochaetaceae;g__Ornithospirochaeta;s__Ornithospirochaeta stercorigallinarum
MAGs_co_849	G1508	343	2430634	0	7086.4	10156	3302	35262	1090	64.59	94.67	1.69	d__Bacteria;p__Verrucomicrobiota;c__Verrucomicrobiae;o__Verrucomicrobiales;f__Akkermansiaceae;g__Akkermansia;s__Akkermansia intestinavium
MAGs_co_8609	G1509	504	3446067	0	6837.43	9953	3000	58096	1516	43.95	80.92	4.78	d__Bacteria;p__Bacillota_A;c__Clostridia;o__Lachnospirales;f__Lachnospiraceae;g__Blautia_A;s__
MAGs_co_3756	G1510	310	1746754	346	5634.69	9184	2601	54476	502	65.17	85.53	1.95	d__Bacteria;p__Actinomycetota;c__Actinomycetia;o__Actinomycetales;f__Bifidobacteriaceae;g__Bifidobacterium;s__Bifidobacterium pullorum_B
MAGs_co_9856	G1511	43	2261948	0	52603.4	101762	29803	223793	2951	44.22	97.55	0	d__Bacteria;p__Bacillota_A;c__Clostridia;o__Lachnospirales;f__Lachnospiraceae;g__Avilachnospira;s__Avilachnospira sp944383265
MAGs_co_3686	G1512	279	3137383	1270	11245.1	32643	4716	123743	500	39.29	88.29	2.42	d__Bacteria;p__Bacteroidota;c__Bacteroidia;o__Sphingobacteriales;f__Sphingobacteriaceae;g__Sphingobacterium;s__Sphingobacterium stercoripullorum
MAGs_co_3691	G1513	344	3637297	0	10573.5	13112	5695	57377	2309	69.06	91.12	2.55	d__Bacteria;p__Pseudomonadota;c__Alphaproteobacteria;o__Caulobacterales;f__Caulobacteraceae;g__Phenylobacterium;s__Phenylobacterium sp018240795
MAGs_co_6229	G1514	287	1675846	0	5839.18	6807	3183	24650	1519	36.78	92.22	4.79	d__Bacteria;p__Bacillota;c__Bacilli;o__Lactobacillales;f__Aerococcaceae;g__Ruoffia;s__Ruoffia tabacinasalis
MAGs_co_1579	G1515	155	2679938	0	17289.9	28535	7804	94236	1110	31.55	97.59	1.22	d__Bacteria;p__Deferribacterota;c__Deferribacteres;o__Deferribacterales;f__Mucispirillaceae;g__Mucispirillum;s__Mucispirillum sp944326705
MAGs_co_918	G1516	114	2539848	0	22279.4	37459	11021	159345	1169	31.56	92.06	0.66	d__Bacteria;p__Deferribacterota;c__Deferribacteres;o__Deferribacterales;f__Mucispirillaceae;g__Mucispirillum;s__Mucispirillum sp944326705
MAGs_co_2608	G1517	394	2201956	0	5588.72	6959	2972	30054	1527	59.88	95.78	3.6	d__Bacteria;p__Bacillota_A;c__Clostridia;o__Oscillospirales;f__Ruminococcaceae;g__Faecivivens;s__Faecivivens stercoravium
MAGs_co_6583	G1518	379	2145144	189	5660.01	12372	3142	48472	500	56.82	84.24	1.17	d__Bacteria;p__Bacillota_A;c__Clostridia;o__Oscillospirales;f__Oscillospiraceae;g__Faecousia;s__Faecousia intestinavium
MAGs_co_2401	G1519	614	2511353	3927	4090.15	7312	2234	34043	500	54.29	80.85	4.86	d__Bacteria;p__Bacillota_A;c__Clostridia;o__Lachnospirales;f__Lachnospiraceae;g__Pullilachnospira;s__Pullilachnospira stercoravium
META18IMWYN18_JS-CZ-L2_bin.10.strict	G1520	715	2012200	130	2814.27	3974	1287	23141	500	59.75	80.58	2.42	d__Bacteria;p__Actinomycetota;c__Actinomycetia;o__Actinomycetales;f__Micrococcaceae;g__Rothia;s__Rothia avicola
MAGs_co_3793	G1521	22	2054257	0	93375.3	149107	50477	424694	2307	57.96	99.85	0.35	d__Bacteria;p__Actinomycetota;c__Actinomycetia;o__Actinomycetales;f__Actinomycetaceae;g__Changpingibacter;s__
MAGs_co_9231	G1522	262	2033907	0	7763	9600	4158	31795	1645	60.23	86.79	2.47	d__Bacteria;p__Bacillota_A;c__Clostridia;o__Oscillospirales;f__Oscillospiraceae;g__Avoscillospira;s__Avoscillospira stercoripullorum
META18IMWYN18_HeN-KF-L1_bin.26.strict	G1523	177	3869355	291	21860.8	46277	11171	152345	504	48.95	90.68	1.31	d__Bacteria;p__Pseudomonadota;c__Gammaproteobacteria;o__Enterobacterales_A;f__Succinivibrionaceae;g__Anaerobiospirillum;s__Anaerobiospirillum pullistercoris
MAGs_co_4131	G1524	198	1455239	0	7349.69	10880	3275	51974	1500	61.12	96.04	2.68	d__Bacteria;p__Bacillota_A;c__Clostridia;o__Christensenellales;f__CAG-917;g__Limadaptatus;s__Limadaptatus stercoripullorum
MAGs_co_976	G1525	359	1772546	0	4937.45	6199	2639	21507	1099	41.65	85.26	1.33	d__Bacteria;p__Bacillota_A;c__Clostridia;o__Lachnospirales;f__Lachnospiraceae;g__Fimousia;s__Fimousia stercorigallinarum
MAGs_co_6397	G1526	338	1639378	0	4850.23	5909	2463	21685	1501	59.48	83.38	1.08	d__Bacteria;p__Bacillota_A;c__Clostridia;o__Christensenellales;f__CAG-138;g__Pelethousia;s__Pelethousia gallinarum
MAGs_co_8254	G1527	225	2442381	4	10855	17602	5342	73300	500	57.39	87.34	1.69	d__Bacteria;p__Bacteroidota;c__Bacteroidia;o__Bacteroidales;f__Rikenellaceae;g__Alistipes;s__Alistipes merdipullorum
AH-YA-L1_bin.8.strict	G1528	389	1593329	681	4095.96	6593	1923	39216	501	30.69	86.53	1.8	d__Bacteria;p__Campylobacterota;c__Campylobacteria;o__Campylobacterales;f__Campylobacteraceae;g__Campylobacter_D;s__Campylobacter_D jejuni
MAGs_co_9996	G1529	499	1777486	48	3562.1	5065	1710	27715	500	46.72	88.1	1.65	d__Bacteria;p__Bacillota_A;c__Clostridia;o__Oscillospirales;f__Acutalibacteraceae;g__Eubacterium_R;s__Eubacterium_R faecale
META18IMWYN18_HuN-LY-F2_bin.14.orig	G1530	49	1851645	0	37788.7	68362	19495	193907	1046	51.31	99.96	0.33	d__Bacteria;p__Bacillota;c__Bacilli;o__Lactobacillales;f__Lactobacillaceae;g__Limosilactobacillus;s__Limosilactobacillus ingluviei
MAGs_co_9505	G1531	41	1731816	0	42239.4	153190	26344	482447	502	30.2	100	0.06	d__Bacteria;p__Campylobacterota;c__Campylobacteria;o__Campylobacterales;f__Campylobacteraceae;g__Campylobacter_D;s__Campylobacter_D jejuni
MAGs_co_1469	G1532	32	2104580	0	65768.1	155214	31103	239654	1694	64.67	99.4	0.08	d__Bacteria;p__Actinomycetota;c__Actinomycetia;o__Actinomycetales;f__Bifidobacteriaceae;g__Bifidobacterium;s__Bifidobacterium pullorum_B
MAGs_co_242	G1533	347	1825476	0	5260.74	6495	2798	19096	1502	53.15	81.87	2.87	d__Bacteria;p__Bacillota_A;c__Clostridia;o__Lachnospirales;f__Lachnospiraceae;g__Copromonas;s__Copromonas avistercoris
HE2.bin.146	G1534	59	2143115	0	36324	53827	19198	174415	2076	45.92	96.27	0.72	d__Bacteria;p__Spirochaetota;c__Spirochaetia;o__Sphaerochaetales;f__Sphaerochaetaceae;g__Ornithospirochaeta;s__Ornithospirochaeta stercorigallinarum
META18IMWYN18_GD-HL-L3_bin.3.orig	G1535	101	1357623	0	13441.8	19375	7195	68248	1086	51.53	85.97	0.08	d__Bacteria;p__Bacillota;c__Bacilli;o__RFN20;f__CAG-288;g__Enterosoma;s__Enterosoma merdigallinarum
MAGs_co_10775	G1536	329	2362322	0	7180.31	9538	3423	49540	1548	49.38	85.59	3.28	d__Bacteria;p__Bacillota_A;c__Clostridia;o__Lachnospirales;f__Lachnospiraceae;g__Mediterraneibacter;s__Mediterraneibacter pullistercoris
MAGs_co_8115	G1537	290	1700567	0	5864.02	7748	2711	47028	1533	38.56	89.09	2.33	d__Bacteria;p__Bacillota;c__Bacilli;o__Lactobacillales;f__Lactobacillaceae;g__Limosilactobacillus;s__Limosilactobacillus reuteri_E
MAGs_co_3412	G1538	420	2292563	100	5458.48	8510	2742	33468	501	49.06	82.23	1.96	d__Bacteria;p__Bacteroidota;c__Bacteroidia;o__Bacteroidales;f__Muribaculaceae;g__Limisoma;s__Limisoma gallistercoris
MAGs_co_5940	G1539	192	1972328	427	10272.5	48297	12301	167604	500	65.84	82.28	0.55	d__Bacteria;p__Bacillota_A;c__Clostridia;o__Oscillospirales;f__Ruminococcaceae;g__Faecalibacterium;s__
META19IMWYN04_GD-DG-L8_bin.65.orig	G1540	582	1494090	0	2567.17	2987	1400	16728	1001	57.67	90.98	4.49	d__Bacteria;p__Bacillota_A;c__Clostridia;o__Christensenellales;f__UBA3700;g__Ornithoclostridium;s__Ornithoclostridium sp944380285
MAGs_co_4844	G1541	26	2069790	0	79607.3	161337	40385	697234	1191	45.15	100	0.8	d__Bacteria;p__Bacillota_C;c__Negativicutes;o__Acidaminococcales;f__Acidaminococcaceae;g__CAG-266;s__CAG-266 sp000436095
MAGs_co_7067	G1542	257	2279061	0	8867.94	11477	4412	62912	1534	64.16	95.39	3.48	d__Bacteria;p__Bacillota_A;c__Clostridia;o__Oscillospirales;f__Ruminococcaceae;g__Fournierella;s__Fournierella excrementavium
MAGs_co_6737	G1543	49	1576603	0	32175.6	53743	18601	105022	2794	51.89	99.93	0.24	d__Bacteria;p__Bacillota;c__Bacilli;o__Lactobacillales;f__Lactobacillaceae;g__Limosilactobacillus;s__Limosilactobacillus gallistercoris
MAGs_co_5679	G1544	66	785900	102	11907.6	19072	6945	72376	520	45.37	90.57	1.86	d__Bacteria;p__Pseudomonadota;c__Alphaproteobacteria;o__Rs-D84;f__Rs-D84;g__Enterousia;s__Enterousia sp944389525
MAGs_co_3327	G1545	41	1530228	69	37322.6	82808	24669	223797	510	38.31	99.98	0	d__Bacteria;p__Campylobacterota;c__Campylobacteria;o__Campylobacterales;f__Helicobacteraceae;g__Helicobacter_G;s__Helicobacter_G avistercoris
MAGs_co_9606	G1546	21	1180365	0	56207.9	145498	27033	162223	4036	27.73	94.25	1.91	d__Bacteria;p__Bacillota;c__Bacilli;o__RF39;f__UBA660;g__Aphodocola;s__Aphodocola excrementigallinarum
HPIII6.bin.51	G1547	159	1410534	0	8871.28	13469	3801	54574	2080	32.44	83.17	2.53	d__Bacteria;p__Bacillota;c__Bacilli;o__Lactobacillales;f__Lactobacillaceae;g__Ligilactobacillus;s__Ligilactobacillus salivarius
MAGs_co_1764	G1548	22	874176	0	39735.3	61566	20701	139852	2048	42.01	96.89	0.03	d__Bacteria;p__Pseudomonadota;c__Alphaproteobacteria;o__Rs-D84;f__Rs-D84;g__Enterousia;s__Enterousia sp944389595
MAGs_co_4751	G1549	121	1594355	120	13176.5	31779	9779	85743	500	43.35	87.2	0.98	d__Bacteria;p__Bacillota_A;c__Clostridia;o__Oscillospirales;f__Acutalibacteraceae;g__Eubacterium_R;s__Eubacterium_R faecigallinarum
META18IMWYN18_GD-GM-L1_bin.5.orig	G1550	463	2612597	0	5642.76	6955	2783	27754	1505	36.18	86.92	0.64	d__Bacteria;p__Bacillota_A;c__Clostridia;o__Lachnospirales;f__Lachnospiraceae;g__Fimimorpha;s__Fimimorpha faecalis
MAGs_co_12170	G1551	96	2295880	0	23915.4	37850	11178	127973	2919	64.13	93.05	0.15	d__Bacteria;p__Bacillota_A;c__Clostridia;o__Oscillospirales;f__Ruminococcaceae;g__Faecalibacterium;s__Faecalibacterium gallistercoris
MAGs_co_789	G1552	126	1377310	278	10931	30252	7908	122568	500	40.73	89.71	1.8	d__Bacteria;p__Bacillota;c__Bacilli;o__Lactobacillales;f__Lactobacillaceae;g__Ligilactobacillus;s__Ligilactobacillus aviarius
MAGs_co_3221	G1553	131	1321776	0	10089.9	16695	5866	44326	504	57.84	81.84	0	d__Bacteria;p__Bacillota_A;c__Clostridia;o__Christensenellales;f__CAG-917;g__Limadaptatus;s__Limadaptatus sp944363035
d1D.bin.57	G1554	67	2722432	0	40633.3	67939	19330	158845	3620	35.98	98.66	0.04	d__Bacteria;p__Bacillota_A;c__Clostridia;o__Lachnospirales;f__Lachnospiraceae;g__Lachnospira;s__Lachnospira sp000436475
MAGs_co_9577	G1555	203	2618217	0	12897.6	18045	6895	54752	1619	50.02	88.55	1.14	d__Bacteria;p__Bacillota_A;c__Clostridia;o__Lachnospirales;f__Lachnospiraceae;g__Fusicatenibacter;s__Fusicatenibacter sp900543115
MAGs_co_1590	G1556	538	2817739	0	5237.43	6750	2638	25369	1061	47.76	89.04	1.32	d__Bacteria;p__Bacteroidota;c__Bacteroidia;o__Bacteroidales;f__Marinifilaceae;g__Odoribacter;s__Odoribacter faecigallinarum
MAGs_co_7354	G1557	241	2941060	0	12203.6	23972	5023	91204	1054	26.77	99.2	3.51	d__Bacteria;p__Bacillota_A;c__Clostridia;o__Peptostreptococcales;f__Peptostreptococcaceae;g__Romboutsia;s__Romboutsia sp904418825
META18IMWYN18_HeN-KF-L1_bin.70.strict	G1558	121	1119756	169	9254.18	14807	4420	61965	502	51.2	80.33	0.4	d__Bacteria;p__Bacillota;c__Bacilli;o__Lactobacillales;f__Lactobacillaceae;g__Ligilactobacillus;s__Ligilactobacillus avistercoris
MAGs_co_11530	G1559	657	3468590	893	5279.44	16105	2622	86386	500	72.7	89.79	3.43	d__Bacteria;p__Actinomycetota;c__Actinomycetia;o__Actinomycetales;f__Dermabacteraceae;g__Brachybacterium;s__Brachybacterium paraconglomeratum
MAGs_co_3053	G1560	163	2426360	0	14885.6	22829	7041	84893	1612	68.92	95.9	0.41	d__Bacteria;p__Actinomycetota;c__Coriobacteriia;o__Coriobacteriales;f__Coriobacteriaceae;g__Collinsella;s__Collinsella stercoripullorum
d1O.bin.38	G1561	247	2993177	0	12118.1	17730	5944	96225	2066	44.92	85.02	3.1	d__Bacteria;p__Bacteroidota;c__Bacteroidia;o__Bacteroidales;f__Bacteroidaceae;g__Phocaeicola;s__Phocaeicola plebeius_A
MAGs_co_5102	G1562	77	1465934	186	19038.1	40444	10207	138823	510	51.24	83.76	0.24	d__Archaea;p__Halobacteriota;c__Methanomicrobia;o__Methanomicrobiales;f__Methanocorpusculaceae;g__Methanocorpusculum;s__Methanocorpusculum faecipullorum
MAGs_co_7171	G1563	374	2387904	0	6384.77	7780	3291	25438	1654	55.91	87.56	4.58	d__Bacteria;p__Bacillota_A;c__Clostridia;o__Lachnospirales;f__Lachnospiraceae;g__Merdisoma;s__Merdisoma sp944383645
META18IMWYN18_JS-SZ-L1_bin.35.orig	G1564	444	2227381	0	5016.62	6157	2496	29276	1500	29.19	91.64	3.53	d__Bacteria;p__Bacillota;c__Bacilli;o__Erysipelotrichales;f__Coprobacillaceae;g__Thomasclavelia;s__Thomasclavelia merdavium
MAGs_co_12003	G1565	637	1935346	0	3038.22	3743	1541	14242	1002	51.97	80.89	3.94	d__Bacteria;p__Bacteroidota;c__Bacteroidia;o__Bacteroidales;f__Bacteroidaceae;g__Prevotella;s__Prevotella avicola
MAGs_co_9828	G1566	71	799608	0	11262.1	14190	5645	55014	1696	42.11	89.86	1.07	d__Bacteria;p__Pseudomonadota;c__Alphaproteobacteria;o__Rs-D84;f__Rs-D84;g__Enterousia;s__Enterousia sp944389595
MAGs_co_3692	G1567	421	2068328	0	4912.89	6633	2363	38012	1009	54.07	82.35	2.56	d__Bacteria;p__Bacteroidota;c__Bacteroidia;o__Bacteroidales;f__Bacteroidaceae;g__Avibacteroides;s__Avibacteroides avistercoris
META18IMWYN18_HuN-YH-L2_bin.40.strict	G1568	358	2579731	279	7205.95	14587	4107	43583	500	64.94	88.23	1.16	d__Bacteria;p__Desulfobacterota;c__Desulfovibrionia;o__Desulfovibrionales;f__Desulfovibrionaceae;g__Desulfovibrio;s__Desulfovibrio gallistercoris
MAGs_co_3224	G1569	38	1803184	0	47452.2	125246	37820	200117	1145	42.48	99.98	0.15	d__Bacteria;p__Campylobacterota;c__Campylobacteria;o__Campylobacterales;f__Helicobacteraceae;g__Helicobacter_F;s__Helicobacter_F avicola
MAGs_co_6013	G1570	546	2006339	312	3674.61	5304	1619	35191	500	40.45	86.41	3.6	d__Bacteria;p__Pseudomonadota;c__Gammaproteobacteria;o__Enterobacterales_A;f__Pasteurellaceae;g__Gallibacterium;s__Gallibacterium anatis
d35L.bin.16	G1571	222	2261431	0	10186.6	13374	4509	79716	2020	31.4	97.4	1.08	d__Bacteria;p__Bacillota;c__Bacilli;o__Erysipelotrichales;f__Coprobacillaceae;g__Massilimicrobiota;s__Massilimicrobiota merdigallinarum
MAGs_co_7721	G1572	66	2464965	0	37347.9	54749	18143	129626	2044	59.03	89.17	0.27	d__Bacteria;p__Bacillota_A;c__Clostridia;o__Lachnospirales;f__Lachnospiraceae;g__Clostridium_Q;s__Clostridium_Q sp944381615
MAGs_co_3123	G1573	172	2541254	0	14774.7	23584	7236	53043	1608	52.94	89.97	1.39	d__Bacteria;p__Bacteroidota;c__Bacteroidia;o__Bacteroidales;f__P3;g__Pullibacteroides;s__Pullibacteroides sp944320265
MAGs_co_6565	G1574	38	834115	322	21950.4	33514	18886	92687	514	39.28	84.1	0.01	d__Bacteria;p__Pseudomonadota;c__Alphaproteobacteria;o__Rs-D84;f__Rs-D84;g__Enterousia;s__Enterousia sp944390125
MAGs_co_4414	G1575	151	1511537	0	10010.2	13218	5005	36802	1554	62.94	80.21	0.06	d__Bacteria;p__Bacillota_A;c__Clostridia;o__Christensenellales;f__Borkfalkiaceae;g__Borkfalkia;s__Borkfalkia faecigallinarum
MAGs_co_2384	G1576	115	2798237	0	24332.5	78812	8587	283648	1377	49.85	99.02	0.3	d__Bacteria;p__Bacillota_A;c__Clostridia;o__Oscillospirales;f__Ruminococcaceae;g__Ruthenibacterium;s__Ruthenibacterium merdavium
MAGs_co_1502	G1577	103	2153413	0	20906.9	29223	10073	137061	1952	61.99	92.27	0.93	d__Bacteria;p__Bacillota_A;c__Clostridia;o__Oscillospirales;f__Acutalibacteraceae;g__UBA1417;s__UBA1417 sp900552925
HE2.bin.42	G1578	273	2019859	0	7398.75	10368	3443	47539	2023	50.21	83.5	2.02	d__Bacteria;p__Bacillota_A;c__Clostridia;o__Lachnospirales;f__Lachnospiraceae;g__Merdimonas;s__Merdimonas massiliensis_A
MAGs_co_8052	G1579	157	2767201	0	17625.5	30544	7415	195187	1038	31.45	98.77	1.01	d__Bacteria;p__Deferribacterota;c__Deferribacteres;o__Deferribacterales;f__Mucispirillaceae;g__Mucispirillum;s__Mucispirillum sp944326705
MAGs_co_6801	G1580	98	2511313	201	25625.6	141561	44658	262469	500	50.63	96.68	0.7	d__Bacteria;p__Bacillota_A;c__Clostridia;o__Oscillospirales;f__Ruminococcaceae;g__Ruthenibacterium;s__Ruthenibacterium avium
AH-LA-F3_bin.32.strict	G1581	292	2331959	300	7986.16	16118	3936	65697	502	31.57	82.97	4.63	d__Bacteria;p__Deferribacterota;c__Deferribacteres;o__Deferribacterales;f__Mucispirillaceae;g__Mucispirillum;s__Mucispirillum sp944326705
MAGs_co_6716	G1582	285	2153959	0	7557.75	9640	3912	48465	1660	58.75	86.99	0.92	d__Bacteria;p__Actinomycetota;c__Actinomycetia;o__Mycobacteriales;f__Mycobacteriaceae;g__Corynebacterium;s__Corynebacterium amycolatum_A
MAGs_co_5513	G1583	105	1781440	90	16966.1	52369	14260	123945	503	48.71	95.24	3.88	d__Bacteria;p__Bacillota_A;c__Clostridia;o__Christensenellales;f__DTU072;g__Stercoripulliclostridium_A;s__Stercoripulliclostridium_A merdigallinarum
MAGs_co_7544	G1584	30	2366095	0	78869.8	161123	72192	235155	2591	61.37	99.79	0.13	d__Bacteria;p__Bacteroidota;c__Bacteroidia;o__Bacteroidales;f__Rikenellaceae;g__Alistipes;s__Alistipes faecigallinarum
MAGs_co_1497	G1585	419	2296217	0	5480.23	6920	2724	35161	1049	50.51	87.83	0.86	d__Bacteria;p__Bacillota_A;c__Clostridia;o__Peptostreptococcales;f__Anaerovoracaceae;g__Lentihominibacter;s__Lentihominibacter excrementipullorum
MAGs_co_3179	G1586	38	3160520	0	83171.6	134105	38758	518948	8749	53.73	93.96	0.98	d__Bacteria;p__Bacillota_A;c__Clostridia;o__Lachnospirales;f__Lachnospiraceae;g__Lachnoclostridium_A;s__Lachnoclostridium_A pullistercoris
YP6.bin.5	G1587	329	1979574	0	6016.94	7755	2957	45758	2000	50.18	85.37	3.11	d__Bacteria;p__Bacillota_A;c__Clostridia;o__Oscillospirales;f__Ruminococcaceae;g__UBA3818;s__UBA3818 sp904397845
MAGs_co_10460	G1588	114	1851942	0	16245.1	28476	7349	115685	1037	28.41	95.97	0.16	d__Bacteria;p__Campylobacterota;c__Campylobacteria;o__Campylobacterales;f__Campylobacteraceae;g__Campylobacter_E;s__Campylobacter_E sp022369455
META18IMWYN18_ZJ-HN-F2_bin.3.permissive	G1589	201	1658039	416	8248.95	15793	3726	71887	503	54.13	83.05	1.59	d__Bacteria;p__Actinomycetota;c__Actinomycetia;o__Actinomycetales;f__Bifidobacteriaceae;g__Aeriscardovia;s__Aeriscardovia aeriphila
MAGs_co_7253	G1590	126	2474865	0	19641.8	27993	8565	113043	2053	63.61	93.37	0.08	d__Bacteria;p__Desulfobacterota;c__Desulfovibrionia;o__Desulfovibrionales;f__Desulfovibrionaceae;g__Desulfovibrio;s__Desulfovibrio sp900556755
META18IMWYN18_HuN-LY-F1_bin.18.strict	G1591	41	1502034	99	36635	125145	25161	238747	514	50.97	88.62	0.1	d__Archaea;p__Halobacteriota;c__Methanomicrobia;o__Methanomicrobiales;f__Methanocorpusculaceae;g__Methanocorpusculum;s__Methanocorpusculum faecipullorum
MAGs_co_5248	G1592	628	2672065	16	4254.88	8683	2112	43389	500	68.33	90.39	3.77	d__Bacteria;p__Pseudomonadota;c__Gammaproteobacteria;o__Xanthomonadales;f__Xanthomonadaceae;g__Luteimonas_D;s__Luteimonas_D excrementigallinarum
MAGs_co_852	G1593	449	2891618	0	6440.13	9336	2989	44192	1085	51.13	90.7	2.94	d__Bacteria;p__Bacillota_A;c__Clostridia;o__Lachnospirales;f__Lachnospiraceae;g__Mediterraneibacter;s__Mediterraneibacter caccavium
MAGs_co_10164	G1594	206	1730874	403	8402.3	13702	3695	69963	506	39.54	80.99	1.57	d__Bacteria;p__Bacillota;c__Bacilli;o__Lactobacillales;f__Aerococcaceae;g__Aerococcus;s__Aerococcus urinaeequi
MAGs_co_4012	G1595	221	1748806	0	7913.15	10540	4027	50358	1527	59.88	88.82	2.39	d__Bacteria;p__Bacillota_A;c__Clostridia;o__Oscillospirales;f__Oscillospiraceae;g__Enterenecus;s__Enterenecus faecium
HPII2.bin.25	G1596	62	1539451	0	24829.9	34831	12948	102385	2400	45.27	84.67	0.4	d__Bacteria;p__Bacillota;c__Bacilli;o__Lactobacillales;f__Lactobacillaceae;g__Limosilactobacillus;s__
MAGs_co_6812	G1597	239	2452886	791	10263.1	40953	9162	133423	500	54.75	82.46	2	d__Bacteria;p__Bacillota_A;c__Clostridia;o__Lachnospirales;f__Lachnospiraceae;g__Lachnoclostridium_B;s__Lachnoclostridium_B sp000765215
MAGs_co_481	G1598	72	1608955	0	22346.6	31569	10889	114242	2090	59.29	85.87	0.53	d__Bacteria;p__Bacillota_A;c__Clostridia;o__Christensenellales;f__CAG-917;g__Limadaptatus;s__Limadaptatus sp900754695
MAGs_co_5749	G1599	343	1378504	0	4018.96	5349	1888	17515	1012	46	89.42	0.33	d__Bacteria;p__Bacillota_A;c__Clostridia;o__Christensenellales;f__CAG-314;g__Fimimonas;s__Fimimonas gallinarum
MAGs_co_10196	G1600	81	775141	0	9569.64	14001	4259	58636	1555	42.21	87.66	2.43	d__Bacteria;p__Pseudomonadota;c__Alphaproteobacteria;o__Rs-D84;f__Rs-D84;g__Enterousia;s__Enterousia sp944389595
META18IMWYN18_ZJ-TX-F1_bin.12.orig	G1601	127	2460982	0	19377.8	28532	9585	100104	1406	64.62	94.14	0.2	d__Bacteria;p__Verrucomicrobiota;c__Verrucomicrobiae;o__Verrucomicrobiales;f__Akkermansiaceae;g__Akkermansia;s__Akkermansia intestinavium
MAGs_co_9582	G1602	267	2131364	0	7982.64	10041	3843	44549	1557	62.39	80.93	2.07	d__Bacteria;p__Bacteroidota;c__Bacteroidia;o__Bacteroidales;f__Rikenellaceae;g__Alistipes;s__Alistipes faecavium
YE7.bin.51	G1603	92	3168386	0	34439	56659	16627	170313	2190	47.49	85.76	0.04	d__Bacteria;p__Bacteroidota;c__Bacteroidia;o__Bacteroidales;f__Bacteroidaceae;g__Phocaeicola;s__Phocaeicola salanitronis
MAGs_co_907	G1604	319	2227577	0	6983	9808	2941	89893	1505	57.09	86.05	0.82	d__Bacteria;p__Desulfobacterota;c__Desulfovibrionia;o__Desulfovibrionales;f__Desulfovibrionaceae;g__Desulfovibrio;s__Desulfovibrio faecigallinarum
GX-XN-L3_bin.4.permissive	G1605	138	1463606	276	10605.8	43659	5691	149247	502	45.87	96.47	2.39	d__Bacteria;p__Elusimicrobiota;c__Elusimicrobia;o__Elusimicrobiales;f__Elusimicrobiaceae;g__UBA1174;s__UBA1174 sp944324675
MAGs_co_6422	G1606	216	2330880	0	10791.1	17449	4631	146252	1089	62.32	99.61	1.99	d__Bacteria;p__Pseudomonadota;c__Gammaproteobacteria;o__Burkholderiales;f__Burkholderiaceae_A;g__Sutterella;s__
MAGs_co_5844	G1607	63	1500986	0	23825.2	38721	11528	106969	2121	26.82	95.35	0.78	d__Bacteria;p__Bacillota;c__Bacilli;o__RF39;f__UBA660;g__Onthousia;s__Onthousia sp944363685
META19IMWYN04_GD-DG-L3_bin.2.orig	G1608	496	1749108	0	3526.43	4346	1794	15703	1005	42.42	83.89	4.71	d__Bacteria;p__Bacillota;c__Bacilli;o__Lactobacillales;f__Lactobacillaceae;g__Ligilactobacillus;s__Ligilactobacillus agilis
MAGs_co_5178	G1609	133	1706717	0	12832.5	19867	5631	46100	1561	61.64	95.59	0.92	d__Bacteria;p__Bacillota_A;c__Clostridia;o__Oscillospirales;f__Ruminococcaceae;g__Avimicrobium;s__Avimicrobium faecavium
MAGs_co_6947	G1610	125	2305230	148	18441.8	44087	15448	140720	506	64.94	88.53	2.18	d__Bacteria;p__Bacillota_A;c__Clostridia;o__Oscillospirales;f__Ruminococcaceae;g__Gemmiger;s__Gemmiger stercorigallinarum
MAGs_co_3362	G1611	552	2302632	1694	4171.43	8446	2001	37134	500	57.5	93.22	4.78	d__Bacteria;p__Bacillota_A;c__Clostridia;o__Oscillospirales;f__Ruminococcaceae;g__Negativibacillus;s__Negativibacillus faecipullorum
META18IMWYN18_GD-GM-L2_bin.22.strict	G1612	317	5193739	170	16384	76739	11383	236269	501	54.88	95.91	1.44	d__Bacteria;p__Pseudomonadota;c__Gammaproteobacteria;o__Enterobacterales;f__Enterobacteriaceae;g__Enterobacter;s__Enterobacter cloacae
MAGs_co_9546	G1613	388	2619599	0	6751.54	9009	3217	52816	1502	47.33	92.36	3.58	d__Bacteria;p__Bacillota_A;c__Clostridia;o__Lachnospirales;f__Lachnospiraceae;g__Fusicatenibacter;s__
MAGs_co_10331	G1614	211	1677174	0	7948.69	10866	3866	30380	1602	29.82	93.01	1.48	d__Bacteria;p__Bacillota;c__Bacilli;o__Erysipelotrichales;f__Coprobacillaceae;g__Thomasclavelia;s__
AH-YA-L1_bin.3.orig	G1615	62	1980286	0	31940.1	61425	14578	115862	2836	41.73	99.91	1.61	d__Bacteria;p__Bacillota;c__Bacilli;o__Lactobacillales;f__Lactobacillaceae;g__Ligilactobacillus;s__Ligilactobacillus agilis
MAGs_co_305	G1616	89	3488702	0	39198.9	55456	21867	214950	1129	49.6	98.9	0	d__Bacteria;p__Bacteroidota;c__Bacteroidia;o__Bacteroidales;f__Tannerellaceae;g__Parabacteroides;s__Parabacteroides intestinipullorum
MAGs_co_9714	G1617	129	1926196	78	14931.8	54294	8377	158288	500	60.82	91.64	2.95	d__Archaea;p__Thermoplasmatota;c__Thermoplasmata;o__Methanomassiliicoccales;f__Methanomethylophilaceae;g__UBA71;s__UBA71 sp944322255
MAGs_co_11318	G1618	144	1826873	0	12686.6	19533	5741	79058	1031	48.1	95.93	0.22	d__Bacteria;p__Spirochaetota;c__Spirochaetia;o__JAFGXN01;f__CALXOJ01;g__CALXOJ01;s__CALXOJ01 sp944390005
AH-LA-F3_bin.18.strict	G1619	363	2414219	396	6650.74	13655	2833	76182	501	46.66	89.01	3.85	d__Bacteria;p__Bacillota_A;c__Clostridia;o__Christensenellales;f__UBA3700;g__Ornithoclostridium;s__Ornithoclostridium faecavium
HE5.bin.38	G1620	106	1192894	0	11253.7	16663	5508	50729	2135	45.04	98.82	0.18	d__Bacteria;p__Pseudomonadota;c__Alphaproteobacteria;o__RF32;f__UBA3637;g__CALXZG01;s__CALXZG01 sp944391735
MAGs_co_7140	G1621	241	2311270	0	9590.33	13569	4716	57293	1505	29.48	94.51	3	d__Bacteria;p__Bacillota;c__Bacilli;o__Erysipelotrichales;f__Coprobacillaceae;g__Thomasclavelia;s__Thomasclavelia merdavium
MAGs_co_7928	G1622	200	2606096	0	13030.5	22178	5432	92642	1925	72.2	97.71	3.12	d__Bacteria;p__Actinomycetota;c__Actinomycetia;o__Actinomycetales;f__Dermatophilaceae;g__Marihabitans;s__Marihabitans endophyticus
MAGs_co_1861	G1623	573	2175026	947	3795.86	6836	1676	32434	505	60.62	98.53	2.93	d__Bacteria;p__Synergistota;c__Synergistia;o__Synergistales;f__Synergistaceae;g__Caccocola;s__Caccocola faecigallinarum
MAGs_co_12014	G1624	243	2291997	4769	9432.09	17614	5987	59252	500	60.79	87.24	1.72	d__Bacteria;p__Synergistota;c__Synergistia;o__Synergistales;f__Synergistaceae;g__Caccocola;s__Caccocola faecigallinarum
META18IMWYN18_ZJ-HN-F3_bin.6.strict	G1625	472	2027223	70	4294.96	7651	2066	34663	501	56.18	81.11	4.41	d__Bacteria;p__Bacillota_A;c__Clostridia;o__Oscillospirales;f__Oscillospiraceae;g__Faecousia;s__Faecousia excrementipullorum
META18IMWYN18_HuN-HT-F1_bin.46.orig	G1626	145	2244016	0	15476	23825	7919	113246	1232	50.5	94.68	0.71	d__Bacteria;p__Bacillota_A;c__Clostridia;o__Oscillospirales;f__Butyricicoccaceae;g__Butyricicoccus;s__Butyricicoccus sp944381005
MAGs_co_11770	G1627	266	2815718	129	10585.4	21847	5646	91598	501	55.66	95.55	2	d__Bacteria;p__Bacillota_A;c__Clostridia;o__Oscillospirales;f__Ruminococcaceae;g__Anaerotruncus;s__Anaerotruncus colihominis
MAGs_co_10733	G1628	54	1871739	30	34661.8	269486	90749	383340	504	62.09	98.3	1.07	d__Bacteria;p__Verrucomicrobiota;c__Verrucomicrobiae;o__Opitutales;f__UBA953;g__Spyradosoma;s__Spyradosoma merdigallinarum
MAGs_co_6187	G1629	273	2506802	0	9182.42	13513	4430	39675	1084	58.92	93.56	0.08	d__Bacteria;p__Bacillota_A;c__Clostridia;o__Lachnospirales;f__Lachnospiraceae;g__Lachnoclostridium_A;s__Lachnoclostridium_A stercoripullorum
META18IMWYN18_HuN-LY-F1_bin.66.orig	G1630	336	2588854	0	7704.92	9884	3794	38236	1565	53.83	83.87	4.25	d__Bacteria;p__Bacillota_A;c__Clostridia;o__Lachnospirales;f__Lachnospiraceae;g__Enterocloster;s__Enterocloster excrementipullorum
MAGs_co_4495	G1631	537	4527668	0	8431.41	11180	4109	38976	1576	65.79	94.69	3.94	d__Bacteria;p__Actinomycetota;c__Actinomycetia;o__Streptosporangiales;f__Streptosporangiaceae;g__Nocardiopsis;s__Nocardiopsis merdipullorum
MAGs_co_10480	G1632	47	2527367	0	53773.8	90203	26847	242609	6707	62.16	98.05	0.33	d__Bacteria;p__Bacillota_A;c__Clostridia;o__Oscillospirales;f__Ruminococcaceae;g__Gemmiger;s__Gemmiger avistercoris
MAGs_co_8412	G1633	39	2478856	0	63560.4	116691	33645	264955	1046	50.1	99.99	0.01	d__Bacteria;p__Bacteroidota;c__Bacteroidia;o__Bacteroidales;f__Barnesiellaceae;g__Barnesiella_A;s__Barnesiella_A excrementipullorum
d28J.bin.6	G1634	260	1054417	0	4055.45	4330	2417	18791	2005	33.01	81.62	2.62	d__Bacteria;p__Bacillota_A;c__Clostridia;o__TANB77;f__CAG-508;g__CAG-273;s__CAG-273 sp944393505
MAGs_co_5986	G1635	106	816631	205	7704.07	12499	4315	49427	500	44.87	88.76	2.93	d__Bacteria;p__Pseudomonadota;c__Alphaproteobacteria;o__Rs-D84;f__Rs-D84;g__Enterousia;s__Enterousia sp944392595
META18IMWYN18_JS-SZ-L3_bin.18.orig	G1636	264	2156121	0	8167.12	10815	3949	59832	1629	39.88	83.43	2.58	d__Bacteria;p__Spirochaetota;c__Spirochaetia;o__Treponematales;f__Treponemataceae;g__Treponema_F;s__Treponema_F excrementipullorum
MAGs_co_5027	G1637	372	2587354	1090	6955.25	11143	3337	92621	512	57.55	87.8	2.5	d__Bacteria;p__Desulfobacterota;c__Desulfovibrionia;o__Desulfovibrionales;f__Desulfovibrionaceae;g__Mailhella;s__Mailhella sp944323575
META18IMWYN18_ZJ-TX-F1_bin.52.strict	G1638	417	2305830	30	5529.57	10484	2869	56490	500	68.9	85.22	4.22	d__Bacteria;p__Actinomycetota;c__Actinomycetia;o__Actinomycetales;f__Microbacteriaceae;g__Microbacterium;s__Microbacterium pullistercoris
MAGs_co_12197	G1639	40	1517819	0	37945.5	68161	20535	208768	1075	38.32	99.99	0.01	d__Bacteria;p__Campylobacterota;c__Campylobacteria;o__Campylobacterales;f__Helicobacteraceae;g__Helicobacter_G;s__Helicobacter_G avistercoris
MAGs_co_8382	G1640	353	2535153	0	7181.74	8491	3681	36319	1696	52.64	83.19	2.18	d__Bacteria;p__Bacteroidota;c__Bacteroidia;o__Bacteroidales;f__Bacteroidaceae;g__Paraprevotella;s__Paraprevotella sp944321565
MAGs_co_1909	G1641	426	1396046	0	3277.1	3477	1905	14390	1504	60.14	81.88	2.02	d__Bacteria;p__Bacillota_A;c__Clostridia;o__Christensenellales;f__Borkfalkiaceae;g__Borkfalkia;s__Borkfalkia faecavium
MAGs_co_4934	G1642	449	2037771	11	4538.47	8217	2254	32199	500	64.21	82.41	1.97	d__Bacteria;p__Bacillota_A;c__Clostridia;o__Oscillospirales;f__Ruminococcaceae;g__Faecalibacterium;s__Faecalibacterium faecigallinarum
MAGs_co_8519	G1643	225	1995169	0	8867.42	14383	3997	51017	1157	61.93	97.66	0.96	d__Bacteria;p__Verrucomicrobiota;c__Verrucomicrobiae;o__Opitutales;f__UBA953;g__Spyradosoma;s__Spyradosoma merdigallinarum
GX-XN-F3_bin.32.strict	G1644	353	1292881	235	3662.55	5292	1774	33173	510	54.56	85.09	2.07	d__Bacteria;p__Actinomycetota;c__Actinomycetia;o__Actinomycetales;f__Bifidobacteriaceae;g__Aeriscardovia;s__Aeriscardovia aeriphila
MAGs_co_8143	G1645	524	2341645	0	4468.79	5685	2237	28166	1004	63.22	87.08	3.04	d__Bacteria;p__Bacillota_A;c__Clostridia;o__Oscillospirales;f__Ruminococcaceae;g__Faecalibacterium;s__Faecalibacterium avium
MAGs_co_12190	G1646	285	2181202	0	7653.34	10684	3500	37813	1582	53.94	89.45	4.73	d__Bacteria;p__Bacillota_A;c__Clostridia;o__Lachnospirales;f__Lachnospiraceae;g__HGM12545;s__HGM12545 sp900761925
MAGs_co_1063	G1647	196	2402934	0	12259.9	18948	5462	52804	1643	66.42	90.29	3.29	d__Bacteria;p__Bacillota_A;c__Clostridia;o__Christensenellales;f__CAG-74;g__Onthenecus;s__Onthenecus intestinigallinarum
MAGs_co_11202	G1648	70	2651919	0	37884.6	53296	21168	195408	2229	46.54	82.83	0.21	d__Bacteria;p__Bacteroidota;c__Bacteroidia;o__Bacteroidales;f__Muribaculaceae;g__Limisoma;s__Limisoma sp900544305
MAGs_co_6395	G1649	273	2406057	0	8813.4	12165	4362	38393	1741	47.15	84.35	0.03	d__Bacteria;p__Bacillota_A;c__Clostridia;o__Lachnospirales;f__Lachnospiraceae;g__Sellimonas;s__Sellimonas avistercoris
META18IMWYN18_JS-NJ-L2_bin.50.strict	G1650	127	2128160	70	16757.2	54716	19482	217595	501	62.24	84.88	0.76	d__Bacteria;p__Bacteroidota;c__Bacteroidia;o__Bacteroidales;f__Rikenellaceae;g__Alistipes;s__Alistipes faecavium
MAGs_co_10424	G1651	42	2431632	0	57896	108818	35818	290993	3202	51.79	90.28	2.68	d__Bacteria;p__Bacillota_A;c__Clostridia;o__Lachnospirales;f__Lachnospiraceae;g__Mediterraneibacter;s__Mediterraneibacter guildfordensis
MAGs_co_4869	G1652	285	1782979	876	6256.07	9679	2959	33203	532	50.97	94.13	0.84	d__Bacteria;p__Bacillota_A;c__Clostridia;o__Oscillospirales;f__Acutalibacteraceae;g__Fimenecus;s__Fimenecus excrementavium
d21E.bin.6	G1653	161	2339242	0	14529.5	22557	7369	55195	2092	63.58	87.09	1.3	d__Bacteria;p__Bacillota_A;c__Clostridia;o__Oscillospirales;f__Ruminococcaceae;g__Faecalibacterium;s__Faecalibacterium gallistercoris
META18IMWYN18_JS-NJ-L2_bin.72.strict	G1654	109	2002696	20	18373.4	53941	19666	140946	501	54.44	97.93	3	d__Bacteria;p__Bacillota_A;c__Clostridia;o__Oscillospirales;f__Ruminococcaceae;g__Fournierella;s__Fournierella sp944382705
MAGs_co_10602	G1655	52	1926536	231	37048.8	589754	351105	833710	500	62.2	98.33	0.63	d__Bacteria;p__Verrucomicrobiota;c__Verrucomicrobiae;o__Opitutales;f__UBA953;g__Spyradosoma;s__Spyradosoma merdigallinarum
MAGs_co_7044	G1656	434	1834253	0	4226.39	5767	1925	26892	1001	32.34	89.33	4.04	d__Bacteria;p__Bacillota_C;c__Negativicutes;o__Selenomonadales;f__Selenomonadaceae;g__Megamonas;s__Megamonas funiformis
MAGs_co_11922	G1657	201	2804014	0	13950.3	19796	7072	63590	1512	51.41	100	0.7	d__Bacteria;p__Bacillota_A;c__Clostridia;o__Lachnospirales;f__Lachnospiraceae;g__Mediterraneibacter;s__Mediterraneibacter caccavium
MAGs_co_5131	G1658	120	1821595	1763	15180	34886	7292	151260	501	55.77	91.88	0.13	d__Bacteria;p__Bacillota_A;c__Clostridia;o__Oscillospirales;f__Acutalibacteraceae;g__Fimenecus;s__Fimenecus stercoravium
MAGs_co_8036	G1659	234	1828454	0	7813.91	11029	3601	43214	1507	52.3	85.84	1.64	d__Bacteria;p__Bacillota_A;c__Clostridia;o__Lachnospirales;f__Lachnospiraceae;g__WRBB01;s__
META18IMWYN18_ZJ-TX-F1_bin.51.strict	G1660	509	2982758	215	5860.04	11429	2956	54761	500	69.78	80.04	3.36	d__Bacteria;p__Actinomycetota;c__Actinomycetia;o__Actinomycetales;f__Dermatophilaceae;g__Ornithinicoccus;s__
MAGs_co_2324	G1661	14	1607520	0	114823	189569	54622	501739	5918	26.85	92.18	3.33	d__Bacteria;p__Bacillota;c__Bacilli;o__RF39;f__UBA660;g__Coprovivens;s__Coprovivens excrementavium
d35B.bin.21	G1662	38	1851959	0	48735.8	62882	24249	195355	5239	41.8	96.16	0.52	d__Bacteria;p__Bacillota;c__Bacilli;o__Lactobacillales;f__Lactobacillaceae;g__Ligilactobacillus;s__Ligilactobacillus agilis
MAGs_co_7453	G1663	1020	2071085	0	2030.48	2200	1176	8579	1002	61.79	88.49	3.84	d__Bacteria;p__Bacillota_A;c__Clostridia;o__Oscillospirales;f__Acutalibacteraceae;g__Acutalibacter;s__Acutalibacter ornithocaccae
MAGs_co_7493	G1664	288	1861481	0	6463.48	9649	2877	94133	1051	26.88	90.7	0.31	d__Bacteria;p__Bacillota_A;c__Clostridia;o__Lachnospirales;f__CAG-274;g__Tyzzerella;s__Tyzzerella sp944384215
META18IMWYN18_JS-LY-F2_bin.28.permissive	G1665	79	1597751	147	20224.7	93712	26795	220827	506	38.49	99.99	0.2	d__Bacteria;p__Campylobacterota;c__Campylobacteria;o__Campylobacterales;f__Helicobacteraceae;g__Helicobacter_G;s__Helicobacter_G avistercoris
MAGs_co_7722	G1666	174	1299417	0	7467.91	9461	3261	142623	1568	29.09	85.41	1.17	d__Bacteria;p__Bacillota;c__Bacilli;o__RF39;f__UBA660;g__Coprosoma;s__Coprosoma sp944358535
META18IMWYN18_JS-NJ-L1_bin.44.permissive	G1667	213	1379666	150	6477.31	10857	3174	52951	505	36.46	91	1.39	d__Bacteria;p__Bacillota_A;c__Clostridia;o__Christensenellales;f__CALVMC01;g__CALVMC01;s__CALVMC01 sp944342015
META18IMWYN18_GD-NH-L3_bin.44.orig	G1668	344	1957329	0	5689.91	7539	2795	36830	1524	62.84	82.24	0.48	d__Bacteria;p__Bacteroidota;c__Bacteroidia;o__Bacteroidales;f__Rikenellaceae;g__Alistipes;s__Alistipes stercorigallinarum
MAGs_co_2518	G1669	494	2989702	9	6052.03	9588	2745	40269	502	43.08	93.78	3.81	d__Bacteria;p__Bacteroidota;c__Bacteroidia;o__Sphingobacteriales;f__Sphingobacteriaceae;g__Sphingobacterium;s__Sphingobacterium sp020687765
MAGs_co_2634	G1670	652	2580107	0	3957.22	4990	1957	20329	1003	51.51	80.66	2.34	d__Bacteria;p__Bacillota_A;c__Clostridia;o__Lachnospirales;f__Lachnospiraceae;g__Bariatricus;s__Bariatricus faecipullorum
META18IMWYN18_HuN-CS-L2_bin.3.orig	G1671	101	2338366	0	23152.1	36997	11768	88442	2581	63.15	95.2	0.04	d__Bacteria;p__Verrucomicrobiota;c__Kiritimatiellia;o__RFP12;f__UBA1067;g__Spyradenecus;s__Spyradenecus sp944389945
MAGs_co_7795	G1672	210	2483065	0	11824.1	16545	5182	80023	1029	33.51	89.79	1.48	d__Bacteria;p__Bacteroidota;c__Bacteroidia;o__Flavobacteriales;f__Flavobacteriaceae;g__Flavobacterium;s__Flavobacterium viscosum
MAGs_co_3417	G1673	247	2093615	0	8476.17	12193	3702	102559	1617	56.93	89.43	0.05	d__Bacteria;p__Desulfobacterota;c__Desulfovibrionia;o__Desulfovibrionales;f__Desulfovibrionaceae;g__Desulfovibrio;s__Desulfovibrio faecigallinarum
MAGs_co_5263	G1674	356	1553927	10	4364.96	6540	2082	29440	500	58.9	89.48	2.3	d__Bacteria;p__Bacillota_A;c__Clostridia;o__Christensenellales;f__Borkfalkiaceae;g__Gallimonas;s__Gallimonas gallistercoris
META18IMWYN18_SD-BX-F1_bin.5.strict	G1675	469	2434077	117	5189.93	9297	2463	35912	500	54.52	88.71	1.81	d__Bacteria;p__Actinomycetota;c__Actinomycetia;o__Mycobacteriales;f__Mycobacteriaceae;g__Corynebacterium;s__Corynebacterium stationis
MAGs_co_3477	G1676	85	1699886	0	19998.7	25554	10396	94448	2252	63.24	95.26	2.11	d__Bacteria;p__Bacillota_A;c__Clostridia;o__Christensenellales;f__Borkfalkiaceae;g__Borkfalkia;s__Borkfalkia sp944328445
META18IMWYN18_HeN-KF-F1_bin.9.orig	G1677	55	2480953	0	45108.2	76148	21636	186424	1801	57.44	98.12	0.59	d__Bacteria;p__Bacteroidota;c__Bacteroidia;o__Bacteroidales;f__Rikenellaceae;g__Alistipes;s__Alistipes merdipullorum
MAGs_co_7500	G1678	93	2975941	0	31999.4	48990	16609	255999	1121	56.03	99.99	3	d__Bacteria;p__Desulfobacterota;c__Desulfovibrionia;o__Desulfovibrionales;f__Desulfovibrionaceae;g__Desulfovibrio;s__Desulfovibrio faecigallinarum
d3F.bin.28	G1679	58	2391356	0	41230.3	66465	19672	174115	2912	52.99	95.62	1.77	d__Bacteria;p__Bacillota_A;c__Clostridia;o__Oscillospirales;f__Acutalibacteraceae;g__Heritagella;s__Heritagella sp905215105
META18IMWYN18_HeN-SQ-L1_bin.21.orig	G1680	539	2179163	0	4042.97	4706	2104	17290	1501	67.82	80.45	4.29	d__Bacteria;p__Actinomycetota;c__Coriobacteriia;o__Coriobacteriales;f__Atopobiaceae;g__Thermophilibacter;s__Thermophilibacter sp944322145
META18IMWYN18_ZJ-TX-F1_bin.26.orig	G1681	170	3195591	0	18797.6	29001	10014	95492	1564	44.04	92.73	0.05	d__Bacteria;p__Bacteroidota;c__Bacteroidia;o__Bacteroidales;f__Tannerellaceae;g__Parabacteroides;s__Parabacteroides sp900547435
MAGs_co_10451	G1682	230	1849796	255	8042.59	25982	3012	117447	501	31.09	89.34	2.68	d__Bacteria;p__Bacillota;c__Bacilli;o__RF39;f__UBA660;g__Coprosoma;s__Coprosoma intestinipullorum
MAGs_co_6143	G1683	461	2259273	0	4900.81	6171	2396	40495	1008	52.81	86.95	2.04	d__Bacteria;p__Bacillota;c__Bacilli;o__Erysipelotrichales;f__Erysipelotrichaceae;g__Merdibacter;s__Merdibacter merdavium
MAGs_co_1651	G1684	168	1586152	6163	9441.38	31719	7084	108900	500	46.99	94.35	1.84	d__Bacteria;p__Bacillota_C;c__Negativicutes;o__Acidaminococcales;f__Acidaminococcaceae;g__CAG-266;s__CAG-266 sp000436095
MAGs_co_10040	G1685	282	2683702	0	9516.67	12734	4746	63063	1529	46.67	81.7	0.32	d__Bacteria;p__Bacteroidota;c__Bacteroidia;o__Bacteroidales;f__Bacteroidaceae;g__Phocaeicola;s__Phocaeicola coprophilus
HL5.bin.37	G1686	70	734926	0	10498.9	14528	4725	46098	2139	44.66	82.2	4	d__Bacteria;p__Pseudomonadota;c__Alphaproteobacteria;o__Rs-D84;f__Rs-D84;g__Enterousia;s__Enterousia sp944389385
MAGs_co_10624	G1687	774	2650005	0	3423.78	4421	1684	17830	1002	59.98	95.83	1.78	d__Bacteria;p__Bacillota_A;c__Clostridia;o__Oscillospirales;f__Ruminococcaceae;g__Faecivivens;s__Faecivivens stercoravium
MAGs_co_6661	G1688	64	1833370	196	28646.4	77919	27628	170369	513	61.23	97.22	0.36	d__Archaea;p__Thermoplasmatota;c__Thermoplasmata;o__Methanomassiliicoccales;f__Methanomethylophilaceae;g__UBA71;s__UBA71 sp944322255
MAGs_co_1520	G1689	21	2261636	0	107697	288593	59960	462632	4372	55	93.93	0.52	d__Bacteria;p__Bacteroidota;c__Bacteroidia;o__Bacteroidales;f__Rikenellaceae;g__Alistipes;s__Alistipes excrementipullorum
MAGs_co_1377	G1690	26	3254840	0	125186	394957	69863	473768	2189	58.49	95.81	0.27	d__Bacteria;p__Bacteroidota;c__Bacteroidia;o__Bacteroidales;f__Rikenellaceae;g__Alistipes;s__Alistipes onderdonkii
MAGs_co_9951	G1691	123	2020925	0	16430.3	26264	8451	82668	1557	50.82	95.01	1.1	d__Bacteria;p__Bacillota_A;c__Clostridia;o__Christensenellales;f__Borkfalkiaceae;g__Coproplasma;s__Coproplasma stercoripullorum
HC198	G1692	323	2573669	568	7968.02	74148	16081	205483	78	36.33	99.91	0.11	d__Bacteria;p__Bacillota;c__Bacilli;o__Lactobacillales;f__Enterococcaceae;g__Enterococcus_E;s__Enterococcus_E cecorum
META18IMWYN18_HuN-LY-F1_bin.52.strict	G1693	521	2099691	71	4030.12	5943	1998	24613	506	54.61	81.74	0.57	d__Bacteria;p__Actinomycetota;c__Actinomycetia;o__Mycobacteriales;f__Mycobacteriaceae;g__Corynebacterium;s__Corynebacterium stationis
MAGs_co_5118	G1694	468	1742222	0	3722.7	4249	2074	12790	1509	64.77	81.77	2.45	d__Bacteria;p__Bacillota_A;c__Clostridia;o__Oscillospirales;f__Ruminococcaceae;g__Gemmiger;s__Gemmiger excrementipullorum
MAGs_co_5081	G1695	272	2950584	0	10847.7	14081	5851	49261	1736	50.37	87.47	0.1	d__Bacteria;p__Bacteroidota;c__Bacteroidia;o__Bacteroidales;f__Tannerellaceae;g__Parabacteroides;s__Parabacteroides intestinipullorum
MAGs_co_10368	G1696	306	1808551	0	5910.3	8913	2643	63745	1129	31.9	84.16	2.02	d__Bacteria;p__Bacillota_C;c__Negativicutes;o__Selenomonadales;f__Selenomonadaceae;g__Megamonas;s__Megamonas funiformis
META18IMWYN18_GD-HL-L3_bin.46.orig	G1697	104	2349435	0	22590.7	37913	10360	131369	1987	62.88	94.85	0.02	d__Bacteria;p__Verrucomicrobiota;c__Kiritimatiellia;o__RFP12;f__UBA1067;g__Spyradenecus;s__Spyradenecus sp944389945
MAGs_co_3107	G1698	360	2430575	0	6751.6	9691	2942	70993	1543	44.02	85.02	3.57	d__Bacteria;p__Pseudomonadota;c__Gammaproteobacteria;o__Pseudomonadales;f__Moraxellaceae;g__Acinetobacter;s__Acinetobacter lwoffii_C
YE8.bin.120	G1699	279	1854942	0	6648.54	7834	3419	34849	2000	59.37	91.13	0.14	d__Bacteria;p__Bacillota_A;c__Clostridia;o__Christensenellales;f__CAG-138;g__Pelethousia;s__Pelethousia gallinarum
MAGs_co_6257	G1700	238	2680369	574	11262	20921	5276	76866	501	31.83	85.54	0.43	d__Bacteria;p__Bacteroidota;c__Bacteroidia;o__Flavobacteriales;f__Weeksellaceae;g__Empedobacter;s__Empedobacter falsenii
MAGs_co_3704	G1701	132	3216498	0	24367.4	38250	11425	204931	1648	60.62	99.99	0.33	d__Bacteria;p__Desulfobacterota;c__Desulfovibrionia;o__Desulfovibrionales;f__Desulfovibrionaceae;g__Desulfovibrio;s__Desulfovibrio intestinigallinarum
MAGs_co_3239	G1702	393	2638499	6644	6713.74	12814	2983	71737	500	54.98	87.14	1.6	d__Bacteria;p__Actinomycetota;c__Actinomycetia;o__Mycobacteriales;f__Mycobacteriaceae;g__Corynebacterium;s__Corynebacterium stationis
MAGs_co_1869	G1703	195	3045615	0	15618.5	24679	7249	75392	1643	47.03	96.45	0.73	d__Bacteria;p__Bacteroidota;c__Bacteroidia;o__Bacteroidales;f__Marinifilaceae;g__Odoribacter;s__Odoribacter faecigallinarum
MAGs_co_2193	G1704	22	1129418	0	51337.2	106077	22795	345758	1162	35.25	97.77	0.06	d__Bacteria;p__Bacillota;c__Bacilli;o__RFN20;f__CAG-826;g__;s__
MAGs_co_9508	G1705	443	2288562	10	5166.05	7084	2638	23970	505	48.11	80.92	2.29	d__Bacteria;p__Bacillota_A;c__Clostridia;o__Lachnospirales;f__Lachnospiraceae;g__Mediterraneibacter;s__Mediterraneibacter norwichensis
MAGs_co_5410	G1706	290	1741811	30322	6006.24	10308	2849	44124	501	50.77	93.19	0.1	d__Bacteria;p__Bacillota_A;c__Clostridia;o__Oscillospirales;f__Acutalibacteraceae;g__Fimenecus;s__Fimenecus excrementavium
MAGs_co_2439	G1707	294	2535638	0	8624.62	10840	4255	49359	1113	70.79	85.21	3.25	d__Bacteria;p__Actinomycetota;c__Actinomycetia;o__Actinomycetales;f__Brevibacteriaceae;g__Brevibacterium;s__Brevibacterium senegalense_A
HC168	G1708	362	3096906	580	8554.99	49591	7757	145020	78	38.05	100	0.61	d__Bacteria;p__Bacillota;c__Bacilli;o__Lactobacillales;f__Enterococcaceae;g__Enterococcus_B;s__Enterococcus_B faecium
MAGs_co_3455	G1709	411	2060760	0	5014.01	6644	2515	23789	1500	65.62	85.69	3.22	d__Bacteria;p__Bacillota_A;c__Clostridia;o__Oscillospirales;f__Ruminococcaceae;g__Ruthenibacterium;s__Ruthenibacterium merdigallinarum
MAGs_co_3098	G1710	165	2648052	518	16048.8	66995	13496	186492	501	51.79	98.76	1.08	d__Bacteria;p__Bacillota;c__Bacilli;o__Erysipelotrichales;f__Erysipelotrichaceae;g__Merdibacter;s__Merdibacter merdavium
META18IMWYN18_HuN-LY-F1_bin.76.orig	G1711	146	2186502	0	14976	21985	7251	56748	2020	65.48	93.41	0.42	d__Bacteria;p__Actinomycetota;c__Coriobacteriia;o__Coriobacteriales;f__Eggerthellaceae;g__Aphodovivens;s__Aphodovivens avicola
MAGs_co_2491	G1712	101	1094437	0	10836	14775	5210	34988	1668	44.07	91.38	1.84	d__Bacteria;p__Bacillota_A;c__Clostridia;o__Christensenellales;f__CAG-314;g__Heteroclostridium;s__Heteroclostridium sp944336125
MAGs_co_3733	G1713	356	2039225	219	5728.16	9597	2946	46530	500	39.68	84.98	3.38	d__Bacteria;p__Bacteroidota;c__Bacteroidia;o__Flavobacteriales;f__Weeksellaceae;g__Kaistella;s__Kaistella sp002205795
AH-LA-F3_bin.41.orig	G1714	151	3392117	0	22464.3	35370	11123	83067	1146	49.6	98.23	0.25	d__Bacteria;p__Bacteroidota;c__Bacteroidia;o__Bacteroidales;f__Tannerellaceae;g__Parabacteroides;s__Parabacteroides intestinipullorum
HL5.bin.18	G1715	214	1620008	0	7570.13	9559	3388	38546	2014	42.18	86.59	1.89	d__Bacteria;p__Bacillota;c__Bacilli;o__Lactobacillales;f__Lactobacillaceae;g__Ligilactobacillus;s__Ligilactobacillus agilis
MAGs_co_11154	G1716	137	2753351	406	20097.5	39907	10239	162501	524	45.99	97.42	1.41	d__Bacteria;p__Bacteroidota;c__Bacteroidia;o__Bacteroidales;f__Marinifilaceae;g__CALUMT01;s__CALUMT01 sp944321845
MAGs_co_1096	G1717	212	1006403	521	4747.18	8237	2097	32636	519	42.18	80.7	1.76	d__Bacteria;p__Bacillota;c__Bacilli;o__Lactobacillales;f__Lactobacillaceae;g__Ligilactobacillus;s__Ligilactobacillus aviarius
META18IMWYN18_HuN-LY-F1_bin.61.strict	G1718	276	2301817	348	8339.92	13283	3921	58747	501	46.07	92.15	1.88	d__Bacteria;p__Bacteroidota;c__Bacteroidia;o__Bacteroidales;f__Muribaculaceae;g__Limisoma;s__Limisoma faecipullorum
HC128	G1719	58	1860266	388	32073.5	296225	124772	366491	78	37.2	99.97	0.04	d__Bacteria;p__Bacillota;c__Bacilli;o__Lactobacillales;f__Lactobacillaceae;g__Pediococcus;s__Pediococcus pentosaceus
MAGs_co_7000	G1720	265	2550201	0	9623.4	12147	4469	96040	1539	33.5	89.51	4.91	d__Bacteria;p__Bacillota;c__Bacilli;o__Lactobacillales;f__Lactobacillaceae;g__Lactobacillus;s__Lactobacillus johnsonii
MAGs_co_828	G1721	120	2846463	0	23720.5	32110	11461	145458	2095	63.13	98.66	0.16	d__Bacteria;p__Desulfobacterota;c__Desulfovibrionia;o__Desulfovibrionales;f__Desulfovibrionaceae;g__Desulfovibrio;s__Desulfovibrio sp944327235
MAGs_co_3381	G1722	351	1920975	773	5472.86	9227	2655	47387	501	41.29	100	2.4	d__Bacteria;p__Bacillota_A;c__Clostridia;o__Oscillospirales;f__Acutalibacteraceae;g__Limousia;s__Limousia pullorum
MAGs_co_6247	G1723	33	2368210	0	71763.9	100774	30410	402091	9371	49.86	93.82	0.34	d__Bacteria;p__Bacillota_A;c__Clostridia;o__UBA1212;f__UBA1255;g__Egerieisoma;s__Egerieisoma faecipullorum
MAGs_co_10718	G1724	339	1649578	52	4866.01	7367	2126	40065	500	46.8	96.48	3.56	d__Bacteria;p__Bacillota_C;c__Negativicutes;o__Acidaminococcales;f__Acidaminococcaceae;g__CAG-266;s__CAG-266 sp000436095
MAGs_co_249	G1725	80	1866869	0	23335.9	31438	11047	96600	3368	47.43	85.09	0.27	d__Bacteria;p__Bacteroidota;c__Bacteroidia;o__Bacteroidales;f__Paludibacteraceae;g__Enterocola;s__Enterocola intestinipullorum
MAGs_co_5564	G1726	110	2167251	0	19702.3	33563	12134	97395	1712	33.87	92.46	1	d__Bacteria;p__Bacillota_C;c__Negativicutes;o__Selenomonadales;f__Selenomonadaceae;g__Megamonas;s__Megamonas hypermegale
META18IMWYN18_JS-SZ-L2_bin.24.permissive	G1727	45	1603336	789	35629.7	111808	33417	235895	500	50.77	92.09	0.1	d__Archaea;p__Halobacteriota;c__Methanomicrobia;o__Methanomicrobiales;f__Methanocorpusculaceae;g__Methanocorpusculum;s__Methanocorpusculum faecipullorum
MAGs_co_4651	G1728	46	3291449	215	71553.2	318370	52467	432082	501	43.34	99.97	0.14	d__Bacteria;p__Bacteroidota;c__Bacteroidia;o__Bacteroidales;f__Barnesiellaceae;g__Barnesiella;s__Barnesiella intestinihominis
AH-SS-F3_bin.26.orig	G1729	277	2058912	0	7432.9	11233	3399	42192	1005	40.67	94.86	0.81	d__Bacteria;p__Bacillota;c__Bacilli;o__Staphylococcales;f__Salinicoccaceae;g__Jeotgalicoccus;s__Jeotgalicoccus aerolatus
MAGs_co_1269	G1730	312	1780742	20	5707.51	8373	2799	36753	500	47.32	94.15	1.57	d__Bacteria;p__Pseudomonadota;c__Alphaproteobacteria;o__RF32;f__CAG-239;g__Scatocola;s__Scatocola faecipullorum
MAGs_co_10548	G1731	108	1816336	0	16817.9	23508	7688	73017	2555	65.21	86.17	3.04	d__Bacteria;p__Bacillota_A;c__Clostridia;o__Oscillospirales;f__Oscillospiraceae;g__Scatomorpha;s__Scatomorpha stercorigallinarum
MAGs_co_11553	G1732	209	2024117	1106	9684.77	17541	6013	89592	505	36.37	81.73	3.69	d__Bacteria;p__Bacillota;c__Bacilli;o__Lactobacillales;f__Enterococcaceae;g__Enterococcus_E;s__Enterococcus_E cecorum_A
MAGs_co_560	G1733	180	2119534	0	11775.2	14478	6327	42302	2711	57.23	90.37	1.86	d__Bacteria;p__Bacillota_A;c__Clostridia;o__Lachnospirales;f__Lachnospiraceae;g__UBA3402;s__UBA3402 sp944380605
MAGs_co_6343	G1734	263	2814995	0	10703.4	16745	4984	57841	1544	47.77	84.6	3.79	d__Bacteria;p__Bacillota_A;c__Clostridia;o__Lachnospirales;f__Lachnospiraceae;g__Mediterraneibacter;s__Mediterraneibacter norwichensis
d7K.bin.55	G1735	327	2627471	0	8035.08	10263	3959	40658	2003	46.46	91.81	0.43	d__Bacteria;p__Bacillota_A;c__Clostridia;o__UBA1381;f__UBA1381;g__Ornithomonoglobus;s__Ornithomonoglobus sp904420525
MAGs_co_2832	G1736	56	3061975	0	54678.1	77467	31248	300176	2490	49.95	85.85	0.1	d__Bacteria;p__Bacteroidota;c__Bacteroidia;o__Bacteroidales;f__Tannerellaceae;g__Parabacteroides;s__Parabacteroides sp944325345
MAGs_co_4000	G1737	306	1689423	29	5520.99	7725	2739	43508	500	34.46	95.05	1.5	d__Bacteria;p__Campylobacterota;c__Campylobacteria;o__Campylobacterales;f__Helicobacteraceae;g__Helicobacter_D;s__Helicobacter_D pullorum
MAGs_co_6195	G1738	129	2581021	0	20007.9	30295	9818	87985	2480	52.99	98.81	0.69	d__Bacteria;p__Bacillota_A;c__Clostridia;o__Lachnospirales;f__Lachnospiraceae;g__HGM12545;s__HGM12545 sp900761925
META18IMWYN18_JS-SZ-L1_bin.42.orig	G1739	138	1872574	0	13569.4	20510	6398	59756	1753	50	89.11	0.24	d__Bacteria;p__Bacteroidota;c__Bacteroidia;o__Bacteroidales;f__UBA932;g__Merdivivens;s__Merdivivens faecigallinarum
MAGs_co_5981	G1740	81	4063494	0	50166.6	72804	26644	488342	3168	51.71	94.37	0.72	d__Bacteria;p__Bacillota_A;c__Clostridia;o__Lachnospirales;f__Lachnospiraceae;g__Eisenbergiella;s__Eisenbergiella intestinigallinarum
MAGs_co_4748	G1741	339	2600872	1778	7672.19	13283	3843	52774	504	48.06	87.59	2.67	d__Bacteria;p__Bacteroidota;c__Bacteroidia;o__Bacteroidales;f__Marinifilaceae;g__Odoribacter;s__Odoribacter faecigallinarum
META18IMWYN18_JS-CZ-LY-F2_bin.26.orig	G1742	328	2667541	0	8132.75	10980	3624	59017	1642	36.07	86.98	4.42	d__Bacteria;p__Bacillota;c__Bacilli;o__Lactobacillales;f__Enterococcaceae;g__Enterococcus_E;s__Enterococcus_E cecorum
MAGs_co_11567	G1743	98	2658419	170	27126.7	120650	24092	248576	507	57.85	89.79	0.7	d__Bacteria;p__Bacillota_A;c__Clostridia;o__Oscillospirales;f__Ruminococcaceae;g__Gemmiger;s__Gemmiger formicilis_B
YE1.bin.100	G1744	158	2361723	0	14947.6	30803	5674	140198	2012	67.7	99.99	0.07	d__Bacteria;p__Actinomycetota;c__Actinomycetia;o__Propionibacteriales;f__Propionibacteriaceae;g__Propionibacterium;s__Propionibacterium freudenreichii
d7B.bin.23	G1745	108	1843447	0	17069	24426	8991	96968	2558	39.04	99.09	4.81	d__Bacteria;p__Bacillota;c__Bacilli;o__Lactobacillales;f__Lactobacillaceae;g__Limosilactobacillus;s__Limosilactobacillus reuteri_E
MAGs_co_1328	G1746	33	2167090	300	65669.4	544862	103454	625129	500	36.43	99.94	0.32	d__Bacteria;p__Cyanobacteriota;c__Vampirovibrionia;o__Gastranaerophilales;f__Gastranaerophilaceae;g__Limenecus;s__Limenecus avicola
MAGs_co_8142	G1747	25	1708722	75	68348.9	108859	49414	230131	619	66.63	92.07	0.95	d__Bacteria;p__Actinomycetota;c__Coriobacteriia;o__Coriobacteriales;f__Atopobiaceae;g__Thermophilibacter;s__Thermophilibacter excrementavium
MAGs_co_12306	G1748	79	1932885	967	24466.9	71335	15314	168094	506	36.55	99.38	0.19	d__Bacteria;p__Cyanobacteriota;c__Vampirovibrionia;o__Gastranaerophilales;f__Gastranaerophilaceae;g__CALUVH01;s__CALUVH01 sp944326465
d7B.bin.14	G1749	493	3604039	0	7310.42	8880	3874	29484	2016	51.11	83.94	1.08	d__Bacteria;p__Pseudomonadota;c__Gammaproteobacteria;o__Enterobacterales;f__Enterobacteriaceae;g__Escherichia;s__Escherichia coli
META18IMWYN18_JS-SZ-L1_bin.13.strict	G1750	401	1826754	553	4555.5	8220	1934	36792	508	47.43	80.96	3.65	d__Bacteria;p__Pseudomonadota;c__Gammaproteobacteria;o__Burkholderiales;f__Burkholderiaceae_A;g__Aphodousia;s__Aphodousia secunda_B
MAGs_co_5025	G1751	126	1288027	21	10222.4	20400	6068	48209	501	58.3	86.08	0.84	d__Bacteria;p__Bacillota_A;c__Clostridia;o__Christensenellales;f__CAG-917;g__Limadaptatus;s__Limadaptatus stercoravium
MAGs_co_2073	G1752	131	1489260	909	11368.4	23609	6615	69491	503	30.46	93.88	0.52	d__Bacteria;p__Campylobacterota;c__Campylobacteria;o__Campylobacterales;f__Campylobacteraceae;g__Campylobacter_D;s__Campylobacter_D jejuni
MAGs_co_10586	G1753	148	1941183	62	13116.1	25236	9257	71962	500	53.62	96.46	1.8	d__Bacteria;p__Bacillota;c__Bacilli;o__Erysipelotrichales;f__Erysipelotrichaceae;g__Merdibacter;s__Merdibacter merdigallinarum
MAGs_co_1797	G1754	30	3480181	0	116006	188165	63174	488506	5231	58.33	99.98	0.88	d__Bacteria;p__Bacteroidota;c__Bacteroidia;o__Bacteroidales;f__Rikenellaceae;g__Alistipes;s__Alistipes finegoldii
MAGs_co_10336	G1755	116	2423949	0	20896.1	28248	10542	102361	3341	47.04	95.99	0.02	d__Bacteria;p__Bacillota_A;c__Clostridia;o__Lachnospirales;f__Lachnospiraceae;g__Sellimonas;s__Sellimonas avistercoris
MAGs_co_8470	G1756	149	2116076	0	14201.9	20489	6970	93555	1881	60.03	85.27	1.66	d__Bacteria;p__Bacillota_A;c__Clostridia;o__Oscillospirales;f__Acutalibacteraceae;g__Acutalibacter;s__Acutalibacter stercoravium
META18IMWYN18_ZJ-TX-F3_bin.51.strict	G1757	149	1290504	50	8661.1	15332	4322	54026	520	58.92	89.04	0.11	d__Bacteria;p__Bacillota_A;c__Clostridia;o__Christensenellales;f__CAG-917;g__Limadaptatus;s__Limadaptatus sp900553825
d35J.bin.75	G1758	66	2569752	0	38935.6	73432	18967	219336	2134	65.1	96.82	0.31	d__Bacteria;p__Bacillota_A;c__Clostridia;o__Oscillospirales;f__Ruminococcaceae;g__Gemmiger;s__Gemmiger stercoravium
META18IMWYN18_HeN-KF-L1_bin.23.orig	G1759	52	2129711	0	40956	80367	20833	214480	2443	29.66	99.87	1.09	d__Bacteria;p__Fusobacteriota;c__Fusobacteriia;o__Fusobacteriales;f__Fusobacteriaceae;g__Fusobacterium_A;s__Fusobacterium_A sp900549465
MAGs_co_3042	G1760	68	2289231	0	33665.2	54139	17675	142871	1640	63.34	89.36	1.43	d__Bacteria;p__Bacteroidota;c__Bacteroidia;o__Bacteroidales;f__Rikenellaceae;g__Alistipes;s__Alistipes merdavium
META18IMWYN18_HuN-ZZ-F1_bin.3.strict	G1761	337	1609745	61	4776.69	6976	2394	30901	502	51.66	93.44	2.65	d__Bacteria;p__Bacillota_A;c__Clostridia;o__Christensenellales;f__UBA3700;g__Alloclostridium;s__Alloclostridium intestinigallinarum
MAGs_co_8459	G1762	258	1763236	0	6834.25	10104	3171	49456	1542	69.23	87.15	2.88	d__Bacteria;p__Verrucomicrobiota;c__Kiritimatiellia;o__RFP12;f__UBA1067;g__Spyradenecus;s__Spyradenecus sp944389585
META18IMWYN18_JS-NJ-L3_bin.36.strict	G1763	130	1320529	705	10157.9	40254	6340	114268	502	33.23	96.57	0.03	d__Bacteria;p__Bacillota_A;c__Clostridia;o__Christensenellales;f__UBA1242;g__UBA7862;s__UBA7862 sp944381205
MAGs_co_7327	G1764	371	2054731	0	5538.36	6964	2708	40865	1518	65.31	82.98	1.51	d__Bacteria;p__Actinomycetota;c__Actinomycetia;o__Actinomycetales;f__Micrococcaceae;g__Rothia;s__
MAGs_co_4734	G1765	186	2273550	0	12223.4	18781	5779	52801	1531	51.52	83.6	1.19	d__Bacteria;p__Bacteroidota;c__Bacteroidia;o__Bacteroidales;f__UBA932;g__Cryptobacteroides;s__Cryptobacteroides intestinavium
MAGs_co_5211	G1766	484	1803375	2282	3725.98	5300	2014	24796	500	62.83	81.18	1.3	d__Bacteria;p__Bacillota_A;c__Clostridia;o__Oscillospirales;f__Acutalibacteraceae;g__Acutalibacter;s__Acutalibacter ornithocaccae
MAGs_co_5996	G1767	30	2324506	0	77483.5	177673	33876	249012	1235	49.62	99.78	0.06	d__Bacteria;p__Bacillota_A;c__Clostridia;o__Oscillospirales;f__Acutalibacteraceae;g__Fimenecus;s__Fimenecus excrementavium
MAGs_co_11637	G1768	251	1628999	341	6490.04	11239	3513	76865	504	29.24	83.19	4.68	d__Bacteria;p__Bacillota;c__Bacilli;o__Erysipelotrichales;f__Coprobacillaceae;g__Thomasclavelia;s__
MAGs_co_11378	G1769	37	2231782	0	60318.4	65779	31955	376771	5887	63.27	86.02	2.79	d__Bacteria;p__Bacteroidota;c__Bacteroidia;o__Bacteroidales;f__Rikenellaceae;g__Alistipes;s__Alistipes merdavium
MAGs_co_2683	G1770	234	2845896	0	12162	20170	4745	94756	1513	36.15	99.96	3.85	d__Bacteria;p__Bacillota;c__Bacilli;o__Lactobacillales;f__Enterococcaceae;g__Enterococcus_E;s__Enterococcus_E cecorum
MAGs_co_11931	G1771	134	3537076	0	26396.1	44567	11937	112588	2228	48.46	97	3.25	d__Bacteria;p__Bacillota_A;c__Clostridia;o__Lachnospirales;f__Lachnospiraceae;g__Fimimorpha;s__Fimimorpha excrementavium
MAGs_co_2387	G1772	72	1897598	0	26355.5	40903	15426	125693	1562	57.31	90.72	1.19	d__Bacteria;p__Bacillota_A;c__Clostridia;o__Oscillospirales;f__Butyricicoccaceae;g__Agathobaculum;s__Agathobaculum intestinipullorum
MAGs_co_4950	G1773	114	1656722	0	14532.6	23038	6935	82795	1966	51	94.82	1.93	d__Bacteria;p__Bacteroidota;c__Bacteroidia;o__Bacteroidales;f__UBA932;g__Coprenecus;s__Coprenecus stercoripullorum
MAGs_co_7113	G1774	92	1405746	1201	15279.9	39460	8488	128335	520	51.09	85.85	0.13	d__Archaea;p__Halobacteriota;c__Methanomicrobia;o__Methanomicrobiales;f__Methanocorpusculaceae;g__Methanocorpusculum;s__Methanocorpusculum faecipullorum
MAGs_co_3251	G1775	49	1693021	0	34551.4	61208	14556	281416	1216	39.38	100	0.37	d__Bacteria;p__Pseudomonadota;c__Alphaproteobacteria;o__RF32;f__CAG-239;g__HGM16780;s__HGM16780 sp944391615
MAGs_co_12004	G1776	146	2394179	0	16398.5	23079	8226	79343	1429	53.06	95.02	0.03	d__Bacteria;p__Bacteroidota;c__Bacteroidia;o__Bacteroidales;f__Bacteroidaceae;g__Avibacteroides;s__Avibacteroides avistercoris
MAGs_co_9772	G1777	367	2060397	0	5614.16	7970	2775	26753	1001	46.69	94.18	2.17	d__Bacteria;p__Bacillota_A;c__Clostridia;o__Lachnospirales;f__Anaerotignaceae;g__Metalachnospira;s__Metalachnospira gallinarum
META18IMWYN18_HuN-LY-F1_bin.127.orig	G1778	19	2519874	0	132625	299542	70375	584201	3496	57.17	99.61	0.37	d__Bacteria;p__Bacteroidota;c__Bacteroidia;o__Bacteroidales;f__Rikenellaceae;g__Alistipes;s__Alistipes merdipullorum
MAGs_co_3076	G1779	256	2510542	0	9806.8	14282	4939	41266	1125	54.23	94.75	2.43	d__Bacteria;p__Bacillota_A;c__Clostridia;o__Lachnospirales;f__Lachnospiraceae;g__Eisenbergiella;s__Eisenbergiella sp944380095
MAGs_co_7205	G1780	54	2871946	0	53184.2	87027	23659	299709	3720	63.13	94.19	0.62	d__Bacteria;p__Bacillota_A;c__Clostridia;o__Christensenellales;f__CAG-74;g__Faecivicinus;s__Faecivicinus avistercoris
MAGs_co_3438	G1781	193	2489783	0	12900.4	15951	6508	60636	2811	51.43	80.93	2.76	d__Bacteria;p__Bacillota_A;c__Clostridia;o__Lachnospirales;f__Lachnospiraceae;g__Mediterraneibacter;s__Mediterraneibacter caccavium
MAGs_co_6379	G1782	264	3160409	0	11971.2	25514	6086	95964	500	45.99	93.63	0.02	d__Bacteria;p__Bacillota_A;c__Clostridia;o__Lachnospirales;f__Lachnospiraceae;g__Blautia;s__Blautia pullistercoris
HL3.bin.16	G1783	115	2273875	0	19772.8	30958	8880	90077	2427	53.2	94.48	0.62	d__Bacteria;p__Bacteroidota;c__Bacteroidia;o__Bacteroidales;f__Bacteroidaceae;g__Avibacteroides;s__Avibacteroides avistercoris
MAGs_co_1462	G1784	104	2800302	0	26926	46972	12788	82666	2662	49.4	91.41	0.94	d__Bacteria;p__Bacillota_A;c__Clostridia;o__Lachnospirales;f__Lachnospiraceae;g__Mediterraneibacter;s__Mediterraneibacter faecavium
MAGs_co_7454	G1785	431	4155963	5001	9642.61	20533	5041	104735	501	44.28	80.26	0.34	d__Bacteria;p__Bacteroidota;c__Bacteroidia;o__Bacteroidales;f__Bacteroidaceae;g__Bacteroides;s__Bacteroides thetaiotaomicron
MAGs_co_1683	G1786	234	2630597	81	11241.9	17140	5556	80310	549	53.11	95.02	1	d__Bacteria;p__Bacteroidota;c__Bacteroidia;o__Bacteroidales;f__Barnesiellaceae;g__Barnesiella;s__Barnesiella viscericola
HE4.bin.27	G1787	33	2339017	0	70879.3	104445	40299	210313	3994	62.95	91.07	0.4	d__Bacteria;p__Bacteroidota;c__Bacteroidia;o__Bacteroidales;f__Rikenellaceae;g__Alistipes;s__Alistipes excrementigallinarum
MAGs_co_11085	G1788	319	1630134	80	5110.14	10560	2478	34830	503	62.83	94.65	3.56	d__Bacteria;p__Verrucomicrobiota;c__Verrucomicrobiae;o__Opitutales;f__UBA953;g__Spyradosoma;s__Spyradosoma merdigallinarum
MAGs_co_10618	G1789	586	2562250	31	4372.44	5867	2300	24368	506	46.22	80.15	2.3	d__Bacteria;p__Bacillota_A;c__Clostridia;o__Lachnospirales;f__Lachnospiraceae;g__Blautia;s__Blautia stercorigallinarum
MAGs_co_1926	G1790	674	2549820	0	3783.12	4345	2029	20821	1501	53.89	85.88	3.62	d__Bacteria;p__Bacillota_A;c__Clostridia;o__Lachnospirales;f__Lachnospiraceae;g__Pullilachnospira;s__Pullilachnospira stercoravium
MAGs_co_12315	G1791	303	1968122	0	6495.45	8086	3124	46824	1527	62.48	84.95	1.08	d__Bacteria;p__Bacillota_A;c__Clostridia;o__Oscillospirales;f__Acutalibacteraceae;g__UBA1417;s__UBA1417 sp900552925
MAGs_co_8895	G1792	116	1938756	257	16713.4	60670	15839	186241	500	65.48	92.06	0.05	d__Bacteria;p__Actinomycetota;c__Actinomycetia;o__Mycobacteriales;f__Mycobacteriaceae;g__Corynebacterium;s__Corynebacterium intestinavium
d1N.bin.68	G1793	76	1887916	0	24841	37459	11466	136120	2721	55.11	89.76	0.32	d__Bacteria;p__Bacteroidota;c__Bacteroidia;o__Bacteroidales;f__Rikenellaceae;g__Alistipes;s__Alistipes putredinis
MAGs_co_5562	G1794	126	1655598	0	13139.7	19495	6998	81782	1160	46.25	84.83	0.15	d__Bacteria;p__Bacteroidota;c__Bacteroidia;o__Bacteroidales;f__UBA932;g__Egerieousia;s__Egerieousia sp944325445
MAGs_co_696	G1795	606	3154188	0	5204.93	6220	2544	33220	1513	49.07	80.89	4.39	d__Bacteria;p__Bacteroidota;c__Bacteroidia;o__Bacteroidales;f__Bacteroidaceae;g__Phocaeicola;s__Phocaeicola excrementipullorum
META18IMWYN18_ZJ-HY-F1_bin.7.strict	G1796	531	2532589	130	4769.47	7688	2106	25516	509	54.9	88.25	0.96	d__Bacteria;p__Actinomycetota;c__Actinomycetia;o__Mycobacteriales;f__Mycobacteriaceae;g__Corynebacterium;s__Corynebacterium stationis
MAGs_co_8158	G1797	165	1593488	0	9657.5	13471	4459	51626	2183	49.2	94.48	0.66	d__Bacteria;p__Spirochaetota;c__Spirochaetia;o__Sphaerochaetales;f__Sphaerochaetaceae;g__Ornithospirochaeta;s__Ornithospirochaeta sp944389975
MAGs_co_4015	G1798	313	2771424	0	8854.39	13534	3932	44900	1321	56.06	87.18	0.68	d__Bacteria;p__Bacteroidota;c__Bacteroidia;o__Bacteroidales;f__Bacteroidaceae;g__Prevotella;s__Prevotella sp944320355
MAGs_co_3596	G1799	46	1856223	0	40352.7	64834	22331	145349	2038	49.52	97.81	0.06	d__Bacteria;p__Bacteroidota;c__Bacteroidia;o__Bacteroidales;f__UBA932;g__Merdivivens;s__Merdivivens faecigallinarum
MAGs_co_11738	G1800	172	1517943	0	8825.25	12340	4411	70137	1721	38.78	83.69	0.65	d__Bacteria;p__Bacillota;c__Bacilli;o__Lactobacillales;f__Lactobacillaceae;g__Limosilactobacillus;s__Limosilactobacillus reuteri_E
MAGs_co_7465	G1801	307	2904809	0	9461.92	14403	4342	57673	1510	46.69	97.54	3.45	d__Bacteria;p__Bacillota_A;c__Clostridia;o__Lachnospirales;f__Lachnospiraceae;g__Mediterraneibacter;s__Mediterraneibacter gallistercoris
HE4.bin.18	G1802	46	2173643	0	47253.1	79123	23623	294213	2427	59.51	100	0.43	d__Bacteria;p__Bacillota_A;c__Clostridia;o__Oscillospirales;f__Oscillospiraceae;g__Enterenecus;s__Enterenecus faecium
MAGs_co_5223	G1803	40	3094330	0	77358.2	128409	42423	294278	6219	49.2	99.73	0	d__Bacteria;p__Bacteroidota;c__Bacteroidia;o__Bacteroidales;f__Bacteroidaceae;g__Prevotella;s__Prevotella lascolaii
MAGs_co_3741	G1804	183	1574422	49	8603.4	15784	5530	86900	504	42.27	82.56	2.27	d__Bacteria;p__Bacillota;c__Bacilli;o__Lactobacillales;f__Lactobacillaceae;g__Ligilactobacillus;s__Ligilactobacillus agilis
MAGs_co_4817	G1805	234	2341435	0	10006.1	13519	4907	57597	1771	43.44	90.37	3.42	d__Bacteria;p__Bacillota;c__Bacilli;o__Erysipelotrichales;f__Coprobacillaceae;g__Fimiplasma;s__Fimiplasma intestinipullorum
MAGs_co_50	G1806	436	1970269	0	4518.97	6141	2084	30222	1005	45.17	91.63	4.19	d__Bacteria;p__Pseudomonadota;c__Gammaproteobacteria;o__Burkholderiales;f__Burkholderiaceae_C;g__Oligella;s__Oligella ureolytica
MAGs_co_8926	G1807	84	1353183	0	16109.3	29310	8100	98314	1003	40.84	88.25	0.12	d__Bacteria;p__Bacillota;c__Bacilli;o__Lactobacillales;f__Lactobacillaceae;g__Ligilactobacillus;s__Ligilactobacillus aviarius_B
d7J.bin.30	G1808	416	2292524	0	5510.88	6660	2870	22409	2003	63.08	86.92	3.02	d__Bacteria;p__Bacillota_A;c__Clostridia;o__Oscillospirales;f__Oscillospiraceae;g__Lawsonibacter;s__Lawsonibacter sp900545895
MAGs_co_5037	G1809	78	2342729	0	30035	42471	18037	130927	2384	49.76	97.2	0.28	d__Bacteria;p__Bacteroidota;c__Bacteroidia;o__Bacteroidales;f__P3;g__Pullibacteroides;s__
MAGs_co_3036	G1810	79	2423156	0	30672.9	45366	17613	146954	1625	57.46	96.1	0.69	d__Bacteria;p__Bacteroidota;c__Bacteroidia;o__Bacteroidales;f__Rikenellaceae;g__Alistipes;s__Alistipes merdipullorum
YP6.bin.196	G1811	253	1544075	0	6103.06	7441	3433	26444	2011	48.34	81.61	1.37	d__Bacteria;p__Bacillota_A;c__Clostridia;o__Oscillospirales;f__Butyricicoccaceae;g__SIG471;s__SIG471 sp905199135
MAGs_co_5362	G1812	117	2436355	19	20823.5	43288	13165	144393	508	61.05	91.6	2.26	d__Bacteria;p__Bacillota_A;c__Clostridia;o__Oscillospirales;f__Oscillospiraceae;g__Scatomorpha;s__Scatomorpha merdavium
MAGs_co_4572	G1813	27	885063	0	32780.1	54099	16066	101146	1579	43.81	97.51	0.2	d__Bacteria;p__Pseudomonadota;c__Alphaproteobacteria;o__Rs-D84;f__Rs-D84;g__Enterousia;s__Enterousia avistercoris
MAGs_co_2464	G1814	41	1629554	0	39745.2	61094	20626	151405	1198	58.45	96.7	0	d__Bacteria;p__Bacillota_A;c__Clostridia;o__Christensenellales;f__CAG-917;g__Limadaptatus;s__Limadaptatus sp944372795
MAGs_co_9337	G1815	127	1982758	0	15612.3	26092	7487	88221	1678	65.95	82.73	3	d__Bacteria;p__Actinomycetota;c__Coriobacteriia;o__Coriobacteriales;f__Atopobiaceae;g__Thermophilibacter;s__
MAGs_co_8892	G1816	233	2653683	0	11389.2	15007	5431	52287	2454	49.96	85.41	1.17	d__Bacteria;p__Bacillota_A;c__Clostridia;o__Lachnospirales;f__Lachnospiraceae;g__Fusicatenibacter;s__Fusicatenibacter sp900543115
MAGs_co_3790	G1817	188	2969946	0	15797.6	20319	7780	78503	2616	48.78	89.44	4.41	d__Bacteria;p__Bacillota_A;c__Clostridia;o__Lachnospirales;f__Lachnospiraceae;g__Mediterraneibacter;s__Mediterraneibacter vanvlietii
MAGs_co_6059	G1818	51	4737124	0	92884.8	166869	65209	450729	1554	68.64	100	0.01	d__Bacteria;p__Pseudomonadota;c__Alphaproteobacteria;o__Rhizobiales;f__Beijerinckiaceae;g__Methylobacterium;s__Methylobacterium populi_B
META18IMWYN18_GD-HS-F3_bin.39.strict	G1819	798	2816676	171	3529.67	5199	1595	24912	501	50.78	84.34	3.73	d__Bacteria;p__Bacteroidota;c__Bacteroidia;o__Bacteroidales;f__Tannerellaceae;g__Parabacteroides;s__
MAGs_co_5567	G1820	97	2891842	0	29812.8	57291	14528	202020	1755	63.16	100	0.19	d__Bacteria;p__Desulfobacterota;c__Desulfovibrionia;o__Desulfovibrionales;f__Desulfovibrionaceae;g__Desulfovibrio;s__Desulfovibrio sp900556755
META18IMWYN18_JS-CZ-F2_bin.13.orig	G1821	110	1233869	0	11217	17451	4915	60165	1796	29.52	82.59	0.8	d__Bacteria;p__Bacillota_A;c__Clostridia;o__TANB77;f__CAG-508;g__CAG-793;s__
META18IMWYN18_ZJ-HN-L3_bin.35.orig	G1822	510	2471625	0	4846.32	6699	2369	26181	1019	45.89	81.24	2.5	d__Bacteria;p__Bacteroidota;c__Bacteroidia;o__Bacteroidales;f__Marinifilaceae;g__CALUMT01;s__CALUMT01 sp944321845
MAGs_co_5245	G1823	35	1696693	0	48476.9	90041	25382	209940	1816	33.92	99.93	0.12	d__Bacteria;p__Campylobacterota;c__Campylobacteria;o__Campylobacterales;f__Campylobacteraceae;g__Campylobacter_D;s__Campylobacter_D avium
HE6.bin.50	G1824	58	1516058	0	26138.9	41185	14178	84321	2104	58.07	94.42	0	d__Bacteria;p__Bacillota_A;c__Clostridia;o__Christensenellales;f__Borkfalkiaceae;g__Gallimonas;s__Gallimonas sp944367465
MAGs_co_12183	G1825	260	2106764	0	8102.94	11781	3881	33577	1508	63.05	90.11	3.52	d__Bacteria;p__Bacillota_A;c__Clostridia;o__Oscillospirales;f__Oscillospiraceae;g__Scatomorpha;s__
META18IMWYN18_JS-CZ-F1_bin.16.strict	G1826	87	2504086	0	28782.6	66595	16262	142151	506	51.89	96.31	0.38	d__Bacteria;p__Bacillota;c__Bacilli;o__Erysipelotrichales;f__Erysipelotrichaceae;g__Merdibacter;s__Merdibacter merdavium
MAGs_co_11336	G1827	448	1871221	0	4176.83	4739	2259	18798	1501	62.46	92.19	2.86	d__Bacteria;p__Bacillota_A;c__Clostridia;o__Oscillospirales;f__Acutalibacteraceae;g__Acutalibacter;s__Acutalibacter ornithocaccae
META18IMWYN18_HeN-TZ-F1_bin.9.orig	G1828	82	2570400	0	31346.3	48159	14818	215763	1480	39.69	99.99	0.17	d__Bacteria;p__Pseudomonadota;c__Gammaproteobacteria;o__Enterobacterales_A;f__Pasteurellaceae;g__Gallibacterium;s__Gallibacterium anatis
MAGs_co_11722	G1829	202	1809798	1642	8959.4	19370	4912	75103	500	51.17	92.81	1.62	d__Bacteria;p__Bacillota_A;c__Clostridia;o__Christensenellales;f__Borkfalkiaceae;g__Coproplasma;s__Coproplasma stercoripullorum
META18IMWYN18_SD-BX-F3_bin.21.strict	G1830	206	1420598	40	6896.11	10548	3524	36047	500	35.7	80.74	2.09	d__Bacteria;p__Cyanobacteriota;c__Vampirovibrionia;o__Gastranaerophilales;f__RUG14156;g__Galligastranaerophilus;s__Galligastranaerophilus intestinavium
MAGs_co_2444	G1831	14	929864	239	66418.9	920992	920992	920992	504	38.75	98.07	0.01	d__Bacteria;p__Pseudomonadota;c__Alphaproteobacteria;o__Rs-D84;f__Rs-D84;g__Enterousia;s__Enterousia avicola
MAGs_co_6660	G1832	41	2305957	0	56242.9	96577	28302	174374	4493	59.13	100	0.44	d__Bacteria;p__Bacillota_A;c__Clostridia;o__Oscillospirales;f__Oscillospiraceae;g__Enterenecus;s__Enterenecus faecium
YP8.bin.87	G1833	40	1735436	0	43385.9	59990	26346	132594	2607	54.97	100	0.12	d__Bacteria;p__Bacillota_A;c__Clostridia;o__Oscillospirales;f__QAKW01;g__QAKW01;s__QAKW01 sp944387895
MAGs_co_7416	G1834	28	1939722	0	69275.8	129022	42597	214387	4504	53.8	99.93	0.32	d__Bacteria;p__Bacillota;c__Bacilli;o__Lactobacillales;f__Lactobacillaceae;g__Limosilactobacillus;s__Limosilactobacillus intestinigallinarum
MAGs_co_11278	G1835	309	3037810	0	9831.1	14056	4806	72170	1539	60.95	99.79	0.35	d__Bacteria;p__Desulfobacterota;c__Desulfovibrionia;o__Desulfovibrionales;f__Desulfovibrionaceae;g__Desulfovibrio;s__Desulfovibrio intestinigallinarum
HL6.bin.63	G1836	76	1700551	0	22375.7	34067	9934	114829	2331	41.32	94.28	0.05	d__Bacteria;p__Bacillota;c__Bacilli;o__Lactobacillales;f__Streptococcaceae;g__Streptococcus;s__
HL6.bin.36	G1837	159	1350289	0	8492.38	11156	4151	60357	2010	38.33	93.49	0.02	d__Bacteria;p__Campylobacterota;c__Campylobacteria;o__Campylobacterales;f__Helicobacteraceae;g__Helicobacter_G;s__Helicobacter_G avistercoris
MAGs_co_5728	G1838	616	2691972	0	4370.08	5429	2167	26385	1509	72.62	87.18	2.69	d__Bacteria;p__Actinomycetota;c__Actinomycetia;o__Actinomycetales;f__Cellulomonadaceae;g__Flavimobilis;s__Flavimobilis rhizosphaerae
MAGs_co_1361	G1839	62	1364199	188	22003.2	38434	15135	113542	523	51.5	83.44	0.83	d__Bacteria;p__Elusimicrobiota;c__Elusimicrobia;o__Elusimicrobiales;f__Elusimicrobiaceae;g__UBA1436;s__UBA1436 sp944324635
MAGs_co_9402	G1840	131	1932265	0	14750.1	20652	7731	53720	1433	50.22	98.9	1.5	d__Bacteria;p__Bacillota_A;c__Clostridia;o__Oscillospirales;f__Acutalibacteraceae;g__Fimenecus;s__Fimenecus excrementavium
MAGs_co_5100	G1841	231	1939429	2932	8395.8	29243	7670	118761	500	56.32	97.86	1.15	d__Bacteria;p__Bacillota_A;c__Clostridia;o__Oscillospirales;f__Oscillospiraceae;g__Faecousia;s__
MAGs_co_8405	G1842	192	2538418	0	13220.9	22300	6218	54049	1525	62.85	89.27	2.75	d__Bacteria;p__Bacillota_A;c__Clostridia;o__Oscillospirales;f__Ruminococcaceae;g__Gemmiger_A;s__Gemmiger_A avium
MAGs_co_5076	G1843	199	3945015	0	19824.2	31992	10179	112433	1087	53.29	95.91	0.47	d__Bacteria;p__Pseudomonadota;c__Gammaproteobacteria;o__Enterobacterales_A;f__Succinivibrionaceae;g__Anaerobiospirillum;s__Anaerobiospirillum sp944390115
MAGs_co_9929	G1844	428	3044468	0	7113.24	8257	3942	33292	1813	65.73	81.63	3.33	d__Bacteria;p__Actinomycetota;c__Actinomycetia;o__Actinomycetales;f__Micrococcaceae;g__Nesterenkonia;s__Nesterenkonia stercoripullorum
HPI7.bin.89	G1845	142	2727597	0	19208.4	30199	8898	133705	2037	64.66	94.99	1.43	d__Bacteria;p__Desulfobacterota;c__Desulfovibrionia;o__Desulfovibrionales;f__Desulfovibrionaceae;g__Desulfovibrio;s__Desulfovibrio gallistercoris
MAGs_co_5574	G1846	14	1605941	0	114710	153461	59588	608173	6088	49.35	99.93	0.14	d__Bacteria;p__Bacteroidota;c__Bacteroidia;o__Bacteroidales;f__Rikenellaceae;g__Tidjanibacter;s__Tidjanibacter sp944326085
MAGs_co_7613	G1847	118	2231080	0	18907.5	33024	8409	100782	1626	63.44	90.24	1.03	d__Bacteria;p__Bacillota_A;c__Clostridia;o__Oscillospirales;f__Ruminococcaceae;g__Gemmiger;s__Gemmiger avistercoris
META18IMWYN18_ZJ-JX-L1_bin.85.orig	G1848	42	1906592	0	45395.1	128327	30231	257722	1029	47.85	96.74	0.55	d__Bacteria;p__Bacillota_A;c__Clostridia;o__Christensenellales;f__DTU072;g__Stercoripulliclostridium_A;s__Stercoripulliclostridium_A merdigallinarum
MAGs_co_9120	G1849	537	5095514	443	9488.85	19537	5066	74248	502	39.33	84.91	3.63	d__Bacteria;p__Bacillota;c__Bacilli;o__Paenibacillales;f__Paenibacillaceae;g__Pristimantibacillus;s__Pristimantibacillus intestinavium
MAGs_co_7518	G1850	56	2408221	0	43003.9	55637	26975	207243	2018	50.74	91.82	0.44	d__Bacteria;p__Bacillota_A;c__Clostridia;o__Oscillospirales;f__Ruminococcaceae;g__Ruthenibacterium;s__Ruthenibacterium avium
META18IMWYN18_JS-SZ-L2_bin.46.orig	G1851	147	1947751	0	13250	30367	4634	82190	1125	43.33	95.58	0.28	d__Bacteria;p__Bacillota_A;c__Clostridia;o__Christensenellales;f__UBA3700;g__RACS-045;s__
MAGs_co_9589	G1852	467	2266106	0	4852.48	6275	2450	25816	1014	53.03	91.3	3.34	d__Bacteria;p__Bacillota_A;c__Clostridia;o__Lachnospirales;f__Lachnospiraceae;g__Copromonas;s__Copromonas avistercoris
MAGs_co_5228	G1853	337	1947350	4000	5778.49	12873	2891	66383	500	32.26	94.1	1.47	d__Bacteria;p__Bacillota_C;c__Negativicutes;o__Selenomonadales;f__Selenomonadaceae;g__Megamonas;s__Megamonas funiformis
MAGs_co_4139	G1854	381	2114338	0	5549.44	7160	2637	23803	1501	62.9	92.11	4.35	d__Bacteria;p__Bacillota_A;c__Clostridia;o__Oscillospirales;f__Oscillospiraceae;g__Evtepia;s__Evtepia excrementipullorum
MAGs_co_2905	G1855	164	3196341	0	19489.9	31857	8581	98301	1745	47.24	86.33	0.07	d__Bacteria;p__Bacteroidota;c__Bacteroidia;o__Bacteroidales;f__Bacteroidaceae;g__Phocaeicola;s__Phocaeicola salanitronis
MAGs_co_2989	G1856	227	2101241	0	9256.57	39546	2867	130630	1006	50.7	91.68	0.89	d__Bacteria;p__Bacillota_A;c__Clostridia;o__Christensenellales;f__Borkfalkiaceae;g__Coproplasma;s__Coproplasma sp944354125
MAGs_co_3816	G1857	637	2658518	0	4173.5	4959	2165	23760	1513	65.02	90.41	2.56	d__Bacteria;p__Bacillota_A;c__Clostridia;o__Oscillospirales;f__Oscillospiraceae;g__Flavonifractor;s__Flavonifractor avistercoris
GX-QX-L2_bin.4.strict	G1858	520	2280011	576	4384.64	8115	1811	25107	500	60.98	91.09	3.2	d__Bacteria;p__Pseudomonadota;c__Gammaproteobacteria;o__Burkholderiales;f__Burkholderiaceae_B;g__Comamonas;s__Comamonas denitrificans_A
MAGs_co_4498	G1859	443	2304330	330	5201.65	8875	2750	51660	503	55.08	90.74	1.34	d__Bacteria;p__Pseudomonadota;c__Gammaproteobacteria;o__Burkholderiales;f__Neisseriaceae;g__Neisseria;s__Neisseria suis
MAGs_co_5365	G1860	64	2828947	0	44202.3	75194	24578	202913	2074	55.69	98.17	0.12	d__Bacteria;p__Desulfobacterota;c__Desulfovibrionia;o__Desulfovibrionales;f__Desulfovibrionaceae;g__Mailhella;s__Mailhella merdavium
HE5.bin.41	G1861	230	1829600	0	7954.78	11021	3532	39556	2004	25.91	98.87	4.41	d__Bacteria;p__Bacillota_A;c__Clostridia;o__TANB77;f__CAG-508;g__CAG-269;s__CAG-269 sp944386685
META18IMWYN18_JS-CZ-F1_bin.42.strict	G1862	39	1055627	110	27067.4	70005	15714	133674	515	34.46	100	0.3	d__Bacteria;p__Bacillota_A;c__Clostridia;o__Christensenellales;f__UBA1242;g__Caccovivens;s__Caccovivens sp905195085
MAGs_co_1902	G1863	303	1294671	0	4272.84	5710	2188	21467	1006	55.5	83.14	0.06	d__Bacteria;p__Bacillota_A;c__Clostridia;o__Christensenellales;f__UBA3700;g__Caccalectryoclostridium;s__Caccalectryoclostridium excrementigallinarum
MAGs_co_836	G1864	905	3814416	1662	4214.82	5661	1975	36812	504	45.54	80.34	1.84	d__Bacteria;p__Bacteroidota;c__Bacteroidia;o__Bacteroidales;f__Tannerellaceae;g__Parabacteroides;s__Parabacteroides distasonis
HL8.bin.17	G1865	180	2218450	0	12324.7	18005	5830	50175	2038	52.56	92.1	2.95	d__Bacteria;p__Bacteroidota;c__Bacteroidia;o__Bacteroidales;f__UBA932;g__Cryptobacteroides;s__Cryptobacteroides faecavium
MAGs_co_8772	G1866	18	911013	0	50611.8	97193	28182	249674	2023	39.33	87.99	0.02	d__Bacteria;p__Pseudomonadota;c__Alphaproteobacteria;o__Rs-D84;f__Rs-D84;g__Enterousia;s__Enterousia sp944390125
GX-QX-L1_bin.2.orig	G1867	61	896632	0	14698.9	22145	6910	96992	1682	23.71	95.54	0	d__Bacteria;p__Bacillota;c__Bacilli;o__Mycoplasmatales;f__Mycoplasmoidaceae;g__Malacoplasma;s__
HE7.bin.46	G1868	98	2076628	0	21190.1	35356	11975	124793	2252	41.01	96.37	0.3	d__Archaea;p__Methanobacteriota;c__Methanobacteria;o__Methanobacteriales;f__Methanobacteriaceae;g__Methanobacterium_A;s__Methanobacterium_A sp002067325
META18IMWYN18_ZJ-LA-F2_bin.21.orig	G1869	647	3258332	0	5036.06	6573	2430	51126	1008	64.67	81.68	4.64	d__Bacteria;p__Actinomycetota;c__Actinomycetia;o__Actinomycetales;f__Brevibacteriaceae;g__Brevibacterium;s__Brevibacterium epidermidis
YP8.bin.75	G1870	237	3236499	0	13656.1	20695	6127	68866	2031	43.49	93.8	0.42	d__Bacteria;p__Bacteroidota;c__Bacteroidia;o__Bacteroidales;f__Bacteroidaceae;g__43-108;s__43-108 sp001915545
MAGs_co_6830	G1871	415	1780334	0	4289.96	5554	2191	53243	1001	61.91	90.83	2.06	d__Bacteria;p__Verrucomicrobiota;c__Verrucomicrobiae;o__Opitutales;f__UBA953;g__Spyradosoma;s__Spyradosoma merdigallinarum
MAGs_co_10858	G1872	303	1646622	0	5434.4	6594	2842	26331	1530	60.79	83.54	1.61	d__Bacteria;p__Bacillota_A;c__Clostridia;o__Oscillospirales;f__Oscillospiraceae;g__Heteroscilispira;s__Heteroscilispira lomanii
MAGs_co_4799	G1873	253	2895859	0	11446.1	16423	5119	94291	1290	54.27	98.93	1.42	d__Bacteria;p__Bacteroidota;c__Bacteroidia;o__Bacteroidales;f__Barnesiellaceae;g__Barnesiella;s__Barnesiella merdigallinarum
MAGs_co_4889	G1874	75	1525253	0	20336.7	38628	9032	124461	2170	32.33	81.63	0.12	d__Bacteria;p__Bacillota;c__Bacilli;o__Lactobacillales;f__Lactobacillaceae;g__Ligilactobacillus;s__Ligilactobacillus salivarius
MAGs_co_11747	G1875	148	2486162	607	16798.4	64242	22457	383875	503	53.04	90.53	0.21	d__Bacteria;p__Bacillota_A;c__Clostridia;o__Oscillospirales;f__Acutalibacteraceae;g__Heritagella;s__Heritagella sp905215105
MAGs_co_2999	G1876	723	2019115	0	2792.69	3269	1473	23674	1001	65.23	82.52	1.17	d__Bacteria;p__Bacillota_A;c__Clostridia;o__Oscillospirales;f__Ruminococcaceae;g__Faecalibacterium;s__Faecalibacterium gallistercoris
MAGs_co_4822	G1877	34	1914290	0	56302.7	112910	45468	336922	1107	35.32	99.78	0.49	d__Bacteria;p__Cyanobacteriota;c__Vampirovibrionia;o__Gastranaerophilales;f__RUG14156;g__Galligastranaerophilus_A;s__Galligastranaerophilus_A gallistercoris
HPIII2.bin.33	G1878	47	1177899	0	25061.7	41431	13170	101527	2016	35.55	95.23	0	d__Bacteria;p__Bacillota;c__Bacilli;o__Lactobacillales;f__Lactobacillaceae;g__F6-6636;s__F6-6636 sp018883675
MAGs_co_5451	G1879	148	2509161	440	16953.8	76457	18631	234596	500	52.09	95.89	1.35	d__Bacteria;p__Bacillota;c__Bacilli;o__Erysipelotrichales;f__Erysipelotrichaceae;g__Merdibacter;s__Merdibacter merdavium
GX-XN-L3_bin.30.permissive	G1880	69	1540550	50	22326.8	55495	17385	198688	501	30.04	93	1.24	d__Archaea;p__Methanobacteriota;c__Methanobacteria;o__Methanobacteriales;f__Methanobacteriaceae;g__Methanobrevibacter_A;s__Methanobrevibacter_A woesei
MAGs_co_8688	G1881	193	1718741	0	8905.39	11003	4517	41678	2183	48.22	82.5	1.22	d__Bacteria;p__Bacillota_A;c__Clostridia;o__Peptostreptococcales;f__Anaerovoracaceae;g__Fimisoma;s__Fimisoma avicola
META18IMWYN18_JS-NJ-L3_bin.69.orig	G1882	113	2074891	0	18361.9	67761	8165	214229	1009	51.53	97.97	1.3	d__Bacteria;p__Bacteroidota;c__Bacteroidia;o__Bacteroidales;f__UBA932;g__Merdivivens;s__Merdivivens sp002358965
HE5.bin.50	G1883	102	1361103	0	13344.1	22044	5912	100101	2169	54.85	91.13	0.36	d__Bacteria;p__Actinomycetota;c__Actinomycetia;o__Actinomycetales;f__Bifidobacteriaceae;g__Aeriscardovia;s__Aeriscardovia aeriphila
MAGs_co_1276	G1884	550	3130625	0	5692.05	7995	2694	36374	1010	49.95	100	3.26	d__Bacteria;p__Bacteroidota;c__Bacteroidia;o__Bacteroidales;f__Tannerellaceae;g__Parabacteroides;s__Parabacteroides intestinipullorum
MAGs_co_5767	G1885	269	2241046	0	8331.03	11004	4356	51358	1330	54.52	90.61	0.86	d__Bacteria;p__Bacillota_A;c__Clostridia;o__Lachnospirales;f__Lachnospiraceae;g__HGM12545;s__HGM12545 sp900761925
d28D.bin.11	G1886	263	2030598	0	7720.9	10729	3590	59920	2049	54.91	81.95	0.06	d__Bacteria;p__Actinomycetota;c__Actinomycetia;o__Mycobacteriales;f__Mycobacteriaceae;g__Corynebacterium;s__Corynebacterium stationis
MAGs_co_2725	G1887	124	1643946	6215	13257.6	39785	8785	107371	500	49.25	93.98	2.5	d__Bacteria;p__Bacillota_A;c__Clostridia;o__Lachnospirales;f__Lachnospiraceae;g__Avilachnospira;s__Avilachnospira avicola
MAGs_co_1593	G1888	167	1633354	731	9780.56	26494	7008	64310	500	48.53	88.95	1.95	d__Bacteria;p__Bacillota_A;c__Clostridia;o__Christensenellales;f__DTU072;g__Stercoripulliclostridium_A;s__Stercoripulliclostridium_A merdigallinarum
d28B.bin.21	G1889	309	2053955	0	6647.1	8420	3185	38023	2060	64.69	81.81	2.32	d__Bacteria;p__Bacillota_A;c__Clostridia;o__Oscillospirales;f__Ruminococcaceae;g__Faecalibacterium;s__Faecalibacterium gallistercoris
MAGs_co_7913	G1890	214	2619924	0	12242.6	17252	5775	76138	1520	51.53	91.97	0.26	d__Bacteria;p__Bacillota_A;c__Clostridia;o__Lachnospirales;f__Lachnospiraceae;g__Merdisoma;s__Merdisoma faecalis
MAGs_co_91	G1891	314	2591776	0	8254.06	12114	3824	91629	1502	46.56	97.48	1.19	d__Bacteria;p__Bacillota_A;c__Clostridia;o__Lachnospirales;f__Lachnospiraceae;g__Sellimonas;s__Sellimonas avistercoris
MAGs_co_7228	G1892	154	2310773	3096	15005	25440	8321	113733	502	55.45	82.57	1.09	d__Bacteria;p__Bacillota_A;c__Clostridia;o__Lachnospirales;f__Lachnospiraceae;g__Lachnoclostridium_B;s__Lachnoclostridium_B sp002160985
MAGs_co_9671	G1893	119	1524891	0	12814.2	15014	6841	56611	2496	54.67	83.06	0.43	d__Bacteria;p__Bacillota_A;c__Clostridia;o__Oscillospirales;f__Ruminococcaceae;g__UBA3818;s__UBA3818 sp944382905
MAGs_co_3119	G1894	171	2312374	0	13522.7	18612	6832	49126	2694	46.87	90.64	1.23	d__Bacteria;p__Bacillota_A;c__Clostridia;o__Lachnospirales;f__Lachnospiraceae;g__Sellimonas;s__Sellimonas avistercoris
META18IMWYN18_HuN-LY-F1_bin.41.orig	G1895	232	3391945	0	14620.5	19058	6970	79286	2528	46.2	87.38	4.31	d__Bacteria;p__Bacteroidota;c__Bacteroidia;o__Bacteroidales;f__Bacteroidaceae;g__Phocaeicola;s__Phocaeicola intestinalis
MAGs_co_5302	G1896	387	2147304	100	5548.59	9147	2775	27702	500	63.73	91.11	0.81	d__Bacteria;p__Verrucomicrobiota;c__Kiritimatiellia;o__RFP12;f__UBA1067;g__Spyradenecus;s__Spyradenecus sp944389545
MAGs_co_4416	G1897	318	1993529	0	6268.96	8897	2890	50867	1133	56.28	85.21	1.24	d__Bacteria;p__Bacillota_A;c__Clostridia;o__Oscillospirales;f__Butyricicoccaceae;g__Pseudobutyricicoccus;s__Pseudobutyricicoccus sp016901775
MAGs_co_7498	G1898	28	2934024	0	104787	192238	130897	452659	2366	39.59	98.53	0.22	d__Bacteria;p__Bacteroidota;c__Bacteroidia;o__Bacteroidales;f__Bacteroidaceae;g__Avibacteroides;s__
MAGs_co_4513	G1899	64	1563587	0	24431	34125	12271	106444	1983	42.85	92.54	0.38	d__Bacteria;p__Bacillota_A;c__Clostridia;o__Peptostreptococcales;f__Anaerovoracaceae;g__Gallibacter;s__
MAGs_co_10873	G1900	279	1675400	0	6005.02	7245	3064	43668	1551	55.66	82.53	1.49	d__Bacteria;p__Bacillota_A;c__Clostridia;o__Oscillospirales;f__Acutalibacteraceae;g__Fimenecus;s__Fimenecus stercoravium
[truncated: 8,090 more rows]
