# Supplementary material for: Genome-centric investigation of bile acid-metabolizing microbiota in chickens and their association with Eimeria tenella and Salmonella typhimurium infections
Source: Front Vet Sci. 2025 Oct 17;12:1669620. doi: 10.3389/fvets.2025.1669620 (PMC12575232; doi:10.3389/fvets.2025.1669620)
Supplement: SUPPLEMENTARY TABLE 3 — List of 8,009 genomes involved in bile acid transformation pathways, including gene annotations for BSH, 7α-HSDH, and baiB. [file Table_3.XLSX]

## Sheet: Sheet1
Supplementary Table 3. List of 8,009 genomes involved in bile acid transformation pathways, including gene annotations for BSH, 7α-HSDH, and baiB.
Bin ID	Genome Name	Phylum	Class	Order	Family	Genus	Species	K22606	K00076	K01442	K15868	K22604	K22605	K07007	K15873	K15870	K23231
MAGs_co_11108	G2611	Actinomycetota	Coriobacteriia	Coriobacteriales	Atopobiaceae	Thermophilibacter	Thermophilibacter mediterraneus	2	0	1	0	0	1	0	0	1	0
MAGs_co_3079	G9954	Actinomycetota	Coriobacteriia	Coriobacteriales	Eggerthellaceae	Rubneribacter	Rubneribacter badeniensis	2	0	0	0	0	0	1	0	0	0
MAGs_co_9120	G1849	Bacillota	Bacilli	Paenibacillales	Paenibacillaceae	Pristimantibacillus	Pristimantibacillus intestinavium	2	0	1	0	0	0	1	0	0	0
MAGs_co_3717	G8549	Bacillota_A	Clostridia	Lachnospirales	Lachnospiraceae	Blautia	Blautia stercorigallinarum	2	0	1	0	0	0	1	0	0	0
MAGs_co_7790	G4699	Bacillota_A	Clostridia	Lachnospirales	Lachnospiraceae	Blautia	Blautia stercorigallinarum	2	0	1	0	0	0	1	0	0	0
MAGs_co_1973	G0489	Bacillota_A	Clostridia	Lachnospirales	Lachnospiraceae	Blautia	Blautia avicola	2	0	1	0	0	0	2	0	0	0
META18IMWYN18_JS-CZ-F1_bin.46.orig	G5571	Bacillota_A	Clostridia	Lachnospirales	Lachnospiraceae	Blautia	Blautia stercorigallinarum	2	0	1	0	0	0	2	0	0	0
MAGs_co_8659	G9699	Bacillota_A	Clostridia	Lachnospirales	Lachnospiraceae	Blautia	Blautia stercorigallinarum	2	0	1	0	0	0	2	0	0	0
MAGs_co_10618	G1789	Bacillota_A	Clostridia	Lachnospirales	Lachnospiraceae	Blautia	Blautia stercorigallinarum	2	0	1	0	0	0	2	0	0	0
YP2.bin.159	G3596	Bacillota	Bacilli	Erysipelotrichales	Erysipelotrichaceae	Merdibacter	Merdibacter merdigallinarum	2	0	0	0	0	0	0	0	0	0
d3G.bin.23	G1302	Bacillota	Bacilli	Bacillales	Planococcaceae	Psychrobacillus	Unidentified	2	0	0	0	0	0	1	0	0	0
MAGs_co_1700	G8531	Bacillota	Bacilli	Lactobacillales	Lactobacillaceae	Ligilactobacillus	Ligilactobacillus excrementavium	2	0	0	0	0	0	0	0	0	0
MAGs_co_3506	G8214	Bacillota	Bacilli	Lactobacillales	Lactobacillaceae	Ligilactobacillus	Ligilactobacillus excrementavium	2	0	0	0	0	0	0	0	0	0
MAGs_co_10164	G1594	Bacillota	Bacilli	Lactobacillales	Aerococcaceae	Aerococcus	Aerococcus urinaeequi	2	0	0	0	0	0	0	0	0	0
MAGs_co_9520	G2673	Actinomycetota	Actinomycetia	Propionibacteriales	Propionibacteriaceae	Unidentified	Unidentified	1	0	0	0	0	0	0	0	0	0
MAGs_co_2723	G7733	Actinomycetota	Actinomycetia	Actinomycetales	Microbacteriaceae	Microbacterium	Unidentified	1	0	0	0	2	0	0	0	0	0
MAGs_co_10964	G1344	Actinomycetota	Coriobacteriia	Coriobacteriales	Atopobiaceae	Thermophilibacter	Thermophilibacter pullicola	1	0	1	0	0	1	0	1	1	0
MAGs_co_9337	G1815	Actinomycetota	Coriobacteriia	Coriobacteriales	Atopobiaceae	Thermophilibacter	Unidentified	1	0	1	0	0	0	0	1	0	0
MAGs_co_11676	G0697	Actinomycetota	Coriobacteriia	Coriobacteriales	Atopobiaceae	Thermophilibacter	Thermophilibacter avistercoris	1	0	1	0	0	0	1	1	0	1
MAGs_co_9259	G0058	Actinomycetota	Coriobacteriia	Coriobacteriales	Atopobiaceae	Thermophilibacter	Thermophilibacter timonensis	1	0	1	0	0	0	0	0	0	0
MAGs_co_8294	G2169	Actinomycetota	Coriobacteriia	Coriobacteriales	Atopobiaceae	Thermophilibacter	Thermophilibacter timonensis	1	0	1	0	0	0	0	0	0	0
MAGs_co_3167	G9650	Actinomycetota	Coriobacteriia	Coriobacteriales	Atopobiaceae	Thermophilibacter	Thermophilibacter excrementavium	1	0	2	0	0	0	1	0	0	0
MAGs_co_10527	G1482	Actinomycetota	Coriobacteriia	Coriobacteriales	Atopobiaceae	Thermophilibacter	Thermophilibacter stercoravium	1	0	1	0	0	1	0	0	0	0
MAGs_co_12276	G7310	Actinomycetota	Coriobacteriia	Coriobacteriales	Atopobiaceae	Thermophilibacter	Thermophilibacter stercoravium	1	0	1	0	0	1	0	0	0	0
MAGs_co_5371	G9861	Actinomycetota	Coriobacteriia	Coriobacteriales	Atopobiaceae	Thermophilibacter	Thermophilibacter mediterraneus	1	0	2	0	0	1	0	0	1	0
MAGs_co_6795	G4430	Actinomycetota	Coriobacteriia	Coriobacteriales	Atopobiaceae	Thermophilibacter	Thermophilibacter mediterraneus	1	0	1	0	0	1	0	0	1	0
META18IMWYN18_HuN-FR-L3_bin.12.orig	G0513	Actinomycetota	Coriobacteriia	Coriobacteriales	Atopobiaceae	Thermophilibacter	Thermophilibacter sp944322145	1	0	1	0	0	0	0	1	1	0
MAGs_co_8300	G9533	Actinomycetota	Coriobacteriia	Coriobacteriales	Atopobiaceae	Thermophilibacter	Thermophilibacter sp944322145	1	0	1	0	0	0	0	1	1	0
META19IMWYN04_GD-DG-L3_bin.27.strict	G3886	Actinomycetota	Coriobacteriia	Coriobacteriales	Atopobiaceae	Thermophilibacter	Thermophilibacter sp944322145	1	0	0	0	0	0	0	0	1	0
HL5.bin.52	G0580	Actinomycetota	Coriobacteriia	Coriobacteriales	Atopobiaceae	Thermophilibacter	Thermophilibacter sp944320975	1	0	1	0	0	0	0	0	2	0
MAGs_co_11512	G8138	Actinomycetota	Coriobacteriia	Coriobacteriales	Atopobiaceae	Thermophilibacter	Thermophilibacter sp944322145	1	0	1	0	0	0	0	1	1	0
MAGs_co_1439	G8924	Actinomycetota	Coriobacteriia	Coriobacteriales	Atopobiaceae	Thermophilibacter	Thermophilibacter sp944322145	1	0	1	0	0	0	0	1	1	0
MAGs_co_3215	G8942	Actinomycetota	Coriobacteriia	Coriobacteriales	Atopobiaceae	Thermophilibacter	Thermophilibacter sp944322145	1	0	1	0	0	0	0	1	0	0
MAGs_co_11054	G1136	Actinomycetota	Coriobacteriia	Coriobacteriales	Atopobiaceae	Thermophilibacter	Thermophilibacter sp944322145	1	0	1	0	0	0	0	1	0	0
MAGs_co_717	G0746	Actinomycetota	Coriobacteriia	Coriobacteriales	Atopobiaceae	Thermophilibacter	Unidentified	1	0	1	0	0	0	0	1	1	0
GX-XN-F3_bin.9.permissive	G6354	Actinomycetota	Coriobacteriia	Coriobacteriales	Atopobiaceae	Thermophilibacter	Unidentified	1	0	1	0	0	0	0	1	1	0
HE7.bin.35	G5115	Actinomycetota	Coriobacteriia	Coriobacteriales	Atopobiaceae	UBA1367	Unidentified	1	0	0	0	0	0	1	0	0	0
MAGs_co_1785	G2019	Actinomycetota	Coriobacteriia	Coriobacteriales	Eggerthellaceae	Rubneribacter	Rubneribacter badeniensis	1	0	0	0	1	0	1	0	0	0
MAGs_co_9836	G8516	Actinomycetota	Coriobacteriia	Coriobacteriales	Eggerthellaceae	Rubneribacter	Rubneribacter badeniensis	1	0	0	0	1	0	1	0	0	0
MAGs_co_10615	G9788	Actinomycetota	Coriobacteriia	Coriobacteriales	Eggerthellaceae	Rubneribacter	Rubneribacter badeniensis	1	0	0	0	1	0	1	0	0	0
MAGs_co_3810	G8665	Actinomycetota	Coriobacteriia	Coriobacteriales	Eggerthellaceae	Rubneribacter	Rubneribacter badeniensis	1	0	0	0	1	0	1	0	0	0
MAGs_co_11777	G5510	Actinomycetota	Coriobacteriia	Coriobacteriales	Eggerthellaceae	Rubneribacter	Rubneribacter badeniensis	1	0	0	0	1	0	2	0	0	0
MAGs_co_7361	G4216	Actinomycetota	Coriobacteriia	Coriobacteriales	Eggerthellaceae	Rubneribacter	Rubneribacter badeniensis	1	0	0	0	1	0	0	0	0	0
MAGs_co_10094	G7334	Actinomycetota	Coriobacteriia	Coriobacteriales	Eggerthellaceae	Rubneribacter	Rubneribacter badeniensis	1	0	0	0	1	0	1	0	0	0
MAGs_co_1189	G8910	Actinomycetota	Coriobacteriia	Coriobacteriales	Eggerthellaceae	Rubneribacter	Rubneribacter badeniensis	1	0	0	0	1	0	0	0	0	0
MAGs_co_3555	G2092	Actinomycetota	Coriobacteriia	Coriobacteriales	Eggerthellaceae	Rubneribacter	Rubneribacter badeniensis	1	0	0	0	1	0	1	0	0	0
MAGs_co_6115	G6122	Actinomycetota	Coriobacteriia	Coriobacteriales	Eggerthellaceae	Rubneribacter	Rubneribacter badeniensis	1	0	0	0	1	0	1	0	0	0
MAGs_co_2152	G2118	Actinomycetota	Coriobacteriia	Coriobacteriales	Eggerthellaceae	Rubneribacter	Rubneribacter badeniensis	1	0	0	0	1	0	0	0	0	0
MAGs_co_6789	G1239	Actinomycetota	Coriobacteriia	Coriobacteriales	Eggerthellaceae	Rubneribacter	Rubneribacter badeniensis	1	0	0	0	1	0	1	0	0	0
MAGs_co_4636	G7015	Actinomycetota	Coriobacteriia	Coriobacteriales	Eggerthellaceae	Rubneribacter	Rubneribacter badeniensis	1	0	0	0	1	0	1	0	0	0
MAGs_co_6094	G9460	Actinomycetota	Coriobacteriia	Coriobacteriales	Eggerthellaceae	Rubneribacter	Rubneribacter badeniensis	1	0	0	0	0	0	0	0	0	0
MAGs_co_2967	G3601	Actinomycetota	Coriobacteriia	Coriobacteriales	Eggerthellaceae	Rubneribacter	Rubneribacter badeniensis	1	0	0	0	1	0	1	0	0	0
MAGs_co_8302	G9192	Actinomycetota	Coriobacteriia	Coriobacteriales	Eggerthellaceae	Rubneribacter	Rubneribacter badeniensis	1	0	0	0	1	0	1	0	0	0
MAGs_co_7792	G3722	Actinomycetota	Coriobacteriia	Coriobacteriales	Eggerthellaceae	Rubneribacter	Rubneribacter badeniensis	1	0	0	0	1	0	1	0	0	0
MAGs_co_12188	G8477	Actinomycetota	Coriobacteriia	Coriobacteriales	Eggerthellaceae	Rubneribacter	Rubneribacter badeniensis	1	0	0	0	1	0	1	0	0	0
MAGs_co_9486	G2945	Actinomycetota	Coriobacteriia	Coriobacteriales	Eggerthellaceae	Rubneribacter	Rubneribacter badeniensis	1	0	0	0	1	0	1	0	0	0
MAGs_co_5831	G8770	Actinomycetota	Coriobacteriia	Coriobacteriales	Eggerthellaceae	Rubneribacter	Rubneribacter badeniensis	1	0	0	0	1	0	0	0	0	0
MAGs_co_2614	G2421	Actinomycetota	Coriobacteriia	Coriobacteriales	Eggerthellaceae	Rubneribacter	Rubneribacter badeniensis	1	0	0	0	1	0	1	0	0	0
MAGs_co_1659	G2100	Actinomycetota	Coriobacteriia	Coriobacteriales	Eggerthellaceae	Rubneribacter	Rubneribacter badeniensis	1	0	0	0	1	0	0	0	0	0
MAGs_co_8004	G9316	Actinomycetota	Coriobacteriia	Coriobacteriales	Eggerthellaceae	Rubneribacter	Rubneribacter badeniensis	1	0	0	0	1	0	0	0	0	0
MAGs_co_10017	G6776	Actinomycetota	Coriobacteriia	Coriobacteriales	Eggerthellaceae	Rubneribacter	Rubneribacter badeniensis	1	0	0	0	1	0	0	0	0	0
d7K.bin.34	G9947	Actinomycetota	Coriobacteriia	Coriobacteriales	Eggerthellaceae	Rubneribacter	Rubneribacter badeniensis	1	0	0	0	1	0	0	0	0	0
MAGs_co_5481	G1230	Actinomycetota	Coriobacteriia	Coriobacteriales	Eggerthellaceae	Rubneribacter	Rubneribacter badeniensis	1	0	0	0	1	0	2	0	0	0
MAGs_co_2215	G6172	Actinomycetota	Coriobacteriia	Coriobacteriales	Eggerthellaceae	Rubneribacter	Rubneribacter badeniensis	1	0	0	0	1	0	1	0	0	0
MAGs_co_7532	G6023	Actinomycetota	Coriobacteriia	Coriobacteriales	Eggerthellaceae	Rubneribacter	Rubneribacter badeniensis	1	0	0	0	1	0	1	0	0	0
MAGs_co_8757	G4670	Actinomycetota	Coriobacteriia	Coriobacteriales	Eggerthellaceae	Rubneribacter	Rubneribacter badeniensis	1	0	0	0	2	0	1	0	0	0
MAGs_co_11843	G4954	Actinomycetota	Coriobacteriia	Coriobacteriales	Eggerthellaceae	Rubneribacter	Rubneribacter badeniensis	1	0	0	0	1	0	1	0	0	0
MAGs_co_7335	G0517	Actinomycetota	Coriobacteriia	Coriobacteriales	Eggerthellaceae	Rubneribacter	Rubneribacter badeniensis	1	0	0	0	1	0	1	0	0	0
MAGs_co_2276	G5801	Actinomycetota	Coriobacteriia	Coriobacteriales	Eggerthellaceae	Rubneribacter	Rubneribacter badeniensis	1	0	0	0	1	0	1	0	0	0
MAGs_co_11896	G5802	Actinomycetota	Coriobacteriia	Coriobacteriales	Eggerthellaceae	Gordonibacter	Gordonibacter urolithinfaciens	1	0	0	0	1	0	1	0	0	0
MAGs_co_6767	G8230	Actinomycetota	Coriobacteriia	Coriobacteriales	Eggerthellaceae	Gordonibacter	Gordonibacter urolithinfaciens	1	0	0	0	1	0	1	0	0	0
MAGs_co_3375	G2192	Bacillota	Bacilli	Bacillales	Planococcaceae	Sporosarcina	Sporosarcina psychrophila_B	1	0	0	0	0	0	1	0	0	0
MAGs_co_6323	G5609	Bacillota_A	Clostridia	Christensenellales	CAG-917	CAG-917	CAG-917 sp000437555	1	0	0	0	0	0	1	0	0	0
MAGs_co_6009	G8875	Bacillota_A	Clostridia	Christensenellales	CAG-917	CAG-917	CAG-917 sp944332995	1	0	0	0	0	0	1	0	0	0
MAGs_co_9802	G9051	Bacillota_A	Clostridia	Christensenellales	CAG-917	CAG-917	CAG-917 sp944332995	1	0	0	0	0	0	0	0	0	0
META18IMWYN18_HuN-FR-L3_bin.68.strict	G0471	Bacillota_A	Clostridia	Christensenellales	CAG-917	CAG-917	CAG-917 sp000437555	1	0	0	0	0	0	2	0	0	0
MAGs_co_7526	G6596	Bacillota_A	Clostridia	Christensenellales	CAG-917	CAG-917	CAG-917 sp000437555	1	0	0	0	0	0	2	0	0	0
MAGs_co_11662	G9833	Bacillota_A	Clostridia	Christensenellales	CAG-917	CAG-917	CAG-917 sp944332995	1	0	0	0	0	0	1	0	0	0
MAGs_co_8054	G2214	Bacillota_A	Clostridia	Christensenellales	CAG-917	CAG-917	CAG-917 sp944332995	1	0	0	0	0	0	1	0	0	0
MAGs_co_11357	G1118	Bacillota_A	Clostridia	Christensenellales	CAG-917	CAG-917	CAG-917 sp944332995	1	0	0	0	0	0	1	0	0	0
MAGs_co_10578	G6191	Bacillota_A	Clostridia	Christensenellales	CAG-917	CAG-917	CAG-917 sp944332995	1	0	0	0	0	0	2	0	0	0
META18IMWYN18_HeN-KF-L2_bin.5.strict	G3350	Bacillota_A	Clostridia	Christensenellales	CAG-917	CAG-917	CAG-917 sp944332995	1	0	0	0	0	0	1	0	0	0
d3J.bin.17	G3309	Bacillota	Bacilli	Bacillales	Planococcaceae	Sporosarcina	Sporosarcina psychrophila_A	1	0	1	0	0	0	1	0	0	0
MAGs_co_4779	G8733	Bacillota	Bacilli	Staphylococcales	Salinicoccaceae	Salinicoccus	Salinicoccus merdavium	1	0	0	0	0	0	1	0	0	0
META18IMWYN18_HuN-LY-F3_bin.24.strict	G7738	Bacillota	Bacilli	Staphylococcales	Salinicoccaceae	Salinicoccus	Salinicoccus merdavium	1	1	0	0	0	0	1	0	0	0
d21J.bin.39	G7918	Bacillota_A	Clostridia	Tissierellales	Peptoniphilaceae	Gallicola	Gallicola sp012798975	1	0	0	0	0	0	2	0	0	0
MAGs_co_9415	G1009	Bacillota_A	Clostridia	Lachnospirales	Lachnospiraceae	Lachnoclostridium_B	Lachnoclostridium_B sp000765215	1	0	1	0	0	1	2	0	0	0
MAGs_co_6812	G1597	Bacillota_A	Clostridia	Lachnospirales	Lachnospiraceae	Lachnoclostridium_B	Lachnoclostridium_B sp000765215	1	0	1	0	0	1	4	0	0	0
MAGs_co_6200	G3793	Bacillota_A	Clostridia	Lachnospirales	Lachnospiraceae	Mediterraneibacter	Mediterraneibacter avicola	1	0	1	0	0	0	1	0	0	0
MAGs_co_2449	G0080	Bacillota_A	Clostridia	Lachnospirales	Lachnospiraceae	Blautia_A	Blautia_A intestinigallinarum	1	0	0	0	0	0	2	0	0	0
d35L.bin.39	G2286	Bacillota_A	Clostridia	Lachnospirales	Lachnospiraceae	Blautia_A	Blautia_A intestinigallinarum	1	0	1	0	0	0	0	0	0	0
MAGs_co_6784	G3317	Bacillota_A	Clostridia	Lachnospirales	Lachnospiraceae	Lachnospira	Lachnospira sp944381165	1	0	1	0	0	1	2	0	0	0
HL1.bin.158	G4488	Bacillota_A	Clostridia	Lachnospirales	Lachnospiraceae	Eisenbergiella	Eisenbergiella sp944380025	1	0	1	0	0	1	2	0	0	0
MAGs_co_440	G1191	Bacillota_A	Clostridia	Lachnospirales	Lachnospiraceae	Eisenbergiella	Eisenbergiella merdavium	1	0	0	0	0	1	2	0	0	0
MAGs_co_12304	G8171	Bacillota_A	Clostridia	Lachnospirales	Lachnospiraceae	Eisenbergiella	Eisenbergiella stercoravium	1	0	1	0	0	1	2	0	0	0
MAGs_co_2035	G3389	Bacillota_A	Clostridia	Lachnospirales	Lachnospiraceae	Eisenbergiella	Eisenbergiella stercoravium	1	0	1	0	0	1	2	0	0	0
MAGs_co_8337	G6056	Bacillota_A	Clostridia	Lachnospirales	Lachnospiraceae	Blautia	Blautia stercorigallinarum	1	0	1	0	0	0	2	0	0	0
MAGs_co_5970	G4926	Bacillota_A	Clostridia	Lachnospirales	Lachnospiraceae	Blautia	Blautia stercorigallinarum	1	0	1	0	0	0	2	0	0	0
MAGs_co_4163	G8891	Bacillota_A	Clostridia	Lachnospirales	Lachnospiraceae	Blautia	Blautia stercorigallinarum	1	0	1	0	0	0	2	0	0	0
MAGs_co_11419	G6478	Bacillota_A	Clostridia	Lachnospirales	Lachnospiraceae	Blautia	Blautia stercorigallinarum	1	0	1	0	0	0	2	0	0	0
MAGs_co_6305	G3117	Bacillota_A	Clostridia	Lachnospirales	Lachnospiraceae	Blautia_A	Blautia_A faecigallinarum	1	0	1	0	0	0	2	0	0	0
MAGs_co_4383	G5585	Bacillota_A	Clostridia	Lachnospirales	Lachnospiraceae	Blautia_A	Blautia_A faecigallinarum	1	0	1	0	0	0	2	0	0	0
MAGs_co_6804	G0481	Bacillota_A	Clostridia	Lachnospirales	Lachnospiraceae	Blautia_A	Blautia_A excrementipullorum	1	0	1	0	0	0	2	0	0	0
MAGs_co_6002	G8718	Bacillota_A	Clostridia	Lachnospirales	Lachnospiraceae	Blautia_A	Blautia_A intestinavium	1	0	0	0	0	0	2	0	0	0
MAGs_co_10302	G6725	Bacillota_A	Clostridia	Lachnospirales	Lachnospiraceae	Egerieimonas	Egerieimonas intestinavium	1	0	0	0	0	0	2	0	0	0
MAGs_co_1459	G3708	Bacillota_A	Clostridia	Lachnospirales	Lachnospiraceae	Egerieimonas	Egerieimonas intestinavium	1	0	0	0	0	0	2	0	0	0
MAGs_co_3995	G2295	Bacillota_A	Clostridia	Lachnospirales	Lachnospiraceae	Eubacterium_I	Eubacterium_I sp944380065	1	0	0	0	0	1	2	0	0	0
MAGs_co_9162	G7405	Bacillota_A	Clostridia	Lachnospirales	Lachnospiraceae	Merdisoma	Merdisoma sp944383645	1	0	0	0	0	0	1	0	0	0
MAGs_co_4582	G1160	Bacillota_A	Clostridia	Lachnospirales	Lachnospiraceae	Merdisoma	Merdisoma faecalis	1	0	0	0	0	0	2	0	0	0
MAGs_co_10623	G1943	Bacillota_A	Clostridia	Lachnospirales	Lachnospiraceae	Merdisoma	Merdisoma faecalis	1	0	0	0	0	0	2	0	0	0
MAGs_co_10892	G3153	Bacillota_A	Clostridia	Lachnospirales	Lachnospiraceae	Merdisoma	Merdisoma faecalis	1	0	0	0	0	0	1	0	0	0
d7J.bin.59	G3292	Bacillota_A	Clostridia	Lachnospirales	Lachnospiraceae	Merdisoma	Merdisoma faecalis	1	0	0	0	0	0	2	0	0	0
MAGs_co_11269	G9368	Bacillota_A	Clostridia	Lachnospirales	Lachnospiraceae	Merdisoma	Merdisoma faecalis	1	0	0	0	0	0	2	0	0	0
MAGs_co_10539	G3462	Bacillota_A	Clostridia	Lachnospirales	Lachnospiraceae	Merdisoma	Merdisoma faecalis	1	0	0	0	0	0	2	0	0	0
MAGs_co_3124	G5476	Bacillota_A	Clostridia	Lachnospirales	Lachnospiraceae	Merdisoma	Merdisoma faecalis	1	0	0	0	0	0	2	0	0	0
MAGs_co_7241	G3694	Bacillota_A	Clostridia	Lachnospirales	Lachnospiraceae	Merdisoma	Merdisoma faecalis	1	0	0	0	0	0	1	0	0	0
MAGs_co_5874	G8081	Bacillota_A	Clostridia	Lachnospirales	Lachnospiraceae	Merdisoma	Merdisoma faecalis	1	0	0	0	0	0	2	0	0	0
MAGs_co_11721	G2109	Bacillota_A	Clostridia	Lachnospirales	Lachnospiraceae	Merdisoma	Merdisoma faecalis	1	0	0	0	0	0	1	0	0	0
MAGs_co_9297	G3889	Bacillota_A	Clostridia	Lachnospirales	Lachnospiraceae	Merdisoma	Merdisoma faecalis	1	0	0	0	0	0	1	0	0	0
META18IMWYN18_HuN-ZZ-F1_bin.36.strict	G5727	Bacillota_A	Clostridia	Lachnospirales	Lachnospiraceae	Merdisoma	Merdisoma faecalis	1	0	0	0	0	0	2	0	0	0
MAGs_co_6155	G0623	Bacillota_A	Clostridia	Lachnospirales	Lachnospiraceae	Merdisoma	Merdisoma faecalis	1	0	0	0	0	0	1	0	0	0
d35J.bin.39	G1018	Bacillota_A	Clostridia	Lachnospirales	Lachnospiraceae	Merdisoma	Merdisoma sp002160825	1	0	0	0	0	0	2	0	0	0
MAGs_co_8951	G5693	Bacillota_A	Clostridia	Oscillospirales	Acutalibacteraceae	Heritagella	Heritagella sp905200265	1	0	0	0	0	0	1	0	0	0
MAGs_co_9512	G0633	Bacillota	Bacilli	Erysipelotrichales	Erysipelotrichaceae	Clostridium_AQ	Clostridium_AQ innocuum	1	0	0	0	0	0	0	1	1	0
MAGs_co_6763	G0341	Bacillota_A	Clostridia	Christensenellales	CAG-314	Heteroclostridium	Heteroclostridium caecigallinarum	1	0	0	0	0	0	2	0	0	0
MAGs_co_5812	G6293	Bacillota_A	Clostridia	Christensenellales	CAG-314	Heteroclostridium	Heteroclostridium caecigallinarum	1	0	0	0	0	0	2	0	0	0
MAGs_co_309	G7584	Bacillota_A	Clostridia	Christensenellales	CAG-314	Heteroclostridium	Heteroclostridium caecigallinarum	1	0	0	0	0	0	2	0	0	0
MAGs_co_3228	G9341	Bacillota_A	Clostridia	Christensenellales	CAG-314	Heteroclostridium	Heteroclostridium caecigallinarum	1	0	0	0	0	0	2	0	0	0
META18IMWYN18_HuN-HT-F1_bin.94.strict	G3598	Bacillota_A	Clostridia	Christensenellales	CAG-314	Heteroclostridium	Heteroclostridium caecigallinarum	1	0	0	0	0	0	1	0	0	0
MAGs_co_2724	G9971	Bacillota_A	Clostridia	Christensenellales	CAG-314	Heteroclostridium	Heteroclostridium caecigallinarum	1	0	0	0	0	0	3	0	0	0
MAGs_co_2682	G1207	Bacillota_A	Clostridia	Oscillospirales	Butyricicoccaceae	Agathobaculum	Agathobaculum sp944380985	1	0	0	0	0	0	0	0	0	0
MAGs_co_5003	G0586	Pseudomonadota	Gammaproteobacteria	Enterobacterales_A	Aeromonadaceae	Oceanisphaera	Oceanisphaera sp012518835	1	1	2	0	0	0	0	0	0	0
HE4.bin.139	G3724	Bacillota_A	Clostridia	Oscillospirales	Oscillospiraceae	Scatomorpha	Scatomorpha stercorigallinarum	1	0	0	0	0	0	2	0	0	0
MAGs_co_7817	G7288	Bacillota_A	Clostridia	Oscillospirales	Ruminococcaceae	Gemmiger	Gemmiger avistercoris	1	0	1	0	0	0	0	0	0	0
MAGs_co_2680	G6960	Bacillota_A	Clostridia	Oscillospirales	Oscillospiraceae	Faecousia	Faecousia excrementipullorum	1	0	0	0	0	0	1	0	0	0
d28A.bin.57	G4037	Bacillota_A	Clostridia	Oscillospirales	Oscillospiraceae	Faecousia	Faecousia excrementipullorum	1	0	0	0	0	0	1	0	0	0
MAGs_co_12294	G1962	Bacillota_A	Clostridia	Oscillospirales	Oscillospiraceae	Faecousia	Faecousia excrementipullorum	1	0	0	0	0	0	2	0	0	0
META18IMWYN18_ZJ-TX-F1_bin.29.orig	G8784	Bacillota_A	Clostridia	Oscillospirales	Oscillospiraceae	Faecousia	Faecousia excrementipullorum	1	0	0	0	0	0	1	0	0	0
MAGs_co_10014	G4010	Bacillota_A	Clostridia	Oscillospirales	Oscillospiraceae	Faecousia	Faecousia excrementipullorum	1	0	0	0	0	0	1	0	0	0
META18IMWYN18_ZJ-HN-F3_bin.6.strict	G1625	Bacillota_A	Clostridia	Oscillospirales	Oscillospiraceae	Faecousia	Faecousia excrementipullorum	1	0	0	0	0	0	2	0	0	0
MAGs_co_6748	G3479	Bacillota_A	Clostridia	Oscillospirales	Oscillospiraceae	Faecousia	Faecousia excrementipullorum	1	0	0	0	0	0	1	0	0	0
MAGs_co_8017	G9610	Bacillota_A	Clostridia	Oscillospirales	Oscillospiraceae	Faecousia	Faecousia excrementipullorum	1	0	0	0	0	0	1	0	0	0
GX-RX-L3_bin.49.strict	G0585	Bacillota_A	Clostridia	Oscillospirales	Oscillospiraceae	Faecousia	Faecousia excrementigallinarum	1	0	0	0	0	0	1	0	0	0
META18IMWYN18_SD-BX-F3_bin.12.orig	G3831	Bacillota_A	Clostridia	Oscillospirales	Oscillospiraceae	Faecousia	Faecousia excrementigallinarum	1	0	0	0	0	0	2	0	0	0
MAGs_co_1650	G5753	Bacillota_A	Clostridia	Oscillospirales	Oscillospiraceae	Faecousia	Faecousia excrementigallinarum	1	0	0	0	0	0	1	0	0	0
MAGs_co_9282	G6886	Bacillota_A	Clostridia	Oscillospirales	Oscillospiraceae	Faecousia	Faecousia excrementigallinarum	1	0	0	0	0	0	1	0	0	0
MAGs_co_3929	G2340	Bacillota_A	Clostridia	Oscillospirales	Oscillospiraceae	Faecousia	Unidentified	1	0	0	0	0	0	1	0	0	0
MAGs_co_5100	G1841	Bacillota_A	Clostridia	Oscillospirales	Oscillospiraceae	Faecousia	Unidentified	1	0	0	0	0	0	1	0	0	0
MAGs_co_6603	G5204	Bacillota_A	Clostridia	Oscillospirales	Oscillospiraceae	Faecousia	Unidentified	1	0	0	0	0	0	1	0	0	0
META18IMWYN18_HeN-KF-L1_bin.48.orig	G8666	Bacillota_A	Clostridia	Oscillospirales	Oscillospiraceae	Faecousia	Faecousia excrementipullorum	1	0	0	0	0	0	1	0	0	0
META18IMWYN18_ZJ-TX-F3_bin.38.strict	G9128	Bacillota_A	Clostridia	Oscillospirales	Oscillospiraceae	Faecousia	Faecousia excrementipullorum	1	0	0	0	0	0	1	0	0	0
META18IMWYN18_ZJ-JX-L3_bin.3.strict	G6089	Bacillota_A	Clostridia	Oscillospirales	Oscillospiraceae	Faecousia	Faecousia excrementipullorum	1	0	0	0	0	0	1	0	0	0
MAGs_co_161	G2494	Bacillota_A	Clostridia	Oscillospirales	Oscillospiraceae	Faecousia	Faecousia excrementipullorum	1	0	0	0	0	0	1	0	0	0
MAGs_co_8420	G7593	Bacillota_A	Clostridia	Oscillospirales	Oscillospiraceae	Faecousia	Faecousia excrementipullorum	1	0	0	0	0	0	1	0	0	0
MAGs_co_7128	G4057	Bacillota_A	Clostridia	Oscillospirales	Oscillospiraceae	Faecousia	Faecousia faecavium	1	0	0	0	0	0	1	0	0	0
MAGs_co_117	G6049	Bacillota_A	Clostridia	Oscillospirales	Oscillospiraceae	Faecousia	Faecousia intestinavium	1	0	0	0	0	0	2	0	0	0
MAGs_co_1261	G4235	Bacillota	Bacilli	Erysipelotrichales	Erysipelotrichaceae	Merdibacter	Merdibacter merdigallinarum	1	0	2	0	0	0	0	0	0	0
MAGs_co_7563	G4412	Bacillota	Bacilli	Erysipelotrichales	Erysipelotrichaceae	Merdibacter	Merdibacter merdigallinarum	1	0	2	0	0	0	0	1	1	0
MAGs_co_8338	G9229	Bacillota	Bacilli	Erysipelotrichales	Erysipelotrichaceae	Merdibacter	Merdibacter merdigallinarum	1	0	1	0	0	0	0	1	1	0
MAGs_co_8705	G5081	Bacillota	Bacilli	Erysipelotrichales	Erysipelotrichaceae	Merdibacter	Merdibacter merdigallinarum	1	0	1	0	0	0	0	0	0	0
MAGs_co_3144	G1225	Bacillota	Bacilli	Erysipelotrichales	Erysipelotrichaceae	Merdibacter	Merdibacter merdigallinarum	1	0	1	0	0	0	0	1	1	0
MAGs_co_10586	G1753	Bacillota	Bacilli	Erysipelotrichales	Erysipelotrichaceae	Merdibacter	Merdibacter merdigallinarum	1	0	2	0	0	0	0	1	1	0
MAGs_co_2308	G0125	Bacillota	Bacilli	Erysipelotrichales	Erysipelotrichaceae	Merdibacter	Merdibacter merdigallinarum	1	0	0	0	0	0	0	2	1	0
MAGs_co_4180	G5501	Bacillota	Bacilli	Erysipelotrichales	Erysipelotrichaceae	Merdibacter	Merdibacter merdigallinarum	1	0	1	0	0	0	0	0	0	0
MAGs_co_7690	G2213	Bacillota	Bacilli	Erysipelotrichales	Erysipelotrichaceae	Merdibacter	Merdibacter merdigallinarum	1	0	1	0	0	0	0	0	0	0
MAGs_co_5579	G9952	Bacillota	Bacilli	Erysipelotrichales	Erysipelotrichaceae	Merdibacter	Merdibacter merdigallinarum	1	0	1	0	0	0	0	1	1	0
HL5.bin.86	G0052	Bacillota	Bacilli	Erysipelotrichales	Erysipelotrichaceae	Merdibacter	Merdibacter merdigallinarum	1	0	1	0	0	0	0	0	1	0
MAGs_co_6492	G7515	Bacillota	Bacilli	Erysipelotrichales	Erysipelotrichaceae	Merdibacter	Merdibacter merdigallinarum	1	0	1	0	0	0	0	1	1	0
MAGs_co_7210	G8737	Bacillota	Bacilli	Erysipelotrichales	Erysipelotrichaceae	Merdibacter	Merdibacter merdigallinarum	1	0	1	0	0	0	0	1	1	0
MAGs_co_5124	G5800	Bacillota	Bacilli	Erysipelotrichales	Erysipelotrichaceae	Merdibacter	Merdibacter merdigallinarum	1	0	1	0	0	0	0	1	1	0
MAGs_co_10773	G2478	Bacillota	Bacilli	Erysipelotrichales	Erysipelotrichaceae	Merdibacter	Merdibacter merdigallinarum	1	0	1	0	0	0	0	1	1	0
MAGs_co_5925	G9471	Bacillota	Bacilli	Erysipelotrichales	Erysipelotrichaceae	Merdibacter	Merdibacter merdigallinarum	1	0	1	0	0	0	0	2	2	0
META18IMWYN18_HeN-TZ-F2_bin.3.orig	G8933	Bacillota	Bacilli	Erysipelotrichales	Erysipelotrichaceae	Merdibacter	Merdibacter merdigallinarum	1	0	1	0	0	0	0	1	1	0
d35J.bin.53	G1334	Bacillota	Bacilli	Erysipelotrichales	Erysipelotrichaceae	Merdibacter	Merdibacter merdigallinarum	1	0	1	0	0	0	0	1	1	0
MAGs_co_4715	G5652	Bacillota	Bacilli	Erysipelotrichales	Erysipelotrichaceae	Merdibacter	Merdibacter merdigallinarum	1	0	1	0	0	0	0	0	0	0
MAGs_co_10176	G6723	Bacillota	Bacilli	Erysipelotrichales	Erysipelotrichaceae	Merdibacter	Merdibacter merdigallinarum	1	0	1	0	0	0	0	1	1	0
MAGs_co_6014	G5739	Bacillota	Bacilli	Erysipelotrichales	Erysipelotrichaceae	Merdibacter	Merdibacter merdigallinarum	1	0	0	0	0	0	0	0	1	0
MAGs_co_1730	G2537	Bacillota	Bacilli	Erysipelotrichales	Erysipelotrichaceae	Merdibacter	Merdibacter merdigallinarum	1	0	0	0	0	0	0	0	0	0
MAGs_co_8283	G7360	Bacillota	Bacilli	Erysipelotrichales	Erysipelotrichaceae	Merdibacter	Merdibacter merdigallinarum	1	0	1	0	0	0	0	0	0	0
MAGs_co_4292	G2438	Bacillota	Bacilli	Erysipelotrichales	Erysipelotrichaceae	Merdibacter	Merdibacter merdigallinarum	1	0	1	0	0	0	0	1	2	0
MAGs_co_3528	G4270	Bacillota	Bacilli	Erysipelotrichales	Erysipelotrichaceae	Merdibacter	Merdibacter merdigallinarum	1	0	1	0	0	0	0	1	1	0
MAGs_co_5863	G0224	Bacillota	Bacilli	Erysipelotrichales	Erysipelotrichaceae	Merdibacter	Merdibacter merdigallinarum	1	0	2	0	0	0	0	1	1	0
MAGs_co_589	G0599	Bacillota	Bacilli	Erysipelotrichales	Erysipelotrichaceae	Faecalicoccus	Faecalicoccus pleomorphus	1	0	1	0	0	0	0	0	0	0
MAGs_co_6699	G1081	Bacillota	Bacilli	Erysipelotrichales	Erysipelotrichaceae	Faecalicoccus	Faecalicoccus pleomorphus	1	0	1	0	0	0	0	0	0	0
MAGs_co_2492	G3364	Bacillota	Bacilli	Erysipelotrichales	Erysipelotrichaceae	Faecalicoccus	Faecalicoccus acidiformans	1	0	1	0	0	0	0	0	0	0
MAGs_co_3266	G8248	Bacillota	Bacilli	Erysipelotrichales	Erysipelotrichaceae	Faecalicoccus	Faecalicoccus acidiformans	1	0	1	0	0	0	0	0	0	0
MAGs_co_1445	G3093	Bacillota	Bacilli	Erysipelotrichales	Erysipelotrichaceae	Faecalicoccus	Faecalicoccus acidiformans	1	0	1	0	0	0	0	0	0	0
AH-BB-L3_bin.67.strict	G9091	Bacillota	Bacilli	Erysipelotrichales	Erysipelotrichaceae	Faecalicoccus	Faecalicoccus acidiformans	1	0	1	0	0	0	0	0	0	0
META18IMWYN18_ZJ-LA-F3_bin.66.orig	G1125	Bacillota	Bacilli	Erysipelotrichales	Erysipelotrichaceae	Faecalicoccus	Faecalicoccus acidiformans	1	0	1	0	0	0	0	0	0	0
META18IMWYN18_HeN-SQ-L2_bin.16.orig	G8944	Bacillota	Bacilli	Erysipelotrichales	Erysipelotrichaceae	Faecalicoccus	Faecalicoccus acidiformans	1	0	1	0	0	0	0	0	0	0
META18IMWYN18_ZJ-HN-L3_bin.47.strict	G5172	Bacillota	Bacilli	Erysipelotrichales	Erysipelotrichaceae	Faecalicoccus	Faecalicoccus acidiformans	1	0	1	0	0	0	0	0	0	0
MAGs_co_337	G9728	Bacillota	Bacilli	Erysipelotrichales	Erysipelotrichaceae	Faecalicoccus	Faecalicoccus acidiformans	1	0	1	0	0	0	0	0	0	0
MAGs_co_6809	G4693	Bacillota	Bacilli	Erysipelotrichales	Erysipelotrichaceae	Faecalicoccus	Faecalicoccus sp944325745	1	0	1	0	0	0	0	0	0	0
MAGs_co_8604	G9750	Bacillota	Bacilli	Erysipelotrichales	Erysipelotrichaceae	Faecalicoccus	Faecalicoccus sp944327125	1	0	1	0	0	0	0	0	0	0
META18IMWYN18_HuN-HT-F3_bin.31.strict	G0379	Bacteroidota	Bacteroidia	Bacteroidales	Dysgonomonadaceae	JAAYFB01	Unidentified	1	2	1	0	0	0	0	0	0	0
MAGs_co_11537	G0791	Bacillota	Bacilli	Staphylococcales	Salinicoccaceae	Aliicoccus	Aliicoccus persicus	1	0	0	0	0	0	1	0	0	0
MAGs_co_8126	G3191	Bacillota	Bacilli	Staphylococcales	Salinicoccaceae	Aliicoccus	Aliicoccus persicus	1	0	0	0	0	0	1	0	0	0
MAGs_co_4783	G0457	Bacillota	Bacilli	Bacillales	Planococcaceae	Kurthia	Kurthia intestinigallinarum	1	0	0	0	0	0	1	0	0	0
META18IMWYN18_HeN-TZ-F2_bin.7.orig	G2935	Bacillota	Bacilli	Bacillales	Planococcaceae	Kurthia	Kurthia intestinigallinarum	1	0	0	0	0	0	1	0	0	0
HC562	G9414	Bacillota	Bacilli	Bacillales	Planococcaceae	Kurthia	Kurthia gibsonii	1	1	0	0	0	0	2	0	0	0
YE5.bin.9	G2857	Bacillota	Bacilli	Bacillales	Planococcaceae	Kurthia	Kurthia zopfii	1	1	0	0	0	0	1	0	0	0
GX-QX-L3_bin.19.orig	G2024	Bacillota	Bacilli	Bacillales	Planococcaceae	Lysinibacillus	Lysinibacillus macroides	1	0	0	0	0	0	1	0	0	0
HC346	G0889	Bacillota	Bacilli	Bacillales	Planococcaceae	Lysinibacillus	Lysinibacillus capsici	1	0	0	0	0	0	1	0	0	0
MAGs_co_4434	G2037	Bacillota	Bacilli	Bacillales	Planococcaceae	Sporosarcina	Unidentified	1	0	0	0	0	0	1	0	0	0
META18IMWYN18_HuN-ZZ-F3_bin.22.strict	G0325	Bacillota	Bacilli	Staphylococcales	Salinicoccaceae	Jeotgalicoccus	Jeotgalicoccus meleagridis	1	0	0	0	0	0	1	0	0	0
MAGs_co_8269	G8358	Bacillota	Bacilli	Staphylococcales	Salinicoccaceae	Jeotgalicoccus	Jeotgalicoccus meleagridis	1	0	0	0	0	0	1	0	0	0
MAGs_co_2949	G3158	Bacillota	Bacilli	Staphylococcales	Salinicoccaceae	Jeotgalicoccus	Jeotgalicoccus meleagridis	1	0	0	0	0	0	1	0	0	0
MAGs_co_4519	G7940	Bacillota	Bacilli	Staphylococcales	Salinicoccaceae	Jeotgalicoccus	Jeotgalicoccus meleagridis	1	0	0	0	0	0	1	0	0	0
MAGs_co_7271	G5708	Bacteroidota	Bacteroidia	Cytophagales	Cyclobacteriaceae	Algoriphagus	Unidentified	1	0	0	0	0	0	1	0	0	0
HC752	G9416	Bacillota	Bacilli	Bacillales	Bacillaceae_C	Heyndrickxia	Heyndrickxia oleronia	1	0	0	0	0	0	1	0	0	0
MAGs_co_11409	G7658	Bacillota_A	Clostridia	Tissierellales	Peptoniphilaceae	Neofamilia	Unidentified	1	0	0	0	0	0	2	0	0	0
MAGs_co_7329	G6331	Bacillota	Bacilli	Lactobacillales	Lactobacillaceae	Levilactobacillus	Levilactobacillus namurensis	1	0	0	0	0	0	0	0	0	0
MAGs_co_905	G2492	Bacillota	Bacilli	Lactobacillales	Lactobacillaceae	Levilactobacillus	Levilactobacillus spicheri	1	0	0	0	0	0	0	0	0	0
d14K.bin.12	G6471	Bacillota	Bacilli	Bacillales	Planococcaceae	Psychrobacillus	Psychrobacillus psychrotolerans	1	0	0	0	0	0	1	0	0	0
MAGs_co_11145	G5070	Bacillota_A	Clostridia	Lachnospirales	Lachnospiraceae	Dorea_C	Dorea_C intestinavium	1	0	0	0	0	1	2	0	0	0
MAGs_co_5139	G0390	Bacillota	Bacilli	Lactobacillales	Carnobacteriaceae	Lacticigenium	Unidentified	1	0	0	0	0	0	0	0	0	0
MAGs_co_8291	G7291	Bacillota	Bacilli	Lactobacillales	Carnobacteriaceae	Lacticigenium	Unidentified	1	0	0	0	0	0	0	0	0	0
MAGs_co_11413	G0895	Bacillota	Bacilli	Lactobacillales	Carnobacteriaceae	Lacticigenium	Unidentified	1	0	0	0	0	0	0	0	0	0
MAGs_co_11096	G3166	Bacteroidota	Bacteroidia	Bacteroidales	Marinifilaceae	CALUMT01	CALUMT01 sp944320555	1	0	1	0	0	0	0	0	0	0
MAGs_co_10160	G8174	Bacteroidota	Bacteroidia	Bacteroidales	Marinifilaceae	CALUMT01	CALUMT01 sp944320555	1	0	2	0	0	0	0	0	0	0
MAGs_co_6240	G9489	Bacteroidota	Bacteroidia	Bacteroidales	Marinifilaceae	CALUMT01	CALUMT01 sp944320555	1	0	1	0	0	0	0	0	0	0
MAGs_co_11356	G5042	Bacteroidota	Bacteroidia	Bacteroidales	Marinifilaceae	CALUMT01	CALUMT01 sp944320555	1	0	1	0	0	0	0	0	0	0
MAGs_co_6029	G5417	Bacteroidota	Bacteroidia	Bacteroidales	Marinifilaceae	CALUMT01	CALUMT01 sp944320555	1	0	1	0	0	0	0	0	0	0
MAGs_co_6695	G8120	Bacteroidota	Bacteroidia	Bacteroidales	Marinifilaceae	CALUMT01	CALUMT01 sp944320555	1	0	1	0	0	0	0	0	0	0
MAGs_co_7076	G9988	Bacteroidota	Bacteroidia	Bacteroidales	Marinifilaceae	CALUMT01	CALUMT01 sp944320555	1	0	1	0	0	0	0	0	0	0
MAGs_co_2870	G0983	Bacteroidota	Bacteroidia	Bacteroidales	Marinifilaceae	CALUMT01	CALUMT01 sp944320555	1	0	1	0	0	0	0	0	0	0
MAGs_co_7639	G9944	Bacteroidota	Bacteroidia	Bacteroidales	Marinifilaceae	CALUMT01	CALUMT01 sp944320555	1	0	1	0	0	0	0	0	0	0
MAGs_co_9885	G2710	Bacteroidota	Bacteroidia	Bacteroidales	Marinifilaceae	CALUMT01	CALUMT01 sp944320555	1	0	2	0	0	0	0	0	0	0
HC1277	G2273	Bacteroidota	Bacteroidia	Bacteroidales	Bacteroidaceae	Phocaeicola	Phocaeicola dorei	1	0	2	0	0	0	0	0	0	0
META18IMWYN18_HuN-ZZ-F1_bin.15.strict	G4299	Bacteroidota	Bacteroidia	Bacteroidales	Bacteroidaceae	Bacteroides	Bacteroides uniformis	1	0	2	0	0	1	0	0	0	0
MAGs_co_7662	G8809	Bacteroidota	Bacteroidia	Bacteroidales	Bacteroidaceae	Bacteroides	Bacteroides clarus	1	0	2	0	0	0	0	0	0	0
META19IMWYN04_GD-DG-L6_bin.7.orig	G9611	Bacillota	Bacilli	Lactobacillales	Lactobacillaceae	Ligilactobacillus	Ligilactobacillus excrementipullorum	1	0	0	0	0	0	0	0	0	0
MAGs_co_12131	G1187	Bacillota	Bacilli	Lactobacillales	Lactobacillaceae	Ligilactobacillus	Ligilactobacillus excrementavium	1	0	0	0	0	0	0	0	0	0
MAGs_co_6991	G9494	Bacillota	Bacilli	Lactobacillales	Lactobacillaceae	Ligilactobacillus	Ligilactobacillus acidipiscis	1	0	0	0	0	0	0	0	0	0
META18IMWYN18_ZJ-JX-L1_bin.65.permissive	G4198	Elusimicrobiota	Elusimicrobia	Elusimicrobiales	Elusimicrobiaceae	UBA1436	UBA1436 sp944324655	1	0	1	0	0	0	1	0	0	0
d14B.bin.45	G2700	Bacillota	Bacilli	Lactobacillales	Aerococcaceae	Aerococcus	Aerococcus urinaeequi	1	0	0	0	0	0	0	0	0	0
MAGs_co_11135	G4522	Bacillota	Bacilli	Lactobacillales	Aerococcaceae	Aerococcus	Aerococcus urinaeequi	1	0	0	0	0	0	0	0	0	0
MAGs_co_3259	G2294	Bacillota	Bacilli	Lactobacillales	Aerococcaceae	Aerococcus	Aerococcus urinaeequi	1	0	0	0	0	0	0	0	0	0
MAGs_co_4941	G2239	Bacillota	Bacilli	Lactobacillales	Aerococcaceae	Aerococcus	Aerococcus urinaeequi	1	0	0	0	0	0	0	0	0	0
MAGs_co_3658	G2987	Bacillota	Bacilli	Lactobacillales	Aerococcaceae	Aerococcus	Aerococcus urinaeequi	1	0	0	0	0	0	0	0	0	0
MAGs_co_6319	G8389	Bacillota	Bacilli	Lactobacillales	Aerococcaceae	Aerococcus	Aerococcus urinaeequi	1	0	0	0	0	0	0	0	0	0
MAGs_co_11177	G8887	Bacillota	Bacilli	Lactobacillales	Aerococcaceae	Aerococcus	Aerococcus urinaeequi	1	0	0	0	0	0	0	0	0	0
MAGs_co_2435	G0162	Actinomycetota	Actinomycetia	Streptomycetales	Streptomycetaceae	Kitasatospora	Kitasatospora aureofaciens	#N/A	1	0	0	0	0	0	0	0	0
MAGs_co_8837	G2428	Actinomycetota	Actinomycetia	Mycobacteriales	Mycobacteriaceae	Dietzia	Dietzia timorensis_A	#N/A	1	0	0	0	0	0	0	0	0
MAGs_co_6084	G5746	Actinomycetota	Actinomycetia	Mycobacteriales	Mycobacteriaceae	Dietzia	Dietzia timorensis_A	#N/A	1	0	0	0	0	0	0	0	0
MAGs_co_9035	G1922	Actinomycetota	Actinomycetia	Mycobacteriales	Mycobacteriaceae	Dietzia	Dietzia aerolata	#N/A	1	0	0	0	0	0	0	0	0
META18IMWYN18_HuN-ZZ-F3_bin.21.orig	G6664	Actinomycetota	Actinomycetia	Mycobacteriales	Mycobacteriaceae	Dietzia	Dietzia aerolata	#N/A	1	0	0	0	0	0	0	0	0
MAGs_co_4680	G1263	Actinomycetota	Actinomycetia	Mycobacteriales	Mycobacteriaceae	Dietzia	Dietzia intestinigallinarum	#N/A	1	1	0	0	0	0	0	0	0
MAGs_co_2306	G7273	Actinomycetota	Actinomycetia	Mycobacteriales	Mycobacteriaceae	Dietzia	Unidentified	#N/A	2	1	0	0	0	0	0	0	0
MAGs_co_9628	G7328	Actinomycetota	Actinomycetia	Mycobacteriales	Mycobacteriaceae	Dietzia	Dietzia intestinipullorum	#N/A	2	0	0	0	0	0	0	0	0
META18IMWYN18_ZJ-HN-F2_bin.20.strict	G8898	Actinomycetota	Actinomycetia	Mycobacteriales	Mycobacteriaceae	Dietzia	Unidentified	#N/A	2	0	0	0	0	0	0	0	0
META18IMWYN18_JS-CZ-F1_bin.44.orig	G5978	Actinomycetota	Actinomycetia	Actinomycetales	Micrococcaceae	Nesterenkonia	Nesterenkonia cremea	#N/A	1	0	1	0	0	0	0	0	0
HPI3.bin.11	G8434	Actinomycetota	Acidimicrobiia	IMCC26256	JADLDD01	JADLDD01	JADLDD01 sp020846855	#N/A	3	0	0	0	0	0	0	0	0
MAGs_co_6088	G6709	Actinomycetota	Actinomycetia	Actinomycetales	Brevibacteriaceae	Brevibacterium	Brevibacterium intestinavium	#N/A	0	0	0	1	0	0	0	0	0
MAGs_co_2579	G3018	Actinomycetota	Actinomycetia	Actinomycetales	Brevibacteriaceae	Brevibacterium	Brevibacterium intestinavium	#N/A	0	0	0	1	0	0	0	0	0
GX-XN-F2_bin.19.strict	G4747	Actinomycetota	Actinomycetia	Actinomycetales	Brevibacteriaceae	Brevibacterium	Brevibacterium intestinavium	#N/A	0	0	0	1	0	0	0	0	0
MAGs_co_1873	G5674	Actinomycetota	Actinomycetia	Actinomycetales	Brevibacteriaceae	Brevibacterium	Brevibacterium epidermidis	#N/A	0	0	0	1	0	0	0	0	0
MAGs_co_2741	G0348	Actinomycetota	Actinomycetia	Actinomycetales	Brevibacteriaceae	Brevibacterium	Brevibacterium epidermidis	#N/A	0	0	0	1	1	0	0	0	0
META18IMWYN18_ZJ-LA-F2_bin.21.orig	G1869	Actinomycetota	Actinomycetia	Actinomycetales	Brevibacteriaceae	Brevibacterium	Brevibacterium epidermidis	#N/A	0	0	0	1	0	0	0	0	0
MAGs_co_10163	G6026	Actinomycetota	Actinomycetia	Actinomycetales	Brevibacteriaceae	Brevibacterium	Brevibacterium epidermidis	#N/A	0	0	0	1	0	0	0	0	0
MAGs_co_278	G7484	Actinomycetota	Actinomycetia	Actinomycetales	Brevibacteriaceae	Brevibacterium	Brevibacterium epidermidis	#N/A	0	0	0	1	0	0	0	0	0
MAGs_co_10943	G6418	Actinomycetota	Actinomycetia	Actinomycetales	Brevibacteriaceae	Brevibacterium	Brevibacterium epidermidis	#N/A	0	0	0	1	0	0	0	0	0
MAGs_co_2827	G0423	Actinomycetota	Actinomycetia	Actinomycetales	Brevibacteriaceae	Brevibacterium	Brevibacterium epidermidis	#N/A	0	0	0	1	0	0	0	0	0
MAGs_co_3681	G7872	Actinomycetota	Actinomycetia	Actinomycetales	Brevibacteriaceae	Brevibacterium	Brevibacterium epidermidis	#N/A	0	0	0	1	0	0	0	0	0
MAGs_co_7579	G9254	Actinomycetota	Actinomycetia	Actinomycetales	Brevibacteriaceae	Brevibacterium	Brevibacterium epidermidis	#N/A	0	0	0	1	0	0	0	0	0
MAGs_co_8473	G2846	Actinomycetota	Actinomycetia	Actinomycetales	Brevibacteriaceae	Brevibacterium	Brevibacterium epidermidis	#N/A	0	0	0	1	0	0	0	0	0
MAGs_co_10713	G0936	Actinomycetota	Actinomycetia	Actinomycetales	Brevibacteriaceae	Brevibacterium	Brevibacterium senegalense_A	#N/A	0	0	1	0	0	0	0	0	0
MAGs_co_2439	G1707	Actinomycetota	Actinomycetia	Actinomycetales	Brevibacteriaceae	Brevibacterium	Brevibacterium senegalense_A	#N/A	0	0	1	0	0	0	0	0	0
MAGs_co_5808	G7880	Actinomycetota	Actinomycetia	Actinomycetales	Brevibacteriaceae	Brevibacterium	Brevibacterium senegalense_A	#N/A	0	0	1	0	0	0	0	0	0
MAGs_co_2711	G2880	Actinomycetota	Actinomycetia	Actinomycetales	Brevibacteriaceae	Brevibacterium	Brevibacterium intestinigallinarum	#N/A	0	0	1	1	0	0	0	0	0
MAGs_co_9997	G6131	Actinomycetota	Actinomycetia	Actinomycetales	Brevibacteriaceae	Brevibacterium	Brevibacterium intestinigallinarum	#N/A	0	0	1	1	0	0	0	0	0
MAGs_co_10081	G1399	Actinomycetota	Actinomycetia	Actinomycetales	Brevibacteriaceae	Brevibacterium	Brevibacterium intestinigallinarum	#N/A	0	0	1	1	0	0	0	0	0
MAGs_co_9644	G2236	Actinomycetota	Actinomycetia	Actinomycetales	Brevibacteriaceae	Brevibacterium	Brevibacterium intestinigallinarum	#N/A	1	0	1	0	0	0	0	0	0
HPIII3.bin.1	G2195	Actinomycetota	Actinomycetia	Actinomycetales	Micrococcaceae	Paeniglutamicibacter	Paeniglutamicibacter gangotriensis	#N/A	0	0	0	1	0	0	0	0	0
HL6.bin.39	G6142	Actinomycetota	Actinomycetia	Actinomycetales	Microbacteriaceae	Microbacterium	Microbacterium sp019061125	#N/A	1	0	0	0	0	0	0	0	0
META18IMWYN18_ZJ-HN-F1_bin.7.strict	G4489	Actinomycetota	Actinomycetia	Mycobacteriales	Mycobacteriaceae	Mycobacterium	Mycobacterium tuberculosis	#N/A	4	0	0	0	0	0	0	0	0
MAGs_co_8839	G0387	Actinomycetota	Actinomycetia	Actinomycetales	Dermabacteraceae	Brachybacterium	Brachybacterium intestinipullorum	#N/A	0	0	0	1	0	0	0	0	0
MAGs_co_2382	G4175	Actinomycetota	Actinomycetia	Actinomycetales	Dermabacteraceae	Brachybacterium	Brachybacterium paraconglomeratum	#N/A	0	0	0	1	0	0	0	0	0
MAGs_co_9943	G9850	Actinomycetota	Actinomycetia	Actinomycetales	Dermabacteraceae	Brachybacterium	Brachybacterium paraconglomeratum	#N/A	0	0	0	1	0	0	0	0	0
MAGs_co_11488	G4845	Actinomycetota	Actinomycetia	Actinomycetales	Dermabacteraceae	Brachybacterium	Brachybacterium paraconglomeratum	#N/A	0	0	0	1	0	0	0	0	0
MAGs_co_7622	G0322	Actinomycetota	Actinomycetia	Actinomycetales	Dermabacteraceae	Brachybacterium	Brachybacterium paraconglomeratum	#N/A	0	0	0	1	0	0	0	0	0
MAGs_co_8929	G6356	Actinomycetota	Actinomycetia	Actinomycetales	Dermabacteraceae	Brachybacterium	Brachybacterium paraconglomeratum	#N/A	0	0	0	1	0	0	0	0	0
MAGs_co_10377	G1072	Actinomycetota	Actinomycetia	Actinomycetales	Dermabacteraceae	Brachybacterium	Brachybacterium paraconglomeratum	#N/A	0	0	0	1	0	0	0	0	0
MAGs_co_2719	G5678	Actinomycetota	Actinomycetia	Actinomycetales	Dermabacteraceae	Brachybacterium	Brachybacterium paraconglomeratum	#N/A	0	0	0	2	0	0	0	0	0
MAGs_co_5522	G6613	Actinomycetota	Actinomycetia	Actinomycetales	Dermabacteraceae	Brachybacterium	Brachybacterium paraconglomeratum	#N/A	0	0	0	1	0	0	0	0	0
MAGs_co_11530	G1559	Actinomycetota	Actinomycetia	Actinomycetales	Dermabacteraceae	Brachybacterium	Brachybacterium paraconglomeratum	#N/A	0	0	0	1	0	0	0	0	0
MAGs_co_11984	G3390	Actinomycetota	Actinomycetia	Actinomycetales	Dermabacteraceae	Brachybacterium	Brachybacterium paraconglomeratum	#N/A	0	0	0	1	0	0	0	0	0
MAGs_co_4755	G1284	Actinomycetota	Actinomycetia	Actinomycetales	Dermabacteraceae	Brachybacterium	Brachybacterium paraconglomeratum	#N/A	0	0	0	1	0	0	0	0	0
MAGs_co_1877	G3071	Actinomycetota	Actinomycetia	Actinomycetales	Dermabacteraceae	Brachybacterium	Brachybacterium paraconglomeratum	#N/A	0	0	0	1	0	0	0	0	0
MAGs_co_10994	G2355	Actinomycetota	Actinomycetia	Actinomycetales	Dermabacteraceae	Brachybacterium	Brachybacterium paraconglomeratum	#N/A	0	0	0	1	0	0	0	0	0
MAGs_co_5817	G0055	Actinomycetota	Actinomycetia	Actinomycetales	Dermabacteraceae	Brachybacterium	Brachybacterium paraconglomeratum	#N/A	0	0	0	1	0	0	0	0	0
MAGs_co_6572	G6010	Actinomycetota	Actinomycetia	Actinomycetales	Dermabacteraceae	Brachybacterium	Brachybacterium paraconglomeratum	#N/A	0	0	0	1	0	0	0	0	0
MAGs_co_4886	G0339	Actinomycetota	Actinomycetia	Actinomycetales	Dermabacteraceae	Brachybacterium	Brachybacterium paraconglomeratum	#N/A	0	0	0	1	0	0	0	0	0
MAGs_co_8848	G4339	Actinomycetota	Actinomycetia	Actinomycetales	Dermabacteraceae	Brachybacterium	Brachybacterium paraconglomeratum	#N/A	0	0	0	1	0	0	0	0	0
MAGs_co_1550	G5576	Actinomycetota	Actinomycetia	Actinomycetales	Dermabacteraceae	Brachybacterium	Brachybacterium paraconglomeratum	#N/A	0	0	0	1	0	0	0	0	0
MAGs_co_1411	G8222	Actinomycetota	Actinomycetia	Actinomycetales	Dermabacteraceae	Brachybacterium	Brachybacterium paraconglomeratum	#N/A	0	0	0	1	0	0	0	0	0
MAGs_co_1251	G5880	Actinomycetota	Actinomycetia	Actinomycetales	Dermabacteraceae	Brachybacterium	Brachybacterium intestinipullorum	#N/A	0	0	0	1	0	0	0	0	0
MAGs_co_5607	G8169	Actinomycetota	Actinomycetia	Actinomycetales	Dermabacteraceae	Brachybacterium	Brachybacterium paraconglomeratum	#N/A	0	0	0	1	0	0	0	0	0
MAGs_co_12011	G1076	Actinomycetota	Actinomycetia	Actinomycetales	Dermabacteraceae	Brachybacterium	Brachybacterium paraconglomeratum	#N/A	0	0	0	1	0	0	0	0	0
MAGs_co_2090	G9220	Actinomycetota	Actinomycetia	Actinomycetales	Dermabacteraceae	Brachybacterium	Brachybacterium paraconglomeratum	#N/A	0	0	0	1	0	0	0	0	0
d7E.bin.37	G6867	Actinomycetota	Actinomycetia	Actinomycetales	Dermabacteraceae	Brachybacterium	Brachybacterium paraconglomeratum	#N/A	0	0	0	1	0	0	0	0	0
MAGs_co_8589	G3355	Actinomycetota	Actinomycetia	Actinomycetales	Dermabacteraceae	Brachybacterium	Brachybacterium paraconglomeratum	#N/A	0	0	0	1	0	0	0	0	0
MAGs_co_11109	G1465	Actinomycetota	Actinomycetia	Actinomycetales	Dermabacteraceae	Brachybacterium	Brachybacterium paraconglomeratum	#N/A	0	0	0	1	0	0	0	0	0
MAGs_co_5806	G5309	Actinomycetota	Actinomycetia	Actinomycetales	Dermabacteraceae	Brachybacterium	Brachybacterium paraconglomeratum	#N/A	0	0	0	1	0	0	0	0	0
MAGs_co_2074	G7825	Actinomycetota	Actinomycetia	Actinomycetales	Dermabacteraceae	Brachybacterium	Brachybacterium massiliense	#N/A	0	0	0	2	0	0	0	0	0
MAGs_co_6845	G9436	Actinomycetota	Actinomycetia	Actinomycetales	Dermabacteraceae	Brachybacterium	Brachybacterium massiliense	#N/A	0	0	0	2	0	0	0	0	0
MAGs_co_11036	G1436	Actinomycetota	Actinomycetia	Actinomycetales	Dermabacteraceae	Brachybacterium	Brachybacterium massiliense	#N/A	0	0	0	2	0	0	0	0	0
MAGs_co_1178	G0081	Actinomycetota	Actinomycetia	Actinomycetales	Dermabacteraceae	Brachybacterium	Brachybacterium massiliense	#N/A	0	0	0	1	0	0	0	0	0
META18IMWYN18_HuN-LY-F1_bin.44.permissive	G0504	Actinomycetota	Actinomycetia	Actinomycetales	Dermabacteraceae	Brachybacterium	Brachybacterium massiliense	#N/A	0	0	0	1	0	0	0	0	0
META18IMWYN18_ZJ-LA-F3_bin.32.orig	G6845	Actinomycetota	Actinomycetia	Actinomycetales	Dermabacteraceae	Brachybacterium	Brachybacterium massiliense	#N/A	0	0	0	2	0	0	0	0	0
MAGs_co_4826	G7333	Actinomycetota	Actinomycetia	Actinomycetales	Dermabacteraceae	Brachybacterium	Brachybacterium massiliense	#N/A	0	0	0	2	0	0	0	0	0
MAGs_co_202	G6457	Actinomycetota	Actinomycetia	Actinomycetales	Dermabacteraceae	Brachybacterium	Brachybacterium massiliense	#N/A	0	0	0	2	0	0	0	0	0
META18IMWYN18_ZJ-LA-F2_bin.34.strict	G3820	Actinomycetota	Actinomycetia	Actinomycetales	Dermabacteraceae	Brachybacterium	Brachybacterium massiliense	#N/A	0	0	0	2	0	0	0	0	0
MAGs_co_11394	G2383	Actinomycetota	Actinomycetia	Actinomycetales	Dermabacteraceae	Brachybacterium	Brachybacterium massiliense	#N/A	0	0	0	1	0	0	0	0	0
MAGs_co_6226	G3375	Actinomycetota	Actinomycetia	Actinomycetales	Dermabacteraceae	Brachybacterium	Brachybacterium massiliense	#N/A	0	0	0	1	0	0	0	0	0
MAGs_co_7955	G1262	Actinomycetota	Actinomycetia	Actinomycetales	Dermabacteraceae	Brachybacterium	Brachybacterium massiliense	#N/A	0	0	0	2	0	0	0	0	0
MAGs_co_3520	G7729	Actinomycetota	Actinomycetia	Actinomycetales	Dermabacteraceae	Brachybacterium	Brachybacterium massiliense	#N/A	0	0	0	2	0	0	0	0	0
MAGs_co_10278	G3066	Actinomycetota	Actinomycetia	Actinomycetales	Dermabacteraceae	Brachybacterium	Brachybacterium massiliense	#N/A	0	0	0	2	0	0	0	0	0
META18IMWYN18_ZJ-HN-F1_bin.16.strict	G3236	Actinomycetota	Actinomycetia	Actinomycetales	Dermabacteraceae	Brachybacterium	Unidentified	#N/A	0	0	0	1	0	0	0	0	0
META18IMWYN18_ZJ-HY-F3_bin.43.orig	G6499	Actinomycetota	Actinomycetia	Actinomycetales	Dermabacteraceae	Brachybacterium	Unidentified	#N/A	0	0	0	1	0	1	0	0	0
MAGs_co_8925	G7604	Actinomycetota	Actinomycetia	Actinomycetales	Dermabacteraceae	Brachybacterium	Brachybacterium faecium	#N/A	0	0	0	1	0	0	0	0	0
MAGs_co_5516	G7639	Actinomycetota	Actinomycetia	Actinomycetales	Dermabacteraceae	Brachybacterium	Brachybacterium faecium	#N/A	0	0	0	1	0	0	0	0	0
MAGs_co_3813	G9245	Actinomycetota	Actinomycetia	Actinomycetales	Actinomycetaceae	Actinomyces	Unidentified	#N/A	0	2	0	0	0	0	0	0	0
META18IMWYN18_HuN-LY-F3_bin.9.orig	G5284	Actinomycetota	Actinomycetia	Mycobacteriales	Micromonosporaceae	Glycomyces	Glycomyces sp021793335	#N/A	0	1	0	0	0	0	0	0	0
META18IMWYN18_ZJ-TX-F1_bin.24.permissive	G3728	Synergistota	Synergistia	Synergistales	Synergistaceae	Caccocola	Caccocola faecipullorum	#N/A	0	1	0	0	0	0	0	0	0
MAGs_co_10717	G8005	Bacillota_A	Clostridia	Christensenellales	CAG-138	Aphodomorpha	Aphodomorpha sp900549955	#N/A	0	0	0	0	0	1	0	0	0
MAGs_co_108	G2255	Bacillota_A	Clostridia	Christensenellales	CAG-138	Aphodomorpha	Aphodomorpha sp900549955	#N/A	0	0	0	0	0	1	0	0	0
MAGs_co_4444	G3144	Bacillota_A	Clostridia	Christensenellales	CAG-138	Aphodomorpha	Aphodomorpha intestinavium	#N/A	0	0	0	0	0	1	0	0	0
MAGs_co_11980	G1092	Actinomycetota	Coriobacteriia	Coriobacteriales	Atopobiaceae	Coprovicinus	Coprovicinus sp900551595	#N/A	0	1	0	0	1	0	1	0	0
MAGs_co_8774	G9205	Actinomycetota	Coriobacteriia	Coriobacteriales	Atopobiaceae	Coprovicinus	Coprovicinus sp900551595	#N/A	0	1	0	0	1	0	1	0	0
META18IMWYN18_JS-NJ-L2_bin.44.strict	G3383	Bacillota_A	Clostridia	Christensenellales	UBA1242	UBA7862	Unidentified	#N/A	0	0	0	0	0	1	0	0	0
META18IMWYN18_JS-NJ-L3_bin.36.strict	G1763	Bacillota_A	Clostridia	Christensenellales	UBA1242	UBA7862	UBA7862 sp944381205	#N/A	0	0	0	0	0	1	0	0	0
YE1.bin.2	G8572	Actinomycetota	Coriobacteriia	Coriobacteriales	Atopobiaceae	Parafannyhessea	Parafannyhessea sp900538935	#N/A	0	1	0	0	0	0	0	0	0
YE1.bin.7	G9891	Actinomycetota	Coriobacteriia	Coriobacteriales	Atopobiaceae	Olsenella_H	Olsenella_H sp905214865	#N/A	0	1	0	0	0	0	0	0	0
YE1.bin.33	G1944	Actinomycetota	Coriobacteriia	Coriobacteriales	Atopobiaceae	UBA7741	Unidentified	#N/A	1	1	0	0	0	0	0	0	0
HL6.bin.25	G7552	Actinomycetota	Coriobacteriia	Coriobacteriales	Atopobiaceae	UBA7748	UBA7748 sp900314535	#N/A	0	1	0	0	0	0	0	0	0
MAGs_co_2564	G9099	Actinomycetota	Coriobacteriia	Coriobacteriales	Atopobiaceae	Thermophilibacter	Thermophilibacter pullicola	#N/A	0	1	0	0	1	1	1	0	0
MAGs_co_11670	G9888	Actinomycetota	Coriobacteriia	Coriobacteriales	Atopobiaceae	Thermophilibacter	Thermophilibacter avistercoris	#N/A	0	0	0	0	0	0	1	0	1
MAGs_co_7789	G7954	Actinomycetota	Coriobacteriia	Coriobacteriales	Atopobiaceae	Thermophilibacter	Thermophilibacter avistercoris	#N/A	0	0	0	0	0	1	1	0	1
MAGs_co_10728	G1088	Actinomycetota	Coriobacteriia	Coriobacteriales	Atopobiaceae	Thermophilibacter	Thermophilibacter avistercoris	#N/A	0	1	0	0	0	1	1	0	1
MAGs_co_2187	G1320	Actinomycetota	Coriobacteriia	Coriobacteriales	Atopobiaceae	Thermophilibacter	Thermophilibacter avistercoris	#N/A	0	0	0	0	0	1	1	0	1
MAGs_co_10786	G0805	Actinomycetota	Coriobacteriia	Coriobacteriales	Atopobiaceae	Thermophilibacter	Thermophilibacter avistercoris	#N/A	0	1	0	0	0	1	1	0	1
YE8.bin.103	G5157	Actinomycetota	Coriobacteriia	Coriobacteriales	Atopobiaceae	Thermophilibacter	Thermophilibacter avistercoris	#N/A	0	1	0	0	0	1	1	0	1
META18IMWYN18_ZJ-HN-L3_bin.8.orig	G7838	Actinomycetota	Coriobacteriia	Coriobacteriales	Atopobiaceae	Thermophilibacter	Thermophilibacter avistercoris	#N/A	0	0	0	0	0	1	1	0	1
MAGs_co_5317	G6398	Actinomycetota	Coriobacteriia	Coriobacteriales	Atopobiaceae	Thermophilibacter	Thermophilibacter avistercoris	#N/A	0	1	0	0	0	1	1	0	1
MAGs_co_8404	G2936	Actinomycetota	Coriobacteriia	Coriobacteriales	Atopobiaceae	Thermophilibacter	Thermophilibacter sp944321515	#N/A	0	1	0	0	0	0	2	0	0
MAGs_co_7312	G0053	Actinomycetota	Coriobacteriia	Coriobacteriales	Atopobiaceae	Thermophilibacter	Thermophilibacter pullistercoris	#N/A	0	1	0	0	0	1	0	0	0
MAGs_co_5671	G8046	Actinomycetota	Coriobacteriia	Coriobacteriales	Atopobiaceae	Thermophilibacter	Thermophilibacter pullistercoris	#N/A	0	1	0	0	0	1	0	0	0
MAGs_co_11645	G7066	Actinomycetota	Coriobacteriia	Coriobacteriales	Atopobiaceae	Thermophilibacter	Unidentified	#N/A	0	1	0	0	0	0	0	0	0
MAGs_co_3546	G2480	Actinomycetota	Coriobacteriia	Coriobacteriales	Atopobiaceae	Thermophilibacter	Unidentified	#N/A	0	1	0	0	0	0	0	0	0
MAGs_co_2528	G7914	Actinomycetota	Coriobacteriia	Coriobacteriales	Atopobiaceae	Thermophilibacter	Unidentified	#N/A	0	1	0	0	0	0	0	0	0
MAGs_co_10911	G8840	Methanobacteriota	Methanobacteria	Methanobacteriales	Methanobacteriaceae	Methanobrevibacter_A	Methanobrevibacter_A woesei	#N/A	0	0	0	0	0	1	0	0	0
HL1.bin.6	G4568	Methanobacteriota	Methanobacteria	Methanobacteriales	Methanobacteriaceae	Methanobrevibacter_A	Methanobrevibacter_A woesei	#N/A	0	0	0	0	0	1	0	0	0
MAGs_co_10770	G1061	Methanobacteriota	Methanobacteria	Methanobacteriales	Methanobacteriaceae	Methanobrevibacter_A	Methanobrevibacter_A woesei	#N/A	0	0	0	0	0	1	0	0	0
META18IMWYN18_JS-NJ-L3_bin.52.orig	G7858	Methanobacteriota	Methanobacteria	Methanobacteriales	Methanobacteriaceae	Methanobrevibacter_A	Methanobrevibacter_A woesei	#N/A	0	0	0	0	0	1	0	0	1
MAGs_co_1763	G4260	Methanobacteriota	Methanobacteria	Methanobacteriales	Methanobacteriaceae	Methanobrevibacter_A	Methanobrevibacter_A woesei	#N/A	0	0	0	0	0	1	0	0	0
MAGs_co_3199	G4983	Methanobacteriota	Methanobacteria	Methanobacteriales	Methanobacteriaceae	Methanobrevibacter_A	Methanobrevibacter_A woesei	#N/A	0	0	0	0	0	1	0	0	0
MAGs_co_3070	G0018	Methanobacteriota	Methanobacteria	Methanobacteriales	Methanobacteriaceae	Methanobrevibacter_A	Methanobrevibacter_A woesei	#N/A	0	0	0	0	0	1	0	0	0
MAGs_co_9858	G5588	Methanobacteriota	Methanobacteria	Methanobacteriales	Methanobacteriaceae	Methanobrevibacter_A	Methanobrevibacter_A woesei	#N/A	0	0	0	0	0	1	0	0	0
MAGs_co_10020	G2893	Methanobacteriota	Methanobacteria	Methanobacteriales	Methanobacteriaceae	Methanobrevibacter_A	Methanobrevibacter_A woesei	#N/A	0	0	0	0	0	1	0	0	0
META18IMWYN18_HuN-ZZ-F1_bin.48.strict	G1971	Methanobacteriota	Methanobacteria	Methanobacteriales	Methanobacteriaceae	Methanobrevibacter_A	Methanobrevibacter_A woesei	#N/A	0	0	0	0	0	1	0	0	0
MAGs_co_11507	G8103	Methanobacteriota	Methanobacteria	Methanobacteriales	Methanobacteriaceae	Methanobrevibacter_A	Methanobrevibacter_A woesei	#N/A	0	0	0	0	0	1	0	0	0
META18IMWYN18_GD-GM-L3_bin.39.permissive	G0476	Methanobacteriota	Methanobacteria	Methanobacteriales	Methanobacteriaceae	Methanobrevibacter_A	Methanobrevibacter_A woesei	#N/A	0	0	0	0	0	1	0	0	0
MAGs_co_8030	G7816	Methanobacteriota	Methanobacteria	Methanobacteriales	Methanobacteriaceae	Methanobrevibacter_A	Methanobrevibacter_A woesei	#N/A	0	0	0	0	0	1	0	0	0
MAGs_co_5712	G5841	Methanobacteriota	Methanobacteria	Methanobacteriales	Methanobacteriaceae	Methanobrevibacter_A	Methanobrevibacter_A woesei	#N/A	0	0	0	0	0	1	0	0	0
META18IMWYN18_JS-CZ-LY-F1_bin.21.strict	G8935	Methanobacteriota	Methanobacteria	Methanobacteriales	Methanobacteriaceae	Methanobrevibacter_A	Methanobrevibacter_A woesei	#N/A	0	0	0	0	0	1	0	0	0
MAGs_co_1484	G6623	Methanobacteriota	Methanobacteria	Methanobacteriales	Methanobacteriaceae	Methanobrevibacter_A	Methanobrevibacter_A woesei	#N/A	0	0	0	0	0	1	0	0	0
HE5.bin.21	G0574	Methanobacteriota	Methanobacteria	Methanobacteriales	Methanobacteriaceae	Methanobrevibacter_A	Methanobrevibacter_A woesei	#N/A	0	0	0	0	0	1	0	0	0
MAGs_co_2791	G0168	Methanobacteriota	Methanobacteria	Methanobacteriales	Methanobacteriaceae	Methanobrevibacter_A	Methanobrevibacter_A woesei	#N/A	0	0	0	0	0	1	0	0	0
MAGs_co_7847	G8510	Methanobacteriota	Methanobacteria	Methanobacteriales	Methanobacteriaceae	Methanobrevibacter_A	Methanobrevibacter_A woesei	#N/A	0	1	0	0	0	1	0	0	0
META18IMWYN18_GD-HL-L3_bin.9.permissive	G7994	Methanobacteriota	Methanobacteria	Methanobacteriales	Methanobacteriaceae	Methanobrevibacter_A	Methanobrevibacter_A woesei	#N/A	0	0	0	0	0	1	0	0	0
META18IMWYN18_HuN-LY-F1_bin.126.strict	G4340	Methanobacteriota	Methanobacteria	Methanobacteriales	Methanobacteriaceae	Methanobrevibacter_A	Methanobrevibacter_A woesei	#N/A	0	0	0	0	0	1	0	0	0
MAGs_co_12167	G0573	Methanobacteriota	Methanobacteria	Methanobacteriales	Methanobacteriaceae	Methanobrevibacter_A	Methanobrevibacter_A woesei	#N/A	0	0	0	0	0	1	0	0	0
MAGs_co_7356	G1051	Methanobacteriota	Methanobacteria	Methanobacteriales	Methanobacteriaceae	Methanobrevibacter_A	Methanobrevibacter_A woesei	#N/A	0	0	0	0	0	1	0	0	0
META18IMWYN18_HuN-FR-L3_bin.42.strict	G4875	Methanobacteriota	Methanobacteria	Methanobacteriales	Methanobacteriaceae	Methanobrevibacter_A	Methanobrevibacter_A woesei	#N/A	0	0	0	0	0	1	0	0	0
MAGs_co_10669	G8917	Methanobacteriota	Methanobacteria	Methanobacteriales	Methanobacteriaceae	Methanobrevibacter_A	Methanobrevibacter_A woesei	#N/A	0	0	0	0	0	1	0	0	0
MAGs_co_8707	G7049	Methanobacteriota	Methanobacteria	Methanobacteriales	Methanobacteriaceae	Methanobrevibacter_A	Methanobrevibacter_A woesei	#N/A	0	0	0	0	0	1	0	0	0
AH-JA-L3_bin.8.strict	G2471	Methanobacteriota	Methanobacteria	Methanobacteriales	Methanobacteriaceae	Methanobrevibacter_A	Methanobrevibacter_A woesei	#N/A	0	0	0	0	0	1	0	0	0
MAGs_co_2140	G0608	Methanobacteriota	Methanobacteria	Methanobacteriales	Methanobacteriaceae	Methanobrevibacter_A	Methanobrevibacter_A woesei	#N/A	0	0	0	0	0	1	0	0	0
META18IMWYN18_HuN-CS-L1_bin.81.strict	G4217	Methanobacteriota	Methanobacteria	Methanobacteriales	Methanobacteriaceae	Methanobrevibacter_A	Methanobrevibacter_A woesei	#N/A	0	0	0	0	0	1	0	0	0
MAGs_co_11674	G1336	Methanobacteriota	Methanobacteria	Methanobacteriales	Methanobacteriaceae	Methanobrevibacter_A	Methanobrevibacter_A woesei	#N/A	0	0	0	0	0	1	0	0	0
MAGs_co_3672	G3204	Methanobacteriota	Methanobacteria	Methanobacteriales	Methanobacteriaceae	Methanobrevibacter_A	Methanobrevibacter_A woesei	#N/A	0	0	0	0	0	1	0	0	0
META19IMWYN04_GD-DG-L9_bin.44.permissive	G4286	Methanobacteriota	Methanobacteria	Methanobacteriales	Methanobacteriaceae	Methanobrevibacter_A	Methanobrevibacter_A woesei	#N/A	0	0	0	0	0	1	0	0	0
META18IMWYN18_GD-HL-F3_bin.43.strict	G9500	Methanobacteriota	Methanobacteria	Methanobacteriales	Methanobacteriaceae	Methanobrevibacter_A	Methanobrevibacter_A woesei	#N/A	0	0	0	0	0	1	0	0	0
MAGs_co_2478	G9423	Methanobacteriota	Methanobacteria	Methanobacteriales	Methanobacteriaceae	Methanobrevibacter_A	Methanobrevibacter_A woesei	#N/A	0	0	0	0	0	1	0	0	0
META18IMWYN18_HeN-KF-F1_bin.39.orig	G0612	Methanobacteriota	Methanobacteria	Methanobacteriales	Methanobacteriaceae	Methanobrevibacter_A	Methanobrevibacter_A woesei	#N/A	0	0	0	0	0	1	0	0	0
MAGs_co_1488	G1906	Methanobacteriota	Methanobacteria	Methanobacteriales	Methanobacteriaceae	Methanobrevibacter_A	Methanobrevibacter_A woesei	#N/A	0	0	0	0	0	1	0	0	0
MAGs_co_9692	G5046	Methanobacteriota	Methanobacteria	Methanobacteriales	Methanobacteriaceae	Methanobrevibacter_A	Methanobrevibacter_A woesei	#N/A	0	0	0	0	0	1	0	0	0
MAGs_co_9283	G4526	Methanobacteriota	Methanobacteria	Methanobacteriales	Methanobacteriaceae	Methanobrevibacter_A	Methanobrevibacter_A woesei	#N/A	0	0	0	0	0	1	0	0	0
META18IMWYN18_JS-SZ-L2_bin.1.strict	G0856	Methanobacteriota	Methanobacteria	Methanobacteriales	Methanobacteriaceae	Methanobrevibacter_A	Methanobrevibacter_A woesei	#N/A	0	0	0	0	0	1	0	0	0
GX-RX-F3_bin.38.strict	G1989	Methanobacteriota	Methanobacteria	Methanobacteriales	Methanobacteriaceae	Methanobrevibacter_A	Methanobrevibacter_A woesei	#N/A	0	0	0	0	0	1	0	0	0
META18IMWYN18_JS-NJ-L1_bin.41.strict	G2245	Methanobacteriota	Methanobacteria	Methanobacteriales	Methanobacteriaceae	Methanobrevibacter_A	Methanobrevibacter_A woesei	#N/A	0	0	0	0	0	1	0	0	0
YP6.bin.74	G6621	Methanobacteriota	Methanobacteria	Methanobacteriales	Methanobacteriaceae	Methanobrevibacter_A	Methanobrevibacter_A woesei	#N/A	0	0	0	0	0	1	0	0	0
MAGs_co_2975	G9932	Methanobacteriota	Methanobacteria	Methanobacteriales	Methanobacteriaceae	Methanobrevibacter_A	Methanobrevibacter_A woesei	#N/A	0	0	0	0	0	1	0	0	0
MAGs_co_11448	G7655	Methanobacteriota	Methanobacteria	Methanobacteriales	Methanobacteriaceae	Methanobrevibacter_A	Methanobrevibacter_A woesei	#N/A	0	0	0	0	0	1	0	0	0
MAGs_co_6040	G7264	Methanobacteriota	Methanobacteria	Methanobacteriales	Methanobacteriaceae	Methanobrevibacter_A	Methanobrevibacter_A woesei	#N/A	0	0	0	0	0	1	0	0	0
MAGs_co_653	G4068	Methanobacteriota	Methanobacteria	Methanobacteriales	Methanobacteriaceae	Methanobrevibacter_A	Methanobrevibacter_A woesei	#N/A	0	0	0	0	0	1	0	0	0
META18IMWYN18_ZJ-LA-F2_bin.15.permissive	G9335	Methanobacteriota	Methanobacteria	Methanobacteriales	Methanobacteriaceae	Methanobrevibacter_A	Methanobrevibacter_A woesei	#N/A	0	0	0	0	0	1	0	0	0
MAGs_co_10060	G4356	Methanobacteriota	Methanobacteria	Methanobacteriales	Methanobacteriaceae	Methanobrevibacter_A	Methanobrevibacter_A woesei	#N/A	0	0	0	0	0	1	0	0	0
META18IMWYN18_HeN-SQ-L3_bin.77.orig	G9744	Methanobacteriota	Methanobacteria	Methanobacteriales	Methanobacteriaceae	Methanobrevibacter_A	Methanobrevibacter_A woesei	#N/A	0	0	0	0	0	1	0	0	0
GX-XN-L3_bin.30.permissive	G1880	Methanobacteriota	Methanobacteria	Methanobacteriales	Methanobacteriaceae	Methanobrevibacter_A	Methanobrevibacter_A woesei	#N/A	0	0	0	0	0	1	0	0	0
MAGs_co_8673	G8801	Methanobacteriota	Methanobacteria	Methanobacteriales	Methanobacteriaceae	Methanobrevibacter_A	Methanobrevibacter_A woesei	#N/A	0	0	0	0	0	1	0	0	0
META18IMWYN18_HuN-YH-L1_bin.17.permissive	G0689	Methanobacteriota	Methanobacteria	Methanobacteriales	Methanobacteriaceae	Methanobrevibacter_A	Methanobrevibacter_A woesei	#N/A	0	0	0	0	0	1	0	0	0
MAGs_co_7632	G9911	Actinomycetota	Coriobacteriia	Coriobacteriales	Atopobiaceae	Thermophilibacter	Thermophilibacter timonensis	#N/A	0	1	0	0	0	0	0	0	0
META18IMWYN18_HeN-KF-F1_bin.6.orig	G7051	Actinomycetota	Coriobacteriia	Coriobacteriales	Atopobiaceae	Thermophilibacter	Thermophilibacter timonensis	#N/A	0	1	0	0	0	0	0	0	0
HE6.bin.60	G7811	Actinomycetota	Coriobacteriia	Coriobacteriales	Atopobiaceae	Thermophilibacter	Thermophilibacter timonensis	#N/A	0	1	0	0	0	0	0	0	0
MAGs_co_761	G6854	Actinomycetota	Coriobacteriia	Coriobacteriales	Atopobiaceae	Thermophilibacter	Thermophilibacter timonensis	#N/A	0	1	0	0	0	0	0	0	0
MAGs_co_8189	G5813	Actinomycetota	Coriobacteriia	Coriobacteriales	Atopobiaceae	Thermophilibacter	Thermophilibacter excrementavium	#N/A	0	1	0	0	0	1	0	0	0
MAGs_co_9277	G1040	Actinomycetota	Coriobacteriia	Coriobacteriales	Atopobiaceae	Thermophilibacter	Thermophilibacter excrementavium	#N/A	0	1	0	0	0	1	0	1	0
META18IMWYN18_HuN-LY-F1_bin.62.orig	G6266	Actinomycetota	Coriobacteriia	Coriobacteriales	Atopobiaceae	Thermophilibacter	Thermophilibacter excrementavium	#N/A	0	1	0	0	0	1	0	0	0
MAGs_co_8535	G9760	Actinomycetota	Coriobacteriia	Coriobacteriales	Atopobiaceae	Thermophilibacter	Thermophilibacter excrementavium	#N/A	0	1	0	0	0	1	0	0	0
MAGs_co_9031	G2350	Actinomycetota	Coriobacteriia	Coriobacteriales	Atopobiaceae	Thermophilibacter	Thermophilibacter excrementavium	#N/A	0	1	0	0	0	1	0	0	0
MAGs_co_8142	G1747	Actinomycetota	Coriobacteriia	Coriobacteriales	Atopobiaceae	Thermophilibacter	Thermophilibacter excrementavium	#N/A	0	0	0	0	0	1	0	0	0
MAGs_co_261	G8915	Actinomycetota	Coriobacteriia	Coriobacteriales	Atopobiaceae	Thermophilibacter	Thermophilibacter sp002159735	#N/A	0	1	0	0	0	0	0	0	0
MAGs_co_3275	G2623	Actinomycetota	Coriobacteriia	Coriobacteriales	Atopobiaceae	Thermophilibacter	Thermophilibacter provencensis	#N/A	0	1	0	0	0	0	0	0	1
MAGs_co_3916	G4075	Actinomycetota	Coriobacteriia	Coriobacteriales	Atopobiaceae	Thermophilibacter	Thermophilibacter provencensis	#N/A	0	1	0	0	0	0	0	0	1
META18IMWYN18_HeN-SQ-L1_bin.21.orig	G1680	Actinomycetota	Coriobacteriia	Coriobacteriales	Atopobiaceae	Thermophilibacter	Thermophilibacter sp944322145	#N/A	0	1	0	0	0	0	1	1	0
MAGs_co_11341	G0357	Actinomycetota	Coriobacteriia	Coriobacteriales	Atopobiaceae	Thermophilibacter	Thermophilibacter sp944320385	#N/A	0	2	0	0	0	1	0	0	0
MAGs_co_2307	G7398	Actinomycetota	Coriobacteriia	Coriobacteriales	Atopobiaceae	Thermophilibacter	Thermophilibacter sp944322145	#N/A	0	1	0	0	0	0	1	1	0
MAGs_co_5063	G7606	Actinomycetota	Coriobacteriia	Coriobacteriales	Atopobiaceae	Thermophilibacter	Thermophilibacter sp944322145	#N/A	0	1	0	0	0	0	0	1	0
MAGs_co_2341	G4847	Actinomycetota	Coriobacteriia	Coriobacteriales	Atopobiaceae	Thermophilibacter	Thermophilibacter avicola	#N/A	0	1	0	0	0	0	1	1	0
MAGs_co_8486	G7613	Actinomycetota	Coriobacteriia	Coriobacteriales	Coriobacteriaceae	Collinsella	Unidentified	#N/A	0	0	0	0	2	1	0	0	0
MAGs_co_4477	G4709	Bacteroidota	Bacteroidia	Sphingobacteriales	Sphingobacteriaceae	Sphingobacterium	Sphingobacterium stercorigallinarum	#N/A	0	1	0	0	0	0	0	0	0
d1G.bin.24	G6433	Actinomycetota	Coriobacteriia	Coriobacteriales	Coriobacteriaceae	Collinsella	Collinsella aerofaciens_O	#N/A	0	1	0	0	1	1	1	0	0
MAGs_co_5287	G8317	Actinomycetota	Coriobacteriia	Coriobacteriales	Coriobacteriaceae	Enorma	Enorma sp900538305	#N/A	0	1	0	0	1	1	0	0	0
YP6.bin.140	G2366	Actinomycetota	Coriobacteriia	Coriobacteriales	Coriobacteriaceae	Enorma	Enorma sp900538305	#N/A	0	1	0	0	1	0	0	0	0
MAGs_co_609	G9934	Actinomycetota	Coriobacteriia	Coriobacteriales	Coriobacteriaceae	Enorma	Enorma sp900538305	#N/A	0	1	0	0	1	0	0	0	0
MAGs_co_10881	G5794	Actinomycetota	Coriobacteriia	Coriobacteriales	Coriobacteriaceae	Enorma	Enorma massiliensis	#N/A	0	1	0	0	1	0	0	0	0
MAGs_co_4930	G2848	Actinomycetota	Coriobacteriia	Coriobacteriales	Coriobacteriaceae	Enorma	Enorma massiliensis	#N/A	0	0	0	0	1	0	0	0	0
MAGs_co_5807	G2190	Actinomycetota	Coriobacteriia	Coriobacteriales	Coriobacteriaceae	Enorma	Enorma massiliensis	#N/A	0	1	0	0	1	0	0	0	0
MAGs_co_11387	G8295	Actinomycetota	Coriobacteriia	Coriobacteriales	Coriobacteriaceae	Enorma	Enorma massiliensis	#N/A	0	1	0	0	1	0	0	0	0
MAGs_co_8994	G6740	Actinomycetota	Coriobacteriia	Coriobacteriales	Coriobacteriaceae	Enorma	Enorma massiliensis	#N/A	0	1	0	0	1	0	0	0	0
MAGs_co_12181	G0786	Actinomycetota	Coriobacteriia	Coriobacteriales	Coriobacteriaceae	Enorma	Enorma massiliensis	#N/A	0	1	0	0	0	0	0	0	0
MAGs_co_10146	G8866	Actinomycetota	Coriobacteriia	Coriobacteriales	Coriobacteriaceae	Enorma	Enorma massiliensis	#N/A	0	1	0	0	0	0	0	0	0
META18IMWYN18_JS-NJ-L1_bin.62.orig	G4663	Actinomycetota	Coriobacteriia	Coriobacteriales	Coriobacteriaceae	Enorma	Enorma massiliensis	#N/A	0	2	0	0	1	0	0	0	0
d42O.bin.11	G5692	Actinomycetota	Coriobacteriia	Coriobacteriales	Coriobacteriaceae	Enorma	Enorma massiliensis	#N/A	0	1	0	0	1	0	0	0	0
MAGs_co_1236	G3593	Actinomycetota	Coriobacteriia	Coriobacteriales	Coriobacteriaceae	Enorma	Enorma massiliensis	#N/A	0	1	0	0	1	0	0	0	0
MAGs_co_10375	G3214	Actinomycetota	Coriobacteriia	Coriobacteriales	Coriobacteriaceae	Enorma	Enorma massiliensis	#N/A	0	1	0	0	1	0	0	0	0
META18IMWYN18_GD-HL-F3_bin.25.strict	G0840	Actinomycetota	Coriobacteriia	Coriobacteriales	Coriobacteriaceae	Enorma	Enorma massiliensis	#N/A	0	1	0	0	0	0	0	0	0
MAGs_co_10564	G5380	Actinomycetota	Coriobacteriia	Coriobacteriales	Coriobacteriaceae	Enorma	Enorma phocaeensis	#N/A	0	1	0	0	0	1	0	0	0
MAGs_co_6958	G6784	Actinomycetota	Coriobacteriia	Coriobacteriales	Coriobacteriaceae	Limicola	Limicola phocaeensis_A	#N/A	0	1	0	0	1	1	0	0	0
MAGs_co_7566	G7927	Actinomycetota	Coriobacteriia	Coriobacteriales	Coriobacteriaceae	Limicola	Limicola phocaeensis_A	#N/A	0	1	0	0	0	0	0	0	0
MAGs_co_1427	G2996	Actinomycetota	Coriobacteriia	Coriobacteriales	Coriobacteriaceae	Limicola	Limicola phocaeensis_A	#N/A	0	1	0	0	1	1	0	0	0
MAGs_co_5307	G0764	Actinomycetota	Coriobacteriia	Coriobacteriales	Coriobacteriaceae	Limicola	Limicola phocaeensis_A	#N/A	0	1	0	0	0	1	0	0	0
AH-JA-L3_bin.24.orig	G4869	Actinomycetota	Coriobacteriia	Coriobacteriales	Coriobacteriaceae	Limicola	Limicola phocaeensis_A	#N/A	0	0	0	0	1	1	0	0	0
MAGs_co_11992	G8234	Actinomycetota	Coriobacteriia	Coriobacteriales	Coriobacteriaceae	Limicola	Limicola phocaeensis_A	#N/A	0	1	0	0	1	1	0	0	0
MAGs_co_3286	G3310	Actinomycetota	Coriobacteriia	Coriobacteriales	Coriobacteriaceae	Limicola	Limicola phocaeensis_A	#N/A	0	1	0	0	1	1	0	0	0
META18IMWYN18_JS-SZ-L3_bin.17.strict	G6239	Actinomycetota	Coriobacteriia	Coriobacteriales	Coriobacteriaceae	Limicola	Limicola phocaeensis_A	#N/A	0	1	0	0	1	0	0	0	0
MAGs_co_2452	G7075	Actinomycetota	Coriobacteriia	Coriobacteriales	Coriobacteriaceae	Limicola	Limicola stercorigallinarum	#N/A	0	1	0	0	0	1	0	0	0
MAGs_co_9349	G9643	Actinomycetota	Coriobacteriia	Coriobacteriales	Coriobacteriaceae	Limicola	Limicola stercorigallinarum	#N/A	0	1	0	0	0	1	0	0	0
MAGs_co_7032	G9152	Actinomycetota	Coriobacteriia	Coriobacteriales	Coriobacteriaceae	Limicola	Limicola stercorigallinarum	#N/A	0	1	0	0	0	1	0	0	0
MAGs_co_8445	G2234	Actinomycetota	Coriobacteriia	Coriobacteriales	Coriobacteriaceae	Limicola	Limicola stercorigallinarum	#N/A	0	1	0	0	0	1	0	0	0
MAGs_co_8957	G8290	Actinomycetota	Coriobacteriia	Coriobacteriales	Coriobacteriaceae	Limicola	Limicola stercorigallinarum	#N/A	0	1	0	0	0	1	0	0	0
MAGs_co_2939	G0629	Actinomycetota	Coriobacteriia	Coriobacteriales	Coriobacteriaceae	Limicola	Limicola stercorigallinarum	#N/A	0	1	0	0	0	1	0	0	0
MAGs_co_2647	G0298	Actinomycetota	Coriobacteriia	Coriobacteriales	Coriobacteriaceae	Limicola	Limicola stercorigallinarum	#N/A	0	0	0	0	0	1	0	0	0
YP2.bin.81	G4593	Actinomycetota	Coriobacteriia	Coriobacteriales	Coriobacteriaceae	Limicola	Limicola stercorigallinarum	#N/A	0	1	0	0	0	1	0	0	0
MAGs_co_5963	G5750	Actinomycetota	Coriobacteriia	Coriobacteriales	Coriobacteriaceae	Coprousia	Coprousia avicola	#N/A	0	1	0	0	0	1	0	0	0
MAGs_co_6166	G9362	Actinomycetota	Coriobacteriia	Coriobacteriales	Coriobacteriaceae	Coprousia	Coprousia avicola	#N/A	0	1	0	0	0	1	0	0	0
MAGs_co_2247	G8615	Actinomycetota	Coriobacteriia	Coriobacteriales	Coriobacteriaceae	Coprousia	Coprousia avicola	#N/A	0	1	0	0	0	1	0	0	0
MAGs_co_596	G4921	Actinomycetota	Coriobacteriia	Coriobacteriales	Coriobacteriaceae	Coprousia	Unidentified	#N/A	0	1	0	0	0	0	0	0	0
MAGs_co_7956	G9274	Actinomycetota	Coriobacteriia	Coriobacteriales	Coriobacteriaceae	Collinsella	Collinsella ihumii	#N/A	0	1	0	0	1	1	0	0	0
MAGs_co_3684	G3974	Actinomycetota	Coriobacteriia	Coriobacteriales	Coriobacteriaceae	Collinsella	Collinsella ihumii	#N/A	0	1	0	0	1	1	0	0	0
META18IMWYN18_HuN-CS-L2_bin.8.strict	G7427	Actinomycetota	Coriobacteriia	Coriobacteriales	Coriobacteriaceae	Collinsella	Collinsella ihumii	#N/A	0	1	0	0	1	1	0	0	0
MAGs_co_5272	G1407	Actinomycetota	Coriobacteriia	Coriobacteriales	Coriobacteriaceae	Collinsella	Collinsella ihumii	#N/A	0	1	0	0	1	1	0	0	0
MAGs_co_5798	G0449	Actinomycetota	Coriobacteriia	Coriobacteriales	Coriobacteriaceae	Collinsella	Collinsella ihumii	#N/A	0	1	0	0	1	1	0	0	0
MAGs_co_5997	G6936	Actinomycetota	Coriobacteriia	Coriobacteriales	Coriobacteriaceae	Collinsella	Collinsella stercoripullorum	#N/A	0	2	0	0	1	1	0	0	0
MAGs_co_10629	G3602	Actinomycetota	Coriobacteriia	Coriobacteriales	Coriobacteriaceae	Collinsella	Collinsella stercoripullorum	#N/A	0	2	0	0	1	1	0	0	0
MAGs_co_3053	G1560	Actinomycetota	Coriobacteriia	Coriobacteriales	Coriobacteriaceae	Collinsella	Collinsella stercoripullorum	#N/A	0	1	0	0	1	1	0	0	0
META18IMWYN18_ZJ-HY-F3_bin.73.orig	G7926	Actinomycetota	Coriobacteriia	Coriobacteriales	Coriobacteriaceae	Collinsella	Collinsella stercoripullorum	#N/A	0	1	0	0	1	1	0	0	0
MAGs_co_2518	G1669	Bacteroidota	Bacteroidia	Sphingobacteriales	Sphingobacteriaceae	Sphingobacterium	Sphingobacterium sp020687765	#N/A	0	0	0	0	0	1	0	0	0
MAGs_co_11197	G2512	Pseudomonadota	Alphaproteobacteria	Rs-D84	Rs-D84	Enterousia	Enterousia sp944389515	#N/A	0	1	0	0	0	1	0	0	0
MAGs_co_8760	G3966	Actinomycetota	Coriobacteriia	Coriobacteriales	Coriobacteriaceae	Collinsella	Unidentified	#N/A	0	1	0	0	0	1	0	0	0
HPIII4.bin.47	G5855	Actinomycetota	Coriobacteriia	Coriobacteriales	Coriobacteriaceae	Collinsella	Collinsella sp944321445	#N/A	0	1	0	0	0	1	0	0	0
GX-XN-F3_bin.38.strict	G9315	Actinomycetota	Coriobacteriia	Coriobacteriales	Coriobacteriaceae	Coprousia	Unidentified	#N/A	0	2	0	0	1	1	0	0	0
MAGs_co_11814	G0414	Actinomycetota	Coriobacteriia	Coriobacteriales	Eggerthellaceae	Slackia_A	Slackia_A equolifaciens	#N/A	0	0	0	0	1	1	0	0	0
MAGs_co_5269	G8637	Actinomycetota	Coriobacteriia	Coriobacteriales	Eggerthellaceae	Slackia_A	Slackia_A equolifaciens	#N/A	0	1	0	0	1	1	0	0	0
MAGs_co_1758	G1107	Actinomycetota	Coriobacteriia	Coriobacteriales	Eggerthellaceae	Aveggerthella	Aveggerthella stercoripullorum	#N/A	0	0	0	0	0	1	0	0	0
MAGs_co_3975	G5016	Actinomycetota	Coriobacteriia	Coriobacteriales	Eggerthellaceae	Aveggerthella	Aveggerthella stercoripullorum	#N/A	0	0	0	0	0	1	0	0	0
MAGs_co_5584	G5187	Actinomycetota	Coriobacteriia	Coriobacteriales	Eggerthellaceae	Aveggerthella	Aveggerthella stercoripullorum	#N/A	0	0	0	0	0	1	0	0	0
MAGs_co_1417	G5377	Actinomycetota	Coriobacteriia	Coriobacteriales	Eggerthellaceae	Aveggerthella	Aveggerthella stercoripullorum	#N/A	0	0	0	0	0	1	0	0	0
MAGs_co_5232	G4154	Actinomycetota	Coriobacteriia	Coriobacteriales	Eggerthellaceae	Aveggerthella	Aveggerthella stercoripullorum	#N/A	0	0	0	0	0	1	0	0	0
MAGs_co_4814	G7199	Actinomycetota	Coriobacteriia	Coriobacteriales	Eggerthellaceae	Aveggerthella	Aveggerthella stercoripullorum	#N/A	0	0	0	0	0	1	0	0	0
MAGs_co_7357	G0893	Actinomycetota	Coriobacteriia	Coriobacteriales	Eggerthellaceae	Aveggerthella	Aveggerthella stercoripullorum	#N/A	0	0	0	0	0	1	0	0	0
MAGs_co_8867	G7350	Actinomycetota	Coriobacteriia	Coriobacteriales	Eggerthellaceae	Aveggerthella	Aveggerthella stercoripullorum	#N/A	0	0	0	0	0	1	0	0	0
MAGs_co_9179	G6880	Actinomycetota	Coriobacteriia	Coriobacteriales	Eggerthellaceae	Aveggerthella	Aveggerthella stercoripullorum	#N/A	0	0	0	0	0	1	0	0	0
MAGs_co_1774	G4029	Actinomycetota	Coriobacteriia	Coriobacteriales	Eggerthellaceae	Aphodovivens	Aphodovivens avicola	#N/A	0	1	0	0	0	1	0	0	0
MAGs_co_8231	G8916	Actinomycetota	Coriobacteriia	Coriobacteriales	Eggerthellaceae	Aphodovivens	Aphodovivens avicola	#N/A	0	2	0	0	0	1	0	0	0
MAGs_co_6835	G6369	Actinomycetota	Coriobacteriia	Coriobacteriales	Eggerthellaceae	Aphodovivens	Aphodovivens avicola	#N/A	0	1	0	0	0	1	0	0	0
META18IMWYN18_HuN-LY-F1_bin.76.orig	G1711	Actinomycetota	Coriobacteriia	Coriobacteriales	Eggerthellaceae	Aphodovivens	Aphodovivens avicola	#N/A	0	1	0	0	0	1	0	0	0
MAGs_co_5374	G9766	Actinomycetota	Coriobacteriia	Coriobacteriales	Eggerthellaceae	Aphodovivens	Aphodovivens sp900550385	#N/A	0	1	0	0	0	1	0	0	0
MAGs_co_2101	G0138	Actinomycetota	Coriobacteriia	Coriobacteriales	Eggerthellaceae	Rubneribacter	Rubneribacter badeniensis	#N/A	0	0	0	1	0	1	0	0	0
MAGs_co_10217	G2847	Actinomycetota	Coriobacteriia	Coriobacteriales	Eggerthellaceae	Rubneribacter	Rubneribacter badeniensis	#N/A	0	0	0	1	0	1	0	0	0
MAGs_co_11104	G6232	Actinomycetota	Coriobacteriia	Coriobacteriales	Eggerthellaceae	Rubneribacter	Rubneribacter badeniensis	#N/A	0	0	0	1	0	1	0	0	0
MAGs_co_6529	G7303	Actinomycetota	Coriobacteriia	Coriobacteriales	Eggerthellaceae	Rubneribacter	Rubneribacter badeniensis	#N/A	0	0	0	1	0	1	0	0	0
MAGs_co_8016	G8195	Actinomycetota	Coriobacteriia	Coriobacteriales	Eggerthellaceae	Rubneribacter	Rubneribacter badeniensis	#N/A	0	0	0	1	0	1	0	0	0
MAGs_co_12162	G7577	Actinomycetota	Coriobacteriia	Coriobacteriales	Eggerthellaceae	CAJFUR01	CAJFUR01 sp904420575	#N/A	0	0	0	1	0	1	0	0	0
MAGs_co_9925	G6701	Actinomycetota	Coriobacteriia	Coriobacteriales	Eggerthellaceae	CAJFUR01	CAJFUR01 sp904420575	#N/A	0	0	0	1	0	1	0	0	0
YE1.bin.78	G8636	Actinomycetota	Coriobacteriia	Coriobacteriales	Eggerthellaceae	CAIFEB01	CAIFEB01 sp903789375	#N/A	0	1	0	0	0	1	1	0	0
d1O.bin.16	G4133	Actinomycetota	Coriobacteriia	Coriobacteriales	Eggerthellaceae	Adlercreutzia	Adlercreutzia equolifaciens	#N/A	0	1	0	0	1	0	0	0	0
MAGs_co_10854	G6971	Actinomycetota	Coriobacteriia	Coriobacteriales	Eggerthellaceae	Gordonibacter	Gordonibacter avicola	#N/A	0	0	0	1	0	0	0	0	0
MAGs_co_9659	G5972	Actinomycetota	Coriobacteriia	Coriobacteriales	Eggerthellaceae	Raoultibacter	Raoultibacter massiliensis	#N/A	0	0	0	1	0	1	0	0	0
META18IMWYN18_JS-CZ-LY-F2_bin.1.orig	G3660	Bacillota_A	Clostridia	Christensenellales	CAG-917	Limadaptatus	Limadaptatus sp900545885	#N/A	0	0	0	0	0	1	0	0	0
MAGs_co_738	G7447	Bacillota_A	Clostridia	Christensenellales	CAG-917	Limadaptatus	Limadaptatus sp900545885	#N/A	0	0	0	0	0	1	0	0	0
MAGs_co_7846	G4948	Bacillota_A	Clostridia	Christensenellales	CAG-917	Limadaptatus	Limadaptatus sp900545885	#N/A	0	0	0	0	0	1	0	0	0
MAGs_co_1363	G0502	Bacillota_A	Clostridia	Christensenellales	CAG-917	Limadaptatus	Limadaptatus sp900545885	#N/A	0	0	0	0	0	1	0	0	0
MAGs_co_5601	G7788	Bacillota_A	Clostridia	Christensenellales	CAG-917	Limadaptatus	Limadaptatus sp944349635	#N/A	0	0	0	0	0	1	0	0	0
MAGs_co_1453	G7894	Bacillota_A	Clostridia	Christensenellales	CAG-917	Limadaptatus	Unidentified	#N/A	1	0	0	0	0	1	0	0	0
MAGs_co_9746	G9338	Bacillota_A	Clostridia	Christensenellales	CAG-917	Limadaptatus	Unidentified	#N/A	0	0	0	0	0	1	0	0	0
HL3.bin.76	G3048	Bacillota_A	Clostridia	Christensenellales	CAG-917	Limadaptatus	Limadaptatus sp900553825	#N/A	0	0	0	0	0	1	0	0	0
META18IMWYN18_ZJ-TX-F3_bin.51.strict	G1757	Bacillota_A	Clostridia	Christensenellales	CAG-917	Limadaptatus	Limadaptatus sp900553825	#N/A	0	0	0	0	0	1	0	0	0
META18IMWYN18_HuN-FR-L3_bin.71.strict	G2388	Bacillota_A	Clostridia	Christensenellales	CAG-917	Limadaptatus	Limadaptatus sp900553825	#N/A	0	0	0	0	0	1	0	0	0
MAGs_co_8426	G7240	Bacillota_A	Clostridia	Christensenellales	CAG-917	Limadaptatus	Limadaptatus sp900553825	#N/A	0	0	0	0	0	1	0	0	0
META18IMWYN18_ZJ-HY-F3_bin.38.strict	G8219	Bacillota_A	Clostridia	Christensenellales	CAG-917	Limadaptatus	Limadaptatus sp900553825	#N/A	0	0	0	0	0	1	0	0	0
META18IMWYN18_ZJ-HN-L3_bin.10.orig	G1929	Bacillota_A	Clostridia	Christensenellales	CAG-917	Limadaptatus	Limadaptatus sp900553825	#N/A	0	0	0	0	0	1	0	0	0
MAGs_co_1019	G2386	Pseudomonadota	Alphaproteobacteria	Rhizobiales	Rhizobiaceae	Ochrobactrum_A	Ochrobactrum_A pseudogrignonensis	#N/A	0	2	0	0	0	0	0	0	0
MAGs_co_1281	G9843	Pseudomonadota	Alphaproteobacteria	Rhizobiales	Rhizobiaceae	Ochrobactrum_A	Ochrobactrum_A pseudogrignonensis	#N/A	0	3	0	0	0	0	0	0	0
MAGs_co_2779	G5069	Pseudomonadota	Alphaproteobacteria	Rhizobiales	Rhizobiaceae	Ochrobactrum_A	Ochrobactrum_A pseudogrignonensis	#N/A	0	3	0	0	0	0	0	0	0
MAGs_co_11002	G0614	Pseudomonadota	Alphaproteobacteria	Rhizobiales	Rhizobiaceae	Ochrobactrum_A	Ochrobactrum_A pseudogrignonensis	#N/A	1	3	0	0	0	0	0	0	0
MAGs_co_256	G0659	Pseudomonadota	Alphaproteobacteria	Rhizobiales	Rhizobiaceae	Ochrobactrum_A	Ochrobactrum_A pseudogrignonensis	#N/A	0	2	0	0	0	0	0	0	0
MAGs_co_37	G3577	Bacillota_A	Clostridia	Christensenellales	CAG-917	Limadaptatus	Limadaptatus stercorigallinarum	#N/A	0	0	0	0	0	1	0	0	0
META18IMWYN18_JS-CZ-F2_bin.33.strict	G7325	Bacillota_A	Clostridia	Christensenellales	CAG-917	Limadaptatus	Limadaptatus stercorigallinarum	#N/A	0	0	0	0	0	1	0	0	0
MAGs_co_11503	G2544	Bacillota_A	Clostridia	Christensenellales	CAG-917	Limadaptatus	Limadaptatus stercorigallinarum	#N/A	0	0	0	0	0	1	0	0	0
META18IMWYN18_HuN-ZZ-F1_bin.35.strict	G2274	Bacillota_A	Clostridia	Christensenellales	CAG-917	Limadaptatus	Limadaptatus stercorigallinarum	#N/A	0	0	0	0	0	1	0	0	0
MAGs_co_5825	G5313	Bacillota_A	Clostridia	Christensenellales	CAG-917	Limadaptatus	Limadaptatus stercorigallinarum	#N/A	0	0	0	0	0	1	0	0	0
MAGs_co_1917	G8034	Bacillota_A	Clostridia	Christensenellales	CAG-917	Limadaptatus	Limadaptatus stercorigallinarum	#N/A	0	0	0	0	0	1	0	0	0
MAGs_co_7243	G9167	Bacillota_A	Clostridia	Christensenellales	CAG-917	Limadaptatus	Unidentified	#N/A	0	0	0	0	0	1	0	0	0
MAGs_co_1404	G3573	Bacillota_A	Clostridia	Christensenellales	CAG-917	Limadaptatus	Limadaptatus sp944363035	#N/A	0	0	0	0	0	1	0	0	0
META18IMWYN18_HuN-HT-F1_bin.65.strict	G8353	Bacillota_A	Clostridia	Christensenellales	CAG-917	Limadaptatus	Limadaptatus sp944363035	#N/A	0	0	0	0	0	1	0	0	0
MAGs_co_3221	G1553	Bacillota_A	Clostridia	Christensenellales	CAG-917	Limadaptatus	Limadaptatus sp944363035	#N/A	0	0	0	0	0	1	0	0	0
META18IMWYN18_HeN-TZ-F1_bin.8.strict	G3795	Bacillota_A	Clostridia	Christensenellales	CAG-917	Limadaptatus	Limadaptatus sp944363035	#N/A	0	0	0	0	0	1	0	0	0
MAGs_co_444	G3606	Bacillota_A	Clostridia	Christensenellales	CAG-917	Limadaptatus	Limadaptatus sp944372795	#N/A	0	0	0	0	0	1	0	0	0
MAGs_co_7481	G9179	Bacillota_A	Clostridia	Christensenellales	CAG-917	Limadaptatus	Limadaptatus sp944372795	#N/A	0	0	0	0	0	1	0	0	0
MAGs_co_8595	G0255	Bacillota_A	Clostridia	Christensenellales	CAG-917	Limadaptatus	Limadaptatus sp944372795	#N/A	0	0	0	0	0	1	0	0	0
MAGs_co_2320	G0272	Bacillota_A	Clostridia	Christensenellales	CAG-917	Limadaptatus	Limadaptatus sp944372795	#N/A	0	0	0	0	0	1	0	0	0
MAGs_co_1165	G5482	Bacillota_A	Clostridia	Christensenellales	CAG-917	Limadaptatus	Limadaptatus sp944372795	#N/A	0	0	0	0	0	1	0	0	0
MAGs_co_5028	G5351	Bacillota_A	Clostridia	Christensenellales	CAG-917	Limadaptatus	Limadaptatus sp944372795	#N/A	0	0	0	0	0	1	0	0	0
MAGs_co_2464	G1814	Bacillota_A	Clostridia	Christensenellales	CAG-917	Limadaptatus	Limadaptatus sp944372795	#N/A	0	0	0	0	0	1	0	0	0
MAGs_co_3780	G7332	Bacillota_A	Clostridia	Christensenellales	CAG-917	Limadaptatus	Limadaptatus sp944372795	#N/A	0	0	0	0	0	1	0	0	0
MAGs_co_7602	G1907	Bacillota_A	Clostridia	Christensenellales	CAG-917	Limadaptatus	Limadaptatus sp944372795	#N/A	0	0	0	0	0	1	0	0	0
MAGs_co_451	G5303	Bacillota_A	Clostridia	Christensenellales	CAG-917	Limadaptatus	Limadaptatus sp944372795	#N/A	0	0	0	0	0	1	0	0	0
AH-BB-L3_bin.56.orig	G9206	Bacillota_A	Clostridia	Christensenellales	CAG-917	Limadaptatus	Limadaptatus sp944358385	#N/A	0	0	0	0	0	0	1	0	0
MAGs_co_11063	G8995	Bacillota_A	Clostridia	Christensenellales	CAG-917	Limadaptatus	Limadaptatus sp944358385	#N/A	0	0	0	0	0	1	0	0	0
MAGs_co_11041	G5107	Bacillota_A	Clostridia	Christensenellales	CAG-917	Limadaptatus	Limadaptatus sp944358385	#N/A	0	0	0	0	0	1	0	0	0
MAGs_co_4259	G9117	Bacillota_A	Clostridia	Christensenellales	CAG-917	Limadaptatus	Limadaptatus sp900754695	#N/A	0	0	0	0	0	1	0	0	0
MAGs_co_3665	G0435	Bacillota_A	Clostridia	Christensenellales	CAG-917	Limadaptatus	Limadaptatus sp900754695	#N/A	0	0	0	0	0	1	0	0	0
MAGs_co_11122	G0113	Bacillota_A	Clostridia	Christensenellales	CAG-917	Limadaptatus	Limadaptatus sp900754695	#N/A	0	0	0	0	0	1	0	0	0
MAGs_co_4885	G3533	Bacillota_A	Clostridia	Christensenellales	CAG-917	Limadaptatus	Limadaptatus sp900754695	#N/A	0	0	0	0	0	1	0	0	0
MAGs_co_11142	G6542	Bacillota_A	Clostridia	Christensenellales	CAG-917	Limadaptatus	Limadaptatus sp900754695	#N/A	0	0	0	0	0	1	0	0	0
MAGs_co_7308	G8499	Bacillota_A	Clostridia	Christensenellales	CAG-917	Limadaptatus	Limadaptatus sp900754695	#N/A	0	0	0	0	0	1	0	0	0
MAGs_co_2233	G7812	Bacillota_A	Clostridia	Christensenellales	CAG-917	Limadaptatus	Limadaptatus sp900754695	#N/A	0	0	0	0	0	1	0	0	0
META18IMWYN18_HuN-LY-F1_bin.123.orig	G6363	Bacillota_A	Clostridia	Christensenellales	CAG-917	Limadaptatus	Limadaptatus sp900754695	#N/A	0	0	0	0	0	1	0	0	0
MAGs_co_2843	G2976	Bacillota_A	Clostridia	Christensenellales	CAG-917	Limadaptatus	Limadaptatus sp900754695	#N/A	0	0	0	0	0	0	0	1	0
MAGs_co_2853	G7428	Bacillota_A	Clostridia	Christensenellales	CAG-917	Limadaptatus	Limadaptatus sp900754695	#N/A	0	0	0	0	0	1	0	0	0
META18IMWYN18_GD-HL-L3_bin.18.orig	G0491	Bacillota_A	Clostridia	Christensenellales	CAG-917	Limadaptatus	Limadaptatus sp900754695	#N/A	0	0	0	0	0	1	0	0	0
MAGs_co_3552	G2641	Bacillota_A	Clostridia	Christensenellales	CAG-917	Limadaptatus	Limadaptatus sp900754695	#N/A	0	0	0	0	0	1	0	0	0
META18IMWYN18_HuN-FR-L3_bin.11.strict	G4287	Bacillota_A	Clostridia	Christensenellales	CAG-917	Limadaptatus	Limadaptatus sp900754695	#N/A	0	0	0	0	0	1	0	0	0
META18IMWYN18_SD-LC-L3_bin.68.strict	G9804	Bacillota_A	Clostridia	Christensenellales	CAG-917	Limadaptatus	Limadaptatus sp900754695	#N/A	0	0	0	0	0	1	0	0	0
META19IMWYN04_GD-DG-L8_bin.36.strict	G6849	Bacillota_A	Clostridia	Christensenellales	CAG-917	Limadaptatus	Limadaptatus sp900754695	#N/A	0	0	0	0	0	1	0	0	0
MAGs_co_481	G1598	Bacillota_A	Clostridia	Christensenellales	CAG-917	Limadaptatus	Limadaptatus sp900754695	#N/A	0	0	0	0	0	1	0	0	0
MAGs_co_7853	G4545	Bacillota_A	Clostridia	Christensenellales	CAG-917	Limadaptatus	Limadaptatus sp900754695	#N/A	0	0	0	0	0	1	0	0	0
META18IMWYN18_HeN-TZ-F2_bin.12.strict	G8028	Bacillota_A	Clostridia	Christensenellales	CAG-917	Limadaptatus	Limadaptatus sp944332815	#N/A	0	0	0	0	0	1	0	0	0
d42D.bin.115	G5052	Bacillota_A	Clostridia	Christensenellales	CAG-917	Limadaptatus	Limadaptatus sp944332815	#N/A	0	0	0	0	0	1	0	0	0
MAGs_co_2171	G2135	Bacillota_A	Clostridia	Christensenellales	CAG-917	Limadaptatus	Limadaptatus sp944332815	#N/A	0	0	0	0	0	1	0	0	0
MAGs_co_11260	G2546	Bacillota_A	Clostridia	Christensenellales	CAG-917	Limadaptatus	Limadaptatus stercoravium	#N/A	0	0	0	0	0	1	0	0	0
MAGs_co_9221	G1982	Bacillota_A	Clostridia	Christensenellales	CAG-917	Limadaptatus	Limadaptatus stercoravium	#N/A	0	0	0	0	0	2	0	0	0
d28A.bin.5	G7621	Bacillota_A	Clostridia	Christensenellales	CAG-917	Limadaptatus	Limadaptatus stercoravium	#N/A	0	0	0	0	0	1	0	0	0
MAGs_co_5025	G1751	Bacillota_A	Clostridia	Christensenellales	CAG-917	Limadaptatus	Limadaptatus stercoravium	#N/A	0	0	0	0	0	1	0	0	0
MAGs_co_9634	G4458	Bacillota_A	Clostridia	Christensenellales	CAG-917	Limadaptatus	Limadaptatus stercoravium	#N/A	0	0	0	0	0	1	1	0	0
MAGs_co_11808	G4113	Bacillota_A	Clostridia	Christensenellales	CAG-917	Limadaptatus	Limadaptatus stercoravium	#N/A	0	0	0	0	0	1	0	0	0
MAGs_co_8152	G4441	Bacillota_A	Clostridia	Christensenellales	CAG-917	Limadaptatus	Limadaptatus stercoravium	#N/A	0	0	0	0	0	1	0	0	0
MAGs_co_2178	G4793	Bacillota_A	Clostridia	Christensenellales	CAG-917	Limadaptatus	Limadaptatus stercoravium	#N/A	0	0	0	0	0	1	0	0	0
MAGs_co_6719	G1025	Bacillota_A	Clostridia	Christensenellales	CAG-917	Limadaptatus	Limadaptatus stercoravium	#N/A	0	0	0	0	0	1	0	0	0
MAGs_co_11241	G8595	Bacillota_A	Clostridia	Christensenellales	CAG-917	Limadaptatus	Limadaptatus stercoravium	#N/A	0	0	0	0	0	1	0	0	0
MAGs_co_524	G3339	Bacillota_A	Clostridia	Christensenellales	CAG-917	Limadaptatus	Unidentified	#N/A	0	0	0	0	0	1	0	0	0
MAGs_co_10052	G3700	Bacillota_A	Clostridia	Christensenellales	CAG-917	Limadaptatus	Limadaptatus stercoripullorum	#N/A	0	0	0	0	0	1	0	0	0
MAGs_co_5895	G5155	Bacillota_A	Clostridia	Christensenellales	CAG-917	Limadaptatus	Limadaptatus stercoripullorum	#N/A	0	0	0	0	0	1	0	0	0
MAGs_co_4131	G1524	Bacillota_A	Clostridia	Christensenellales	CAG-917	Limadaptatus	Limadaptatus stercoripullorum	#N/A	0	0	0	0	0	1	0	0	0
MAGs_co_10739	G2680	Bacillota_A	Clostridia	Christensenellales	CAG-917	Limadaptatus	Limadaptatus stercoripullorum	#N/A	0	0	0	0	0	1	0	0	0
META18IMWYN18_HuN-YH-L2_bin.37.orig	G3838	Bacillota_A	Clostridia	Christensenellales	CAG-917	Limadaptatus	Limadaptatus stercoripullorum	#N/A	0	0	0	0	0	1	0	0	0
MAGs_co_8580	G1110	Bacillota_A	Clostridia	Christensenellales	CAG-917	Limadaptatus	Limadaptatus stercoripullorum	#N/A	0	0	0	0	0	1	0	0	0
MAGs_co_9645	G2056	Bacillota_A	Clostridia	Christensenellales	CAG-917	Limadaptatus	Limadaptatus stercoripullorum	#N/A	0	0	0	0	0	1	0	0	0
META18IMWYN18_GD-HL-F3_bin.45.strict	G7389	Bacillota_A	Clostridia	Christensenellales	CAG-917	Limadaptatus	Limadaptatus stercoripullorum	#N/A	0	0	0	0	0	1	0	0	0
MAGs_co_10301	G2625	Bacillota_A	Clostridia	Christensenellales	CAG-917	Limadaptatus	Limadaptatus stercoripullorum	#N/A	0	0	0	0	0	1	0	0	0
MAGs_co_1331	G1495	Bacillota_A	Clostridia	Christensenellales	CAG-917	Limadaptatus	Limadaptatus stercoripullorum	#N/A	0	0	0	0	0	1	0	0	0
MAGs_co_9590	G0142	Bacillota_A	Clostridia	Christensenellales	CAG-917	Limadaptatus	Limadaptatus stercoripullorum	#N/A	0	0	0	0	0	1	0	0	0
META18IMWYN18_HeN-KF-L2_bin.84.strict	G9726	Bacillota_A	Clostridia	Christensenellales	CAG-917	Limadaptatus	Limadaptatus stercoripullorum	#N/A	0	0	0	0	0	1	0	0	0
MAGs_co_10142	G8110	Bacillota_A	Clostridia	Christensenellales	CAG-917	Limadaptatus	Limadaptatus stercoripullorum	#N/A	0	0	0	0	0	1	0	0	0
MAGs_co_6341	G3367	Bacillota_A	Clostridia	Christensenellales	CAG-917	Limadaptatus	Limadaptatus stercoripullorum	#N/A	0	0	0	0	0	1	0	0	0
MAGs_co_10753	G0313	Bacillota_A	Clostridia	Christensenellales	CAG-917	Limadaptatus	Limadaptatus stercoripullorum	#N/A	0	0	0	0	0	1	0	0	0
META18IMWYN18_HuN-HT-F1_bin.100.orig	G8523	Bacillota_A	Clostridia	Christensenellales	CAG-917	Limadaptatus	Limadaptatus stercoripullorum	#N/A	0	0	0	0	0	1	0	0	0
MAGs_co_4617	G5933	Bacillota_A	Clostridia	Christensenellales	CAG-917	Limadaptatus	Limadaptatus stercoripullorum	#N/A	0	0	0	0	0	1	0	0	0
HE2.bin.106	G4005	Bacillota_A	Clostridia	Christensenellales	CAG-917	Limadaptatus	Limadaptatus sp944360115	#N/A	0	0	0	0	0	1	0	0	0
META19IMWYN04_GD-DG-L8_bin.101.strict	G0295	Bacillota_A	Clostridia	Christensenellales	CAG-917	Limadaptatus	Limadaptatus sp944360115	#N/A	0	0	0	0	0	1	0	0	0
HE4.bin.91	G0148	Bacillota_A	Clostridia	Christensenellales	CAG-917	Limadaptatus	Limadaptatus sp944360115	#N/A	0	0	0	0	0	1	0	0	0
MAGs_co_11977	G0610	Bacillota_A	Clostridia	Christensenellales	CAG-917	Limadaptatus	Limadaptatus sp944360115	#N/A	0	0	0	0	0	1	0	0	0
MAGs_co_8961	G2878	Bacillota_A	Clostridia	Christensenellales	CAG-917	Limadaptatus	Limadaptatus sp944360115	#N/A	0	0	0	0	0	1	0	0	0
MAGs_co_993	G4634	Bacillota_A	Clostridia	Christensenellales	CAG-917	Limadaptatus	Limadaptatus sp944360115	#N/A	0	0	0	0	0	1	0	0	0
MAGs_co_2358	G6424	Bacillota_A	Clostridia	Christensenellales	CAG-917	Limadaptatus	Limadaptatus sp900554085	#N/A	0	0	0	0	0	2	0	0	0
META18IMWYN18_HuN-ZZ-F1_bin.87.orig	G8591	Bacillota_A	Clostridia	Christensenellales	CAG-917	Limadaptatus	Limadaptatus sp900554085	#N/A	0	0	0	0	0	1	0	0	0
MAGs_co_6201	G3628	Bacillota_A	Clostridia	Christensenellales	CAG-917	Limadaptatus	Limadaptatus sp900554085	#N/A	0	0	0	0	0	1	0	0	0
META18IMWYN18_SD-BX-F3_bin.20.strict	G8507	Bacillota_A	Clostridia	Christensenellales	CAG-917	Limadaptatus	Limadaptatus sp900554085	#N/A	0	0	0	0	0	2	0	0	0
d35L.bin.23	G3685	Bacillota_A	Clostridia	Christensenellales	CAG-917	Limadaptatus	Limadaptatus sp900554085	#N/A	0	0	0	0	0	2	0	0	0
MAGs_co_11714	G1406	Bacillota_A	Clostridia	Christensenellales	CAG-917	Limadaptatus	Limadaptatus sp900554085	#N/A	0	0	0	0	0	2	0	0	0
MAGs_co_6712	G6841	Bacillota_A	Clostridia	Christensenellales	CAG-917	Limadaptatus	Limadaptatus sp900554085	#N/A	0	0	0	0	0	2	0	0	0
MAGs_co_2718	G8482	Bacillota_A	Clostridia	Christensenellales	CAG-917	Limadaptatus	Limadaptatus sp900554085	#N/A	0	0	0	0	0	2	0	0	0
MAGs_co_5490	G9637	Bacillota_A	Clostridia	Christensenellales	CAG-917	Limadaptatus	Limadaptatus sp900554085	#N/A	0	0	0	0	0	1	0	0	0
META18IMWYN18_HuN-CS-L1_bin.75.orig	G8547	Bacillota_A	Clostridia	Christensenellales	CAG-917	Limadaptatus	Limadaptatus sp900554085	#N/A	0	0	0	0	0	2	0	0	0
MAGs_co_6782	G2078	Bacillota_A	Clostridia	Christensenellales	CAG-917	Limadaptatus	Limadaptatus sp900554085	#N/A	0	0	0	0	0	2	0	0	0
MAGs_co_6560	G9398	Bacillota_A	Clostridia	Christensenellales	CAG-917	Limadaptatus	Limadaptatus sp900554085	#N/A	0	0	0	0	0	2	0	0	0
MAGs_co_735	G8016	Bacillota_A	Clostridia	Christensenellales	CAG-917	Limadaptatus	Limadaptatus sp900554085	#N/A	0	0	0	0	0	2	0	0	0
MAGs_co_2924	G7722	Bacillota_A	Clostridia	Christensenellales	CAG-917	Limadaptatus	Limadaptatus sp900554085	#N/A	0	0	0	0	0	2	0	0	0
MAGs_co_3603	G1248	Bacillota_A	Clostridia	Christensenellales	CAG-917	Limadaptatus	Limadaptatus sp900554085	#N/A	0	0	0	0	0	2	0	0	0
META18IMWYN18_GD-HL-L3_bin.7.permissive	G4956	Bacillota_A	Clostridia	Christensenellales	CAG-917	Limadaptatus	Limadaptatus sp900554085	#N/A	0	0	0	0	0	2	0	0	0
MAGs_co_11960	G3486	Bacillota_A	Clostridia	Christensenellales	CAG-917	Limadaptatus	Limadaptatus sp900554085	#N/A	0	0	0	0	0	2	0	0	0
META18IMWYN18_HuN-HT-F1_bin.103.strict	G2166	Bacillota_A	Clostridia	Christensenellales	CAG-917	Limadaptatus	Limadaptatus sp900554085	#N/A	0	0	0	0	0	2	0	0	0
MAGs_co_1963	G4825	Bacillota_A	Clostridia	Christensenellales	CAG-917	Limadaptatus	Unidentified	#N/A	0	0	0	0	0	1	0	0	0
MAGs_co_2354	G4548	Bacillota_A	Clostridia	Christensenellales	CAG-917	CAG-917	CAG-917 sp944332995	#N/A	0	0	0	0	0	1	0	0	0
MAGs_co_10985	G7953	Bacillota_A	Clostridia	Christensenellales	UBA1242	Onthoplasma	Onthoplasma faecigallinarum	#N/A	0	0	0	0	0	1	0	0	0
MAGs_co_11186	G3127	Bacillota_A	Clostridia	Christensenellales	UBA1242	Onthoplasma	Onthoplasma sp944384465	#N/A	0	0	0	0	0	1	0	0	0
MAGs_co_2697	G6938	Bacillota_A	Clostridia	Christensenellales	UBA1242	Onthoplasma	Onthoplasma sp944381155	#N/A	0	0	0	0	0	1	0	0	0
YE6.bin.111	G2445	Bacillota_A	Clostridia	Christensenellales	UBA1242	Onthoplasma	Onthoplasma sp944381155	#N/A	0	0	0	0	0	1	0	0	0
MAGs_co_2959	G7151	Bacillota_A	Clostridia	Christensenellales	UBA1242	Onthoplasma	Onthoplasma sp944381155	#N/A	0	0	0	0	0	1	0	0	0
MAGs_co_11337	G6181	Bacillota_A	Clostridia	Christensenellales	UBA1242	Onthoplasma	Onthoplasma sp944381155	#N/A	0	0	0	0	0	1	0	0	0
META18IMWYN18_HeN-KF-L2_bin.82.strict	G6739	Bacillota_A	Clostridia	Christensenellales	UBA1242	Onthoplasma	Onthoplasma sp944377305	#N/A	0	0	0	0	0	1	0	0	0
MAGs_co_9845	G3277	Bacillota_A	Clostridia	Christensenellales	UBA1242	Onthoplasma	Onthoplasma sp944377465	#N/A	0	0	0	0	0	1	0	0	0
META18IMWYN18_HuN-HT-F1_bin.75.strict	G7638	Bacillota_A	Clostridia	Christensenellales	UBA1242	Onthoplasma	Onthoplasma sp944377465	#N/A	0	0	0	0	0	1	0	0	0
MAGs_co_101	G9069	Bacillota_A	Clostridia	Christensenellales	UBA1242	Onthoplasma	Onthoplasma sp944383245	#N/A	0	0	0	0	0	1	0	0	0
MAGs_co_41	G5516	Bacillota_A	Clostridia	Christensenellales	UBA1242	Onthoplasma	Onthoplasma sp944383245	#N/A	0	0	0	0	0	1	0	0	0
MAGs_co_6596	G8895	Bacillota_A	Clostridia	Christensenellales	UBA1242	Onthoplasma	Onthoplasma sp944383245	#N/A	0	0	0	0	0	1	0	0	0
MAGs_co_9334	G6306	Bacillota_A	Clostridia	Christensenellales	UBA1242	Onthoplasma	Onthoplasma faecipullorum	#N/A	0	0	0	0	0	1	0	0	0
MAGs_co_11611	G6027	Bacillota_A	Clostridia	Christensenellales	DTU072	Stercoripulliclostridium	Stercoripulliclostridium merdipullorum	#N/A	0	0	0	0	0	2	0	0	0
META18IMWYN18_HuN-FR-L3_bin.13.permissive	G3770	Bacillota_A	Clostridia	Christensenellales	DTU072	Stercoripulliclostridium	Stercoripulliclostridium merdipullorum	#N/A	0	0	0	0	0	2	0	0	0
MAGs_co_53	G2106	Bacillota_A	Clostridia	Christensenellales	DTU072	Stercoripulliclostridium	Stercoripulliclostridium merdipullorum	#N/A	0	0	0	0	0	2	0	0	0
MAGs_co_10041	G5622	Bacillota_A	Clostridia	Christensenellales	DTU072	Stercoripulliclostridium	Stercoripulliclostridium merdipullorum	#N/A	0	0	0	0	0	2	0	0	0
MAGs_co_5192	G8813	Bacillota_A	Clostridia	Christensenellales	DTU072	Stercoripulliclostridium	Stercoripulliclostridium merdipullorum	#N/A	0	0	0	0	0	2	0	0	0
MAGs_co_3162	G6278	Bacillota_A	Clostridia	Christensenellales	DTU072	Stercoripulliclostridium	Stercoripulliclostridium merdipullorum	#N/A	0	0	0	0	0	2	0	0	0
MAGs_co_10474	G9043	Bacillota_A	Clostridia	Christensenellales	DTU072	Stercoripulliclostridium	Stercoripulliclostridium merdipullorum	#N/A	0	0	0	0	0	2	0	0	0
META18IMWYN18_JS-NJ-L3_bin.37.strict	G0660	Bacillota_A	Clostridia	Christensenellales	DTU072	Stercoripulliclostridium	Stercoripulliclostridium merdipullorum	#N/A	0	0	0	0	0	1	0	0	0
META18IMWYN18_ZJ-LA-F3_bin.33.permissive	G7021	Bacillota_A	Clostridia	Christensenellales	DTU072	Stercoripulliclostridium	Stercoripulliclostridium merdipullorum	#N/A	0	0	0	0	0	2	0	0	0
MAGs_co_7758	G0452	Bacillota_A	Clostridia	Christensenellales	DTU072	Stercoripulliclostridium	Stercoripulliclostridium merdipullorum	#N/A	0	0	0	0	0	2	0	0	0
MAGs_co_2000	G9522	Bacillota_A	Clostridia	Oscillospirales	Oscillospiraceae	Pseudoscilispira	Pseudoscilispira falkowii	#N/A	0	1	0	0	0	1	0	0	0
MAGs_co_4769	G7732	Bacillota_A	Clostridia	Oscillospirales	Oscillospiraceae	Pseudoscilispira	Pseudoscilispira falkowii	#N/A	0	1	0	0	0	2	0	0	0
AH-JA-L3_bin.11.orig	G8842	Bacillota_A	Clostridia	Christensenellales	DTU072	Stercoripulliclostridium_A	Stercoripulliclostridium_A sp944349735	#N/A	0	0	0	0	0	2	0	0	0
MAGs_co_9318	G5268	Bacillota_A	Clostridia	Christensenellales	DTU072	Stercoripulliclostridium_A	Stercoripulliclostridium_A sp944349735	#N/A	0	0	0	0	0	2	0	0	0
MAGs_co_5304	G0005	Bacillota_A	Clostridia	Christensenellales	DTU072	Stercoripulliclostridium_A	Stercoripulliclostridium_A sp944349735	#N/A	0	0	0	0	0	2	0	0	0
MAGs_co_11277	G8798	Bacillota_A	Clostridia	Christensenellales	DTU072	Stercoripulliclostridium_A	Stercoripulliclostridium_A sp944349735	#N/A	0	0	0	0	0	2	0	0	0
MAGs_co_7008	G8053	Bacillota_A	Clostridia	Christensenellales	DTU072	Stercoripulliclostridium_A	Stercoripulliclostridium_A sp944349735	#N/A	0	0	0	0	0	2	0	0	0
MAGs_co_11033	G0715	Bacillota_A	Clostridia	Christensenellales	DTU072	Stercoripulliclostridium_A	Stercoripulliclostridium_A sp944349735	#N/A	0	0	0	0	0	2	0	0	0
MAGs_co_12077	G8296	Bacillota_A	Clostridia	Christensenellales	DTU072	Stercoripulliclostridium_A	Stercoripulliclostridium_A sp944349735	#N/A	0	0	0	0	0	2	0	0	0
MAGs_co_9928	G8225	Bacillota_A	Clostridia	Christensenellales	DTU072	Stercoripulliclostridium_A	Stercoripulliclostridium_A sp944350065	#N/A	0	0	0	0	0	2	0	0	0
META18IMWYN18_JS-NJ-L2_bin.39.strict	G3058	Bacillota_A	Clostridia	Christensenellales	DTU072	Stercoripulliclostridium_A	Stercoripulliclostridium_A sp944350065	#N/A	0	0	0	0	0	2	0	0	0
META18IMWYN18_ZJ-HN-L3_bin.44.permissive	G0100	Bacillota_A	Clostridia	Christensenellales	DTU072	Stercoripulliclostridium_A	Stercoripulliclostridium_A pullicola	#N/A	0	0	0	0	0	2	0	0	0
META18IMWYN18_ZJ-LA-F2_bin.48.strict	G2313	Bacillota_A	Clostridia	Christensenellales	DTU072	Stercoripulliclostridium_A	Stercoripulliclostridium_A pullicola	#N/A	0	0	0	0	0	2	0	0	0
MAGs_co_3858	G3438	Bacillota_A	Clostridia	Christensenellales	DTU072	Stercoripulliclostridium_A	Stercoripulliclostridium_A pullicola	#N/A	0	0	0	0	0	2	0	0	0
META18IMWYN18_HuN-LY-F1_bin.7.strict	G0478	Bacillota_A	Clostridia	Christensenellales	DTU072	Stercoripulliclostridium_A	Stercoripulliclostridium_A pullicola	#N/A	0	0	0	0	0	2	0	0	0
META18IMWYN18_GD-HL-L3_bin.33.orig	G1917	Bacillota_A	Clostridia	Christensenellales	DTU072	Stercoripulliclostridium_A	Stercoripulliclostridium_A pullicola	#N/A	0	0	0	0	0	2	0	0	0
MAGs_co_7674	G4560	Bacillota_A	Clostridia	Christensenellales	DTU072	Stercoripulliclostridium_A	Stercoripulliclostridium_A pullicola	#N/A	0	0	0	0	0	2	0	0	0
MAGs_co_6177	G8956	Bacillota_A	Clostridia	Christensenellales	DTU072	Stercoripulliclostridium_A	Stercoripulliclostridium_A sp944362765	#N/A	0	0	0	0	0	1	0	0	0
MAGs_co_8205	G5229	Bacillota_A	Clostridia	Christensenellales	DTU072	Stercoripulliclostridium_A	Stercoripulliclostridium_A sp944362765	#N/A	0	0	0	0	0	2	0	0	0
MAGs_co_4152	G0429	Bacillota_A	Clostridia	Christensenellales	DTU072	Stercoripulliclostridium_A	Stercoripulliclostridium_A sp944362765	#N/A	0	0	0	0	0	2	0	0	0
MAGs_co_3846	G3627	Bacillota_A	Clostridia	Christensenellales	DTU072	Stercoripulliclostridium_A	Stercoripulliclostridium_A sp944362765	#N/A	0	0	0	0	0	2	0	0	0
MAGs_co_7410	G3244	Bacillota_A	Clostridia	Christensenellales	DTU072	Stercoripulliclostridium_A	Stercoripulliclostridium_A sp944362765	#N/A	0	0	0	0	0	2	0	0	0
MAGs_co_6568	G3067	Bacillota_A	Clostridia	Christensenellales	DTU072	Stercoripulliclostridium_A	Stercoripulliclostridium_A sp944362765	#N/A	0	0	0	0	0	2	0	0	0
META18IMWYN18_GD-NH-L3_bin.31.strict	G8406	Bacillota_A	Clostridia	Christensenellales	DTU072	Stercoripulliclostridium_A	Stercoripulliclostridium_A sp944371785	#N/A	0	0	0	0	0	2	0	0	0
MAGs_co_12295	G1039	Bacillota_A	Clostridia	Christensenellales	DTU072	Stercoripulliclostridium_A	Stercoripulliclostridium_A merdigallinarum	#N/A	0	0	0	0	0	2	0	0	0
META18IMWYN18_HeN-SQ-L3_bin.92.permissive	G4734	Bacillota_A	Clostridia	Christensenellales	DTU072	Stercoripulliclostridium_A	Stercoripulliclostridium_A merdigallinarum	#N/A	0	0	0	0	0	2	0	0	0
MAGs_co_7942	G8702	Bacillota_A	Clostridia	Christensenellales	DTU072	Stercoripulliclostridium_A	Stercoripulliclostridium_A merdigallinarum	#N/A	0	0	0	0	0	2	0	0	0
MAGs_co_888	G4792	Bacillota_A	Clostridia	Christensenellales	DTU072	Stercoripulliclostridium_A	Stercoripulliclostridium_A merdigallinarum	#N/A	0	0	0	0	0	2	0	0	0
MAGs_co_3512	G4978	Bacillota_A	Clostridia	Christensenellales	DTU072	Stercoripulliclostridium_A	Stercoripulliclostridium_A merdigallinarum	#N/A	0	0	0	0	0	2	0	0	0
META18IMWYN18_HuN-YH-L1_bin.44.permissive	G8061	Bacillota_A	Clostridia	Christensenellales	DTU072	Stercoripulliclostridium_A	Stercoripulliclostridium_A merdigallinarum	#N/A	0	0	0	0	0	2	0	0	0
META18IMWYN18_SD-LC-L2_bin.44.strict	G1286	Bacillota_A	Clostridia	Christensenellales	DTU072	Stercoripulliclostridium_A	Stercoripulliclostridium_A merdigallinarum	#N/A	0	0	0	0	0	2	0	0	0
META18IMWYN18_ZJ-JX-L1_bin.85.orig	G1848	Bacillota_A	Clostridia	Christensenellales	DTU072	Stercoripulliclostridium_A	Stercoripulliclostridium_A merdigallinarum	#N/A	0	0	0	0	0	2	0	0	0
META18IMWYN18_GD-HL-L3_bin.77.strict	G1388	Bacillota_A	Clostridia	Christensenellales	DTU072	Stercoripulliclostridium_A	Stercoripulliclostridium_A merdigallinarum	#N/A	0	0	0	0	0	2	0	0	0
MAGs_co_10941	G2782	Bacillota_A	Clostridia	Christensenellales	DTU072	Stercoripulliclostridium_A	Stercoripulliclostridium_A merdigallinarum	#N/A	0	0	0	0	0	2	0	0	0
META18IMWYN18_JS-NJ-L2_bin.51.orig	G4199	Bacillota_A	Clostridia	Christensenellales	DTU072	Stercoripulliclostridium_A	Stercoripulliclostridium_A merdigallinarum	#N/A	0	0	0	0	0	2	0	0	0
MAGs_co_1893	G1105	Bacillota_A	Clostridia	Christensenellales	DTU072	Stercoripulliclostridium_A	Stercoripulliclostridium_A merdigallinarum	#N/A	0	0	0	0	0	2	0	0	0
MAGs_co_4230	G0495	Bacillota_A	Clostridia	Christensenellales	DTU072	Stercoripulliclostridium_A	Stercoripulliclostridium_A merdigallinarum	#N/A	0	0	0	0	0	2	0	0	0
META18IMWYN18_HuN-CS-L2_bin.57.strict	G6807	Bacillota_A	Clostridia	Christensenellales	DTU072	Stercoripulliclostridium_A	Stercoripulliclostridium_A merdigallinarum	#N/A	0	0	0	0	0	2	0	0	0
MAGs_co_5409	G9926	Bacillota_A	Clostridia	Christensenellales	DTU072	Stercoripulliclostridium_A	Stercoripulliclostridium_A merdigallinarum	#N/A	0	0	0	0	0	2	0	0	0
MAGs_co_5513	G1583	Bacillota_A	Clostridia	Christensenellales	DTU072	Stercoripulliclostridium_A	Stercoripulliclostridium_A merdigallinarum	#N/A	0	0	0	0	0	2	0	0	0
MAGs_co_5779	G5647	Bacillota_A	Clostridia	Christensenellales	DTU072	Stercoripulliclostridium_A	Stercoripulliclostridium_A merdigallinarum	#N/A	0	0	0	0	0	2	0	0	0
MAGs_co_6962	G5881	Bacillota_A	Clostridia	Christensenellales	DTU072	Stercoripulliclostridium_A	Stercoripulliclostridium_A merdigallinarum	#N/A	0	0	0	0	0	2	0	0	0
MAGs_co_5010	G5205	Bacillota_A	Clostridia	Christensenellales	DTU072	Stercoripulliclostridium_A	Stercoripulliclostridium_A merdigallinarum	#N/A	0	0	0	0	0	2	0	0	0
MAGs_co_9256	G6038	Bacillota_A	Clostridia	Christensenellales	DTU072	Stercoripulliclostridium_A	Stercoripulliclostridium_A merdigallinarum	#N/A	0	0	0	0	0	2	0	0	0
META18IMWYN18_ZJ-HN-F3_bin.36.strict	G2543	Bacillota_A	Clostridia	Christensenellales	DTU072	Stercoripulliclostridium_A	Stercoripulliclostridium_A merdigallinarum	#N/A	0	0	0	0	0	2	0	0	0
MAGs_co_7830	G0484	Bacillota_A	Clostridia	Christensenellales	DTU072	Stercoripulliclostridium_A	Stercoripulliclostridium_A merdigallinarum	#N/A	0	0	0	0	0	2	0	0	0
MAGs_co_3854	G9933	Bacillota_A	Clostridia	Christensenellales	DTU072	Stercoripulliclostridium_A	Stercoripulliclostridium_A merdigallinarum	#N/A	0	0	0	0	0	2	0	0	0
MAGs_co_12101	G8825	Bacillota_A	Clostridia	Christensenellales	DTU072	Stercoripulliclostridium_A	Stercoripulliclostridium_A merdigallinarum	#N/A	0	0	0	0	0	2	0	0	0
META18IMWYN18_ZJ-HY-F3_bin.28.strict	G3948	Bacillota_A	Clostridia	Christensenellales	DTU072	Stercoripulliclostridium_A	Stercoripulliclostridium_A merdigallinarum	#N/A	0	0	0	0	0	2	0	0	0
META18IMWYN18_SD-LC-L3_bin.33.strict	G7232	Bacillota_A	Clostridia	Christensenellales	DTU072	Stercoripulliclostridium_A	Stercoripulliclostridium_A merdigallinarum	#N/A	0	0	0	0	0	2	0	0	0
MAGs_co_1593	G1888	Bacillota_A	Clostridia	Christensenellales	DTU072	Stercoripulliclostridium_A	Stercoripulliclostridium_A merdigallinarum	#N/A	0	0	0	0	0	2	0	0	0
META18IMWYN18_ZJ-TX-F3_bin.34.strict	G5893	Bacillota_A	Clostridia	Christensenellales	DTU072	Stercoripulliclostridium_A	Stercoripulliclostridium_A merdigallinarum	#N/A	0	0	0	0	0	3	0	0	0
META18IMWYN18_HuN-FR-L3_bin.63.permissive	G9440	Bacillota_A	Clostridia	Christensenellales	DTU072	Stercoripulliclostridium_A	Stercoripulliclostridium_A merdigallinarum	#N/A	0	0	0	0	0	2	0	0	0
AH-JA-L3_bin.23.orig	G1169	Bacillota_A	Clostridia	Christensenellales	DTU072	Stercoripulliclostridium_A	Stercoripulliclostridium_A merdigallinarum	#N/A	0	0	0	0	0	2	0	0	0
MAGs_co_695	G2284	Bacillota_A	Clostridia	Christensenellales	DTU072	Stercoripulliclostridium_A	Stercoripulliclostridium_A merdigallinarum	#N/A	0	0	0	0	0	2	0	0	0
AH-BB-L3_bin.73.strict	G9867	Bacillota_A	Clostridia	Christensenellales	DTU072	Stercoripulliclostridium_A	Stercoripulliclostridium_A merdigallinarum	#N/A	0	0	0	0	0	2	1	0	0
META18IMWYN18_GD-HL-F3_bin.61.strict	G0643	Bacillota_A	Clostridia	Christensenellales	DTU072	Stercoripulliclostridium_A	Stercoripulliclostridium_A merdigallinarum	#N/A	0	0	0	0	0	2	0	0	0
META18IMWYN18_HeN-KF-F1_bin.76.strict	G2603	Bacillota_A	Clostridia	Christensenellales	DTU072	Stercoripulliclostridium_A	Stercoripulliclostridium_A merdigallinarum	#N/A	0	0	0	0	0	2	0	0	0
MAGs_co_2156	G5895	Bacillota_A	Clostridia	Christensenellales	DTU072	Stercoripulliclostridium_A	Stercoripulliclostridium_A merdigallinarum	#N/A	0	0	0	0	0	2	0	0	0
MAGs_co_12057	G1013	Bacillota_A	Clostridia	Christensenellales	DTU072	Stercoripulliclostridium_A	Stercoripulliclostridium_A merdigallinarum	#N/A	0	0	0	0	0	2	0	0	0
META18IMWYN18_GD-HS-F3_bin.7.permissive	G8147	Bacillota_A	Clostridia	Christensenellales	DTU072	Stercoripulliclostridium_A	Stercoripulliclostridium_A merdigallinarum	#N/A	0	0	0	0	0	2	0	0	0
META18IMWYN18_ZJ-HN-L3_bin.59.strict	G6321	Bacillota_A	Clostridia	Christensenellales	DTU072	Stercoripulliclostridium_A	Stercoripulliclostridium_A merdigallinarum	#N/A	0	0	0	0	0	2	0	0	0
META18IMWYN18_HeN-KF-L2_bin.67.permissive	G7852	Bacillota_A	Clostridia	Christensenellales	DTU072	Stercoripulliclostridium_A	Stercoripulliclostridium_A merdigallinarum	#N/A	0	0	0	0	0	1	0	0	0
META18IMWYN18_JS-NJ-L1_bin.29.orig	G7881	Bacillota_A	Clostridia	Christensenellales	DTU072	Stercoripulliclostridium_A	Stercoripulliclostridium_A merdigallinarum	#N/A	0	0	0	0	0	2	0	0	0
MAGs_co_10996	G6014	Bacillota_A	Clostridia	Christensenellales	DTU072	Stercoripulliclostridium_A	Stercoripulliclostridium_A merdigallinarum	#N/A	0	0	0	0	0	2	0	0	0
MAGs_co_4472	G6620	Bacillota_A	Clostridia	Christensenellales	DTU072	Stercoripulliclostridium_A	Stercoripulliclostridium_A merdigallinarum	#N/A	0	0	0	0	0	2	0	0	0
MAGs_co_2241	G0382	Bacillota_A	Clostridia	Christensenellales	DTU072	Stercoripulliclostridium_A	Stercoripulliclostridium_A merdigallinarum	#N/A	0	0	0	0	0	3	0	0	0
MAGs_co_5859	G3213	Bacillota_A	Clostridia	Christensenellales	DTU072	Stercoripulliclostridium_A	Stercoripulliclostridium_A merdigallinarum	#N/A	0	0	0	0	0	2	0	0	0
MAGs_co_10797	G8373	Bacillota_A	Clostridia	Christensenellales	DTU072	Stercoripulliclostridium_A	Stercoripulliclostridium_A merdigallinarum	#N/A	0	0	0	0	0	2	0	0	0
MAGs_co_6985	G6851	Bacillota_A	Clostridia	Christensenellales	DTU072	Stercoripulliclostridium_A	Stercoripulliclostridium_A sp944331875	#N/A	1	0	0	0	0	1	0	0	0
MAGs_co_769	G6763	Bacillota_A	Clostridia	Christensenellales	DTU072	Stercoripulliclostridium_A	Stercoripulliclostridium_A sp944331875	#N/A	1	0	0	0	0	2	0	0	0
MAGs_co_12211	G8232	Bacillota_A	Clostridia	Christensenellales	DTU072	Stercoripulliclostridium_A	Stercoripulliclostridium_A sp944331875	#N/A	1	0	0	0	0	1	0	0	0
MAGs_co_10333	G9144	Bacillota_A	Clostridia	Christensenellales	DTU072	Stercoripulliclostridium_A	Stercoripulliclostridium_A sp944372665	#N/A	1	0	0	0	0	2	0	0	0
MAGs_co_10585	G6627	Bacillota_A	Clostridia	Christensenellales	DTU072	Stercoripulliclostridium_A	Stercoripulliclostridium_A sp944363505	#N/A	1	0	0	0	0	2	0	0	0
AH-BB-L3_bin.66.strict	G4672	Bacillota_A	Clostridia	Christensenellales	DTU072	Stercoripulliclostridium_A	Stercoripulliclostridium_A sp944363505	#N/A	1	0	0	0	0	2	0	0	0
META19IMWYN04_GD-DG-L9_bin.59.strict	G5259	Bacillota_A	Clostridia	Christensenellales	DTU072	Stercoripulliclostridium_A	Stercoripulliclostridium_A sp944363505	#N/A	0	0	0	0	0	2	0	0	0
MAGs_co_6976	G1995	Bacillota_A	Clostridia	Christensenellales	DTU072	Stercoripulliclostridium_A	Stercoripulliclostridium_A sp944363505	#N/A	1	0	0	0	0	2	0	0	0
MAGs_co_9793	G3241	Bacillota_A	Clostridia	Christensenellales	DTU072	Stercoripulliclostridium_A	Stercoripulliclostridium_A sp944363505	#N/A	1	0	0	0	0	2	0	0	0
META18IMWYN18_HeN-SQ-L3_bin.32.strict	G7246	Bacillota_A	Clostridia	Christensenellales	DTU072	Stercoripulliclostridium_A	Stercoripulliclostridium_A sp944363505	#N/A	1	0	0	0	0	2	0	0	0
META18IMWYN18_GD-HL-F2_bin.1.strict	G2531	Bacillota_A	Clostridia	Christensenellales	DTU072	Stercoripulliclostridium_A	Stercoripulliclostridium_A sp944363505	#N/A	1	0	0	0	0	2	0	0	0
META18IMWYN18_GD-HL-F3_bin.42.strict	G8421	Bacillota_A	Clostridia	Christensenellales	DTU072	Stercoripulliclostridium_A	Stercoripulliclostridium_A sp944363505	#N/A	1	0	0	0	0	2	0	0	0
META18IMWYN18_HuN-YH-L2_bin.8.strict	G5776	Bacillota_A	Clostridia	Christensenellales	DTU072	Stercoripulliclostridium_A	Stercoripulliclostridium_A sp944363505	#N/A	1	0	0	0	0	0	0	0	0
MAGs_co_7993	G8674	Bacillota_A	Clostridia	Christensenellales	DTU072	Stercoripulliclostridium_A	Stercoripulliclostridium_A sp944363505	#N/A	1	0	0	0	0	2	0	0	0
MAGs_co_441	G0308	Bacillota_A	Clostridia	Christensenellales	DTU072	Stercoripulliclostridium_A	Stercoripulliclostridium_A sp944363505	#N/A	1	0	0	0	0	2	0	0	0
META18IMWYN18_ZJ-TX-F3_bin.3.strict	G7117	Bacillota_A	Clostridia	Christensenellales	DTU072	Stercoripulliclostridium_A	Stercoripulliclostridium_A sp944363505	#N/A	1	0	0	0	0	1	0	0	0
MAGs_co_9215	G9260	Bacillota_A	Clostridia	Christensenellales	DTU072	Stercoripulliclostridium_A	Stercoripulliclostridium_A sp944363505	#N/A	1	0	0	0	0	2	0	0	0
AH-YA-L3_bin.68.orig	G4530	Bacillota_A	Clostridia	Christensenellales	DTU072	Stercoripulliclostridium_A	Stercoripulliclostridium_A sp944363505	#N/A	1	0	0	0	0	2	0	0	0
MAGs_co_7040	G2288	Bacillota_A	Clostridia	Christensenellales	DTU072	Stercoripulliclostridium_A	Stercoripulliclostridium_A sp944363505	#N/A	1	0	0	0	0	1	0	0	0
MAGs_co_9438	G2679	Bacillota_A	Clostridia	Christensenellales	DTU072	Stercoripulliclostridium_A	Stercoripulliclostridium_A sp944363505	#N/A	1	0	0	0	0	2	0	0	0
MAGs_co_11753	G7400	Bacillota_A	Clostridia	Christensenellales	DTU072	Stercoripulliclostridium_A	Stercoripulliclostridium_A sp944363505	#N/A	1	0	0	0	0	2	0	0	0
META18IMWYN18_HuN-LY-F1_bin.92.strict	G4232	Bacillota_A	Clostridia	Christensenellales	DTU072	Stercoripulliclostridium_A	Stercoripulliclostridium_A sp944363505	#N/A	1	0	0	0	0	2	0	0	0
MAGs_co_6381	G4614	Bacillota_A	Clostridia	Christensenellales	DTU072	Stercoripulliclostridium_A	Stercoripulliclostridium_A sp944363505	#N/A	1	0	0	0	0	2	0	0	0
META18IMWYN18_HeN-KF-L2_bin.48.strict	G1925	Bacillota_A	Clostridia	Christensenellales	DTU072	Stercoripulliclostridium_A	Stercoripulliclostridium_A sp944363505	#N/A	1	0	0	0	0	2	0	0	0
HE4.bin.49	G8509	Bacillota_A	Clostridia	Christensenellales	DTU072	Stercoripulliclostridium_A	Stercoripulliclostridium_A sp944363505	#N/A	1	0	0	0	0	1	0	0	0
MAGs_co_6818	G8918	Bacillota_A	Clostridia	Christensenellales	DTU072	CAG-1782	CAG-1782 sp944349655	#N/A	0	0	0	0	0	1	0	0	0
META18IMWYN18_JS-LY-F2_bin.5.permissive	G8908	Bacillota_A	Clostridia	Christensenellales	DTU072	CAG-1782	CAG-1782 sp944349655	#N/A	0	0	0	0	0	1	0	0	0
MAGs_co_518	G8292	Bacillota_A	Clostridia	Christensenellales	DTU072	CAG-1782	Unidentified	#N/A	0	0	0	0	0	2	0	0	0
MAGs_co_9183	G4521	Bacillota_A	Clostridia	Christensenellales	DTU072	CAG-1782	Unidentified	#N/A	0	0	0	0	0	2	0	0	0
META18IMWYN18_JS-NJ-L3_bin.88.strict	G6222	Bacillota_A	Clostridia	Christensenellales	DTU072	CAG-1782	Unidentified	#N/A	0	0	0	0	0	2	0	0	0
MAGs_co_9147	G2196	Bacillota_A	Clostridia	Christensenellales	CALVMC01	CALVMC01	CALVMC01 sp944342015	#N/A	0	0	0	0	0	1	0	0	0
META18IMWYN18_JS-NJ-L1_bin.44.permissive	G1667	Bacillota_A	Clostridia	Christensenellales	CALVMC01	CALVMC01	CALVMC01 sp944342015	#N/A	0	0	0	0	0	1	0	0	0
MAGs_co_9682	G4794	Bacillota_A	Clostridia	Christensenellales	CALVMC01	CALVMC01	CALVMC01 sp944342015	#N/A	0	0	0	0	0	1	0	0	0
MAGs_co_10204	G6595	Bacillota_A	Clostridia	Christensenellales	CAG-917	Faecicola	Faecicola pullistercoris	#N/A	1	0	0	0	0	2	0	0	0
MAGs_co_1479	G2224	Bacillota_A	Clostridia	Christensenellales	CAG-917	Faecicola	Faecicola pullistercoris	#N/A	1	0	0	0	0	0	0	0	0
MAGs_co_12323	G7635	Bacillota_A	Clostridia	Christensenellales	CAG-917	Faecicola	Faecicola pullistercoris	#N/A	1	0	0	0	0	2	0	0	0
META18IMWYN18_HeN-KF-L2_bin.45.orig	G2036	Bacillota_A	Clostridia	Christensenellales	CAG-917	Faecicola	Faecicola pullistercoris	#N/A	0	0	0	0	0	2	0	0	0
MAGs_co_1766	G7373	Bacillota_A	Clostridia	Christensenellales	UBA3700	RACS-045	Unidentified	#N/A	0	1	0	0	0	2	0	0	0
META18IMWYN18_ZJ-HN-F3_bin.42.strict	G9330	Bacillota_A	Clostridia	Christensenellales	Pumilibacteraceae	Protoclostridium	Protoclostridium sp944362615	#N/A	0	0	0	0	0	2	0	0	0
MAGs_co_4063	G6092	Bacillota_A	Clostridia	Christensenellales	Pumilibacteraceae	Protoclostridium	Protoclostridium sp944362615	#N/A	0	0	0	0	0	1	0	0	0
MAGs_co_4943	G9284	Bacillota_A	Clostridia	Christensenellales	Pumilibacteraceae	Protoclostridium	Protoclostridium sp019113265	#N/A	1	0	0	0	0	2	0	0	0
HC274	G5530	Bacillota	Bacilli	Bacillales	Bacillaceae	Bacillus	Bacillus velezensis	#N/A	0	0	0	0	0	1	0	0	0
HC995	G2919	Bacillota	Bacilli	Bacillales	Bacillaceae	Bacillus	Bacillus velezensis	#N/A	0	0	0	0	0	1	0	0	0
HC1107	G6184	Bacillota	Bacilli	Bacillales	Bacillaceae	Bacillus	Bacillus licheniformis	#N/A	0	0	0	0	0	1	0	0	0
HC1323	G6694	Bacillota	Bacilli	Bacillales	Bacillaceae	Bacillus	Bacillus paralicheniformis	#N/A	0	0	0	0	0	1	0	0	0
MAGs_co_2918	G0218	Bacillota_A	Clostridia	Tissierellales	Peptoniphilaceae	Anaerococcus	Anaerococcus sp022770135	#N/A	0	0	0	0	0	2	0	0	0
HC50	G8754	Bacillota	Bacilli	Bacillales	Bacillaceae_G	Bacillus_A	Bacillus_A paranthracis	#N/A	0	0	0	0	0	1	0	0	0
HC781	G4799	Bacillota	Bacilli	Bacillales	Bacillaceae_G	Bacillus_A	Bacillus_A cereus	#N/A	0	0	0	0	0	1	0	0	0
HC57	G2436	Bacillota	Bacilli	Bacillales	Bacillaceae	Bacillus	Bacillus altitudinis	#N/A	0	0	0	0	0	1	0	0	0
d1D.bin.35	G8264	Bacillota_A	Clostridia	Lachnospirales	Anaerotignaceae	Anaerotignum	Anaerotignum faecicola	#N/A	0	0	0	0	0	1	0	0	0
MAGs_co_3131	G8828	Eremiobacterota	CADAWZ01	CADAWZ01	CADAWZ01	JAKSUM01	Unidentified	#N/A	0	0	0	0	0	1	0	0	0
META18IMWYN18_HuN-HT-F3_bin.38.strict	G8240	Pseudomonadota	Gammaproteobacteria	Pseudomonadales	Cellvibrionaceae	Marinimicrobium	Unidentified	#N/A	0	0	0	0	0	1	0	0	0
MAGs_co_1513	G5217	Bacillota_A	Clostridia	Christensenellales	UBA3700	Alloclostridium	Alloclostridium sp944380395	#N/A	0	0	0	0	0	2	0	0	0
META18IMWYN18_HuN-FR-L3_bin.53.strict	G2739	Bacillota_A	Clostridia	Christensenellales	UBA3700	Alloclostridium	Alloclostridium sp944380395	#N/A	0	0	0	0	0	2	0	0	0
MAGs_co_6579	G8115	Bacillota_A	Clostridia	Christensenellales	UBA3700	Alloclostridium	Alloclostridium sp944380395	#N/A	0	0	0	0	0	2	0	0	0
MAGs_co_8964	G7235	Bacillota_A	Clostridia	Christensenellales	UBA3700	Alloclostridium	Alloclostridium sp944380395	#N/A	0	0	0	0	0	2	0	0	0
MAGs_co_7957	G9064	Bacillota_A	Clostridia	Christensenellales	UBA3700	Alloclostridium	Alloclostridium sp944380395	#N/A	0	0	0	0	0	2	0	0	0
MAGs_co_9817	G1031	Bacillota_A	Clostridia	Christensenellales	UBA3700	Alloclostridium	Alloclostridium sp944380395	#N/A	0	0	0	0	0	2	0	0	0
META18IMWYN18_ZJ-HN-F3_bin.1.strict	G3338	Bacillota_A	Clostridia	Christensenellales	UBA3700	Alloclostridium	Alloclostridium sp944380395	#N/A	0	0	0	0	0	2	0	0	0
MAGs_co_431	G3341	Bacillota_A	Clostridia	Christensenellales	UBA3700	Alloclostridium	Alloclostridium sp944380395	#N/A	0	0	0	0	0	2	0	0	0
MAGs_co_1737	G6889	Bacillota_A	Clostridia	Christensenellales	UBA3700	Alloclostridium	Alloclostridium intestinigallinarum	#N/A	0	0	0	0	0	2	0	0	0
MAGs_co_619	G5850	Bacillota_A	Clostridia	Christensenellales	UBA3700	Alloclostridium	Alloclostridium intestinigallinarum	#N/A	0	1	0	0	0	3	0	0	0
META18IMWYN18_JS-CZ-F1_bin.17.strict	G9749	Bacillota_A	Clostridia	Christensenellales	UBA3700	Alloclostridium	Alloclostridium intestinigallinarum	#N/A	0	1	0	0	0	2	0	0	0
MAGs_co_9471	G1073	Bacillota_A	Clostridia	Christensenellales	UBA3700	Alloclostridium	Alloclostridium intestinigallinarum	#N/A	0	0	0	0	0	2	0	0	0
MAGs_co_5715	G2599	Bacillota_A	Clostridia	Christensenellales	UBA3700	Alloclostridium	Alloclostridium intestinigallinarum	#N/A	0	0	0	0	0	2	0	0	0
MAGs_co_9668	G6715	Bacillota_A	Clostridia	Christensenellales	UBA3700	Alloclostridium	Alloclostridium intestinigallinarum	#N/A	0	0	0	0	0	2	0	0	0
MAGs_co_1389	G3655	Bacillota_A	Clostridia	Christensenellales	UBA3700	Alloclostridium	Alloclostridium intestinigallinarum	#N/A	0	0	0	0	0	2	0	0	0
MAGs_co_9770	G5290	Bacillota_A	Clostridia	Christensenellales	UBA3700	Alloclostridium	Alloclostridium intestinigallinarum	#N/A	0	0	0	0	0	2	0	0	0
META18IMWYN18_HuN-ZZ-F1_bin.3.strict	G1761	Bacillota_A	Clostridia	Christensenellales	UBA3700	Alloclostridium	Alloclostridium intestinigallinarum	#N/A	0	0	0	0	0	1	0	0	0
MAGs_co_5929	G8017	Bacillota_A	Clostridia	Christensenellales	UBA3700	Alloclostridium	Alloclostridium intestinigallinarum	#N/A	0	0	0	0	0	2	0	0	0
MAGs_co_2091	G5666	Bacillota_A	Clostridia	Christensenellales	UBA3700	Alloclostridium	Alloclostridium intestinigallinarum	#N/A	0	0	0	0	0	3	0	0	0
MAGs_co_8303	G5178	Bacillota_A	Clostridia	Christensenellales	UBA3700	Alloclostridium	Alloclostridium intestinigallinarum	#N/A	0	0	0	0	0	2	0	0	0
MAGs_co_3312	G1953	Bacillota_A	Clostridia	Christensenellales	UBA3700	Alloclostridium	Alloclostridium intestinigallinarum	#N/A	0	0	0	0	0	3	0	0	0
MAGs_co_7211	G6847	Bacillota_A	Clostridia	Christensenellales	UBA3700	Alloclostridium	Alloclostridium intestinigallinarum	#N/A	0	0	0	0	0	2	0	0	0
META18IMWYN18_HuN-LY-F1_bin.42.strict	G1065	Bacillota_A	Clostridia	Christensenellales	UBA3700	Alloclostridium	Alloclostridium intestinigallinarum	#N/A	0	0	0	0	0	2	0	0	0
MAGs_co_4547	G4984	Bacillota_A	Clostridia	Christensenellales	UBA3700	Alloclostridium	Alloclostridium intestinigallinarum	#N/A	0	0	0	0	0	2	0	0	0
MAGs_co_8737	G7261	Bacillota_A	Clostridia	Christensenellales	UBA3700	Alloclostridium	Alloclostridium intestinigallinarum	#N/A	0	0	0	0	0	2	0	0	0
META18IMWYN18_SD-LC-L3_bin.85.strict	G6695	Bacillota_A	Clostridia	Christensenellales	UBA3700	Alloclostridium	Alloclostridium intestinigallinarum	#N/A	0	0	0	0	0	1	0	0	0
MAGs_co_7303	G1324	Bacillota_A	Clostridia	Christensenellales	UBA3700	Alloclostridium	Alloclostridium intestinigallinarum	#N/A	0	0	0	0	0	2	0	0	0
d7K.bin.3	G2170	Bacillota_A	Clostridia	Christensenellales	UBA3700	Alloclostridium	Alloclostridium intestinigallinarum	#N/A	0	0	0	0	0	2	0	0	0
d7L.bin.65	G7776	Bacillota_A	Clostridia	Christensenellales	UBA3700	Alloclostridium	Alloclostridium intestinigallinarum	#N/A	0	0	0	0	0	2	0	0	0
MAGs_co_3276	G3609	Bacillota_A	Clostridia	Christensenellales	UBA3700	Alloclostridium	Alloclostridium intestinigallinarum	#N/A	0	0	0	0	0	2	0	0	0
MAGs_co_7525	G7598	Bacillota_A	Clostridia	Christensenellales	UBA3700	Alloclostridium	Alloclostridium sp944381275	#N/A	0	0	0	0	0	2	0	0	0
META18IMWYN18_ZJ-HN-L3_bin.60.strict	G3283	Bacillota_A	Clostridia	Christensenellales	UBA3700	Alloclostridium	Alloclostridium sp944381275	#N/A	0	0	0	0	0	2	0	0	0
MAGs_co_12134	G7705	Bacillota_A	Clostridia	Christensenellales	UBA3700	Alloclostridium	Alloclostridium sp944381275	#N/A	0	0	0	0	0	1	0	0	0
MAGs_co_8773	G5063	Bacillota_A	Clostridia	Christensenellales	UBA3700	Alloclostridium	Alloclostridium sp944383935	#N/A	0	0	0	0	0	2	0	0	0
MAGs_co_5791	G1220	Bacillota_A	Clostridia	Christensenellales	UBA3700	CALWHE01	CALWHE01 sp944380295	#N/A	0	0	0	0	0	2	0	0	0
MAGs_co_402	G4824	Bacillota_A	Clostridia	Christensenellales	UBA3700	CALWHE01	CALWHE01 sp944380295	#N/A	0	0	0	0	0	2	0	0	0
MAGs_co_6956	G4632	Bacillota_A	Clostridia	Christensenellales	UBA3700	CALWHE01	CALWHE01 sp944380295	#N/A	0	0	0	0	0	2	0	0	0
META18IMWYN18_HeN-KF-F1_bin.34.strict	G3480	Bacillota_A	Clostridia	Christensenellales	UBA3700	CALWHE01	CALWHE01 sp944380295	#N/A	0	0	0	0	0	3	0	0	0
MAGs_co_9854	G2580	Bacillota_A	Clostridia	Christensenellales	UBA3700	CALWHE01	CALWHE01 sp944380295	#N/A	0	0	0	0	0	2	0	0	0
MAGs_co_367	G3182	Bacillota_A	Clostridia	Tissierellales	Peptoniphilaceae	Anaerococcus	Unidentified	#N/A	0	0	0	0	1	2	0	0	0
MAGs_co_1902	G1863	Bacillota_A	Clostridia	Christensenellales	UBA3700	Caccalectryoclostridium	Caccalectryoclostridium excrementigallinarum	#N/A	0	0	0	0	0	1	0	0	0
META18IMWYN18_JS-SZ-L1_bin.24.orig	G8100	Bacillota_A	Clostridia	Christensenellales	UBA3700	Caccalectryoclostridium	Caccalectryoclostridium excrementigallinarum	#N/A	0	0	0	0	0	2	0	0	0
MAGs_co_11539	G7947	Bacillota_A	Clostridia	Christensenellales	UBA3700	Caccalectryoclostridium	Caccalectryoclostridium excrementigallinarum	#N/A	0	0	0	0	0	3	0	0	0
MAGs_co_9208	G7095	Bacillota_A	Clostridia	Christensenellales	UBA3700	Caccalectryoclostridium	Caccalectryoclostridium excrementigallinarum	#N/A	0	0	0	0	0	1	0	0	0
META18IMWYN18_GD-HL-L3_bin.27.strict	G8205	Bacillota_A	Clostridia	Christensenellales	UBA3700	Caccalectryoclostridium	Caccalectryoclostridium excrementigallinarum	#N/A	0	0	0	0	0	1	0	0	0
META18IMWYN18_ZJ-HY-F3_bin.9.orig	G1954	Bacillota_A	Clostridia	Christensenellales	UBA3700	Caccalectryoclostridium	Caccalectryoclostridium excrementigallinarum	#N/A	0	0	0	0	0	2	0	0	0
MAGs_co_6986	G6946	Bacillota_A	Clostridia	Christensenellales	UBA3700	Caccalectryoclostridium	Caccalectryoclostridium excrementigallinarum	#N/A	0	0	0	0	0	2	0	0	0
MAGs_co_2792	G8177	Bacillota_A	Clostridia	Christensenellales	UBA3700	Caccalectryoclostridium	Caccalectryoclostridium excrementigallinarum	#N/A	0	0	0	0	0	2	0	0	0
META18IMWYN18_HeN-SQ-L3_bin.91.strict	G9875	Bacillota_A	Clostridia	Christensenellales	UBA3700	Caccalectryoclostridium	Caccalectryoclostridium excrementigallinarum	#N/A	0	0	0	0	0	2	0	0	0
MAGs_co_1487	G5651	Bacillota_A	Clostridia	Christensenellales	UBA3700	Caccalectryoclostridium	Caccalectryoclostridium excrementigallinarum	#N/A	0	0	0	0	0	2	0	0	0
d28C.bin.34	G3129	Bacillota_A	Clostridia	Christensenellales	UBA3700	Caccalectryoclostridium	Caccalectryoclostridium excrementigallinarum	#N/A	0	0	0	0	0	2	0	0	0
MAGs_co_6171	G4919	Bacillota_A	Clostridia	Christensenellales	UBA3700	Caccalectryoclostridium	Caccalectryoclostridium excrementigallinarum	#N/A	0	0	0	0	0	2	0	0	0
MAGs_co_1930	G4427	Bacillota_A	Clostridia	Christensenellales	UBA3700	Caccalectryoclostridium	Caccalectryoclostridium excrementigallinarum	#N/A	0	0	0	0	0	2	0	0	0
MAGs_co_6028	G9517	Bacillota_A	Clostridia	Christensenellales	UBA3700	Caccalectryoclostridium	Caccalectryoclostridium excrementigallinarum	#N/A	0	0	0	0	0	2	0	0	0
MAGs_co_462	G5371	Bacillota_A	Clostridia	Christensenellales	UBA3700	Caccalectryoclostridium	Caccalectryoclostridium excrementigallinarum	#N/A	0	0	0	0	0	2	0	0	0
MAGs_co_8348	G0365	Bacillota_A	Clostridia	Christensenellales	UBA3700	Caccalectryoclostridium	Caccalectryoclostridium excrementigallinarum	#N/A	0	0	0	0	0	2	0	0	0
MAGs_co_7815	G4097	Bacillota_A	Clostridia	Christensenellales	UBA3700	Caccalectryoclostridium	Caccalectryoclostridium excrementigallinarum	#N/A	0	0	0	0	0	2	0	0	0
MAGs_co_6285	G9407	Bacillota_A	Clostridia	Christensenellales	UBA3700	Caccalectryoclostridium	Caccalectryoclostridium excrementigallinarum	#N/A	0	0	0	0	0	2	0	0	0
MAGs_co_2752	G1273	Bacillota_A	Clostridia	Christensenellales	UBA3700	Caccalectryoclostridium	Caccalectryoclostridium excrementigallinarum	#N/A	0	0	0	0	0	1	0	0	0
MAGs_co_4782	G2741	Bacillota_A	Clostridia	Christensenellales	UBA3700	Caccalectryoclostridium	Caccalectryoclostridium excrementigallinarum	#N/A	0	0	0	0	0	2	0	0	0
MAGs_co_3002	G1249	Bacillota_A	Clostridia	Christensenellales	UBA3700	Caccalectryoclostridium	Caccalectryoclostridium excrementigallinarum	#N/A	0	0	0	0	0	1	0	0	0
MAGs_co_10198	G0425	Bacillota_A	Clostridia	Christensenellales	UBA3700	Caccalectryoclostridium	Caccalectryoclostridium excrementigallinarum	#N/A	0	0	0	0	0	2	0	0	0
MAGs_co_8483	G2364	Bacillota_A	Clostridia	Christensenellales	UBA3700	Caccalectryoclostridium	Caccalectryoclostridium excrementigallinarum	#N/A	0	0	0	0	0	2	0	0	0
MAGs_co_9077	G4925	Bacillota_A	Clostridia	Christensenellales	UBA3700	Caccalectryoclostridium	Caccalectryoclostridium excrementigallinarum	#N/A	0	0	0	0	0	2	0	0	0
META18IMWYN18_JS-NJ-L3_bin.93.orig	G2883	Bacillota_A	Clostridia	Christensenellales	UBA3700	Caccalectryoclostridium	Caccalectryoclostridium excrementigallinarum	#N/A	0	0	0	0	0	2	0	0	0
META18IMWYN18_HuN-CS-L1_bin.23.permissive	G5368	Bacillota_A	Clostridia	Christensenellales	UBA3700	Caccalectryoclostridium	Caccalectryoclostridium excrementigallinarum	#N/A	0	0	0	0	0	2	0	0	0
MAGs_co_9321	G9036	Bacillota_A	Clostridia	Christensenellales	UBA3700	Caccalectryoclostridium	Caccalectryoclostridium excrementigallinarum	#N/A	0	0	0	0	0	2	0	0	0
META18IMWYN18_HeN-KF-L2_bin.38.strict	G2620	Bacillota_A	Clostridia	Christensenellales	UBA3700	Caccalectryoclostridium	Caccalectryoclostridium excrementigallinarum	#N/A	0	0	0	0	0	2	0	0	0
MAGs_co_5148	G9507	Bacillota_A	Clostridia	Christensenellales	UBA3700	Caccalectryoclostridium	Caccalectryoclostridium excrementigallinarum	#N/A	0	0	0	0	0	2	0	0	0
MAGs_co_4521	G4888	Bacillota_A	Clostridia	Christensenellales	UBA3700	Ornithoclostridium	Ornithoclostridium excrementipullorum	#N/A	0	0	0	0	0	2	0	0	0
MAGs_co_3801	G2778	Bacillota_A	Clostridia	Christensenellales	UBA3700	Ornithoclostridium	Ornithoclostridium excrementipullorum	#N/A	0	0	0	0	0	1	0	0	0
MAGs_co_5983	G5171	Bacillota_A	Clostridia	Christensenellales	UBA3700	Ornithoclostridium	Ornithoclostridium excrementipullorum	#N/A	0	0	0	0	0	2	0	0	0
MAGs_co_9930	G5821	Bacillota_A	Clostridia	Christensenellales	UBA3700	Ornithoclostridium	Ornithoclostridium excrementipullorum	#N/A	0	0	0	0	0	2	0	0	0
MAGs_co_5368	G7404	Bacillota_A	Clostridia	Christensenellales	UBA3700	Ornithoclostridium	Ornithoclostridium excrementipullorum	#N/A	0	0	0	0	0	2	0	0	0
MAGs_co_11563	G6967	Bacillota_A	Clostridia	Christensenellales	UBA3700	Ornithoclostridium	Ornithoclostridium excrementipullorum	#N/A	0	0	0	0	0	1	0	0	0
MAGs_co_4181	G0713	Bacillota_A	Clostridia	Christensenellales	UBA3700	Ornithoclostridium	Ornithoclostridium excrementipullorum	#N/A	0	0	0	0	0	2	0	0	0
MAGs_co_8997	G6233	Bacillota_A	Clostridia	Christensenellales	UBA3700	Ornithoclostridium	Ornithoclostridium excrementipullorum	#N/A	0	0	0	0	0	1	0	0	0
d21E.bin.33	G2556	Bacillota_A	Clostridia	Christensenellales	UBA3700	Ornithoclostridium	Ornithoclostridium excrementipullorum	#N/A	0	0	0	0	0	1	0	0	0
d7L.bin.17	G5804	Bacillota_A	Clostridia	Christensenellales	UBA3700	Ornithoclostridium	Ornithoclostridium excrementipullorum	#N/A	0	0	0	0	0	1	0	0	0
d21F.bin.88	G8325	Bacillota_A	Clostridia	Christensenellales	UBA3700	Ornithoclostridium	Ornithoclostridium excrementipullorum	#N/A	0	1	0	0	0	2	0	0	0
META18IMWYN18_ZJ-HN-F3_bin.18.orig	G0808	Bacillota_A	Clostridia	Christensenellales	UBA3700	Ornithoclostridium	Ornithoclostridium faecigallinarum	#N/A	0	0	0	0	0	1	0	0	0
MAGs_co_4605	G3934	Bacillota_A	Clostridia	Christensenellales	UBA3700	Ornithoclostridium	Ornithoclostridium sp944380285	#N/A	0	0	0	0	0	2	0	0	0
MAGs_co_6315	G1983	Bacillota_A	Clostridia	Christensenellales	UBA3700	Ornithoclostridium	Ornithoclostridium sp944380285	#N/A	0	0	0	0	0	2	0	0	0
MAGs_co_3154	G9273	Bacillota_A	Clostridia	Christensenellales	UBA3700	Ornithoclostridium	Ornithoclostridium sp944380285	#N/A	0	0	0	0	0	1	0	0	0
MAGs_co_10976	G2818	Bacillota_A	Clostridia	Christensenellales	UBA3700	Ornithoclostridium	Ornithoclostridium sp944380285	#N/A	0	0	0	0	0	1	0	0	0
MAGs_co_8863	G5508	Bacillota_A	Clostridia	Christensenellales	UBA3700	Ornithoclostridium	Ornithoclostridium sp944380285	#N/A	0	0	0	0	0	2	0	0	0
MAGs_co_2700	G8224	Bacillota_A	Clostridia	Christensenellales	UBA3700	Ornithoclostridium	Ornithoclostridium sp944380285	#N/A	0	0	0	0	0	2	0	0	0
MAGs_co_10110	G3097	Bacillota_A	Clostridia	Christensenellales	UBA3700	Ornithoclostridium	Ornithoclostridium sp944380285	#N/A	0	0	0	0	0	2	0	0	0
d42D.bin.82	G2548	Bacillota_A	Clostridia	Christensenellales	UBA3700	Ornithoclostridium	Ornithoclostridium sp944380285	#N/A	0	0	0	0	0	1	0	0	0
MAGs_co_2951	G0758	Bacillota_A	Clostridia	Christensenellales	UBA3700	Ornithoclostridium	Ornithoclostridium sp944380285	#N/A	0	0	0	0	0	2	0	0	0
MAGs_co_4790	G1366	Bacillota_A	Clostridia	Christensenellales	UBA3700	Ornithoclostridium	Ornithoclostridium sp944380285	#N/A	0	0	0	0	0	2	0	0	0
META18IMWYN18_ZJ-HN-L3_bin.41.strict	G5291	Bacillota_A	Clostridia	Christensenellales	UBA3700	Ornithoclostridium	Ornithoclostridium faecigallinarum	#N/A	0	0	0	0	0	1	0	0	0
MAGs_co_6571	G5015	Bacillota_A	Clostridia	Christensenellales	UBA3700	Ornithoclostridium	Ornithoclostridium sp944380285	#N/A	0	0	0	0	0	1	0	0	0
META19IMWYN04_GD-DG-L8_bin.65.orig	G1540	Bacillota_A	Clostridia	Christensenellales	UBA3700	Ornithoclostridium	Ornithoclostridium sp944380285	#N/A	0	0	0	0	0	2	0	0	0
MAGs_co_711	G5858	Bacillota_A	Clostridia	Christensenellales	UBA3700	Ornithoclostridium	Ornithoclostridium sp944380285	#N/A	0	0	0	0	0	1	0	0	0
MAGs_co_9509	G7055	Bacillota_A	Clostridia	Christensenellales	UBA3700	Ornithoclostridium	Ornithoclostridium sp944380285	#N/A	0	0	0	0	0	2	0	0	0
MAGs_co_10965	G9984	Bacillota_A	Clostridia	Christensenellales	UBA3700	Ornithoclostridium	Ornithoclostridium sp944380285	#N/A	0	0	0	0	0	2	0	0	0
MAGs_co_7974	G7704	Bacillota_A	Clostridia	Christensenellales	UBA3700	Ornithoclostridium	Ornithoclostridium sp944380285	#N/A	0	0	0	0	0	2	0	0	0
MAGs_co_11733	G2063	Bacillota_A	Clostridia	Christensenellales	UBA3700	Ornithoclostridium	Ornithoclostridium sp944380285	#N/A	0	0	0	0	0	2	0	0	0
MAGs_co_1807	G4900	Bacillota_A	Clostridia	Christensenellales	UBA3700	Ornithoclostridium	Ornithoclostridium sp944380285	#N/A	0	0	0	0	0	3	0	0	0
MAGs_co_8369	G2408	Bacillota_A	Clostridia	Christensenellales	UBA3700	Ornithoclostridium	Ornithoclostridium sp944380285	#N/A	0	0	0	0	0	1	0	0	0
META18IMWYN18_HuN-YH-L2_bin.30.strict	G2030	Bacillota_A	Clostridia	Christensenellales	UBA3700	Ornithoclostridium	Ornithoclostridium sp944380285	#N/A	0	0	0	0	0	1	0	0	0
MAGs_co_2270	G3896	Bacillota_A	Clostridia	Christensenellales	UBA3700	Ornithoclostridium	Ornithoclostridium faecigallinarum	#N/A	0	0	0	0	0	2	0	0	0
MAGs_co_10556	G2048	Bacillota_A	Clostridia	Christensenellales	UBA3700	Ornithoclostridium	Ornithoclostridium sp944380285	#N/A	0	0	0	0	0	2	0	0	0
MAGs_co_2299	G5049	Bacillota_A	Clostridia	Christensenellales	UBA3700	Ornithoclostridium	Ornithoclostridium sp944380285	#N/A	0	0	0	0	0	1	0	0	0
AH-YA-F2_bin.17.permissive	G9161	Bacillota_A	Clostridia	Christensenellales	UBA3700	Ornithoclostridium	Ornithoclostridium sp944380285	#N/A	0	0	0	0	0	2	0	0	0
MAGs_co_9144	G3483	Bacillota_A	Clostridia	Christensenellales	UBA3700	Ornithoclostridium	Ornithoclostridium faecigallinarum	#N/A	0	0	0	0	0	2	0	0	0
MAGs_co_7010	G8489	Bacillota_A	Clostridia	Christensenellales	UBA3700	Ornithoclostridium	Ornithoclostridium faecigallinarum	#N/A	0	0	0	0	0	1	0	0	0
MAGs_co_1110	G2142	Bacillota_A	Clostridia	Christensenellales	UBA3700	Ornithoclostridium	Ornithoclostridium sp944380285	#N/A	0	0	0	0	0	2	0	0	0
MAGs_co_12278	G9898	Bacillota_A	Clostridia	Christensenellales	UBA3700	Ornithoclostridium	Ornithoclostridium sp944380285	#N/A	0	0	0	0	0	2	0	0	0
MAGs_co_5356	G5810	Bacillota_A	Clostridia	Christensenellales	UBA3700	Ornithoclostridium	Ornithoclostridium sp944380285	#N/A	0	0	0	0	0	2	0	0	0
MAGs_co_60	G0925	Bacillota_A	Clostridia	Christensenellales	UBA3700	Ornithoclostridium	Ornithoclostridium sp944380285	#N/A	0	0	0	0	0	2	0	0	0
MAGs_co_847	G1993	Bacillota_A	Clostridia	Christensenellales	UBA3700	Ornithoclostridium	Ornithoclostridium sp944381345	#N/A	0	0	0	0	0	1	0	0	0
MAGs_co_2623	G8856	Bacillota_A	Clostridia	Christensenellales	UBA3700	Ornithoclostridium	Unidentified	#N/A	0	0	0	0	0	1	0	0	0
MAGs_co_8950	G3464	Bacillota_A	Clostridia	Christensenellales	UBA3700	Ornithoclostridium	Ornithoclostridium sp944380305	#N/A	0	1	0	0	0	2	0	0	0
META18IMWYN18_GD-GM-L3_bin.31.strict	G2511	Bacillota_A	Clostridia	Christensenellales	UBA3700	Ornithoclostridium	Ornithoclostridium sp944380305	#N/A	0	1	0	0	0	1	0	0	0
META18IMWYN18_HuN-HT-F1_bin.28.orig	G7783	Bacillota_A	Clostridia	Christensenellales	UBA3700	Ornithoclostridium	Ornithoclostridium faecavium	#N/A	0	1	0	0	0	2	0	0	0
MAGs_co_4273	G8884	Bacillota_A	Clostridia	Christensenellales	UBA3700	Ornithoclostridium	Ornithoclostridium faecavium	#N/A	0	1	0	0	0	2	0	0	0
MAGs_co_678	G7650	Bacillota_A	Clostridia	Christensenellales	UBA3700	Ornithoclostridium	Ornithoclostridium faecavium	#N/A	0	1	0	0	0	2	0	0	0
META18IMWYN18_HuN-CS-L1_bin.15.strict	G9379	Bacillota_A	Clostridia	Christensenellales	UBA3700	Ornithoclostridium	Ornithoclostridium faecavium	#N/A	0	1	0	0	0	0	0	0	0
AH-LA-F3_bin.18.strict	G1619	Bacillota_A	Clostridia	Christensenellales	UBA3700	Ornithoclostridium	Ornithoclostridium faecavium	#N/A	0	1	0	0	0	2	0	0	0
META18IMWYN18_ZJ-TX-F3_bin.2.permissive	G3435	Bacillota_A	Clostridia	Christensenellales	UBA3700	Ornithoclostridium	Ornithoclostridium faecavium	#N/A	0	1	0	0	0	2	0	0	0
MAGs_co_3210	G3912	Bacillota_A	Clostridia	Christensenellales	UBA3700	Ornithoclostridium	Ornithoclostridium faecavium	#N/A	0	0	0	0	0	2	0	0	0
MAGs_co_5934	G9725	Bacillota_A	Clostridia	Christensenellales	UBA3700	Ornithoclostridium	Ornithoclostridium faecavium	#N/A	0	0	0	0	0	2	0	0	0
MAGs_co_5471	G7172	Bacillota_A	Clostridia	Christensenellales	UBA3700	Ornithoclostridium	Ornithoclostridium faecavium	#N/A	0	1	0	0	0	2	0	0	0
MAGs_co_6825	G3059	Bacillota_A	Clostridia	Christensenellales	UBA3700	Ornithoclostridium	Ornithoclostridium faecavium	#N/A	0	1	0	0	0	2	0	0	0
MAGs_co_2353	G8552	Bacillota_A	Clostridia	Christensenellales	UBA3700	Ornithoclostridium	Ornithoclostridium faecavium	#N/A	0	0	0	0	0	2	0	0	0
META18IMWYN18_JS-NJ-L1_bin.40.strict	G2420	Bacillota_A	Clostridia	Christensenellales	UBA3700	Ornithoclostridium	Ornithoclostridium faecavium	#N/A	0	1	0	0	0	2	0	0	0
MAGs_co_4766	G7932	Bacillota_A	Clostridia	Christensenellales	UBA3700	Ornithoclostridium	Ornithoclostridium faecavium	#N/A	0	1	0	0	0	1	0	0	0
MAGs_co_590	G8374	Bacillota_A	Clostridia	Christensenellales	UBA3700	Ornithoclostridium	Ornithoclostridium faecavium	#N/A	0	0	0	0	0	2	0	0	0
MAGs_co_10813	G4664	Bacillota_A	Clostridia	Christensenellales	UBA3700	Ornithoclostridium	Ornithoclostridium faecavium	#N/A	0	1	0	0	0	1	0	0	0
META18IMWYN18_JS-NJ-L2_bin.37.permissive	G3304	Bacillota_A	Clostridia	Christensenellales	UBA3700	Ornithoclostridium	Ornithoclostridium faecavium	#N/A	0	1	0	0	0	2	0	0	0
MAGs_co_433	G3672	Bacillota_A	Clostridia	Christensenellales	UBA3700	Ornithoclostridium	Ornithoclostridium faecavium	#N/A	0	1	0	0	0	2	0	0	0
MAGs_co_6138	G9868	Bacillota_A	Clostridia	Christensenellales	UBA3700	Ornithoclostridium	Ornithoclostridium faecavium	#N/A	0	2	0	0	0	2	0	0	0
MAGs_co_2289	G0393	Bacillota_A	Clostridia	Christensenellales	UBA3700	Ornithoclostridium	Ornithoclostridium faecavium	#N/A	0	1	0	0	0	2	0	0	0
MAGs_co_10214	G8570	Bacillota_A	Clostridia	Christensenellales	UBA3700	Ornithoclostridium	Ornithoclostridium faecavium	#N/A	0	1	0	0	0	2	0	0	0
META18IMWYN18_GD-HL-L3_bin.1.orig	G8604	Bacillota_A	Clostridia	Christensenellales	UBA3700	Ornithoclostridium	Ornithoclostridium faecavium	#N/A	0	1	0	0	0	2	0	0	0
MAGs_co_11227	G4865	Bacillota_A	Clostridia	Christensenellales	UBA3700	Ornithoclostridium	Ornithoclostridium sp944381325	#N/A	0	1	0	0	0	2	0	0	0
MAGs_co_11790	G4170	Bacillota_A	Clostridia	Christensenellales	UBA3700	Ornithoclostridium	Ornithoclostridium sp944381325	#N/A	0	1	0	0	0	2	0	0	0
MAGs_co_3111	G0679	Bacillota_A	Clostridia	Christensenellales	UBA3700	Ornithoclostridium	Ornithoclostridium sp944381325	#N/A	0	1	0	0	0	2	0	0	0
META18IMWYN18_GD-HL-F3_bin.15.orig	G4226	Bacillota_A	Clostridia	Christensenellales	UBA3700	Ornithoclostridium	Ornithoclostridium sp944383895	#N/A	0	0	0	0	0	2	0	0	0
META18IMWYN18_HeN-KF-L2_bin.90.orig	G5979	Bacillota_A	Clostridia	Christensenellales	UBA3700	Ornithoclostridium	Ornithoclostridium sp944383895	#N/A	0	0	0	0	0	2	0	0	0
MAGs_co_66	G8452	Bacillota_A	Clostridia	Christensenellales	UBA3700	Ornithoclostridium	Ornithoclostridium sp944383895	#N/A	0	0	0	0	0	2	0	0	0
MAGs_co_1834	G8520	Bacillota_A	Clostridia	Christensenellales	UBA3700	Ornithoclostridium	Ornithoclostridium sp944383895	#N/A	0	0	0	0	0	1	0	0	0
MAGs_co_7703	G5211	Bacillota_A	Clostridia	Christensenellales	UBA3700	Ornithoclostridium	Ornithoclostridium sp944383905	#N/A	0	1	0	0	0	1	0	0	0
MAGs_co_7842	G5716	Bacillota_A	Clostridia	Christensenellales	UBA3700	RACS-045	Unidentified	#N/A	0	1	0	0	0	2	0	0	0
MAGs_co_5435	G8393	Bacillota_A	Clostridia	Christensenellales	UBA3700	RACS-045	RACS-045 sp944380355	#N/A	0	1	0	0	0	2	0	0	0
MAGs_co_10755	G6527	Bacillota_A	Clostridia	Christensenellales	UBA3700	RACS-045	RACS-045 sp944380355	#N/A	0	1	0	0	0	2	0	0	0
META18IMWYN18_ZJ-HY-F3_bin.4.permissive	G4109	Bacillota_A	Clostridia	Christensenellales	UBA3700	RACS-045	RACS-045 sp944380355	#N/A	0	1	0	0	0	1	0	0	0
MAGs_co_8498	G6654	Bacillota_A	Clostridia	Christensenellales	UBA3700	RACS-045	RACS-045 sp944380355	#N/A	0	1	0	0	0	2	0	0	0
MAGs_co_3110	G6857	Bacillota_A	Clostridia	Christensenellales	UBA3700	RACS-045	RACS-045 sp944380355	#N/A	0	1	0	0	0	2	0	0	0
META18IMWYN18_JS-SZ-L2_bin.46.orig	G1851	Bacillota_A	Clostridia	Christensenellales	UBA3700	RACS-045	Unidentified	#N/A	0	1	0	0	0	2	0	0	0
MAGs_co_487	G2318	Bacillota_A	Clostridia	Christensenellales	UBA3700	RACS-045	RACS-045 sp944380355	#N/A	0	1	0	0	0	2	0	0	0
MAGs_co_5511	G9841	Bacillota_A	Clostridia	Christensenellales	UBA3700	RACS-045	RACS-045 sp944380355	#N/A	0	1	0	0	0	2	0	0	0
MAGs_co_10805	G3786	Bacillota_A	Clostridia	Christensenellales	UBA3700	RACS-045	RACS-045 sp944380355	#N/A	0	1	0	0	0	2	0	0	0
MAGs_co_4149	G5202	Bacillota_A	Clostridia	Christensenellales	UBA3700	RACS-045	Unidentified	#N/A	0	1	0	0	0	2	0	0	0
MAGs_co_6420	G7699	Bacillota_A	Clostridia	Christensenellales	UBA3700	RACS-045	RACS-045 sp944380355	#N/A	0	1	0	0	0	2	0	0	0
MAGs_co_10441	G2331	Bacillota_A	Clostridia	Christensenellales	UBA3700	RACS-045	Unidentified	#N/A	0	1	0	0	0	2	0	0	0
MAGs_co_12216	G1254	Bacillota_A	Clostridia	Christensenellales	UBA3700	RACS-045	RACS-045 sp944381365	#N/A	0	1	0	0	0	2	0	0	0
MAGs_co_8392	G2773	Bacillota_A	Clostridia	Lachnospirales	Anaerotignaceae	Anaerotignum	Anaerotignum sp944381385	#N/A	0	0	0	0	0	1	0	0	0
MAGs_co_3800	G0594	Bacillota_A	Clostridia	Lachnospirales	Anaerotignaceae	Anaerotignum	Anaerotignum sp944381385	#N/A	0	0	0	0	0	1	0	0	0
MAGs_co_4394	G5410	Bacillota_A	Clostridia	Lachnospirales	Anaerotignaceae	Anaerotignum	Anaerotignum sp944381385	#N/A	0	0	0	0	0	1	0	0	0
MAGs_co_7891	G7001	Bacillota_A	Clostridia	Lachnospirales	Anaerotignaceae	Anaerotignum	Anaerotignum lactatifermentans	#N/A	0	0	0	0	0	1	0	0	0
MAGs_co_11559	G6004	Bacillota_A	Clostridia	Lachnospirales	Anaerotignaceae	Anaerotignum	Anaerotignum merdipullorum	#N/A	0	0	0	0	0	1	0	0	0
MAGs_co_10380	G0823	Bacillota_A	Clostridia	Lachnospirales	Anaerotignaceae	Metalachnospira	Metalachnospira gallinarum	#N/A	0	0	0	0	0	0	1	0	0
MAGs_co_523	G4573	Bacillota_A	Clostridia	Peptostreptococcales	Anaerovoracaceae	Zhenpiania	Zhenpiania hominis	#N/A	0	0	0	0	0	2	0	0	0
META18IMWYN18_ZJ-HN-F2_bin.28.strict	G6512	Bacillota	Bacilli	Staphylococcales	Salinicoccaceae	Salinicoccus	Salinicoccus stercoripullorum	#N/A	0	0	0	0	0	1	0	0	0
MAGs_co_4632	G7444	Verrucomicrobiota	Kiritimatiellia	RFP12	UBA3636	JAEDLN01	Unidentified	#N/A	1	0	0	0	0	1	0	0	0
MAGs_co_9495	G0022	Verrucomicrobiota	Kiritimatiellia	RFP12	UBA3636	JAEDLN01	Unidentified	#N/A	1	0	0	0	0	1	0	0	0
MAGs_co_632	G4200	Pseudomonadota	Alphaproteobacteria	Rs-D84	Rs-D84	Enterousia	Enterousia sp944389385	#N/A	0	1	0	0	0	0	0	0	0
MAGs_co_7448	G8402	Pseudomonadota	Alphaproteobacteria	Rs-D84	Rs-D84	Enterousia	Enterousia sp944389385	#N/A	0	1	0	0	0	0	0	0	0
META18IMWYN18_GD-GM-L3_bin.6.orig	G0974	Pseudomonadota	Alphaproteobacteria	Rs-D84	Rs-D84	Enterousia	Enterousia sp944389385	#N/A	0	1	0	0	0	0	0	0	0
MAGs_co_11527	G7964	Pseudomonadota	Alphaproteobacteria	Rs-D84	Rs-D84	Enterousia	Enterousia sp944392595	#N/A	0	1	0	0	0	0	0	0	0
MAGs_co_5986	G1635	Pseudomonadota	Alphaproteobacteria	Rs-D84	Rs-D84	Enterousia	Enterousia sp944392595	#N/A	0	2	0	0	0	0	0	0	0
MAGs_co_10409	G8029	Pseudomonadota	Alphaproteobacteria	Rs-D84	Rs-D84	Enterousia	Enterousia sp944392595	#N/A	0	1	0	0	0	0	0	0	0
AH-YA-L3_bin.59.strict	G2730	Pseudomonadota	Alphaproteobacteria	Rs-D84	Rs-D84	Enterousia	Enterousia sp944392595	#N/A	0	1	0	0	0	0	0	0	0
MAGs_co_8365	G2155	Pseudomonadota	Alphaproteobacteria	Rs-D84	Rs-D84	Enterousia	Enterousia sp944392595	#N/A	0	1	0	0	0	0	0	0	0
AH-JA-L3_bin.30.orig	G3821	Pseudomonadota	Alphaproteobacteria	Rs-D84	Rs-D84	Enterousia	Enterousia sp944392595	#N/A	0	1	0	0	0	0	0	0	0
MAGs_co_3947	G2684	Pseudomonadota	Alphaproteobacteria	Rs-D84	Rs-D84	Enterousia	Enterousia sp944392595	#N/A	0	1	0	0	0	0	0	0	0
META18IMWYN18_SD-LC-L3_bin.5.strict	G0047	Pseudomonadota	Alphaproteobacteria	Rs-D84	Rs-D84	Enterousia	Enterousia sp944389385	#N/A	0	1	0	0	0	0	0	0	0
HL3.bin.160	G4562	Pseudomonadota	Alphaproteobacteria	Rs-D84	Rs-D84	Enterousia	Enterousia sp944389385	#N/A	0	1	0	0	0	0	0	0	0
HL5.bin.37	G1686	Pseudomonadota	Alphaproteobacteria	Rs-D84	Rs-D84	Enterousia	Enterousia sp944389385	#N/A	0	2	0	0	0	0	0	0	0
MAGs_co_4324	G0927	Pseudomonadota	Alphaproteobacteria	Rs-D84	Rs-D84	Enterousia	Enterousia sp944389385	#N/A	0	1	0	0	0	0	0	0	0
MAGs_co_4809	G2576	Pseudomonadota	Alphaproteobacteria	Rs-D84	Rs-D84	Enterousia	Enterousia sp944389385	#N/A	0	1	0	0	0	0	0	0	0
MAGs_co_7531	G0680	Pseudomonadota	Alphaproteobacteria	Rs-D84	Rs-D84	Enterousia	Enterousia sp944389385	#N/A	0	1	0	0	0	0	0	0	0
META18IMWYN18_GD-NH-L3_bin.16.strict	G3041	Pseudomonadota	Alphaproteobacteria	Rs-D84	Rs-D84	Enterousia	Enterousia sp944389385	#N/A	0	1	0	0	0	0	0	0	0
META19IMWYN04_GD-DG-L9_bin.33.permissive	G7973	Pseudomonadota	Alphaproteobacteria	Rs-D84	Rs-D84	Enterousia	Enterousia sp944389385	#N/A	0	1	0	0	0	0	0	0	0
MAGs_co_9178	G2162	Bacillota_C	Negativicutes	Selenomonadales	Selenomonadaceae	Megamonas	Megamonas gallistercoris	#N/A	0	0	0	0	0	1	0	0	0
MAGs_co_6810	G1056	Bacillota_C	Negativicutes	Selenomonadales	Selenomonadaceae	Megamonas	Megamonas gallistercoris	#N/A	0	0	0	0	0	1	0	0	0
MAGs_co_1467	G9574	Bacillota_C	Negativicutes	Selenomonadales	Selenomonadaceae	Megamonas	Megamonas gallistercoris	#N/A	0	0	0	0	0	1	0	0	0
MAGs_co_5485	G4803	Bacillota_C	Negativicutes	Selenomonadales	Selenomonadaceae	Megamonas	Megamonas gallistercoris	#N/A	0	0	0	0	0	1	0	0	0
MAGs_co_6635	G2301	Bacillota_C	Negativicutes	Selenomonadales	Selenomonadaceae	Megamonas	Megamonas gallistercoris	#N/A	0	0	0	0	0	1	0	0	0
MAGs_co_4224	G2835	Bacillota_C	Negativicutes	Selenomonadales	Selenomonadaceae	Megamonas	Megamonas gallistercoris	#N/A	0	0	0	0	0	1	0	0	0
GX-RX-L3_bin.17.strict	G6167	Bacillota_C	Negativicutes	Selenomonadales	Selenomonadaceae	Megamonas	Megamonas gallistercoris	#N/A	0	0	0	0	0	1	0	0	0
META18IMWYN18_HeN-SQ-L1_bin.8.strict	G3319	Bacillota_C	Negativicutes	Selenomonadales	Selenomonadaceae	Megamonas	Megamonas gallistercoris	#N/A	0	0	0	0	0	1	0	0	0
META18IMWYN18_HeN-KF-L1_bin.65.orig	G2869	Bacillota_C	Negativicutes	Selenomonadales	Selenomonadaceae	Megamonas	Megamonas gallistercoris	#N/A	0	0	0	0	0	1	0	0	0
MAGs_co_6771	G5153	Bacillota_C	Negativicutes	Selenomonadales	Selenomonadaceae	Megamonas	Megamonas gallistercoris	#N/A	0	0	0	0	0	1	0	0	0
MAGs_co_4924	G1274	Bacillota_C	Negativicutes	Selenomonadales	Selenomonadaceae	Megamonas	Megamonas gallistercoris	#N/A	0	0	0	0	0	1	0	0	0
MAGs_co_5608	G4317	Bacillota_C	Negativicutes	Selenomonadales	Selenomonadaceae	Megamonas	Megamonas gallistercoris	#N/A	0	0	0	0	0	1	0	0	0
MAGs_co_7784	G3690	Bacillota_C	Negativicutes	Selenomonadales	Selenomonadaceae	Megamonas	Megamonas gallistercoris	#N/A	0	0	0	0	0	1	0	0	0
MAGs_co_2170	G6903	Bacillota_C	Negativicutes	Selenomonadales	Selenomonadaceae	Megamonas	Megamonas gallistercoris	#N/A	0	0	0	0	0	1	0	0	0
MAGs_co_5051	G7184	Bacillota_C	Negativicutes	Selenomonadales	Selenomonadaceae	Megamonas	Megamonas gallistercoris	#N/A	0	0	0	0	0	1	0	0	0
MAGs_co_10666	G8872	Bacillota_C	Negativicutes	Selenomonadales	Selenomonadaceae	Megamonas	Megamonas gallistercoris	#N/A	0	0	0	0	0	1	0	0	0
MAGs_co_8193	G2329	Bacillota_C	Negativicutes	Selenomonadales	Selenomonadaceae	Megamonas	Megamonas hypermegale_A	#N/A	0	0	0	0	0	1	0	0	0
MAGs_co_11909	G5795	Bacillota_C	Negativicutes	Selenomonadales	Selenomonadaceae	Megamonas	Megamonas hypermegale_A	#N/A	0	0	0	0	0	1	0	0	0
MAGs_co_9148	G0619	Bacillota_C	Negativicutes	Selenomonadales	Selenomonadaceae	Megamonas	Megamonas hypermegale_A	#N/A	0	0	0	0	0	1	0	0	0
META18IMWYN18_ZJ-JX-L1_bin.51.orig	G5287	Bacillota_C	Negativicutes	Selenomonadales	Selenomonadaceae	Megamonas	Megamonas hypermegale_A	#N/A	0	0	0	0	0	1	0	0	0
MAGs_co_3104	G8663	Bacillota_C	Negativicutes	Selenomonadales	Selenomonadaceae	Megamonas	Megamonas hypermegale_A	#N/A	0	0	0	0	0	1	0	0	0
MAGs_co_5380	G7774	Bacillota_C	Negativicutes	Selenomonadales	Selenomonadaceae	Megamonas	Megamonas hypermegale_A	#N/A	0	0	0	0	0	1	0	0	0
MAGs_co_10303	G9211	Bacillota_C	Negativicutes	Selenomonadales	Selenomonadaceae	Megamonas	Megamonas hypermegale_A	#N/A	0	0	0	0	0	1	0	0	0
MAGs_co_3360	G1295	Bacillota_C	Negativicutes	Selenomonadales	Selenomonadaceae	Megamonas	Megamonas hypermegale_A	#N/A	0	0	0	0	0	1	0	0	0
MAGs_co_5564	G1726	Bacillota_C	Negativicutes	Selenomonadales	Selenomonadaceae	Megamonas	Megamonas hypermegale	#N/A	0	0	0	0	0	1	0	0	0
MAGs_co_5954	G9916	Bacillota_C	Negativicutes	Selenomonadales	Selenomonadaceae	Megamonas	Megamonas hypermegale	#N/A	0	0	0	0	0	1	0	0	0
MAGs_co_3458	G7514	Bacillota_C	Negativicutes	Selenomonadales	Selenomonadaceae	Megamonas	Megamonas hypermegale	#N/A	0	0	0	0	0	1	0	0	0
MAGs_co_6464	G4364	Bacillota_C	Negativicutes	Selenomonadales	Selenomonadaceae	Megamonas	Megamonas hypermegale	#N/A	0	0	0	0	0	1	0	0	0
MAGs_co_2424	G9830	Bacillota_C	Negativicutes	Selenomonadales	Selenomonadaceae	Megamonas	Megamonas hypermegale	#N/A	0	0	0	0	0	1	0	0	0
MAGs_co_2942	G0844	Bacillota_C	Negativicutes	Selenomonadales	Selenomonadaceae	Megamonas	Megamonas hypermegale	#N/A	0	0	0	0	0	1	0	0	0
MAGs_co_1605	G0536	Bacillota_C	Negativicutes	Selenomonadales	Selenomonadaceae	Megamonas	Megamonas hypermegale	#N/A	0	0	0	0	0	1	0	0	0
MAGs_co_6612	G1414	Bacillota_C	Negativicutes	Selenomonadales	Selenomonadaceae	Megamonas	Megamonas funiformis	#N/A	0	0	0	0	0	1	0	0	0
MAGs_co_8626	G2502	Bacillota_C	Negativicutes	Selenomonadales	Selenomonadaceae	Megamonas	Megamonas funiformis	#N/A	0	0	0	0	0	1	0	0	0
MAGs_co_7006	G6174	Bacillota_C	Negativicutes	Selenomonadales	Selenomonadaceae	Megamonas	Megamonas funiformis	#N/A	0	0	0	0	0	1	0	0	0
MAGs_co_4514	G2628	Bacillota_C	Negativicutes	Selenomonadales	Selenomonadaceae	Megamonas	Megamonas funiformis	#N/A	0	0	0	0	0	1	0	0	0
MAGs_co_226	G7145	Bacillota_C	Negativicutes	Selenomonadales	Selenomonadaceae	Megamonas	Megamonas funiformis	#N/A	0	0	0	0	0	1	0	0	0
MAGs_co_3971	G4914	Bacillota_C	Negativicutes	Selenomonadales	Selenomonadaceae	Megamonas	Megamonas funiformis	#N/A	0	0	0	0	0	1	0	0	0
AH-YA-L3_bin.50.orig	G9086	Bacillota_C	Negativicutes	Selenomonadales	Selenomonadaceae	Megamonas	Megamonas funiformis	#N/A	0	0	0	0	0	1	0	0	0
MAGs_co_1011	G5766	Bacillota_C	Negativicutes	Selenomonadales	Selenomonadaceae	Megamonas	Megamonas funiformis	#N/A	0	0	0	0	0	1	0	0	0
META18IMWYN18_JS-CZ-LY-F1_bin.37.orig	G5151	Bacillota_C	Negativicutes	Selenomonadales	Selenomonadaceae	Megamonas	Megamonas funiformis	#N/A	0	0	0	0	0	1	0	0	0
MAGs_co_2226	G1212	Bacillota_C	Negativicutes	Selenomonadales	Selenomonadaceae	Megamonas	Megamonas funiformis	#N/A	0	0	0	0	0	1	0	0	0
MAGs_co_6473	G0707	Bacillota_C	Negativicutes	Selenomonadales	Selenomonadaceae	Megamonas	Megamonas funiformis	#N/A	0	0	0	0	0	1	0	0	0
MAGs_co_7443	G4298	Bacillota_C	Negativicutes	Selenomonadales	Selenomonadaceae	Megamonas	Megamonas funiformis	#N/A	0	0	0	0	0	2	0	0	0
MAGs_co_98	G9619	Bacillota_C	Negativicutes	Selenomonadales	Selenomonadaceae	Megamonas	Megamonas funiformis	#N/A	0	0	0	0	0	1	0	0	0
MAGs_co_6456	G6291	Bacillota_C	Negativicutes	Selenomonadales	Selenomonadaceae	Megamonas	Megamonas funiformis	#N/A	0	0	0	0	0	1	0	0	0
META19IMWYN04_GD-DG-L9_bin.96.strict	G0227	Bacillota_C	Negativicutes	Selenomonadales	Selenomonadaceae	Megamonas	Megamonas funiformis	#N/A	0	0	0	0	0	1	0	0	0
MAGs_co_10106	G1397	Bacillota_C	Negativicutes	Selenomonadales	Selenomonadaceae	Megamonas	Megamonas funiformis	#N/A	0	0	0	0	0	1	0	0	0
MAGs_co_418	G5743	Bacillota_C	Negativicutes	Selenomonadales	Selenomonadaceae	Megamonas	Megamonas funiformis	#N/A	0	0	0	0	0	1	0	0	0
MAGs_co_72	G1290	Bacillota_C	Negativicutes	Selenomonadales	Selenomonadaceae	Megamonas	Megamonas funiformis	#N/A	0	0	0	0	0	1	0	0	0
MAGs_co_9905	G5528	Bacillota_C	Negativicutes	Selenomonadales	Selenomonadaceae	Megamonas	Megamonas funiformis	#N/A	0	0	0	0	0	1	0	0	0
MAGs_co_7044	G1656	Bacillota_C	Negativicutes	Selenomonadales	Selenomonadaceae	Megamonas	Megamonas funiformis	#N/A	0	0	0	0	0	1	0	0	0
MAGs_co_7643	G2045	Bacillota_C	Negativicutes	Selenomonadales	Selenomonadaceae	Megamonas	Megamonas funiformis	#N/A	0	0	0	0	0	1	0	0	0
MAGs_co_3043	G0838	Bacillota_C	Negativicutes	Selenomonadales	Selenomonadaceae	Megamonas	Megamonas funiformis	#N/A	0	0	0	0	0	1	0	0	0
MAGs_co_11561	G7169	Bacillota_C	Negativicutes	Selenomonadales	Selenomonadaceae	Megamonas	Megamonas funiformis	#N/A	0	0	0	0	0	1	0	0	0
MAGs_co_6633	G4047	Bacillota_C	Negativicutes	Selenomonadales	Selenomonadaceae	Megamonas	Megamonas funiformis	#N/A	0	0	0	0	0	1	0	0	0
MAGs_co_2721	G5110	Bacillota_C	Negativicutes	Selenomonadales	Selenomonadaceae	Megamonas	Megamonas funiformis	#N/A	0	0	0	0	0	1	0	0	0
MAGs_co_1232	G0122	Bacillota_C	Negativicutes	Selenomonadales	Selenomonadaceae	Megamonas	Megamonas funiformis	#N/A	0	0	0	0	0	1	0	0	0
MAGs_co_11426	G3816	Bacillota_C	Negativicutes	Selenomonadales	Selenomonadaceae	Megamonas	Megamonas funiformis	#N/A	0	0	0	0	0	1	0	0	0
MAGs_co_527	G8851	Bacillota_C	Negativicutes	Selenomonadales	Selenomonadaceae	Megamonas	Megamonas funiformis	#N/A	0	0	0	0	0	1	0	0	0
MAGs_co_5164	G8089	Bacillota_C	Negativicutes	Selenomonadales	Selenomonadaceae	Megamonas	Megamonas funiformis	#N/A	0	0	0	0	0	1	0	0	0
MAGs_co_7773	G9834	Bacillota_C	Negativicutes	Selenomonadales	Selenomonadaceae	Megamonas	Megamonas funiformis	#N/A	0	0	0	0	0	1	0	0	0
MAGs_co_10896	G1313	Bacillota_C	Negativicutes	Selenomonadales	Selenomonadaceae	Megamonas	Megamonas funiformis	#N/A	0	0	0	0	0	1	0	0	0
MAGs_co_10053	G4052	Bacillota_C	Negativicutes	Selenomonadales	Selenomonadaceae	Megamonas	Megamonas funiformis	#N/A	0	0	0	0	0	1	0	0	0
MAGs_co_10980	G0906	Bacillota_C	Negativicutes	Selenomonadales	Selenomonadaceae	Megamonas	Megamonas funiformis	#N/A	0	0	0	0	0	1	0	0	0
MAGs_co_11871	G9468	Bacillota_C	Negativicutes	Selenomonadales	Selenomonadaceae	Megamonas	Megamonas funiformis	#N/A	0	0	0	0	0	1	0	0	0
META18IMWYN18_JS-CZ-LY-F2_bin.31.orig	G2771	Bacillota_C	Negativicutes	Selenomonadales	Selenomonadaceae	Megamonas	Megamonas funiformis	#N/A	0	0	0	0	0	1	0	0	0
META18IMWYN18_JS-CZ-LY-F3_bin.37.strict	G4804	Bacillota_C	Negativicutes	Selenomonadales	Selenomonadaceae	Megamonas	Megamonas funiformis	#N/A	0	0	0	0	0	1	0	0	0
META18IMWYN18_JS-SZ-L3_bin.19.orig	G3054	Bacillota_C	Negativicutes	Selenomonadales	Selenomonadaceae	Megamonas	Megamonas funiformis	#N/A	0	0	0	0	0	1	0	0	0
META18IMWYN18_ZJ-JX-L1_bin.54.orig	G9462	Bacillota_C	Negativicutes	Selenomonadales	Selenomonadaceae	Megamonas	Megamonas funiformis	#N/A	0	0	0	0	0	1	0	0	0
AH-LA-F2_bin.9.orig	G7837	Bacillota_C	Negativicutes	Selenomonadales	Selenomonadaceae	Megamonas	Megamonas funiformis	#N/A	0	0	0	0	0	1	0	0	0
MAGs_co_10043	G9238	Bacillota_C	Negativicutes	Selenomonadales	Selenomonadaceae	Megamonas	Megamonas funiformis	#N/A	0	0	0	0	0	1	0	0	0
MAGs_co_4643	G7383	Bacillota_C	Negativicutes	Selenomonadales	Selenomonadaceae	Megamonas	Megamonas funiformis	#N/A	0	0	0	0	0	1	0	0	0
META19IMWYN04_GD-DG-L3_bin.24.permissive	G1094	Bacillota_C	Negativicutes	Selenomonadales	Selenomonadaceae	Megamonas	Megamonas funiformis	#N/A	0	0	0	0	0	1	0	0	0
MAGs_co_2842	G9633	Bacillota_C	Negativicutes	Selenomonadales	Selenomonadaceae	Megamonas	Megamonas funiformis	#N/A	0	0	0	0	0	1	0	0	0
MAGs_co_11173	G7052	Bacillota_C	Negativicutes	Selenomonadales	Selenomonadaceae	Megamonas	Megamonas funiformis	#N/A	0	0	0	0	0	1	0	0	0
MAGs_co_821	G0999	Bacillota_C	Negativicutes	Selenomonadales	Selenomonadaceae	Megamonas	Megamonas funiformis	#N/A	0	0	0	0	0	1	0	0	0
MAGs_co_12290	G6501	Bacillota_C	Negativicutes	Selenomonadales	Selenomonadaceae	Megamonas	Megamonas funiformis	#N/A	0	0	0	0	0	1	0	0	0
META18IMWYN18_HuN-CS-L1_bin.50.strict	G5888	Bacillota_C	Negativicutes	Selenomonadales	Selenomonadaceae	Megamonas	Megamonas funiformis	#N/A	0	0	0	0	0	1	0	0	0
GX-RX-L3_bin.71.strict	G8108	Bacillota_C	Negativicutes	Selenomonadales	Selenomonadaceae	Megamonas	Megamonas funiformis	#N/A	0	0	0	0	0	1	0	0	0
MAGs_co_11700	G5728	Bacillota_C	Negativicutes	Selenomonadales	Selenomonadaceae	Megamonas	Megamonas funiformis	#N/A	0	0	0	0	0	1	0	0	0
MAGs_co_10178	G0104	Bacillota_C	Negativicutes	Selenomonadales	Selenomonadaceae	Megamonas	Megamonas funiformis	#N/A	0	0	0	0	0	1	0	0	0
MAGs_co_6280	G9531	Bacillota_C	Negativicutes	Selenomonadales	Selenomonadaceae	Megamonas	Megamonas funiformis	#N/A	0	0	0	0	0	1	0	0	0
MAGs_co_10055	G7121	Bacillota_C	Negativicutes	Selenomonadales	Selenomonadaceae	Megamonas	Megamonas funiformis	#N/A	0	0	0	0	0	1	0	0	0
MAGs_co_297	G4378	Bacillota_C	Negativicutes	Selenomonadales	Selenomonadaceae	Megamonas	Megamonas funiformis	#N/A	0	0	0	0	0	1	0	0	0
META18IMWYN18_ZJ-HN-L3_bin.22.strict	G0967	Bacillota_C	Negativicutes	Selenomonadales	Selenomonadaceae	Megamonas	Megamonas funiformis	#N/A	0	1	0	0	0	1	0	0	0
META18IMWYN18_HeN-KF-F1_bin.55.orig	G7533	Bacillota_C	Negativicutes	Selenomonadales	Selenomonadaceae	Megamonas	Megamonas funiformis	#N/A	0	0	0	0	0	1	0	0	0
MAGs_co_4938	G7168	Bacillota_C	Negativicutes	Selenomonadales	Selenomonadaceae	Megamonas	Megamonas funiformis	#N/A	0	0	0	0	0	1	0	0	0
MAGs_co_9865	G4386	Bacillota_C	Negativicutes	Selenomonadales	Selenomonadaceae	Megamonas	Megamonas funiformis	#N/A	0	0	0	0	0	1	0	0	0
META18IMWYN18_HuN-YH-L3_bin.27.orig	G6132	Bacillota_C	Negativicutes	Selenomonadales	Selenomonadaceae	Megamonas	Megamonas funiformis	#N/A	0	0	0	0	0	1	0	0	0
MAGs_co_9137	G8638	Bacillota_C	Negativicutes	Selenomonadales	Selenomonadaceae	Megamonas	Megamonas funiformis	#N/A	0	0	0	0	0	1	0	0	0
META18IMWYN18_GD-HL-L1_bin.13.orig	G8349	Bacillota_C	Negativicutes	Selenomonadales	Selenomonadaceae	Megamonas	Megamonas funiformis	#N/A	0	0	0	0	0	1	0	0	0
MAGs_co_10761	G3791	Bacillota_C	Negativicutes	Selenomonadales	Selenomonadaceae	Megamonas	Megamonas funiformis	#N/A	0	0	0	0	0	1	0	0	0
MAGs_co_7616	G3872	Bacillota_C	Negativicutes	Selenomonadales	Selenomonadaceae	Megamonas	Megamonas funiformis	#N/A	0	0	0	0	0	1	0	0	0
MAGs_co_1910	G3635	Bacillota_C	Negativicutes	Selenomonadales	Selenomonadaceae	Megamonas	Megamonas funiformis	#N/A	0	0	0	0	0	1	0	0	0
MAGs_co_10517	G1137	Bacillota_C	Negativicutes	Selenomonadales	Selenomonadaceae	Megamonas	Megamonas funiformis	#N/A	0	0	0	0	0	1	0	0	0
MAGs_co_5913	G8063	Bacillota_C	Negativicutes	Selenomonadales	Selenomonadaceae	Megamonas	Megamonas funiformis	#N/A	0	0	0	0	0	1	0	0	0
MAGs_co_5228	G1853	Bacillota_C	Negativicutes	Selenomonadales	Selenomonadaceae	Megamonas	Megamonas funiformis	#N/A	0	0	0	0	0	2	0	0	0
META18IMWYN18_JS-SZ-L2_bin.36.strict	G0441	Bacillota_C	Negativicutes	Selenomonadales	Selenomonadaceae	Megamonas	Megamonas funiformis	#N/A	0	0	0	0	0	1	0	0	0
MAGs_co_318	G4483	Bacillota_C	Negativicutes	Selenomonadales	Selenomonadaceae	Megamonas	Megamonas funiformis	#N/A	0	0	0	0	0	1	0	0	0
MAGs_co_4768	G5722	Bacillota_C	Negativicutes	Selenomonadales	Selenomonadaceae	Megamonas	Megamonas funiformis	#N/A	0	0	0	0	0	1	0	0	0
META18IMWYN18_SD-BX-F3_bin.5.orig	G8746	Bacillota_C	Negativicutes	Selenomonadales	Selenomonadaceae	Megamonas	Megamonas funiformis	#N/A	0	0	0	0	0	1	0	0	0
MAGs_co_10463	G2256	Bacillota_C	Negativicutes	Selenomonadales	Selenomonadaceae	Megamonas	Megamonas funiformis	#N/A	0	0	0	0	0	1	0	0	0
MAGs_co_1580	G9803	Bacillota_C	Negativicutes	Selenomonadales	Selenomonadaceae	Megamonas	Megamonas funiformis	#N/A	0	0	0	0	0	1	0	0	0
MAGs_co_4989	G6286	Bacillota_C	Negativicutes	Selenomonadales	Selenomonadaceae	Megamonas	Megamonas funiformis	#N/A	0	0	0	0	0	1	0	0	0
META18IMWYN18_HeN-KF-L2_bin.86.orig	G0578	Bacillota_C	Negativicutes	Selenomonadales	Selenomonadaceae	Megamonas	Megamonas funiformis	#N/A	0	0	0	0	0	1	0	0	0
MAGs_co_8776	G3475	Bacillota_C	Negativicutes	Selenomonadales	Selenomonadaceae	Megamonas	Megamonas funiformis	#N/A	0	0	0	0	0	1	0	0	0
MAGs_co_11312	G0751	Bacillota_C	Negativicutes	Acidaminococcales	Acidaminococcaceae	Phascolarctobacterium	Phascolarctobacterium faecium	#N/A	0	0	0	0	0	1	0	0	0
MAGs_co_9874	G1168	Bacillota_C	Negativicutes	Acidaminococcales	Acidaminococcaceae	Phascolarctobacterium	Phascolarctobacterium faecium	#N/A	0	0	0	0	0	1	0	0	0
MAGs_co_10254	G4213	Bacillota_C	Negativicutes	Acidaminococcales	Acidaminococcaceae	Phascolarctobacterium	Phascolarctobacterium faecium	#N/A	0	0	0	0	0	1	0	0	0
MAGs_co_118	G7549	Bacillota_C	Negativicutes	Acidaminococcales	Acidaminococcaceae	Phascolarctobacterium	Phascolarctobacterium faecium	#N/A	0	0	0	0	0	1	0	0	0
d1O.bin.60	G0373	Bacillota_C	Negativicutes	Acidaminococcales	Acidaminococcaceae	Phascolarctobacterium	Phascolarctobacterium faecium	#N/A	0	0	0	0	0	1	0	0	0
MAGs_co_197	G9523	Bacillota_C	Negativicutes	Acidaminococcales	Acidaminococcaceae	Phascolarctobacterium	Phascolarctobacterium faecium	#N/A	0	0	0	0	0	2	0	0	0
MAGs_co_587	G4351	Bacillota_C	Negativicutes	Acidaminococcales	Acidaminococcaceae	Phascolarctobacterium	Phascolarctobacterium faecium	#N/A	0	0	0	0	0	1	0	0	0
MAGs_co_2897	G3377	Bacillota_C	Negativicutes	Acidaminococcales	Acidaminococcaceae	CAG-266	CAG-266 sp000436095	#N/A	0	0	0	0	0	1	0	0	0
META18IMWYN18_SD-BX-F3_bin.24.orig	G8738	Bacillota_C	Negativicutes	Acidaminococcales	Acidaminococcaceae	CAG-266	CAG-266 sp000436095	#N/A	0	0	0	0	0	1	0	0	0
MAGs_co_10520	G4541	Bacillota_C	Negativicutes	Acidaminococcales	Acidaminococcaceae	CAG-266	CAG-266 sp000436095	#N/A	0	0	0	0	0	1	0	0	0
MAGs_co_8949	G3823	Bacillota_C	Negativicutes	Acidaminococcales	Acidaminococcaceae	CAG-266	CAG-266 sp000436095	#N/A	0	0	0	0	0	1	0	0	0
MAGs_co_8272	G9263	Bacillota_C	Negativicutes	Acidaminococcales	Acidaminococcaceae	CAG-266	CAG-266 sp000436095	#N/A	0	0	0	0	0	1	0	0	0
MAGs_co_10718	G1724	Bacillota_C	Negativicutes	Acidaminococcales	Acidaminococcaceae	CAG-266	CAG-266 sp000436095	#N/A	0	0	0	0	0	1	0	0	0
MAGs_co_5582	G6116	Bacillota_C	Negativicutes	Acidaminococcales	Acidaminococcaceae	CAG-266	CAG-266 sp000436095	#N/A	0	0	0	0	0	1	0	0	0
MAGs_co_5067	G7435	Bacillota_C	Negativicutes	Acidaminococcales	Acidaminococcaceae	CAG-266	CAG-266 sp000436095	#N/A	0	0	0	0	0	1	0	0	0
MAGs_co_6615	G8311	Bacillota_C	Negativicutes	Acidaminococcales	Acidaminococcaceae	CAG-266	CAG-266 sp000436095	#N/A	0	0	0	0	0	1	0	0	0
MAGs_co_8111	G3594	Bacillota_C	Negativicutes	Acidaminococcales	Acidaminococcaceae	CAG-266	CAG-266 sp000436095	#N/A	0	0	0	0	0	1	0	0	0
MAGs_co_5803	G4396	Bacillota_C	Negativicutes	Acidaminococcales	Acidaminococcaceae	CAG-266	CAG-266 sp000436095	#N/A	0	0	0	0	0	1	0	0	0
META18IMWYN18_HeN-KF-L2_bin.60.permissive	G5787	Bacillota_C	Negativicutes	Acidaminococcales	Acidaminococcaceae	CAG-266	CAG-266 sp000436095	#N/A	0	0	0	0	0	1	0	0	0
MAGs_co_691	G6465	Bacillota_C	Negativicutes	Acidaminococcales	Acidaminococcaceae	CAG-266	CAG-266 sp000436095	#N/A	0	0	0	0	0	1	0	0	0
MAGs_co_10388	G9349	Bacillota_C	Negativicutes	Acidaminococcales	Acidaminococcaceae	CAG-266	CAG-266 sp000436095	#N/A	0	0	0	0	0	1	0	0	0
MAGs_co_10908	G7114	Bacillota_C	Negativicutes	Acidaminococcales	Acidaminococcaceae	CAG-266	CAG-266 sp000436095	#N/A	0	0	0	0	0	1	0	0	0
MAGs_co_1794	G5100	Bacillota_C	Negativicutes	Acidaminococcales	Acidaminococcaceae	CAG-266	CAG-266 sp000436095	#N/A	0	0	0	0	0	1	0	0	0
META18IMWYN18_ZJ-HN-F3_bin.31.orig	G5077	Bacillota_C	Negativicutes	Acidaminococcales	Acidaminococcaceae	CAG-266	CAG-266 sp000436095	#N/A	0	0	0	0	0	2	0	0	0
YP6.bin.185	G6474	Bacillota_C	Negativicutes	Acidaminococcales	Acidaminococcaceae	CAG-266	CAG-266 sp000436095	#N/A	0	0	0	0	0	1	0	0	0
YP8.bin.142	G8388	Bacillota_C	Negativicutes	Acidaminococcales	Acidaminococcaceae	CAG-266	CAG-266 sp000436095	#N/A	0	0	0	0	0	1	0	0	0
META18IMWYN18_JS-CZ-LY-F2_bin.4.strict	G2423	Bacillota_C	Negativicutes	Acidaminococcales	Acidaminococcaceae	CAG-266	CAG-266 sp000436095	#N/A	0	0	0	0	0	1	0	0	0
META18IMWYN18_ZJ-HY-F3_bin.55.strict	G8542	Bacillota_C	Negativicutes	Acidaminococcales	Acidaminococcaceae	CAG-266	CAG-266 sp000436095	#N/A	0	0	0	0	0	1	0	0	0
MAGs_co_81	G2670	Bacillota_C	Negativicutes	Acidaminococcales	Acidaminococcaceae	CAG-266	CAG-266 sp000436095	#N/A	0	0	0	0	0	1	0	0	0
MAGs_co_4844	G1541	Bacillota_C	Negativicutes	Acidaminococcales	Acidaminococcaceae	CAG-266	CAG-266 sp000436095	#N/A	0	0	0	0	0	1	0	0	0
MAGs_co_8537	G7170	Bacillota_C	Negativicutes	Acidaminococcales	Acidaminococcaceae	CAG-266	CAG-266 sp000436095	#N/A	0	0	0	0	0	1	0	0	0
HE6.bin.149	G0008	Bacillota_C	Negativicutes	Acidaminococcales	Acidaminococcaceae	CAG-266	CAG-266 sp000436095	#N/A	0	0	0	0	0	1	0	0	0
HE5.bin.17	G9956	Bacillota_C	Negativicutes	Acidaminococcales	Acidaminococcaceae	CAG-266	CAG-266 sp000436095	#N/A	0	0	0	0	0	1	0	0	0
MAGs_co_8706	G0340	Bacillota_C	Negativicutes	Acidaminococcales	Acidaminococcaceae	CAG-266	CAG-266 sp000436095	#N/A	0	0	0	0	0	1	0	0	0
META18IMWYN18_GD-HL-F3_bin.1.strict	G4462	Bacillota_C	Negativicutes	Acidaminococcales	Acidaminococcaceae	CAG-266	CAG-266 sp000436095	#N/A	0	0	0	0	0	2	0	0	0
META18IMWYN18_HuN-YH-L1_bin.33.strict	G4857	Bacillota_C	Negativicutes	Acidaminococcales	Acidaminococcaceae	CAG-266	CAG-266 sp000436095	#N/A	0	0	0	0	0	1	0	0	0
MAGs_co_2831	G7342	Bacillota_C	Negativicutes	Acidaminococcales	Acidaminococcaceae	CAG-266	CAG-266 sp000436095	#N/A	0	0	0	0	0	1	0	0	0
MAGs_co_9681	G9011	Bacillota_C	Negativicutes	Acidaminococcales	Acidaminococcaceae	CAG-266	CAG-266 sp000436095	#N/A	0	0	0	0	0	1	0	0	0
MAGs_co_1066	G5293	Bacillota_C	Negativicutes	Acidaminococcales	Acidaminococcaceae	CAG-266	CAG-266 sp000436095	#N/A	0	0	0	0	0	1	0	0	0
MAGs_co_7372	G6371	Bacillota_C	Negativicutes	Acidaminococcales	Acidaminococcaceae	CAG-266	CAG-266 sp000436095	#N/A	0	0	0	0	0	1	0	0	0
META18IMWYN18_ZJ-HN-L3_bin.79.strict	G5957	Bacillota_C	Negativicutes	Acidaminococcales	Acidaminococcaceae	CAG-266	CAG-266 sp000436095	#N/A	0	0	0	0	0	1	0	0	0
MAGs_co_2649	G4551	Bacillota_C	Negativicutes	Acidaminococcales	Acidaminococcaceae	CAG-266	CAG-266 sp000436095	#N/A	0	0	0	0	0	1	0	0	0
MAGs_co_9531	G7286	Bacillota_C	Negativicutes	Acidaminococcales	Acidaminococcaceae	CAG-266	CAG-266 sp000436095	#N/A	0	0	0	0	0	1	0	0	0
MAGs_co_655	G2417	Bacillota_C	Negativicutes	Acidaminococcales	Acidaminococcaceae	CAG-266	CAG-266 sp000436095	#N/A	0	0	0	0	0	1	0	0	0
META18IMWYN18_JS-CZ-LY-F3_bin.17.orig	G9122	Bacillota_C	Negativicutes	Acidaminococcales	Acidaminococcaceae	CAG-266	CAG-266 sp000436095	#N/A	0	0	0	0	0	1	0	0	0
MAGs_co_3867	G8221	Bacillota_C	Negativicutes	Acidaminococcales	Acidaminococcaceae	CAG-266	CAG-266 sp000436095	#N/A	0	0	0	0	0	1	0	0	0
META18IMWYN18_HeN-KF-L1_bin.30.strict	G3001	Bacillota_C	Negativicutes	Acidaminococcales	Acidaminococcaceae	CAG-266	CAG-266 sp000436095	#N/A	0	0	0	0	0	1	0	0	0
MAGs_co_9530	G7831	Bacillota_C	Negativicutes	Acidaminococcales	Acidaminococcaceae	CAG-266	CAG-266 sp000436095	#N/A	0	0	0	0	0	1	0	0	0
MAGs_co_12206	G4776	Bacillota_C	Negativicutes	Acidaminococcales	Acidaminococcaceae	CAG-266	CAG-266 sp000436095	#N/A	0	0	0	0	0	2	0	0	0
MAGs_co_2034	G4073	Bacillota_C	Negativicutes	Acidaminococcales	Acidaminococcaceae	CAG-266	CAG-266 sp000436095	#N/A	0	0	0	0	0	1	0	0	0
MAGs_co_12249	G9964	Bacillota_C	Negativicutes	Acidaminococcales	Acidaminococcaceae	CAG-266	CAG-266 sp000436095	#N/A	0	0	0	0	0	1	0	0	0
MAGs_co_10290	G3800	Bacillota_C	Negativicutes	Acidaminococcales	Acidaminococcaceae	CAG-266	CAG-266 sp000436095	#N/A	0	0	0	0	0	1	0	0	0
MAGs_co_3829	G3468	Bacillota_C	Negativicutes	Acidaminococcales	Acidaminococcaceae	CAG-266	CAG-266 sp000436095	#N/A	0	0	0	0	0	1	0	0	0
MAGs_co_10034	G9809	Bacillota_C	Negativicutes	Acidaminococcales	Acidaminococcaceae	CAG-266	CAG-266 sp000436095	#N/A	0	0	0	0	0	1	0	0	0
MAGs_co_3843	G2595	Bacillota_C	Negativicutes	Acidaminococcales	Acidaminococcaceae	CAG-266	CAG-266 sp000436095	#N/A	0	0	0	0	0	1	0	0	0
MAGs_co_6325	G0170	Bacillota_C	Negativicutes	Acidaminococcales	Acidaminococcaceae	CAG-266	CAG-266 sp000436095	#N/A	0	0	0	0	0	1	0	0	0
MAGs_co_5097	G8883	Bacillota_C	Negativicutes	Acidaminococcales	Acidaminococcaceae	CAG-266	CAG-266 sp000436095	#N/A	0	0	0	0	0	1	0	0	0
MAGs_co_6788	G0816	Bacillota_C	Negativicutes	Acidaminococcales	Acidaminococcaceae	CAG-266	CAG-266 sp000436095	#N/A	0	0	0	0	0	1	0	0	0
GX-RX-F3_bin.33.strict	G2347	Bacillota_C	Negativicutes	Acidaminococcales	Acidaminococcaceae	CAG-266	CAG-266 sp000436095	#N/A	0	0	0	0	0	2	0	0	0
MAGs_co_2893	G9013	Bacillota_C	Negativicutes	Acidaminococcales	Acidaminococcaceae	CAG-266	CAG-266 sp000436095	#N/A	0	0	0	0	0	1	0	0	0
META18IMWYN18_ZJ-LA-F2_bin.18.strict	G5777	Bacillota_C	Negativicutes	Acidaminococcales	Acidaminococcaceae	CAG-266	CAG-266 sp000436095	#N/A	0	0	0	0	0	1	0	0	0
META18IMWYN18_ZJ-LA-F3_bin.48.permissive	G7071	Bacillota_C	Negativicutes	Acidaminococcales	Acidaminococcaceae	CAG-266	CAG-266 sp000436095	#N/A	0	0	0	0	0	2	0	0	0
META18IMWYN18_SD-LC-L2_bin.10.permissive	G9631	Bacillota_C	Negativicutes	Acidaminococcales	Acidaminococcaceae	CAG-266	CAG-266 sp000436095	#N/A	0	0	0	0	0	1	0	0	0
MAGs_co_11407	G0402	Bacillota_C	Negativicutes	Acidaminococcales	Acidaminococcaceae	CAG-266	CAG-266 sp000436095	#N/A	0	0	0	0	0	1	0	0	0
MAGs_co_1475	G3894	Bacillota_C	Negativicutes	Acidaminococcales	Acidaminococcaceae	CAG-266	CAG-266 sp000436095	#N/A	0	0	0	0	0	1	0	0	0
HL4.bin.68	G0386	Bacillota_C	Negativicutes	Acidaminococcales	Acidaminococcaceae	CAG-266	CAG-266 sp000436095	#N/A	0	0	0	0	0	1	0	0	0
META18IMWYN18_HeN-KF-F1_bin.31.strict	G2997	Bacillota_C	Negativicutes	Acidaminococcales	Acidaminococcaceae	CAG-266	CAG-266 sp000436095	#N/A	0	0	0	0	0	1	0	0	0
MAGs_co_11767	G8417	Bacillota_C	Negativicutes	Acidaminococcales	Acidaminococcaceae	CAG-266	CAG-266 sp000436095	#N/A	0	0	0	0	0	1	0	0	0
META18IMWYN18_GD-HL-L2-chongshangji_bin.12.permissive	G2752	Bacillota_C	Negativicutes	Acidaminococcales	Acidaminococcaceae	CAG-266	CAG-266 sp000436095	#N/A	0	0	0	0	0	1	0	0	0
MAGs_co_5639	G3929	Bacillota_C	Negativicutes	Acidaminococcales	Acidaminococcaceae	CAG-266	CAG-266 sp000436095	#N/A	0	0	0	0	0	1	0	0	0
MAGs_co_5848	G4505	Bacillota_C	Negativicutes	Acidaminococcales	Acidaminococcaceae	CAG-266	CAG-266 sp000436095	#N/A	0	0	0	0	0	1	0	0	0
META18IMWYN18_ZJ-TX-F3_bin.12.strict	G4394	Bacillota_C	Negativicutes	Acidaminococcales	Acidaminococcaceae	CAG-266	CAG-266 sp000436095	#N/A	0	0	0	0	0	1	0	0	0
MAGs_co_11184	G7511	Bacillota_C	Negativicutes	Acidaminococcales	Acidaminococcaceae	CAG-266	CAG-266 sp000436095	#N/A	0	0	0	0	0	1	0	0	0
HE2.bin.11	G2783	Bacillota_C	Negativicutes	Acidaminococcales	Acidaminococcaceae	CAG-266	CAG-266 sp000436095	#N/A	0	0	0	0	0	1	0	0	0
META18IMWYN18_HuN-FR-L1_bin.4.permissive	G9300	Bacillota_C	Negativicutes	Acidaminococcales	Acidaminococcaceae	CAG-266	CAG-266 sp000436095	#N/A	0	0	0	0	0	2	0	0	0
MAGs_co_11699	G9743	Bacillota_C	Negativicutes	Acidaminococcales	Acidaminococcaceae	CAG-266	CAG-266 sp000436095	#N/A	0	0	0	0	0	1	0	0	0
META18IMWYN18_HuN-CS-L2_bin.2.strict	G4094	Bacillota_C	Negativicutes	Acidaminococcales	Acidaminococcaceae	CAG-266	CAG-266 sp000436095	#N/A	0	0	0	0	0	1	0	0	0
MAGs_co_11070	G9213	Bacillota_C	Negativicutes	Acidaminococcales	Acidaminococcaceae	CAG-266	CAG-266 sp000436095	#N/A	0	0	0	0	0	1	0	0	0
META18IMWYN18_JS-NJ-L2_bin.49.strict	G2317	Bacillota_C	Negativicutes	Acidaminococcales	Acidaminococcaceae	CAG-266	CAG-266 sp000436095	#N/A	0	0	0	0	0	1	0	0	0
META18IMWYN18_JS-NJ-L3_bin.75.strict	G5581	Bacillota_C	Negativicutes	Acidaminococcales	Acidaminococcaceae	CAG-266	CAG-266 sp000436095	#N/A	0	0	0	0	0	1	0	0	0
MAGs_co_11126	G8137	Bacillota_C	Negativicutes	Acidaminococcales	Acidaminococcaceae	CAG-266	CAG-266 sp000436095	#N/A	0	0	0	0	0	1	0	0	0
MAGs_co_12027	G5004	Bacillota_C	Negativicutes	Acidaminococcales	Acidaminococcaceae	CAG-266	CAG-266 sp000436095	#N/A	0	0	0	0	0	1	0	0	0
META18IMWYN18_HuN-CS-L3_bin.6.permissive	G0685	Bacillota_C	Negativicutes	Acidaminococcales	Acidaminococcaceae	CAG-266	CAG-266 sp000436095	#N/A	0	0	0	0	0	1	0	0	0
MAGs_co_9485	G7355	Bacillota_C	Negativicutes	Acidaminococcales	Acidaminococcaceae	CAG-266	CAG-266 sp000436095	#N/A	0	0	0	0	0	1	0	0	0
MAGs_co_10486	G9741	Bacillota_C	Negativicutes	Acidaminococcales	Acidaminococcaceae	CAG-266	CAG-266 sp000436095	#N/A	0	0	0	0	0	1	0	0	0
MAGs_co_5753	G5763	Bacillota_C	Negativicutes	Acidaminococcales	Acidaminococcaceae	CAG-266	CAG-266 sp000436095	#N/A	0	0	0	0	0	1	0	0	0
META18IMWYN18_JS-SZ-L3_bin.30.permissive	G3860	Bacillota_C	Negativicutes	Acidaminococcales	Acidaminococcaceae	CAG-266	CAG-266 sp000436095	#N/A	0	0	0	0	0	1	0	0	0
MAGs_co_12322	G2406	Bacillota_C	Negativicutes	Acidaminococcales	Acidaminococcaceae	CAG-266	CAG-266 sp000436095	#N/A	0	0	0	0	0	1	0	0	0
MAGs_co_618	G3819	Bacillota_C	Negativicutes	Acidaminococcales	Acidaminococcaceae	CAG-266	CAG-266 sp000436095	#N/A	0	0	0	0	0	1	0	0	0
MAGs_co_1651	G1684	Bacillota_C	Negativicutes	Acidaminococcales	Acidaminococcaceae	CAG-266	CAG-266 sp000436095	#N/A	0	0	0	0	0	1	0	0	0
MAGs_co_9385	G6061	Bacillota_C	Negativicutes	Acidaminococcales	Acidaminococcaceae	CAG-266	CAG-266 sp000436095	#N/A	0	0	0	0	0	1	0	0	0
META18IMWYN18_ZJ-TX-F2_bin.8.orig	G9465	Bacillota_C	Negativicutes	Acidaminococcales	Acidaminococcaceae	CAG-266	CAG-266 sp000436095	#N/A	0	0	0	0	0	1	0	0	0
MAGs_co_11543	G9985	Bacillota_C	Negativicutes	Acidaminococcales	Acidaminococcaceae	CAG-266	CAG-266 sp000436095	#N/A	0	0	0	0	0	1	0	0	0
MAGs_co_6339	G6211	Bacillota_C	Negativicutes	Acidaminococcales	Acidaminococcaceae	CAG-266	CAG-266 sp000436095	#N/A	0	0	0	0	0	1	0	0	0
META18IMWYN18_HuN-LY-F1_bin.19.strict	G6035	Bacillota_C	Negativicutes	Acidaminococcales	Acidaminococcaceae	CAG-266	CAG-266 sp000436095	#N/A	0	0	0	0	0	1	0	0	0
META18IMWYN18_GD-HS-F3_bin.14.permissive	G6332	Bacillota_C	Negativicutes	Acidaminococcales	Acidaminococcaceae	CAG-266	CAG-266 sp000436095	#N/A	0	0	0	0	0	2	0	0	0
MAGs_co_11513	G8176	Bacillota_C	Negativicutes	Acidaminococcales	Acidaminococcaceae	CAG-266	CAG-266 sp000436095	#N/A	0	0	0	0	0	1	0	0	0
MAGs_co_10487	G7999	Bacillota_C	Negativicutes	Acidaminococcales	Acidaminococcaceae	CAG-266	CAG-266 sp000436095	#N/A	0	0	0	0	0	1	0	0	0
META18IMWYN18_ZJ-HN-L1_bin.56.permissive	G9819	Bacillota_C	Negativicutes	Acidaminococcales	Acidaminococcaceae	CAG-266	CAG-266 sp000436095	#N/A	0	0	0	0	0	2	0	0	0
MAGs_co_9224	G6054	Bacillota_C	Negativicutes	Acidaminococcales	Acidaminococcaceae	CAG-266	CAG-266 sp000436095	#N/A	0	0	0	0	0	1	0	0	0
MAGs_co_2399	G0151	Bacillota_C	Negativicutes	Acidaminococcales	Acidaminococcaceae	CAG-266	CAG-266 sp000436095	#N/A	0	0	0	0	0	1	0	0	0
MAGs_co_303	G3376	Bacillota_C	Negativicutes	Acidaminococcales	Acidaminococcaceae	CAG-266	CAG-266 sp000436095	#N/A	0	0	0	0	0	1	0	0	0
MAGs_co_8262	G3498	Bacillota_C	Negativicutes	Acidaminococcales	Acidaminococcaceae	CAG-266	CAG-266 sp000436095	#N/A	0	0	0	0	0	1	0	0	0
META19IMWYN04_GD-DG-L5_bin.37.orig	G6868	Bacillota_C	Negativicutes	Acidaminococcales	Acidaminococcaceae	CAG-266	CAG-266 sp000436095	#N/A	0	0	0	0	0	1	0	0	0
GX-XN-L3_bin.15.permissive	G9907	Bacillota_C	Negativicutes	Acidaminococcales	Acidaminococcaceae	CAG-266	CAG-266 sp000436095	#N/A	0	0	0	0	0	2	0	0	0
HL1.bin.105	G5275	Bacillota_C	Negativicutes	Acidaminococcales	Acidaminococcaceae	CAG-266	CAG-266 sp944390935	#N/A	0	0	0	0	0	1	0	0	0
MAGs_co_1535	G0900	Bacillota_C	Negativicutes	Acidaminococcales	Acidaminococcaceae	CAG-266	CAG-266 sp944390935	#N/A	0	0	0	0	0	1	0	0	0
MAGs_co_11353	G1955	Bacillota_C	Negativicutes	Acidaminococcales	Acidaminococcaceae	CAG-266	CAG-266 sp944390935	#N/A	0	0	0	0	0	1	0	0	0
MAGs_co_2547	G7950	Bacillota_C	Negativicutes	Acidaminococcales	Acidaminococcaceae	URXU01	URXU01 sp900541915	#N/A	0	0	0	0	0	1	0	0	0
MAGs_co_3964	G8902	Bacillota_C	Negativicutes	Acidaminococcales	Acidaminococcaceae	URXU01	URXU01 sp900541915	#N/A	0	0	0	0	0	1	0	0	0
MAGs_co_9713	G6681	Bacillota_C	Negativicutes	Acidaminococcales	Acidaminococcaceae	URXU01	URXU01 sp900541915	#N/A	0	0	0	0	0	1	0	0	0
META18IMWYN18_JS-NJ-L3_bin.38.orig	G7636	Bacillota_C	Negativicutes	Acidaminococcales	Acidaminococcaceae	URXU01	URXU01 sp900541915	#N/A	0	0	0	0	0	1	0	0	0
d5F.bin.18	G5982	Bacillota_A	Clostridia	Lachnospirales	Lachnospiraceae	CAG-303	CAG-303 sp000437755	#N/A	0	0	0	0	0	2	0	0	0
MAGs_co_2473	G3679	Bacillota_A	Clostridia	Oscillospirales	Acutalibacteraceae	Scatavimonas	Scatavimonas merdigallinarum	#N/A	0	0	0	0	0	2	0	0	0
MAGs_co_4433	G3727	Bacillota_A	Clostridia	Oscillospirales	Acutalibacteraceae	Scatavimonas	Scatavimonas merdipullorum	#N/A	0	0	0	0	0	2	0	0	0
META18IMWYN18_HuN-LY-F1_bin.56.strict	G8255	Bacillota_A	Clostridia	Oscillospirales	Acutalibacteraceae	Scatavimonas	Scatavimonas merdipullorum	#N/A	0	0	0	0	0	3	0	0	0
d1N.bin.4	G2352	Bacillota_A	Clostridia	Lachnospirales	Lachnospiraceae	Blautia	Blautia stercoris	#N/A	0	0	0	0	0	2	0	0	0
d5F.bin.47	G0661	Bacillota_A	Clostridia	Lachnospirales	Lachnospiraceae	Schaedlerella	Schaedlerella sp900066545	#N/A	0	0	0	0	0	2	1	0	1
d1G.bin.53	G4909	Bacillota_A	Clostridia	Lachnospirales	Lachnospiraceae	Anaerobutyricum	Anaerobutyricum hallii	#N/A	0	0	0	0	0	2	0	0	0
d1D.bin.31	G5758	Bacillota_A	Clostridia	Lachnospirales	Lachnospiraceae	Blautia_A	Blautia_A wexlerae	#N/A	0	1	0	0	0	2	1	1	0
d1L.bin.74	G7128	Bacillota_A	Clostridia	Lachnospirales	Lachnospiraceae	Mediterraneibacter	Mediterraneibacter faecis	#N/A	0	0	0	0	0	2	1	1	0
d1J.bin.68	G4151	Bacillota_A	Clostridia	Lachnospirales	Lachnospiraceae	Ruminococcus_B	Ruminococcus_B gnavus	#N/A	0	0	0	0	0	2	0	0	1
d1M.bin.31	G7348	Bacillota_A	Clostridia	Lachnospirales	Lachnospiraceae	Bariatricus	Bariatricus comes	#N/A	0	0	0	0	0	2	0	0	0
d1D.bin.12	G6284	Bacillota_A	Clostridia	Lachnospirales	Lachnospiraceae	Acetatifactor	Acetatifactor sp900066565	#N/A	0	1	0	1	0	2	0	0	0
d1O.bin.15	G2855	Bacillota_A	Clostridia	Lachnospirales	Lachnospiraceae	Acetatifactor	Acetatifactor sp900066565	#N/A	0	2	0	1	0	2	0	0	0
d1N.bin.32	G5445	Bacillota_A	Clostridia	Lachnospirales	Lachnospiraceae	Butyribacter	Butyribacter huaianensis	#N/A	0	1	0	0	0	2	0	0	0
d1G.bin.12	G2025	Bacillota_A	Clostridia	Lachnospirales	Lachnospiraceae	Butyribacter	Butyribacter sp003529475	#N/A	0	0	0	0	0	2	0	0	0
d1N.bin.1	G9697	Bacillota_A	Clostridia	Lachnospirales	Lachnospiraceae	Butyribacter	Butyribacter sp003529475	#N/A	0	0	0	0	0	2	0	0	0
META18IMWYN18_JS-CZ-F1_bin.42.strict	G1862	Bacillota_A	Clostridia	Christensenellales	UBA1242	Caccovivens	Caccovivens sp905195085	#N/A	0	0	0	0	0	1	0	0	0
MAGs_co_9109	G5968	Bacillota_A	Clostridia	Christensenellales	UBA1242	Caccovivens	Caccovivens sp944381135	#N/A	0	0	0	0	0	1	0	0	0
MAGs_co_704	G6950	Bacillota	Bacilli	Erysipelotrichales	Erysipelotrichaceae	Bulleidia	Bulleidia sp905201565	#N/A	0	1	0	0	0	0	0	0	0
MAGs_co_5678	G9431	Bacillota	Bacilli	Erysipelotrichales	Erysipelotrichaceae	Bulleidia	Bulleidia sp905201565	#N/A	0	1	0	0	0	0	0	0	0
MAGs_co_11433	G9087	Bacillota_C	Negativicutes	Selenomonadales	Selenomonadaceae	Anaerovibrio	Anaerovibrio sp900548165	#N/A	0	0	0	0	0	1	0	0	0
META18IMWYN18_HeN-TZ-F2_bin.21.orig	G4922	Pseudomonadota	Gammaproteobacteria	Pseudomonadales	Pseudomonadaceae	Thiopseudomonas	Thiopseudomonas alkaliphila	#N/A	0	1	0	0	0	1	0	0	0
GX-RX-L3_bin.24.strict	G3446	Pseudomonadota	Gammaproteobacteria	Pseudomonadales	Pseudomonadaceae	Thiopseudomonas	Thiopseudomonas alkaliphila	#N/A	0	2	0	0	0	1	0	0	0
MAGs_co_11100	G8425	Pseudomonadota	Gammaproteobacteria	Pseudomonadales	Pseudomonadaceae	Thiopseudomonas	Thiopseudomonas alkaliphila	#N/A	0	1	0	0	0	0	0	0	0
META18IMWYN18_HuN-HT-F2_bin.1.orig	G7682	Pseudomonadota	Gammaproteobacteria	Pseudomonadales	Pseudomonadaceae	Thiopseudomonas	Thiopseudomonas alkaliphila	#N/A	0	1	0	0	0	0	0	0	0
MAGs_co_2206	G0370	Bacillota_A	Clostridia	Lachnospirales	Lachnospiraceae	RUG11237	Unidentified	#N/A	0	1	0	0	0	2	0	0	0
d35J.bin.55	G8862	Bacillota_A	Clostridia	Lachnospirales	Lachnospiraceae	Lachnoclostridium_B	Lachnoclostridium_B faecipullorum	#N/A	1	0	1	0	1	2	1	2	0
MAGs_co_10173	G2813	Bacillota_A	Clostridia	Oscillospirales	CAG-272	Flemingibacterium	Flemingibacterium merdigallinarum	#N/A	1	0	0	0	0	1	0	0	0
MAGs_co_5509	G7480	Bacillota_A	Clostridia	Oscillospirales	CAG-272	Flemingibacterium	Flemingibacterium merdigallinarum	#N/A	0	0	0	0	0	1	0	0	0
MAGs_co_7596	G8925	Bacillota_A	Clostridia	Eubacteriales	Eubacteriaceae	Eubacterium	Eubacterium callanderi	#N/A	0	0	0	0	0	2	0	0	0
MAGs_co_298	G5425	Bacillota_A	Clostridia	Oscillospirales	Ruminococcaceae	UBA3818	UBA3818 sp904397845	#N/A	0	0	0	0	0	1	0	0	0
YP6.bin.5	G1587	Bacillota_A	Clostridia	Oscillospirales	Ruminococcaceae	UBA3818	UBA3818 sp904397845	#N/A	0	0	0	0	0	1	0	0	0
MAGs_co_9671	G1893	Bacillota_A	Clostridia	Oscillospirales	Ruminococcaceae	UBA3818	UBA3818 sp944382905	#N/A	0	0	0	0	0	1	0	0	0
MAGs_co_10296	G3673	Bacillota_A	Clostridia	Oscillospirales	Ruminococcaceae	Massiliimalia	Unidentified	#N/A	0	0	0	0	0	1	0	0	0
MAGs_co_12286	G7054	Bacillota_B	Dehalobacteriia	UBA4068	UBA5755	Avidehalobacter	Avidehalobacter gallistercoris	#N/A	0	0	0	0	0	2	0	0	0
d1I.bin.12	G9231	Bacillota_A	Clostridia	Lachnospirales	Cellulosilyticaceae	Zhenhengia	Zhenhengia yiwuensis	#N/A	0	1	0	0	0	2	1	0	0
MAGs_co_10809	G5252	Pseudomonadota	Gammaproteobacteria	Pseudomonadales	Pseudomonadaceae	Thiopseudomonas	Thiopseudomonas sp012719655	#N/A	0	0	0	0	0	1	0	0	0
MAGs_co_7541	G5575	Pseudomonadota	Gammaproteobacteria	Pseudomonadales	Pseudomonadaceae	Thiopseudomonas	Thiopseudomonas sp012719655	#N/A	0	0	0	0	0	1	0	0	0
d1G.bin.26	G8810	Bacillota_A	Clostridia	Lachnospirales	Lachnospiraceae	KLE1615	KLE1615 sp900066985	#N/A	0	0	0	0	1	1	0	0	0
MAGs_co_10131	G6519	Bacillota_A	Clostridia	Oscillospirales	CAG-382	UMGS1052	UMGS1052 sp944375955	#N/A	1	0	0	0	0	1	0	0	0
MAGs_co_11213	G1491	Bacillota_A	Clostridia	Oscillospirales	UBA644	Geddesella	Geddesella stercoravicola	#N/A	0	0	0	0	0	1	0	0	0
MAGs_co_1722	G5138	Bacillota	Bacilli	Erysipelotrichales	Erysipelotrichaceae	JALEVB01	JALEVB01 sp944326795	#N/A	0	1	0	0	0	0	0	0	0
d1G.bin.58	G3617	Bacillota_A	Clostridia	Lachnospirales	Lachnospiraceae	Anaerostipes	Anaerostipes hadrus	#N/A	0	0	0	0	0	2	0	0	0
d1O.bin.36	G6883	Bacillota_A	Clostridia	Lachnospirales	Lachnospiraceae	Anaerostipes	Anaerostipes hadrus	#N/A	0	0	0	0	0	1	0	0	0
d1L.bin.20	G3671	Bacillota_A	Clostridia	Lachnospirales	Lachnospiraceae	Anaerostipes	Anaerostipes hadrus	#N/A	0	0	0	0	0	2	0	0	0
MAGs_co_10434	G0397	Bacillota_A	Clostridia	Lachnospirales	Lachnospiraceae	Scybalomonas	Unidentified	#N/A	0	0	0	1	0	2	0	0	0
MAGs_co_5056	G5566	Bacillota_A	Clostridia	Lachnospirales	Lachnospiraceae	Unidentified	Unidentified	#N/A	1	0	0	0	0	2	0	0	0
MAGs_co_6840	G0271	Bacillota_A	Clostridia	Lachnospirales	Lachnospiraceae	Unidentified	Unidentified	#N/A	0	0	0	1	0	2	0	0	0
MAGs_co_1394	G3785	Bacillota_A	Clostridia	Lachnospirales	Lachnospiraceae	Fimimorpha	Fimimorpha faecalis	#N/A	0	1	0	0	0	2	0	0	0
d35L.bin.86	G6200	Bacillota_A	Clostridia	Lachnospirales	Lachnospiraceae	Fimimorpha	Fimimorpha faecalis	#N/A	0	0	0	0	0	2	0	0	0
META18IMWYN18_GD-GM-L1_bin.5.orig	G1550	Bacillota_A	Clostridia	Lachnospirales	Lachnospiraceae	Fimimorpha	Fimimorpha faecalis	#N/A	0	1	0	0	0	2	0	0	0
META18IMWYN18_ZJ-HY-F3_bin.81.orig	G3404	Bacillota_A	Clostridia	Lachnospirales	Lachnospiraceae	Fimimorpha	Fimimorpha faecalis	#N/A	0	1	0	0	0	2	0	0	0
META18IMWYN18_ZJ-HN-F3_bin.23.orig	G9188	Bacillota_A	Clostridia	Lachnospirales	Lachnospiraceae	Fimimorpha	Fimimorpha faecalis	#N/A	0	1	0	0	0	2	0	0	0
GX-WT-F3_bin.26.orig	G3858	Bacillota_A	Clostridia	Lachnospirales	Lachnospiraceae	Fimimorpha	Fimimorpha faecalis	#N/A	0	1	0	0	0	2	0	0	0
MAGs_co_12111	G7678	Bacillota_A	Clostridia	Lachnospirales	Lachnospiraceae	Fimimorpha	Fimimorpha faecalis	#N/A	0	1	0	0	0	2	0	0	0
d21J.bin.46	G5563	Bacillota_A	Clostridia	Lachnospirales	Lachnospiraceae	Fimimorpha	Fimimorpha faecalis	#N/A	0	1	0	0	0	1	0	0	0
MAGs_co_3842	G2297	Bacillota_A	Clostridia	Lachnospirales	Lachnospiraceae	Fimimorpha	Fimimorpha faecalis	#N/A	0	1	0	0	0	1	0	0	0
MAGs_co_8182	G3560	Bacillota_A	Clostridia	Lachnospirales	Lachnospiraceae	Fimimorpha	Fimimorpha faecalis	#N/A	0	0	0	0	0	2	0	0	0
MAGs_co_10342	G4764	Bacillota_A	Clostridia	Lachnospirales	Lachnospiraceae	Fimimorpha	Fimimorpha faecalis	#N/A	0	0	0	0	0	3	0	0	0
MAGs_co_645	G1910	Bacillota_A	Clostridia	Lachnospirales	Lachnospiraceae	Fimimorpha	Fimimorpha faecalis	#N/A	0	1	0	0	0	2	0	0	0
d35K.bin.11	G0792	Bacillota_A	Clostridia	Lachnospirales	Lachnospiraceae	Fimimorpha	Fimimorpha faecalis	#N/A	0	1	0	0	0	1	0	0	0
META18IMWYN18_HuN-CS-L3_bin.9.orig	G7596	Bacillota_A	Clostridia	Lachnospirales	Lachnospiraceae	Fimimorpha	Fimimorpha faecalis	#N/A	0	1	0	0	0	2	0	0	0
META18IMWYN18_HuN-HT-F2_bin.4.orig	G2776	Bacillota_A	Clostridia	Lachnospirales	Lachnospiraceae	Fimimorpha	Fimimorpha faecalis	#N/A	0	1	0	0	0	1	0	0	0
MAGs_co_5440	G2047	Bacillota_A	Clostridia	Lachnospirales	Lachnospiraceae	Fimimorpha	Fimimorpha faecalis	#N/A	0	1	0	0	0	2	0	0	0
MAGs_co_2826	G0864	Bacillota_A	Clostridia	Lachnospirales	Lachnospiraceae	Fimimorpha	Fimimorpha faecalis	#N/A	0	2	0	0	0	1	0	0	0
META18IMWYN18_ZJ-HN-F2_bin.41.strict	G5665	Bacillota_A	Clostridia	Lachnospirales	Lachnospiraceae	Fimimorpha	Fimimorpha faecalis	#N/A	0	0	0	0	0	2	0	0	0
MAGs_co_8758	G3131	Bacillota_A	Clostridia	Lachnospirales	Lachnospiraceae	Fimimorpha	Fimimorpha faecalis	#N/A	0	1	0	0	0	1	0	0	0
META18IMWYN18_ZJ-LA-F3_bin.9.orig	G3563	Bacillota_A	Clostridia	Lachnospirales	Lachnospiraceae	Fimimorpha	Fimimorpha faecalis	#N/A	0	1	0	0	0	2	0	0	0
META18IMWYN18_JS-CZ-F1_bin.21.strict	G7526	Bacillota_A	Clostridia	Lachnospirales	Lachnospiraceae	Fimimorpha	Fimimorpha faecalis	#N/A	0	1	0	0	0	2	0	0	0
MAGs_co_212	G2304	Bacillota_A	Clostridia	Lachnospirales	Lachnospiraceae	Fimimorpha	Fimimorpha faecalis	#N/A	0	1	0	0	0	2	0	0	0
MAGs_co_7558	G0463	Bacillota_A	Clostridia	Lachnospirales	Lachnospiraceae	Fimimorpha	Fimimorpha faecalis	#N/A	0	1	0	0	0	2	0	0	0
d42B.bin.4	G7221	Bacillota_A	Clostridia	Lachnospirales	Lachnospiraceae	Fimimorpha	Fimimorpha faecalis	#N/A	0	1	0	0	0	2	0	0	0
MAGs_co_8458	G9150	Bacillota_A	Clostridia	Lachnospirales	Lachnospiraceae	Fimimorpha	Fimimorpha faecalis	#N/A	0	1	0	0	0	2	0	0	0
d5F.bin.52	G2483	Bacillota	Bacilli	Erysipelotrichales	Erysipelotrichaceae	Amedibacterium	Amedibacterium intestinale	#N/A	1	1	0	0	1	0	0	0	0
META18IMWYN18_HuN-HT-F2_bin.18.strict	G9624	Pseudomonadota	Gammaproteobacteria	Pseudomonadales	Pseudomonadaceae	Thiopseudomonas	Thiopseudomonas sp012518175	#N/A	0	1	0	0	0	1	0	0	0
MAGs_co_10133	G2885	Bacillota_A	Clostridia	Lachnospirales	Lachnospiraceae	Catenibacillus	Catenibacillus faecigallinarum	#N/A	0	1	0	0	0	2	0	0	0
MAGs_co_2982	G1077	Bacillota_A	Clostridia	Lachnospirales	Lachnospiraceae	Catenibacillus	Catenibacillus faecigallinarum	#N/A	0	1	0	0	0	3	0	0	0
MAGs_co_9113	G1361	Bacillota_A	Clostridia	Lachnospirales	Lachnospiraceae	Catenibacillus	Catenibacillus faecigallinarum	#N/A	0	1	0	0	0	2	0	0	0
MAGs_co_793	G1293	Bacillota_A	Clostridia	Lachnospirales	Lachnospiraceae	Catenibacillus	Catenibacillus faecigallinarum	#N/A	0	1	0	0	0	2	0	0	0
MAGs_co_11064	G4451	Bacillota_A	Clostridia	Lachnospirales	Lachnospiraceae	Catenibacillus	Catenibacillus faecigallinarum	#N/A	0	1	0	0	0	1	0	0	0
MAGs_co_6643	G4894	Bacillota_A	Clostridia	Lachnospirales	Lachnospiraceae	Catenibacillus	Catenibacillus faecigallinarum	#N/A	0	1	0	0	0	2	0	0	0
MAGs_co_11725	G5633	Bacillota_A	Clostridia	Lachnospirales	Lachnospiraceae	Catenibacillus	Catenibacillus faecavium	#N/A	0	1	0	0	0	2	0	0	0
MAGs_co_5008	G8078	Bacillota_A	Clostridia	Lachnospirales	Lachnospiraceae	Scybalocola	Scybalocola faecipullorum	#N/A	0	1	0	0	0	2	0	0	0
MAGs_co_6152	G2215	Bacillota_A	Clostridia	Lachnospirales	Lachnospiraceae	Scybalocola	Scybalocola faecipullorum	#N/A	0	1	0	0	0	2	0	0	0
d1G.bin.76	G6379	Bacillota_A	Clostridia	Lachnospirales	Lachnospiraceae	Lachnospira	Lachnospira sp900316325	#N/A	0	1	0	0	0	2	0	0	0
d3L.bin.28	G0054	Bacillota_A	Clostridia	Lachnospirales	Lachnospiraceae	Sellimonas	Sellimonas caecigallum	#N/A	0	0	0	0	1	1	0	0	0
MAGs_co_11188	G0506	Bacillota_A	Clostridia	Lachnospirales	Lachnospiraceae	Sellimonas	Unidentified	#N/A	0	1	0	0	1	2	0	0	0
MAGs_co_11414	G3320	Bacillota_A	Clostridia	Lachnospirales	Lachnospiraceae	Sellimonas	Unidentified	#N/A	0	1	0	0	2	1	0	0	0
MAGs_co_8131	G8367	Bacillota_A	Clostridia	Lachnospirales	Lachnospiraceae	Sellimonas	Sellimonas intestinalis	#N/A	1	0	0	0	1	1	0	0	0
MAGs_co_4483	G3706	Bacillota_A	Clostridia	Lachnospirales	Lachnospiraceae	Sellimonas	Sellimonas avistercoris	#N/A	0	1	0	0	1	2	0	0	0
MAGs_co_11505	G9775	Bacillota_A	Clostridia	Lachnospirales	Lachnospiraceae	Sellimonas	Sellimonas avistercoris	#N/A	0	1	0	0	2	2	0	0	0
META18IMWYN18_JS-CZ-LY-F1_bin.15.orig	G6800	Bacillota_A	Clostridia	Lachnospirales	Lachnospiraceae	Sellimonas	Sellimonas avistercoris	#N/A	0	1	0	0	1	2	0	0	0
MAGs_co_5905	G7177	Bacillota_A	Clostridia	Lachnospirales	Lachnospiraceae	Sellimonas	Sellimonas avistercoris	#N/A	0	1	0	0	1	2	0	0	0
d5G.bin.2	G5463	Bacillota_A	Clostridia	Lachnospirales	Lachnospiraceae	Sellimonas	Sellimonas avistercoris	#N/A	0	1	0	0	1	2	0	0	0
MAGs_co_7314	G0664	Bacillota_A	Clostridia	Lachnospirales	Lachnospiraceae	Sellimonas	Sellimonas avistercoris	#N/A	0	1	0	0	1	2	0	0	0
MAGs_co_8967	G6102	Bacillota_A	Clostridia	Lachnospirales	Lachnospiraceae	Sellimonas	Sellimonas avistercoris	#N/A	0	2	0	0	1	2	0	0	0
MAGs_co_1941	G1363	Bacillota_A	Clostridia	Lachnospirales	Lachnospiraceae	Sellimonas	Sellimonas avistercoris	#N/A	0	1	0	0	1	2	0	0	0
MAGs_co_10336	G1755	Bacillota_A	Clostridia	Lachnospirales	Lachnospiraceae	Sellimonas	Sellimonas avistercoris	#N/A	0	1	0	0	1	2	0	0	0
MAGs_co_12221	G7138	Bacillota_A	Clostridia	Lachnospirales	Lachnospiraceae	Sellimonas	Sellimonas avistercoris	#N/A	0	1	0	0	1	1	0	0	0
MAGs_co_5583	G5045	Bacillota_A	Clostridia	Lachnospirales	Lachnospiraceae	Sellimonas	Sellimonas avistercoris	#N/A	0	1	0	0	1	2	0	0	0
MAGs_co_7695	G0673	Bacillota_A	Clostridia	Lachnospirales	Lachnospiraceae	Sellimonas	Sellimonas avistercoris	#N/A	0	1	0	0	1	2	0	0	0
MAGs_co_11641	G3782	Bacillota_A	Clostridia	Lachnospirales	Lachnospiraceae	Sellimonas	Sellimonas avistercoris	#N/A	0	0	0	0	1	2	0	0	0
MAGs_co_5733	G3759	Bacillota_A	Clostridia	Lachnospirales	Lachnospiraceae	Sellimonas	Sellimonas avistercoris	#N/A	0	1	0	0	1	3	0	0	0
MAGs_co_8134	G3046	Bacillota_A	Clostridia	Lachnospirales	Lachnospiraceae	Sellimonas	Sellimonas avistercoris	#N/A	0	1	0	0	1	2	0	0	0
MAGs_co_8722	G6020	Bacillota_A	Clostridia	Lachnospirales	Lachnospiraceae	Sellimonas	Sellimonas avistercoris	#N/A	0	1	0	0	1	2	0	0	0
d42D.bin.70	G6665	Bacillota_A	Clostridia	Lachnospirales	Lachnospiraceae	Sellimonas	Sellimonas avistercoris	#N/A	0	1	0	0	2	2	0	0	0
MAGs_co_1342	G4084	Bacillota_A	Clostridia	Lachnospirales	Lachnospiraceae	Sellimonas	Sellimonas avistercoris	#N/A	0	2	0	0	1	3	0	0	0
d3L.bin.12	G7611	Bacillota_A	Clostridia	Lachnospirales	Lachnospiraceae	Sellimonas	Sellimonas avistercoris	#N/A	0	0	0	0	1	2	0	0	0
MAGs_co_3673	G4558	Bacillota_A	Clostridia	Lachnospirales	Lachnospiraceae	Sellimonas	Sellimonas avistercoris	#N/A	0	2	0	0	1	2	0	0	0
MAGs_co_7621	G3121	Bacillota_A	Clostridia	Lachnospirales	Lachnospiraceae	Sellimonas	Sellimonas avistercoris	#N/A	0	1	0	0	1	3	0	0	0
MAGs_co_9167	G6455	Bacillota_A	Clostridia	Lachnospirales	Lachnospiraceae	Sellimonas	Sellimonas avistercoris	#N/A	0	2	0	0	1	2	0	0	0
MAGs_co_3119	G1894	Bacillota_A	Clostridia	Lachnospirales	Lachnospiraceae	Sellimonas	Sellimonas avistercoris	#N/A	0	1	0	0	1	2	0	0	0
MAGs_co_6395	G1649	Bacillota_A	Clostridia	Lachnospirales	Lachnospiraceae	Sellimonas	Sellimonas avistercoris	#N/A	0	1	0	0	1	1	0	0	0
MAGs_co_6425	G4949	Bacillota_A	Clostridia	Lachnospirales	Lachnospiraceae	Sellimonas	Sellimonas avistercoris	#N/A	0	1	0	0	1	2	0	0	0
MAGs_co_91	G1891	Bacillota_A	Clostridia	Lachnospirales	Lachnospiraceae	Sellimonas	Sellimonas avistercoris	#N/A	0	1	0	0	1	3	0	0	0
MAGs_co_549	G7137	Bacillota_A	Clostridia	Lachnospirales	Lachnospiraceae	Sellimonas	Sellimonas avistercoris	#N/A	0	1	0	0	1	2	0	0	0
MAGs_co_4618	G7201	Bacillota_A	Clostridia	Lachnospirales	Lachnospiraceae	Sellimonas	Sellimonas avistercoris	#N/A	0	0	0	0	1	1	0	0	0
MAGs_co_7218	G7622	Bacillota_A	Clostridia	Lachnospirales	Lachnospiraceae	Sellimonas	Sellimonas avistercoris	#N/A	0	0	0	0	1	2	0	0	0
GX-RX-L3_bin.46.orig	G0321	Pseudomonadota	Gammaproteobacteria	Pseudomonadales	Pseudomonadaceae	Pseudomonas_K	Pseudomonas_K guangdongensis	#N/A	3	0	0	0	0	1	0	0	0
AH-BB-L2_bin.12.orig	G1093	Bacillota_A	Clostridia	Lachnospirales	Lachnospiraceae	WRBB01	Unidentified	#N/A	0	0	0	0	0	2	0	0	0
MAGs_co_8036	G1659	Bacillota_A	Clostridia	Lachnospirales	Lachnospiraceae	WRBB01	Unidentified	#N/A	0	0	0	0	0	2	0	0	0
MAGs_co_11536	G7903	Bacillota_A	Clostridia	Lachnospirales	Lachnospiraceae	Lachnoclostridium_B	Lachnoclostridium_B massiliensis_A	#N/A	0	1	0	0	1	2	0	0	0
MAGs_co_183	G2088	Bacillota_A	Clostridia	Lachnospirales	Lachnospiraceae	Lachnoclostridium_B	Lachnoclostridium_B massiliensis_A	#N/A	0	1	0	0	1	2	0	0	0
MAGs_co_2462	G9187	Bacillota_A	Clostridia	Lachnospirales	Lachnospiraceae	Lachnoclostridium_B	Lachnoclostridium_B massiliensis_A	#N/A	0	0	0	0	1	2	0	0	0
MAGs_co_2339	G3331	Bacillota_A	Clostridia	Lachnospirales	Lachnospiraceae	Lachnoclostridium_B	Lachnoclostridium_B sp000765215	#N/A	0	1	0	0	1	2	0	0	0
MAGs_co_7160	G2648	Bacillota_A	Clostridia	Lachnospirales	Lachnospiraceae	Lachnoclostridium_B	Lachnoclostridium_B sp000765215	#N/A	0	1	0	0	1	3	0	0	0
MAGs_co_8785	G1499	Bacillota_A	Clostridia	Lachnospirales	Lachnospiraceae	Lachnoclostridium_B	Lachnoclostridium_B sp000765215	#N/A	0	1	0	0	1	3	0	0	0
MAGs_co_1031	G9860	Bacillota_A	Clostridia	Lachnospirales	Lachnospiraceae	Lachnoclostridium_B	Lachnoclostridium_B monacensis	#N/A	0	1	0	0	1	0	0	0	0
MAGs_co_9851	G9618	Bacillota_A	Clostridia	Lachnospirales	Lachnospiraceae	Lachnoclostridium_B	Lachnoclostridium_B monacensis	#N/A	0	1	0	0	1	2	0	0	0
d35L.bin.46	G1494	Bacillota_A	Clostridia	Lachnospirales	Lachnospiraceae	Lachnoclostridium_B	Lachnoclostridium_B monacensis	#N/A	0	1	0	0	1	2	0	0	0
MAGs_co_11027	G9401	Bacillota_A	Clostridia	Lachnospirales	Lachnospiraceae	Lachnoclostridium_B	Lachnoclostridium_B sp002160985	#N/A	0	1	0	0	1	2	0	0	0
MAGs_co_7228	G1892	Bacillota_A	Clostridia	Lachnospirales	Lachnospiraceae	Lachnoclostridium_B	Lachnoclostridium_B sp002160985	#N/A	0	1	0	0	0	1	0	0	0
MAGs_co_3155	G9769	Bacillota_A	Clostridia	Lachnospirales	Lachnospiraceae	Lachnoclostridium_B	Lachnoclostridium_B sp002160985	#N/A	0	1	0	0	1	2	0	0	0
MAGs_co_1980	G2127	Bacillota_A	Clostridia	Lachnospirales	Lachnospiraceae	Lachnoclostridium_B	Lachnoclostridium_B sp002160985	#N/A	0	1	0	0	1	2	0	0	0
MAGs_co_3689	G2651	Bacillota_A	Clostridia	Lachnospirales	Lachnospiraceae	Lachnoclostridium_B	Lachnoclostridium_B sp002160985	#N/A	0	1	0	0	0	2	0	0	0
MAGs_co_2974	G5019	Bacillota_A	Clostridia	Lachnospirales	Lachnospiraceae	Lachnoclostridium_B	Lachnoclostridium_B sp002160985	#N/A	0	1	0	0	1	2	0	0	0
MAGs_co_11794	G8478	Bacillota_A	Clostridia	Lachnospirales	Lachnospiraceae	Lachnoclostridium_B	Lachnoclostridium_B sp002160985	#N/A	0	1	0	0	1	2	0	0	0
MAGs_co_3891	G2487	Bacillota_A	Clostridia	Lachnospirales	Lachnospiraceae	Lachnoclostridium_B	Lachnoclostridium_B sp002160985	#N/A	0	1	0	0	1	2	0	0	0
d35J.bin.40	G6545	Bacillota_A	Clostridia	Lachnospirales	Lachnospiraceae	Lachnoclostridium_B	Lachnoclostridium_B monacensis	#N/A	0	1	0	0	1	1	0	0	0
MAGs_co_9078	G4184	Bacillota_A	Clostridia	Lachnospirales	Lachnospiraceae	Lachnoclostridium_B	Lachnoclostridium_B sp002160985	#N/A	0	1	0	0	2	1	0	0	0
MAGs_co_4657	G6765	Bacillota_A	Clostridia	Lachnospirales	Lachnospiraceae	Lachnoclostridium_B	Lachnoclostridium_B sp002160985	#N/A	0	1	0	0	1	2	0	0	0
HL5.bin.44	G5436	Bacillota_A	Clostridia	Lachnospirales	Lachnospiraceae	Lachnoclostridium_B	Lachnoclostridium_B monacensis	#N/A	0	1	0	0	1	2	0	0	0
YP2.bin.220	G7319	Bacillota_A	Clostridia	Lachnospirales	Lachnospiraceae	Lachnoclostridium_B	Lachnoclostridium_B monacensis	#N/A	0	1	0	0	1	2	0	0	0
MAGs_co_5708	G0011	Bacillota_A	Clostridia	Lachnospirales	Lachnospiraceae	Lachnoclostridium_B	Lachnoclostridium_B monacensis	#N/A	0	0	0	0	1	2	0	0	0
MAGs_co_10530	G9546	Bacillota_A	Clostridia	Lachnospirales	Lachnospiraceae	Lachnoclostridium_B	Lachnoclostridium_B monacensis	#N/A	0	1	0	0	1	2	0	0	0
MAGs_co_9279	G3985	Bacillota_A	Clostridia	Lachnospirales	Lachnospiraceae	Lachnoclostridium_B	Lachnoclostridium_B monacensis	#N/A	0	1	0	0	1	2	0	0	0
MAGs_co_2273	G3449	Bacillota_A	Clostridia	Lachnospirales	Lachnospiraceae	Lachnoclostridium_B	Lachnoclostridium_B monacensis	#N/A	0	1	0	0	1	2	0	0	0
MAGs_co_11496	G0228	Bacillota_A	Clostridia	Lachnospirales	Lachnospiraceae	Lachnoclostridium_B	Lachnoclostridium_B monacensis	#N/A	0	1	0	0	1	2	0	0	0
MAGs_co_2479	G1148	Bacillota_A	Clostridia	Lachnospirales	Lachnospiraceae	Mediterraneibacter	Mediterraneibacter avicola	#N/A	0	2	0	0	0	2	0	0	0
MAGs_co_5946	G5349	Bacillota_A	Clostridia	Lachnospirales	Lachnospiraceae	Mediterraneibacter	Mediterraneibacter avicola	#N/A	0	1	0	0	0	2	0	0	0
MAGs_co_3018	G7723	Bacillota_A	Clostridia	Lachnospirales	Lachnospiraceae	Mediterraneibacter	Mediterraneibacter avicola	#N/A	0	1	0	0	0	2	0	0	0
MAGs_co_11196	G0146	Bacillota_A	Clostridia	Lachnospirales	Lachnospiraceae	Mediterraneibacter	Mediterraneibacter avicola	#N/A	0	1	0	0	0	2	0	0	0
MAGs_co_8956	G2675	Bacillota_A	Clostridia	Lachnospirales	Lachnospiraceae	Mediterraneibacter	Mediterraneibacter avicola	#N/A	0	1	0	0	0	2	0	0	0
d35L.bin.61	G2755	Bacillota_A	Clostridia	Lachnospirales	Lachnospiraceae	Mediterraneibacter	Mediterraneibacter avicola	#N/A	0	1	0	0	0	1	0	0	0
MAGs_co_6749	G6603	Bacillota_A	Clostridia	Lachnospirales	Lachnospiraceae	Mediterraneibacter	Mediterraneibacter merdigallinarum	#N/A	0	1	0	0	0	2	0	0	0
MAGs_co_4343	G9256	Bacillota_A	Clostridia	Lachnospirales	Lachnospiraceae	Mediterraneibacter	Mediterraneibacter norwichensis	#N/A	0	1	0	0	0	2	0	0	0
MAGs_co_4436	G7032	Bacillota_A	Clostridia	Lachnospirales	Lachnospiraceae	Mediterraneibacter	Mediterraneibacter norwichensis	#N/A	0	0	0	0	0	3	0	0	0
MAGs_co_6343	G1734	Bacillota_A	Clostridia	Lachnospirales	Lachnospiraceae	Mediterraneibacter	Mediterraneibacter norwichensis	#N/A	0	1	0	0	0	1	0	0	0
META18IMWYN18_HeN-KF-F1_bin.35.strict	G8354	Bacillota_A	Clostridia	Lachnospirales	Lachnospiraceae	Mediterraneibacter	Mediterraneibacter norwichensis	#N/A	0	1	0	0	0	0	0	0	0
MAGs_co_8164	G8888	Bacillota_A	Clostridia	Lachnospirales	Lachnospiraceae	Mediterraneibacter	Mediterraneibacter norwichensis	#N/A	0	1	0	0	0	2	0	0	0
MAGs_co_4176	G5603	Bacillota_A	Clostridia	Lachnospirales	Lachnospiraceae	Mediterraneibacter	Mediterraneibacter norwichensis	#N/A	0	1	0	0	0	2	0	0	0
MAGs_co_11084	G7979	Bacillota_A	Clostridia	Lachnospirales	Lachnospiraceae	Mediterraneibacter	Mediterraneibacter norwichensis	#N/A	0	1	0	0	0	2	0	0	0
MAGs_co_2965	G7597	Bacillota_A	Clostridia	Lachnospirales	Lachnospiraceae	Mediterraneibacter	Mediterraneibacter norwichensis	#N/A	0	1	0	0	0	2	0	0	0
MAGs_co_11558	G6912	Bacillota_A	Clostridia	Lachnospirales	Lachnospiraceae	Mediterraneibacter	Mediterraneibacter norwichensis	#N/A	0	1	0	0	0	2	0	0	0
MAGs_co_9508	G1705	Bacillota_A	Clostridia	Lachnospirales	Lachnospiraceae	Mediterraneibacter	Mediterraneibacter norwichensis	#N/A	0	1	0	0	0	2	0	0	0
MAGs_co_839	G3243	Bacillota_A	Clostridia	Lachnospirales	Lachnospiraceae	Mediterraneibacter	Mediterraneibacter merdigallinarum	#N/A	0	1	0	0	0	2	0	0	0
d35E.bin.61	G6337	Bacillota_A	Clostridia	Lachnospirales	Lachnospiraceae	Mediterraneibacter	Mediterraneibacter norwichensis	#N/A	0	1	0	0	0	1	0	0	0
MAGs_co_6222	G5670	Bacillota_A	Clostridia	Lachnospirales	Lachnospiraceae	Mediterraneibacter	Mediterraneibacter norwichensis	#N/A	0	1	0	0	0	2	0	0	0
MAGs_co_12053	G6258	Bacillota_A	Clostridia	Lachnospirales	Lachnospiraceae	Mediterraneibacter	Mediterraneibacter norwichensis	#N/A	0	1	0	0	0	3	0	0	0
YP6.bin.61	G4566	Bacillota_A	Clostridia	Lachnospirales	Lachnospiraceae	Mediterraneibacter	Mediterraneibacter merdigallinarum	#N/A	0	1	0	0	0	2	0	0	0
MAGs_co_2287	G2622	Bacillota_A	Clostridia	Lachnospirales	Lachnospiraceae	Mediterraneibacter	Mediterraneibacter merdigallinarum	#N/A	0	0	0	0	0	2	0	0	0
MAGs_co_339	G0976	Bacillota_A	Clostridia	Lachnospirales	Lachnospiraceae	Mediterraneibacter	Mediterraneibacter merdigallinarum	#N/A	0	1	0	0	0	2	0	0	0
META18IMWYN18_HeN-KF-L2_bin.34.strict	G5137	Bacillota_A	Clostridia	Lachnospirales	Lachnospiraceae	Mediterraneibacter	Mediterraneibacter merdigallinarum	#N/A	0	1	0	0	0	2	0	0	0
MAGs_co_2016	G2914	Bacillota_A	Clostridia	Lachnospirales	Lachnospiraceae	Mediterraneibacter	Mediterraneibacter merdigallinarum	#N/A	0	1	0	0	0	2	0	0	0
MAGs_co_5173	G2303	Bacillota_A	Clostridia	Lachnospirales	Lachnospiraceae	Mediterraneibacter	Mediterraneibacter merdigallinarum	#N/A	0	1	0	0	0	4	0	0	0
META18IMWYN18_ZJ-LA-F3_bin.64.orig	G6458	Bacillota_A	Clostridia	Lachnospirales	Lachnospiraceae	Mediterraneibacter	Mediterraneibacter merdigallinarum	#N/A	0	0	0	0	0	2	0	0	0
MAGs_co_2899	G4389	Bacillota_A	Clostridia	Lachnospirales	Lachnospiraceae	Mediterraneibacter	Mediterraneibacter vanvlietii	#N/A	0	1	0	0	0	2	0	0	0
MAGs_co_11556	G2738	Bacillota_A	Clostridia	Lachnospirales	Lachnospiraceae	Mediterraneibacter	Mediterraneibacter vanvlietii	#N/A	0	1	0	0	0	2	0	0	0
MAGs_co_6963	G2910	Bacillota_A	Clostridia	Lachnospirales	Lachnospiraceae	Mediterraneibacter	Mediterraneibacter vanvlietii	#N/A	0	1	0	0	0	2	0	0	0
MAGs_co_3790	G1817	Bacillota_A	Clostridia	Lachnospirales	Lachnospiraceae	Mediterraneibacter	Mediterraneibacter vanvlietii	#N/A	0	0	0	0	0	2	0	0	0
MAGs_co_7475	G9756	Bacillota_A	Clostridia	Lachnospirales	Lachnospiraceae	Mediterraneibacter	Mediterraneibacter vanvlietii	#N/A	0	1	0	0	0	2	0	0	0
d7L.bin.53	G5725	Bacillota_A	Clostridia	Lachnospirales	Lachnospiraceae	Mediterraneibacter	Mediterraneibacter vanvlietii	#N/A	0	1	0	0	0	2	0	0	0
MAGs_co_4017	G5128	Bacillota_A	Clostridia	Lachnospirales	Lachnospiraceae	Mediterraneibacter	Mediterraneibacter caccogallinarum	#N/A	0	2	0	0	0	2	0	0	0
MAGs_co_8833	G8274	Bacillota_A	Clostridia	Lachnospirales	Lachnospiraceae	Mediterraneibacter	Mediterraneibacter caccogallinarum	#N/A	0	1	0	0	0	2	0	0	0
MAGs_co_12165	G6282	Bacillota_A	Clostridia	Lachnospirales	Lachnospiraceae	Mediterraneibacter	Mediterraneibacter caccogallinarum	#N/A	0	1	0	0	0	2	0	0	0
MAGs_co_1432	G6510	Bacillota_A	Clostridia	Lachnospirales	Lachnospiraceae	Mediterraneibacter	Mediterraneibacter caccogallinarum	#N/A	0	1	0	0	0	2	0	0	0
MAGs_co_10745	G9628	Bacillota_A	Clostridia	Lachnospirales	Lachnospiraceae	Mediterraneibacter	Mediterraneibacter caccogallinarum	#N/A	0	1	0	0	0	2	0	0	0
MAGs_co_1987	G5980	Bacillota_A	Clostridia	Lachnospirales	Lachnospiraceae	Mediterraneibacter	Mediterraneibacter caccogallinarum	#N/A	0	0	0	0	0	2	0	0	0
META18IMWYN18_JS-CZ-F2_bin.9.strict	G2059	Bacillota_A	Clostridia	Lachnospirales	Lachnospiraceae	Mediterraneibacter	Mediterraneibacter caccogallinarum	#N/A	0	0	0	0	0	2	0	0	0
MAGs_co_4250	G0857	Bacillota_A	Clostridia	Lachnospirales	Lachnospiraceae	Mediterraneibacter	Mediterraneibacter caccogallinarum	#N/A	0	1	0	0	0	2	0	0	0
MAGs_co_2105	G6483	Bacillota_A	Clostridia	Lachnospirales	Lachnospiraceae	Mediterraneibacter	Mediterraneibacter caccogallinarum	#N/A	0	1	0	0	0	2	0	0	0
MAGs_co_7899	G3200	Bacillota_A	Clostridia	Lachnospirales	Lachnospiraceae	Mediterraneibacter	Mediterraneibacter caccogallinarum	#N/A	0	1	0	0	0	2	0	0	0
MAGs_co_2977	G9892	Bacillota_A	Clostridia	Lachnospirales	Lachnospiraceae	Mediterraneibacter	Mediterraneibacter caccogallinarum	#N/A	0	1	0	0	0	2	0	0	0
MAGs_co_1603	G7008	Bacillota_A	Clostridia	Lachnospirales	Lachnospiraceae	Mediterraneibacter	Mediterraneibacter caccogallinarum	#N/A	0	0	0	0	0	2	0	0	0
MAGs_co_5729	G9831	Bacillota_A	Clostridia	Lachnospirales	Lachnospiraceae	Mediterraneibacter	Mediterraneibacter caccogallinarum	#N/A	0	1	0	0	0	2	0	0	0
MAGs_co_12301	G5422	Bacillota_A	Clostridia	Lachnospirales	Lachnospiraceae	Mediterraneibacter	Mediterraneibacter caccogallinarum	#N/A	0	2	0	0	0	2	0	0	0
MAGs_co_11782	G4651	Bacillota_A	Clostridia	Lachnospirales	Lachnospiraceae	Mediterraneibacter	Mediterraneibacter caccogallinarum	#N/A	0	1	0	0	0	2	0	0	0
MAGs_co_2955	G3418	Bacillota_A	Clostridia	Lachnospirales	Lachnospiraceae	Mediterraneibacter	Mediterraneibacter caccogallinarum	#N/A	0	1	0	0	0	2	0	0	0
MAGs_co_6903	G8654	Bacillota_A	Clostridia	Lachnospirales	Lachnospiraceae	Mediterraneibacter	Mediterraneibacter caccogallinarum	#N/A	0	1	0	0	0	2	0	0	0
MAGs_co_4504	G6366	Bacillota_A	Clostridia	Lachnospirales	Lachnospiraceae	Mediterraneibacter	Mediterraneibacter sp944383745	#N/A	0	2	0	0	0	2	0	0	0
MAGs_co_9218	G8771	Bacillota_A	Clostridia	Lachnospirales	Lachnospiraceae	Mediterraneibacter	Mediterraneibacter faecigallinarum	#N/A	0	1	0	0	0	1	0	0	0
META18IMWYN18_HuN-CS-L1_bin.21.strict	G0226	Bacillota_A	Clostridia	Lachnospirales	Lachnospiraceae	Mediterraneibacter	Mediterraneibacter faecigallinarum	#N/A	0	1	0	0	0	2	0	0	0
MAGs_co_8090	G6773	Bacillota_A	Clostridia	Lachnospirales	Lachnospiraceae	Mediterraneibacter	Mediterraneibacter faecigallinarum	#N/A	0	1	0	0	0	2	0	0	0
GX-WT-F3_bin.23.strict	G4564	Bacillota_A	Clostridia	Lachnospirales	Lachnospiraceae	Mediterraneibacter	Mediterraneibacter faecigallinarum	#N/A	0	0	0	0	0	1	0	0	0
META18IMWYN18_ZJ-LA-F2_bin.1.strict	G0174	Bacillota_A	Clostridia	Lachnospirales	Lachnospiraceae	Mediterraneibacter	Mediterraneibacter faecigallinarum	#N/A	0	1	0	0	0	2	0	0	0
d21O.bin.21	G6684	Bacillota_A	Clostridia	Lachnospirales	Lachnospiraceae	Mediterraneibacter	Mediterraneibacter faecigallinarum	#N/A	0	1	0	0	0	2	0	0	0
MAGs_co_2490	G1908	Bacillota_A	Clostridia	Lachnospirales	Lachnospiraceae	Mediterraneibacter	Mediterraneibacter faecigallinarum	#N/A	0	1	0	0	0	2	0	0	0
MAGs_co_4565	G9214	Bacillota_A	Clostridia	Lachnospirales	Lachnospiraceae	Mediterraneibacter	Mediterraneibacter faecigallinarum	#N/A	0	1	0	0	0	2	0	0	0
MAGs_co_7164	G3056	Bacillota_A	Clostridia	Lachnospirales	Lachnospiraceae	Mediterraneibacter	Mediterraneibacter faecigallinarum	#N/A	0	1	0	0	0	2	0	0	0
d14J.bin.27	G0025	Bacillota_A	Clostridia	Lachnospirales	Lachnospiraceae	Mediterraneibacter	Mediterraneibacter faecigallinarum	#N/A	0	1	0	0	0	2	0	0	0
HPI7.bin.157	G6136	Bacillota_A	Clostridia	Lachnospirales	Lachnospiraceae	Mediterraneibacter	Mediterraneibacter sp944383745	#N/A	0	1	0	0	0	1	0	0	0
MAGs_co_10645	G3806	Bacillota_A	Clostridia	Lachnospirales	Lachnospiraceae	Mediterraneibacter	Mediterraneibacter faecigallinarum	#N/A	0	1	0	0	0	2	0	0	0
META18IMWYN18_ZJ-LA-F3_bin.3.strict	G0277	Bacillota_A	Clostridia	Lachnospirales	Lachnospiraceae	Mediterraneibacter	Mediterraneibacter faecigallinarum	#N/A	0	1	0	0	0	1	0	0	0
MAGs_co_2052	G4141	Bacillota_A	Clostridia	Lachnospirales	Lachnospiraceae	Mediterraneibacter	Mediterraneibacter faecigallinarum	#N/A	0	2	0	0	0	2	0	0	0
MAGs_co_873	G0127	Bacillota_A	Clostridia	Lachnospirales	Lachnospiraceae	Mediterraneibacter	Mediterraneibacter faecigallinarum	#N/A	0	1	0	0	0	2	0	0	0
d28A.bin.91	G6780	Bacillota_A	Clostridia	Lachnospirales	Lachnospiraceae	Mediterraneibacter	Mediterraneibacter faecigallinarum	#N/A	0	1	0	0	0	2	0	0	0
MAGs_co_3031	G6812	Bacillota_A	Clostridia	Lachnospirales	Lachnospiraceae	Mediterraneibacter	Mediterraneibacter faecigallinarum	#N/A	0	0	0	0	0	2	0	0	0
MAGs_co_10989	G9111	Bacillota_A	Clostridia	Lachnospirales	Lachnospiraceae	Mediterraneibacter	Mediterraneibacter faecigallinarum	#N/A	0	1	0	0	0	2	0	0	0
MAGs_co_4285	G8265	Bacillota_A	Clostridia	Lachnospirales	Lachnospiraceae	Mediterraneibacter	Mediterraneibacter faecigallinarum	#N/A	0	1	0	0	0	2	0	0	0
GX-XN-F3_bin.13.strict	G4112	Bacillota_A	Clostridia	Lachnospirales	Lachnospiraceae	Mediterraneibacter	Mediterraneibacter faecigallinarum	#N/A	0	0	0	0	0	1	0	0	0
META18IMWYN18_GD-HS-F3_bin.23.orig	G8803	Bacillota_A	Clostridia	Lachnospirales	Lachnospiraceae	Mediterraneibacter	Mediterraneibacter faecigallinarum	#N/A	0	1	0	0	0	2	0	0	0
MAGs_co_2321	G6404	Bacillota_A	Clostridia	Lachnospirales	Lachnospiraceae	Mediterraneibacter	Mediterraneibacter sp944383745	#N/A	0	1	0	0	0	2	0	0	0
META18IMWYN18_JS-CZ-LY-F2_bin.19.strict	G9612	Bacillota_A	Clostridia	Lachnospirales	Lachnospiraceae	Mediterraneibacter	Mediterraneibacter faecigallinarum	#N/A	0	1	0	0	0	2	0	0	0
MAGs_co_1171	G6600	Bacillota_A	Clostridia	Lachnospirales	Lachnospiraceae	Mediterraneibacter	Mediterraneibacter faecigallinarum	#N/A	0	1	0	0	0	2	0	0	0
MAGs_co_12139	G7739	Bacillota_A	Clostridia	Lachnospirales	Lachnospiraceae	Mediterraneibacter	Mediterraneibacter faecigallinarum	#N/A	0	0	0	0	0	1	0	0	0
MAGs_co_5499	G1298	Bacillota_A	Clostridia	Lachnospirales	Lachnospiraceae	Mediterraneibacter	Mediterraneibacter faecigallinarum	#N/A	0	1	0	0	0	2	0	0	0
MAGs_co_11625	G9318	Bacillota_A	Clostridia	Lachnospirales	Lachnospiraceae	Mediterraneibacter	Mediterraneibacter faecigallinarum	#N/A	0	2	0	0	0	0	0	0	0
MAGs_co_3799	G6275	Bacillota_A	Clostridia	Lachnospirales	Lachnospiraceae	Mediterraneibacter	Mediterraneibacter faecigallinarum	#N/A	0	1	0	0	0	2	0	0	0
META18IMWYN18_HeN-SQ-L1_bin.37.strict	G7826	Bacillota_A	Clostridia	Lachnospirales	Lachnospiraceae	Mediterraneibacter	Mediterraneibacter faecigallinarum	#N/A	0	0	0	0	0	2	0	0	0
META18IMWYN18_SD-LC-L2_bin.30.strict	G0745	Bacillota_A	Clostridia	Lachnospirales	Lachnospiraceae	Mediterraneibacter	Mediterraneibacter faecigallinarum	#N/A	0	0	0	0	0	1	0	0	0
d28A.bin.13	G6597	Bacillota_A	Clostridia	Lachnospirales	Lachnospiraceae	Mediterraneibacter	Mediterraneibacter stercoravium	#N/A	0	1	0	0	0	2	0	0	0
MAGs_co_8556	G6526	Bacillota_A	Clostridia	Lachnospirales	Lachnospiraceae	Mediterraneibacter	Mediterraneibacter stercoravium	#N/A	0	1	0	0	0	2	1	0	0
MAGs_co_2230	G3964	Pseudomonadota	Gammaproteobacteria	Pseudomonadales	Pseudomonadaceae	Pseudomonas	Pseudomonas aeruginosa	#N/A	0	0	0	0	0	1	0	0	0
MAGs_co_3726	G6737	Bacillota_A	Clostridia	Lachnospirales	Lachnospiraceae	Mediterraneibacter	Mediterraneibacter intestinavium	#N/A	0	1	0	0	0	2	0	0	0
MAGs_co_6161	G9940	Bacillota_A	Clostridia	Lachnospirales	Lachnospiraceae	Mediterraneibacter	Mediterraneibacter intestinavium	#N/A	0	1	0	0	0	2	0	0	0
MAGs_co_4254	G9922	Bacillota_A	Clostridia	Lachnospirales	Lachnospiraceae	Mediterraneibacter	Mediterraneibacter intestinavium	#N/A	0	1	0	0	0	2	0	0	0
MAGs_co_8853	G2291	Bacillota_A	Clostridia	Lachnospirales	Lachnospiraceae	Mediterraneibacter	Mediterraneibacter intestinavium	#N/A	0	1	0	0	0	2	0	0	0
MAGs_co_899	G3488	Bacillota_A	Clostridia	Lachnospirales	Lachnospiraceae	Mediterraneibacter	Mediterraneibacter intestinavium	#N/A	0	1	0	0	0	2	0	0	0
MAGs_co_3041	G6585	Bacillota_A	Clostridia	Lachnospirales	Lachnospiraceae	Mediterraneibacter	Mediterraneibacter excrementigallinarum	#N/A	0	1	0	0	0	2	0	0	0
MAGs_co_7905	G6091	Bacillota_A	Clostridia	Lachnospirales	Lachnospiraceae	Mediterraneibacter	Mediterraneibacter excrementigallinarum	#N/A	0	1	0	0	0	2	0	0	0
MAGs_co_11964	G3762	Bacillota_A	Clostridia	Lachnospirales	Lachnospiraceae	Mediterraneibacter	Mediterraneibacter excrementigallinarum	#N/A	0	1	0	0	0	2	0	0	0
MAGs_co_5445	G2228	Bacillota_A	Clostridia	Lachnospirales	Lachnospiraceae	Mediterraneibacter	Mediterraneibacter excrementigallinarum	#N/A	0	1	0	0	0	2	0	0	0
MAGs_co_12096	G7304	Bacillota_A	Clostridia	Lachnospirales	Lachnospiraceae	Mediterraneibacter	Mediterraneibacter merdipullorum	#N/A	0	1	0	0	0	2	0	0	0
MAGs_co_11374	G0367	Bacillota_A	Clostridia	Lachnospirales	Lachnospiraceae	Mediterraneibacter	Mediterraneibacter excrementavium	#N/A	0	1	0	0	0	2	0	0	0
MAGs_co_2746	G8627	Bacillota_A	Clostridia	Lachnospirales	Lachnospiraceae	Mediterraneibacter	Mediterraneibacter guildfordensis	#N/A	0	0	0	0	0	2	0	0	0
MAGs_co_7716	G7801	Bacillota_A	Clostridia	Lachnospirales	Lachnospiraceae	Mediterraneibacter	Mediterraneibacter guildfordensis	#N/A	0	1	0	0	0	2	0	0	0
HL3.bin.164	G3994	Bacillota_A	Clostridia	Lachnospirales	Lachnospiraceae	Mediterraneibacter	Mediterraneibacter guildfordensis	#N/A	0	1	0	0	0	2	0	0	0
MAGs_co_9544	G9178	Bacillota_A	Clostridia	Lachnospirales	Lachnospiraceae	Mediterraneibacter	Mediterraneibacter guildfordensis	#N/A	0	0	0	0	0	1	0	0	0
MAGs_co_7777	G3381	Bacillota_A	Clostridia	Lachnospirales	Lachnospiraceae	Mediterraneibacter	Mediterraneibacter guildfordensis	#N/A	0	1	0	0	0	3	0	0	0
GX-XN-F3_bin.36.strict	G2244	Bacillota_A	Clostridia	Lachnospirales	Lachnospiraceae	Mediterraneibacter	Mediterraneibacter guildfordensis	#N/A	0	1	0	0	0	2	0	0	0
MAGs_co_5644	G9635	Bacillota_A	Clostridia	Lachnospirales	Lachnospiraceae	Mediterraneibacter	Mediterraneibacter guildfordensis	#N/A	0	1	0	0	0	2	0	0	0
MAGs_co_9892	G4712	Bacillota_A	Clostridia	Lachnospirales	Lachnospiraceae	Mediterraneibacter	Mediterraneibacter guildfordensis	#N/A	0	1	0	0	0	3	0	0	0
MAGs_co_7845	G4898	Bacillota_A	Clostridia	Lachnospirales	Lachnospiraceae	Mediterraneibacter	Mediterraneibacter guildfordensis	#N/A	0	2	0	0	0	2	0	0	0
MAGs_co_10424	G1651	Bacillota_A	Clostridia	Lachnospirales	Lachnospiraceae	Mediterraneibacter	Mediterraneibacter guildfordensis	#N/A	0	0	0	0	0	2	0	0	0
MAGs_co_2155	G5584	Bacillota_A	Clostridia	Lachnospirales	Lachnospiraceae	Mediterraneibacter	Mediterraneibacter excrementavium	#N/A	0	1	0	0	0	2	0	0	0
MAGs_co_2553	G6522	Bacillota_A	Clostridia	Lachnospirales	Lachnospiraceae	Mediterraneibacter	Mediterraneibacter excrementavium	#N/A	0	1	0	0	0	2	0	0	0
MAGs_co_10179	G2013	Bacillota_A	Clostridia	Lachnospirales	Lachnospiraceae	Mediterraneibacter	Mediterraneibacter excrementavium	#N/A	0	1	0	0	0	3	0	0	0
MAGs_co_640	G4468	Bacillota_A	Clostridia	Lachnospirales	Lachnospiraceae	Mediterraneibacter	Mediterraneibacter quadrami	#N/A	0	1	0	0	0	2	0	0	0
MAGs_co_5592	G5267	Bacillota_A	Clostridia	Lachnospirales	Lachnospiraceae	Mediterraneibacter	Mediterraneibacter quadrami	#N/A	0	1	0	0	0	2	0	0	0
MAGs_co_7522	G8465	Bacillota_A	Clostridia	Lachnospirales	Lachnospiraceae	Mediterraneibacter	Mediterraneibacter quadrami	#N/A	0	1	0	0	0	2	0	0	0
MAGs_co_9807	G4251	Bacillota_A	Clostridia	Lachnospirales	Lachnospiraceae	Mediterraneibacter	Mediterraneibacter quadrami	#N/A	0	1	0	0	0	2	0	0	0
MAGs_co_11037	G4268	Bacillota_A	Clostridia	Lachnospirales	Lachnospiraceae	Mediterraneibacter	Mediterraneibacter quadrami	#N/A	0	1	0	0	0	2	0	0	0
MAGs_co_6312	G4370	Bacillota_A	Clostridia	Lachnospirales	Lachnospiraceae	Mediterraneibacter	Unidentified	#N/A	0	1	0	0	0	2	0	0	0
MAGs_co_7834	G2378	Bacillota_A	Clostridia	Lachnospirales	Lachnospiraceae	Mediterraneibacter	Mediterraneibacter intestinipullorum	#N/A	0	1	0	0	0	2	0	0	0
MAGs_co_2293	G6533	Bacillota_A	Clostridia	Lachnospirales	Lachnospiraceae	Mediterraneibacter	Mediterraneibacter stercorigallinarum	#N/A	0	1	0	0	0	1	0	0	0
MAGs_co_8918	G4078	Bacillota_A	Clostridia	Lachnospirales	Lachnospiraceae	Mediterraneibacter	Unidentified	#N/A	0	0	0	0	0	2	0	0	0
MAGs_co_155	G1952	Bacillota_A	Clostridia	Lachnospirales	Lachnospiraceae	Mediterraneibacter	Mediterraneibacter excrementipullorum	#N/A	0	1	0	0	0	2	0	0	0
MAGs_co_12204	G0361	Bacillota_A	Clostridia	Lachnospirales	Lachnospiraceae	Mediterraneibacter	Mediterraneibacter excrementipullorum	#N/A	0	1	0	0	0	2	0	0	0
MAGs_co_12198	G5770	Bacillota_A	Clostridia	Lachnospirales	Lachnospiraceae	Mediterraneibacter	Mediterraneibacter excrementipullorum	#N/A	0	1	0	0	0	2	0	0	0
MAGs_co_434	G8652	Bacillota_A	Clostridia	Lachnospirales	Lachnospiraceae	Mediterraneibacter	Mediterraneibacter excrementipullorum	#N/A	0	1	0	0	0	2	0	0	0
d35L.bin.13	G0533	Bacillota_A	Clostridia	Lachnospirales	Lachnospiraceae	Mediterraneibacter	Mediterraneibacter excrementipullorum	#N/A	0	0	0	0	0	2	0	0	0
MAGs_co_234	G4940	Bacillota_A	Clostridia	Lachnospirales	Lachnospiraceae	Mediterraneibacter	Mediterraneibacter excrementipullorum	#N/A	0	1	0	0	0	2	0	0	0
MAGs_co_11322	G8727	Bacillota_A	Clostridia	Lachnospirales	Lachnospiraceae	Mediterraneibacter	Mediterraneibacter excrementipullorum	#N/A	0	1	0	0	0	1	0	0	0
d21F.bin.42	G1998	Bacillota_A	Clostridia	Lachnospirales	Lachnospiraceae	Mediterraneibacter	Mediterraneibacter excrementipullorum	#N/A	0	1	0	0	0	1	0	0	0
MAGs_co_2329	G5531	Bacillota_A	Clostridia	Lachnospirales	Lachnospiraceae	Mediterraneibacter	Mediterraneibacter excrementipullorum	#N/A	0	1	0	0	0	1	0	0	0
MAGs_co_2482	G9620	Bacillota_A	Clostridia	Lachnospirales	Lachnospiraceae	Mediterraneibacter	Mediterraneibacter tabaqchaliae	#N/A	0	1	0	0	0	2	0	0	0
MAGs_co_11360	G3240	Bacillota_A	Clostridia	Lachnospirales	Lachnospiraceae	Mediterraneibacter	Mediterraneibacter caccavium	#N/A	0	1	0	0	0	2	0	0	0
MAGs_co_3438	G1781	Bacillota_A	Clostridia	Lachnospirales	Lachnospiraceae	Mediterraneibacter	Mediterraneibacter caccavium	#N/A	0	1	0	0	0	2	0	0	0
MAGs_co_3639	G3583	Bacillota_A	Clostridia	Lachnospirales	Lachnospiraceae	Mediterraneibacter	Mediterraneibacter caccavium	#N/A	0	1	0	0	0	2	0	0	0
MAGs_co_204	G2550	Bacillota_A	Clostridia	Lachnospirales	Lachnospiraceae	Mediterraneibacter	Mediterraneibacter caccavium	#N/A	0	1	0	0	0	2	0	0	0
MAGs_co_5780	G6541	Bacillota_A	Clostridia	Lachnospirales	Lachnospiraceae	Mediterraneibacter	Mediterraneibacter caccavium	#N/A	0	1	0	0	0	2	0	0	0
META18IMWYN18_JS-CZ-F3_bin.20.strict	G5114	Bacillota_A	Clostridia	Lachnospirales	Lachnospiraceae	Mediterraneibacter	Mediterraneibacter caccavium	#N/A	0	1	0	0	0	2	0	0	0
MAGs_co_11922	G1657	Bacillota_A	Clostridia	Lachnospirales	Lachnospiraceae	Mediterraneibacter	Mediterraneibacter caccavium	#N/A	0	1	0	0	0	2	0	0	0
d35O.bin.65	G0163	Bacillota_A	Clostridia	Lachnospirales	Lachnospiraceae	Mediterraneibacter	Mediterraneibacter caccavium	#N/A	0	1	0	0	0	2	0	0	0
MAGs_co_852	G1593	Bacillota_A	Clostridia	Lachnospirales	Lachnospiraceae	Mediterraneibacter	Mediterraneibacter caccavium	#N/A	0	1	0	0	0	2	0	0	0
MAGs_co_6358	G5861	Bacillota_A	Clostridia	Lachnospirales	Lachnospiraceae	Mediterraneibacter	Mediterraneibacter caccavium	#N/A	0	0	0	0	0	2	0	0	0
MAGs_co_5420	G8315	Bacillota_A	Clostridia	Lachnospirales	Lachnospiraceae	Mediterraneibacter	Mediterraneibacter tabaqchaliae	#N/A	0	1	0	0	0	2	0	0	0
META18IMWYN18_HeN-KF-L1_bin.52.strict	G5870	Bacillota_A	Clostridia	Lachnospirales	Lachnospiraceae	Mediterraneibacter	Mediterraneibacter sp944376695	#N/A	0	1	0	0	0	2	0	0	0
MAGs_co_3913	G2525	Bacillota_A	Clostridia	Lachnospirales	Lachnospiraceae	Mediterraneibacter	Mediterraneibacter tabaqchaliae	#N/A	0	0	0	0	0	1	0	0	0
MAGs_co_12303	G7836	Bacillota_A	Clostridia	Lachnospirales	Lachnospiraceae	Mediterraneibacter	Mediterraneibacter tabaqchaliae	#N/A	0	1	0	0	0	1	0	0	0
HL4.bin.46	G9412	Bacillota_A	Clostridia	Lachnospirales	Lachnospiraceae	Mediterraneibacter	Mediterraneibacter tabaqchaliae	#N/A	0	0	0	0	0	1	0	0	0
MAGs_co_11077	G4519	Bacillota_A	Clostridia	Lachnospirales	Lachnospiraceae	Mediterraneibacter	Mediterraneibacter tabaqchaliae	#N/A	0	1	0	0	0	2	0	0	0
MAGs_co_12229	G5910	Bacillota_A	Clostridia	Lachnospirales	Lachnospiraceae	Mediterraneibacter	Mediterraneibacter tabaqchaliae	#N/A	0	0	0	0	0	2	0	0	0
MAGs_co_6952	G4621	Bacillota_A	Clostridia	Lachnospirales	Lachnospiraceae	Mediterraneibacter	Mediterraneibacter tabaqchaliae	#N/A	0	1	0	0	0	2	0	0	0
META18IMWYN18_HeN-KF-L2_bin.68.strict	G2462	Bacillota_A	Clostridia	Lachnospirales	Lachnospiraceae	Mediterraneibacter	Mediterraneibacter tabaqchaliae	#N/A	0	1	0	0	0	3	0	0	0
MAGs_co_6505	G4987	Bacillota_A	Clostridia	Lachnospirales	Lachnospiraceae	Mediterraneibacter	Mediterraneibacter pullistercoris	#N/A	0	1	0	0	0	2	0	0	0
MAGs_co_10775	G1536	Bacillota_A	Clostridia	Lachnospirales	Lachnospiraceae	Mediterraneibacter	Mediterraneibacter pullistercoris	#N/A	0	1	0	0	0	2	0	0	0
d35O.bin.29	G6539	Pseudomonadota	Gammaproteobacteria	Pseudomonadales	Pseudomonadaceae	Pseudomonas_E	Pseudomonas_E putida	#N/A	1	0	0	0	0	0	0	0	0
MAGs_co_9030	G2401	Bacillota_A	Clostridia	Lachnospirales	Lachnospiraceae	Mediterraneibacter	Mediterraneibacter gallistercoris	#N/A	0	1	0	0	0	2	0	0	0
MAGs_co_7754	G2411	Bacillota_A	Clostridia	Lachnospirales	Lachnospiraceae	Mediterraneibacter	Unidentified	#N/A	0	1	0	0	0	2	0	0	0
MAGs_co_11846	G8867	Bacillota_A	Clostridia	Lachnospirales	Lachnospiraceae	Mediterraneibacter	Mediterraneibacter sp930986645	#N/A	0	1	0	0	0	2	0	0	0
MAGs_co_9712	G3227	Bacillota_A	Clostridia	Lachnospirales	Lachnospiraceae	Mediterraneibacter	Mediterraneibacter gallistercoris	#N/A	0	1	0	0	0	2	0	0	0
MAGs_co_5867	G0049	Bacillota_A	Clostridia	Lachnospirales	Lachnospiraceae	Mediterraneibacter	Mediterraneibacter gallistercoris	#N/A	0	1	0	0	0	1	0	0	0
MAGs_co_8712	G5168	Bacillota_A	Clostridia	Lachnospirales	Lachnospiraceae	Mediterraneibacter	Mediterraneibacter gallistercoris	#N/A	0	0	0	0	0	2	0	0	0
MAGs_co_4153	G4116	Bacillota_A	Clostridia	Lachnospirales	Lachnospiraceae	Mediterraneibacter	Mediterraneibacter gallistercoris	#N/A	0	1	0	0	0	1	0	0	0
MAGs_co_7465	G1801	Bacillota_A	Clostridia	Lachnospirales	Lachnospiraceae	Mediterraneibacter	Mediterraneibacter gallistercoris	#N/A	0	0	0	0	0	2	0	0	0
MAGs_co_10381	G4288	Bacillota_A	Clostridia	Lachnospirales	Lachnospiraceae	Mediterraneibacter	Mediterraneibacter gallistercoris	#N/A	0	1	0	0	0	2	0	0	0
MAGs_co_12150	G2744	Bacillota_A	Clostridia	Lachnospirales	Lachnospiraceae	Mediterraneibacter	Mediterraneibacter gallistercoris	#N/A	0	1	0	0	0	1	0	0	0
MAGs_co_4121	G5762	Bacillota_A	Clostridia	Lachnospirales	Lachnospiraceae	Mediterraneibacter	Mediterraneibacter gallistercoris	#N/A	0	0	0	0	0	2	0	0	0
MAGs_co_504	G1103	Bacillota_A	Clostridia	Lachnospirales	Lachnospiraceae	Mediterraneibacter	Mediterraneibacter sp904377845	#N/A	0	1	0	0	0	2	0	0	0
MAGs_co_643	G4600	Bacillota_A	Clostridia	Lachnospirales	Lachnospiraceae	Mediterraneibacter	Mediterraneibacter catenae	#N/A	0	2	0	0	0	1	0	0	0
META18IMWYN18_ZJ-HN-L2_bin.4.strict	G8730	Bacillota_A	Clostridia	Lachnospirales	Lachnospiraceae	Mediterraneibacter	Mediterraneibacter catenae	#N/A	0	1	0	0	0	1	0	0	0
META18IMWYN18_HeN-KF-L2_bin.9.orig	G2416	Bacillota_A	Clostridia	Lachnospirales	Lachnospiraceae	Mediterraneibacter	Mediterraneibacter catenae	#N/A	0	0	0	0	0	1	0	0	0
META18IMWYN18_JS-CZ-F2_bin.2.strict	G2962	Bacillota_A	Clostridia	Lachnospirales	Lachnospiraceae	Mediterraneibacter	Mediterraneibacter catenae	#N/A	0	1	0	0	0	2	0	0	0
MAGs_co_3492	G8629	Bacillota_A	Clostridia	Lachnospirales	Lachnospiraceae	Mediterraneibacter	Mediterraneibacter catenae	#N/A	0	0	0	0	0	1	0	0	0
HL1.bin.33	G5118	Bacillota_A	Clostridia	Lachnospirales	Lachnospiraceae	Mediterraneibacter	Mediterraneibacter catenae	#N/A	0	0	0	0	0	2	0	0	0
MAGs_co_544	G7210	Bacillota_A	Clostridia	Lachnospirales	Lachnospiraceae	Mediterraneibacter	Mediterraneibacter catenae	#N/A	0	1	0	0	0	2	0	0	0
GX-RX-L3_bin.6.strict	G0140	Bacillota_A	Clostridia	Lachnospirales	Lachnospiraceae	Mediterraneibacter	Mediterraneibacter catenae	#N/A	0	1	0	0	0	2	0	0	0
MAGs_co_4798	G1256	Bacillota_A	Clostridia	Lachnospirales	Lachnospiraceae	Mediterraneibacter	Mediterraneibacter catenae	#N/A	0	1	0	0	0	1	0	0	0
HL8.bin.130	G0286	Bacillota_A	Clostridia	Lachnospirales	Lachnospiraceae	Mediterraneibacter	Mediterraneibacter catenae	#N/A	0	1	0	0	0	2	0	0	0
META18IMWYN18_JS-CZ-F3_bin.8.strict	G0602	Bacillota_A	Clostridia	Lachnospirales	Lachnospiraceae	Mediterraneibacter	Mediterraneibacter catenae	#N/A	0	1	0	0	0	2	0	0	0
MAGs_co_8792	G3794	Bacillota_A	Clostridia	Lachnospirales	Lachnospiraceae	Mediterraneibacter	Mediterraneibacter intestinigallinarum	#N/A	0	1	0	0	0	2	0	0	0
d3N.bin.18	G2006	Bacillota_A	Clostridia	Lachnospirales	Lachnospiraceae	Mediterraneibacter	Mediterraneibacter intestinigallinarum	#N/A	0	1	0	0	0	3	0	0	0
MAGs_co_1416	G5486	Bacillota_A	Clostridia	Lachnospirales	Lachnospiraceae	Mediterraneibacter	Mediterraneibacter surreyensis	#N/A	0	1	0	0	0	2	0	0	0
MAGs_co_3674	G2413	Bacillota_A	Clostridia	Lachnospirales	Lachnospiraceae	Mediterraneibacter	Mediterraneibacter faecavium	#N/A	0	1	0	0	0	2	0	0	0
MAGs_co_11744	G4647	Bacillota_A	Clostridia	Lachnospirales	Lachnospiraceae	Mediterraneibacter	Mediterraneibacter faecavium	#N/A	0	1	0	0	0	2	0	0	0
META18IMWYN18_JS-CZ-F1_bin.39.strict	G9682	Bacillota_A	Clostridia	Lachnospirales	Lachnospiraceae	Mediterraneibacter	Mediterraneibacter faecavium	#N/A	0	1	0	0	0	2	0	0	0
MAGs_co_1462	G1784	Bacillota_A	Clostridia	Lachnospirales	Lachnospiraceae	Mediterraneibacter	Mediterraneibacter faecavium	#N/A	0	1	0	0	0	2	0	0	0
MAGs_co_332	G9459	Bacillota_A	Clostridia	Lachnospirales	Lachnospiraceae	Mediterraneibacter	Mediterraneibacter faecavium	#N/A	0	1	0	0	0	1	0	0	0
MAGs_co_1127	G6988	Bacillota_A	Clostridia	Lachnospirales	Lachnospiraceae	Mediterraneibacter	Mediterraneibacter sp019418195	#N/A	0	1	0	0	0	2	0	0	0
MAGs_co_6043	G4325	Bacillota_A	Clostridia	Lachnospirales	Lachnospiraceae	Mediterraneibacter	Mediterraneibacter faecipullorum	#N/A	0	1	0	0	0	2	0	0	0
MAGs_co_170	G0848	Bacillota_A	Clostridia	Lachnospirales	Lachnospiraceae	Mediterraneibacter	Mediterraneibacter faecipullorum	#N/A	0	1	0	0	0	2	0	0	0
d28A.bin.56	G2186	Bacillota_A	Clostridia	Lachnospirales	Lachnospiraceae	Mediterraneibacter	Mediterraneibacter faecipullorum	#N/A	0	1	0	0	0	2	0	0	0
MAGs_co_6466	G3653	Bacillota_A	Clostridia	Lachnospirales	Lachnospiraceae	Mediterraneibacter	Mediterraneibacter sp019418195	#N/A	0	1	0	0	0	2	0	0	0
MAGs_co_3282	G4401	Bacillota_A	Clostridia	Lachnospirales	Lachnospiraceae	Mediterraneibacter	Mediterraneibacter sp019418195	#N/A	0	0	0	0	0	2	0	0	0
META18IMWYN18_HeN-KF-F1_bin.60.orig	G6860	Bacillota_A	Clostridia	Lachnospirales	Lachnospiraceae	Mediterraneibacter	Mediterraneibacter sp019418195	#N/A	0	1	0	0	0	1	0	0	0
d7H.bin.30	G4733	Bacillota_A	Clostridia	Lachnospirales	Lachnospiraceae	Mediterraneibacter	Mediterraneibacter sp019418195	#N/A	0	1	0	0	0	2	0	0	0
d7K.bin.44	G8286	Bacillota_A	Clostridia	Lachnospirales	Lachnospiraceae	Mediterraneibacter	Mediterraneibacter sp019418195	#N/A	0	1	0	0	0	2	0	0	0
MAGs_co_5918	G5747	Bacillota_A	Clostridia	Lachnospirales	Lachnospiraceae	Mediterraneibacter	Mediterraneibacter faecipullorum	#N/A	0	1	0	0	0	2	0	0	0
MAGs_co_6900	G9783	Bacillota_A	Clostridia	Lachnospirales	Lachnospiraceae	Mediterraneibacter	Mediterraneibacter faecipullorum	#N/A	0	0	0	0	0	2	0	0	0
MAGs_co_5426	G6699	Bacillota_A	Clostridia	Lachnospirales	Lachnospiraceae	Mediterraneibacter	Mediterraneibacter faecipullorum	#N/A	0	1	0	0	0	2	0	0	0
MAGs_co_1373	G1391	Bacillota_A	Clostridia	Lachnospirales	Lachnospiraceae	Mediterraneibacter	Unidentified	#N/A	0	1	0	0	0	2	0	0	0
MAGs_co_6271	G9002	Bacillota_A	Clostridia	Lachnospirales	Lachnospiraceae	Mediterraneibacter	Mediterraneibacter pullicola	#N/A	0	1	0	0	0	2	0	0	0
MAGs_co_2288	G2646	Bacillota_A	Clostridia	Lachnospirales	Lachnospiraceae	Mediterraneibacter	Mediterraneibacter merdavium	#N/A	0	0	0	0	0	2	0	0	0
MAGs_co_8906	G8974	Bacillota_A	Clostridia	Lachnospirales	Lachnospiraceae	Mediterraneibacter	Mediterraneibacter merdavium	#N/A	0	0	0	0	0	2	0	0	0
MAGs_co_5914	G6995	Pseudomonadota	Gammaproteobacteria	Pseudomonadales	Pseudomonadaceae	Pseudomonas_E	Pseudomonas_E palmensis	#N/A	0	1	0	0	0	0	0	0	0
MAGs_co_2264	G6690	Bacillota_A	Clostridia	Lachnospirales	Lachnospiraceae	Mediterraneibacter	Mediterraneibacter sp900761655	#N/A	0	0	0	0	0	2	0	0	0
MAGs_co_3339	G6559	Bacillota_A	Clostridia	Lachnospirales	Lachnospiraceae	Mediterraneibacter	Unidentified	#N/A	1	0	0	0	0	2	0	0	0
YE1.bin.69	G5173	Bacillota_A	Clostridia	Lachnospirales	Lachnospiraceae	UBA1066	Unidentified	#N/A	0	1	0	0	0	2	0	0	0
MAGs_co_11468	G3951	Bacillota_A	Clostridia	Lachnospirales	Lachnospiraceae	Merdimonas	Merdimonas massiliensis_A	#N/A	0	1	0	0	1	2	0	0	0
GX-XN-L3_bin.24.orig	G7667	Bacillota_A	Clostridia	Lachnospirales	Lachnospiraceae	Merdimonas	Merdimonas massiliensis_A	#N/A	0	1	0	0	1	2	0	0	0
MAGs_co_9542	G8319	Bacillota_A	Clostridia	Lachnospirales	Lachnospiraceae	Merdimonas	Merdimonas massiliensis_A	#N/A	0	1	0	0	1	2	0	0	0
YP8.bin.43	G3508	Bacillota_A	Clostridia	Lachnospirales	Lachnospiraceae	Merdimonas	Merdimonas massiliensis_A	#N/A	0	1	0	0	0	2	0	0	0
HPII3.bin.49	G1206	Bacillota_A	Clostridia	Lachnospirales	Lachnospiraceae	Merdimonas	Merdimonas massiliensis_A	#N/A	0	1	0	0	2	2	0	0	0
META19IMWYN04_GD-DG-L8_bin.102.strict	G4812	Bacillota_A	Clostridia	Lachnospirales	Lachnospiraceae	Merdimonas	Merdimonas massiliensis_A	#N/A	0	1	0	0	1	2	0	0	0
MAGs_co_10282	G4640	Bacillota_A	Clostridia	Lachnospirales	Lachnospiraceae	Merdimonas	Merdimonas massiliensis_A	#N/A	0	1	0	0	1	2	0	0	0
HE2.bin.42	G1578	Bacillota_A	Clostridia	Lachnospirales	Lachnospiraceae	Merdimonas	Merdimonas massiliensis_A	#N/A	0	1	0	0	1	2	0	0	0
META18IMWYN18_JS-SZ-L2_bin.11.orig	G5664	Bacillota_A	Clostridia	Lachnospirales	Lachnospiraceae	Merdimonas	Merdimonas massiliensis_A	#N/A	0	1	0	0	1	1	0	0	0
META19IMWYN04_GD-DG-L7_bin.35.strict	G6007	Bacillota_A	Clostridia	Lachnospirales	Lachnospiraceae	Merdimonas	Merdimonas massiliensis_A	#N/A	0	1	0	0	1	2	0	0	0
MAGs_co_340	G0443	Bacillota_A	Clostridia	Lachnospirales	Lachnospiraceae	Merdimonas	Merdimonas massiliensis_A	#N/A	0	1	0	0	1	2	0	0	0
MAGs_co_5858	G0795	Bacillota_A	Clostridia	Lachnospirales	Lachnospiraceae	Merdimonas	Merdimonas massiliensis_A	#N/A	0	0	0	0	1	2	0	0	0
HPIII4.bin.77	G8281	Bacillota_A	Clostridia	Lachnospirales	Lachnospiraceae	Merdimonas	Merdimonas massiliensis_A	#N/A	0	1	0	0	1	2	0	0	0
MAGs_co_1191	G9146	Bacillota_A	Clostridia	Lachnospirales	Lachnospiraceae	Merdimonas	Merdimonas massiliensis_A	#N/A	0	3	0	0	1	2	0	0	0
MAGs_co_720	G6015	Bacillota_A	Clostridia	Lachnospirales	Lachnospiraceae	Merdimonas	Merdimonas massiliensis_A	#N/A	0	1	0	0	1	2	0	0	0
MAGs_co_8479	G2786	Bacillota_A	Clostridia	Lachnospirales	Lachnospiraceae	Merdimonas	Merdimonas massiliensis_A	#N/A	0	1	0	0	1	2	0	0	0
MAGs_co_7539	G7892	Bacillota_A	Clostridia	Lachnospirales	Lachnospiraceae	Merdimonas	Merdimonas massiliensis_A	#N/A	0	1	0	0	0	1	0	0	0
META18IMWYN18_HuN-LY-F1_bin.38.orig	G6500	Bacillota_A	Clostridia	Lachnospirales	Lachnospiraceae	Merdimonas	Merdimonas massiliensis_A	#N/A	0	0	0	0	1	1	0	0	0
META18IMWYN18_JS-SZ-L1_bin.16.orig	G6090	Bacillota_A	Clostridia	Lachnospirales	Lachnospiraceae	Merdimonas	Merdimonas massiliensis_A	#N/A	0	0	0	0	0	3	0	0	0
MAGs_co_6899	G7986	Bacillota_A	Clostridia	Lachnospirales	Lachnospiraceae	Merdimonas	Merdimonas massiliensis_A	#N/A	0	1	0	0	0	2	0	0	0
MAGs_co_2475	G4327	Bacillota_A	Clostridia	Lachnospirales	Lachnospiraceae	Merdimonas	Merdimonas massiliensis_A	#N/A	0	1	0	0	2	3	0	0	0
HL3.bin.29	G6660	Bacillota_A	Clostridia	Lachnospirales	Lachnospiraceae	Merdimonas	Merdimonas massiliensis_A	#N/A	0	1	0	0	1	2	0	0	0
MAGs_co_10304	G8460	Bacillota_A	Clostridia	Lachnospirales	Lachnospiraceae	Merdimonas	Merdimonas massiliensis_A	#N/A	0	1	0	0	1	2	0	0	0
MAGs_co_6297	G6521	Bacillota_A	Clostridia	Lachnospirales	Lachnospiraceae	Merdimonas	Merdimonas massiliensis_A	#N/A	0	0	0	0	1	2	0	0	0
MAGs_co_6717	G6066	Bacillota_A	Clostridia	Lachnospirales	Lachnospiraceae	Merdimonas	Merdimonas massiliensis_A	#N/A	0	0	0	0	1	2	0	0	0
GX-RX-L3_bin.45.orig	G2522	Bacillota_A	Clostridia	Lachnospirales	Lachnospiraceae	Merdimonas	Merdimonas massiliensis_A	#N/A	0	0	0	0	0	2	0	0	0
MAGs_co_8693	G1444	Bacillota_A	Clostridia	Lachnospirales	Lachnospiraceae	Merdimonas	Merdimonas massiliensis_A	#N/A	0	1	0	0	1	2	0	0	0
YE6.bin.73	G8597	Bacillota_A	Clostridia	Lachnospirales	Lachnospiraceae	Merdimonas	Merdimonas massiliensis_A	#N/A	0	1	0	0	0	2	0	0	0
MAGs_co_282	G8905	Bacillota_A	Clostridia	Lachnospirales	Lachnospiraceae	Merdimonas	Merdimonas massiliensis_A	#N/A	0	1	0	0	0	2	0	0	0
MAGs_co_9403	G4095	Bacillota_A	Clostridia	Lachnospirales	Lachnospiraceae	Merdimonas	Merdimonas massiliensis_A	#N/A	0	0	0	0	1	2	0	0	0
HL4.bin.25	G7295	Bacillota_A	Clostridia	Lachnospirales	Lachnospiraceae	Merdimonas	Merdimonas massiliensis_A	#N/A	0	2	0	0	1	2	0	0	0
HL8.bin.11	G4927	Bacillota_A	Clostridia	Lachnospirales	Lachnospiraceae	Merdimonas	Merdimonas massiliensis_A	#N/A	0	0	0	0	2	2	0	0	0
MAGs_co_8789	G5565	Bacillota_A	Clostridia	Lachnospirales	Lachnospiraceae	Merdimonas	Merdimonas faecis	#N/A	0	0	0	0	1	1	0	0	0
MAGs_co_9859	G6105	Bacillota_A	Clostridia	Lachnospirales	Lachnospiraceae	Merdimonas	Merdimonas faecis	#N/A	0	0	0	0	0	1	0	0	0
META18IMWYN18_ZJ-HN-L3_bin.81.orig	G6923	Bacillota_A	Clostridia	Lachnospirales	Lachnospiraceae	Merdimonas	Merdimonas faecis	#N/A	0	1	0	0	0	1	0	0	0
MAGs_co_304	G0355	Bacillota_A	Clostridia	Lachnospirales	Lachnospiraceae	Merdimonas	Merdimonas faecis	#N/A	0	1	0	0	1	1	0	0	0
MAGs_co_8310	G4452	Bacillota_A	Clostridia	Lachnospirales	Lachnospiraceae	Merdimonas	Merdimonas faecis	#N/A	0	0	0	0	1	1	0	0	0
d3N.bin.28	G5634	Bacillota_A	Clostridia	Lachnospirales	Lachnospiraceae	Merdimonas	Merdimonas faecis	#N/A	0	0	0	0	0	1	0	0	0
MAGs_co_2539	G2694	Bacillota_A	Clostridia	Lachnospirales	Lachnospiraceae	Merdimonas	Merdimonas faecis	#N/A	0	0	0	0	2	1	0	0	0
MAGs_co_10481	G3340	Bacillota_A	Clostridia	Lachnospirales	Lachnospiraceae	Merdimonas	Merdimonas faecis	#N/A	0	0	0	0	1	1	0	0	0
MAGs_co_3336	G0722	Bacillota_A	Clostridia	Lachnospirales	Lachnospiraceae	Merdimonas	Merdimonas faecis	#N/A	0	0	0	0	0	1	0	0	0
MAGs_co_3304	G9671	Bacillota_A	Clostridia	Lachnospirales	Lachnospiraceae	Merdimonas	Merdimonas faecis	#N/A	0	1	0	0	1	1	0	0	0
MAGs_co_6413	G2849	Bacillota_A	Clostridia	Lachnospirales	Lachnospiraceae	Merdimonas	Merdimonas faecis	#N/A	0	0	0	0	1	1	0	0	0
MAGs_co_4990	G8404	Bacillota_A	Clostridia	Lachnospirales	Lachnospiraceae	Merdimonas	Merdimonas faecis	#N/A	0	0	0	0	1	1	0	0	0
d42I.bin.72	G3174	Bacillota_A	Clostridia	Lachnospirales	Lachnospiraceae	Merdimonas	Merdimonas faecis	#N/A	0	0	0	0	0	1	0	0	0
MAGs_co_6298	G4093	Bacillota_A	Clostridia	Lachnospirales	Lachnospiraceae	Merdimonas	Merdimonas faecis	#N/A	0	1	0	0	1	1	0	0	0
d42E.bin.47	G8055	Bacillota_A	Clostridia	Lachnospirales	Lachnospiraceae	Merdimonas	Merdimonas faecis	#N/A	0	1	0	0	1	1	0	0	0
MAGs_co_10856	G1264	Bacillota_A	Clostridia	Lachnospirales	Lachnospiraceae	Merdimonas	Merdimonas faecis	#N/A	0	0	0	0	1	1	0	0	0
MAGs_co_4458	G3145	Bacillota_A	Clostridia	Lachnospirales	Lachnospiraceae	Merdimonas	Merdimonas faecis	#N/A	0	0	0	0	0	1	0	0	0
MAGs_co_5494	G6634	Bacillota_A	Clostridia	Lachnospirales	Lachnospiraceae	Merdimonas	Merdimonas faecis	#N/A	0	0	0	0	1	1	0	0	0
MAGs_co_10132	G5703	Bacillota_A	Clostridia	Lachnospirales	Lachnospiraceae	Merdimonas	Merdimonas faecis	#N/A	0	0	0	0	1	1	0	0	0
MAGs_co_9252	G2649	Bacillota_A	Clostridia	Lachnospirales	Lachnospiraceae	Merdimonas	Merdimonas faecis	#N/A	0	1	0	0	1	1	0	0	0
MAGs_co_9249	G8461	Bacillota_A	Clostridia	Lachnospirales	Lachnospiraceae	Merdimonas	Merdimonas faecis	#N/A	0	0	0	0	1	1	0	0	0
MAGs_co_1808	G4617	Bacillota_A	Clostridia	Lachnospirales	Lachnospiraceae	Merdimonas	Merdimonas faecis	#N/A	0	0	0	0	1	1	0	0	0
MAGs_co_2516	G0892	Bacillota_A	Clostridia	Lachnospirales	Lachnospiraceae	Merdimonas	Merdimonas faecis	#N/A	0	0	0	0	1	1	0	0	0
MAGs_co_7087	G5068	Bacillota_A	Clostridia	Lachnospirales	Lachnospiraceae	Merdimonas	Merdimonas faecis	#N/A	0	0	0	0	1	1	0	0	0
MAGs_co_7470	G6913	Bacillota_A	Clostridia	Lachnospirales	Lachnospiraceae	Massilistercora	Massilistercora gallistercoris	#N/A	0	1	0	0	0	1	0	0	0
MAGs_co_3784	G7292	Bacillota_A	Clostridia	Lachnospirales	Lachnospiraceae	Massilistercora	Massilistercora timonensis	#N/A	0	2	0	0	1	2	0	0	0
MAGs_co_591	G0911	Bacillota_A	Clostridia	Lachnospirales	Lachnospiraceae	Massilistercora	Massilistercora timonensis	#N/A	0	1	0	0	0	2	0	0	0
MAGs_co_126	G4786	Bacillota_A	Clostridia	Lachnospirales	Lachnospiraceae	Massilistercora	Massilistercora timonensis	#N/A	0	1	0	0	0	2	0	0	0
MAGs_co_3948	G0041	Bacillota_A	Clostridia	Lachnospirales	Lachnospiraceae	Massilistercora	Massilistercora timonensis	#N/A	0	1	0	0	0	2	0	0	0
MAGs_co_5305	G8364	Bacillota_A	Clostridia	Lachnospirales	Lachnospiraceae	Sellimonas	Unidentified	#N/A	0	1	0	0	0	1	0	0	0
d1J.bin.91	G3298	Bacillota_A	Clostridia	Lachnospirales	Lachnospiraceae	Faecalimonas	Faecalimonas umbilicata	#N/A	1	0	0	0	1	2	0	1	0
d1G.bin.59	G6060	Bacillota_A	Clostridia	Lachnospirales	Lachnospiraceae	Schaedlerella	Schaedlerella glycyrrhizinilytica_A	#N/A	0	0	0	0	0	2	0	0	0
MAGs_co_11332	G9369	Pseudomonadota	Gammaproteobacteria	Pseudomonadales	Pseudomonadaceae	Pseudomonas_E	Pseudomonas_E lactis	#N/A	0	0	0	0	0	1	0	0	0
MAGs_co_1454	G7186	Pseudomonadota	Alphaproteobacteria	Rs-D84	Rs-D84	Enterousia	Enterousia sp944392815	#N/A	0	1	0	0	0	0	0	0	0
YP6.bin.210	G1178	Pseudomonadota	Alphaproteobacteria	Rs-D84	Rs-D84	Enterousia	Enterousia sp944392815	#N/A	0	1	0	0	0	0	0	0	0
MAGs_co_7827	G3582	Pseudomonadota	Alphaproteobacteria	Rs-D84	Rs-D84	Enterousia	Enterousia sp944392815	#N/A	0	1	0	0	0	0	0	0	0
META18IMWYN18_HeN-KF-L1_bin.22.permissive	G9164	Pseudomonadota	Alphaproteobacteria	Rs-D84	Rs-D84	Enterousia	Enterousia sp944392815	#N/A	0	1	0	0	0	0	0	0	0
d1M.bin.18	G4135	Bacillota_A	Clostridia	Lachnospirales	Lachnospiraceae	Dorea_A	Dorea_A longicatena_B	#N/A	0	0	0	0	0	2	0	0	0
MAGs_co_10867	G8710	Bacillota_A	Clostridia	Lachnospirales	Lachnospiraceae	An181	An181 sp002160325	#N/A	0	0	0	0	1	2	0	0	0
d1J.bin.32	G5469	Bacillota_A	Clostridia	Lachnospirales	Lachnospiraceae	Faecalimonas	Faecalimonas phoceensis	#N/A	0	0	0	0	0	2	0	0	0
d1G.bin.25	G9811	Bacillota_A	Clostridia	Lachnospirales	Lachnospiraceae	Mediterraneibacter	Mediterraneibacter torques	#N/A	0	0	0	0	1	2	1	1	0
d1J.bin.66	G9680	Bacillota_A	Clostridia	Lachnospirales	Lachnospiraceae	Hominisplanchenecus	Hominisplanchenecus faecis	#N/A	0	0	0	0	0	2	0	0	0
d1N.bin.37	G9710	Bacillota_A	Clostridia	Lachnospirales	Lachnospiraceae	Hominisplanchenecus	Hominisplanchenecus faecis	#N/A	0	0	0	0	0	2	0	0	0
d1L.bin.4	G5379	Bacillota_A	Clostridia	Lachnospirales	Lachnospiraceae	Hominisplanchenecus	Hominisplanchenecus faecis	#N/A	0	0	0	0	0	2	0	0	0
MAGs_co_12051	G0778	Bacillota_A	Clostridia	Lachnospirales	Lachnospiraceae	Blautia_A	Blautia_A gallistercoris	#N/A	0	2	0	0	0	3	0	0	0
MAGs_co_9669	G6052	Bacillota_A	Clostridia	Lachnospirales	Lachnospiraceae	Blautia_A	Blautia_A gallistercoris	#N/A	0	1	0	0	0	2	0	0	0
MAGs_co_8878	G9458	Bacillota_A	Clostridia	Christensenellales	UMGS416	Parachristensenella	Parachristensenella avicola	#N/A	0	0	0	0	0	1	0	0	0
MAGs_co_8609	G1509	Bacillota_A	Clostridia	Lachnospirales	Lachnospiraceae	Blautia_A	Unidentified	#N/A	0	0	0	0	0	2	0	0	0
MAGs_co_1154	G5132	Bacillota_A	Clostridia	Lachnospirales	Lachnospiraceae	Anaerostipes	Anaerostipes excrementavium	#N/A	0	0	0	0	0	2	0	0	0
MAGs_co_4509	G1450	Bacillota_A	Clostridia	Lachnospirales	Lachnospiraceae	Anaerostipes	Anaerostipes excrementavium	#N/A	0	0	0	0	0	2	0	0	0
MAGs_co_3526	G9151	Pseudomonadota	Gammaproteobacteria	Pseudomonadales	Pseudomonadaceae	Halopseudomonas	Halopseudomonas excrementavium	#N/A	2	0	0	0	0	0	0	0	0
MAGs_co_371	G5031	Pseudomonadota	Gammaproteobacteria	Pseudomonadales	Pseudomonadaceae	Halopseudomonas	Halopseudomonas excrementavium	#N/A	1	0	0	0	0	0	0	0	0
MAGs_co_9405	G3361	Pseudomonadota	Gammaproteobacteria	Pseudomonadales	Pseudomonadaceae	Halopseudomonas	Halopseudomonas excrementavium	#N/A	1	0	0	0	0	0	0	0	0
MAGs_co_6851	G4471	Bacillota_A	Clostridia	Lachnospirales	Lachnospiraceae	Anaerostipes	Anaerostipes avistercoris	#N/A	0	0	0	0	0	2	0	0	0
MAGs_co_9511	G7253	Bacillota_A	Clostridia	Lachnospirales	Lachnospiraceae	Anaerostipes	Anaerostipes avistercoris	#N/A	0	0	0	0	0	1	0	0	0
MAGs_co_2663	G0528	Bacillota_A	Clostridia	Lachnospirales	Lachnospiraceae	Anaerostipes	Anaerostipes avistercoris	#N/A	0	0	0	0	0	2	0	0	0
AH-LA-F3_bin.16.orig	G3395	Bacillota_A	Clostridia	Lachnospirales	Lachnospiraceae	Anaerostipes	Anaerostipes avistercoris	#N/A	0	0	0	0	0	2	0	0	0
META18IMWYN18_JS-CZ-F1_bin.32.strict	G8073	Bacillota_A	Clostridia	Lachnospirales	Lachnospiraceae	Anaerostipes	Anaerostipes butyraticus	#N/A	0	0	0	0	0	2	0	0	0
META18IMWYN18_JS-CZ-F3_bin.1.strict	G0418	Bacillota_A	Clostridia	Lachnospirales	Lachnospiraceae	Anaerostipes	Anaerostipes butyraticus	#N/A	0	0	0	0	0	2	0	0	0
MAGs_co_7635	G7166	Bacillota_A	Clostridia	Lachnospirales	Lachnospiraceae	Anaerostipes	Anaerostipes sp019420275	#N/A	0	0	0	0	0	2	0	0	0
MAGs_co_8186	G9677	Bacillota_A	Clostridia	Lachnospirales	Lachnospiraceae	Limivivens	Limivivens intestinipullorum	#N/A	0	0	0	0	0	2	0	0	0
MAGs_co_4079	G3938	Bacillota_A	Clostridia	Lachnospirales	Lachnospiraceae	Limivivens	Limivivens intestinipullorum	#N/A	0	0	0	0	0	2	0	0	0
MAGs_co_1160	G2895	Bacillota_A	Clostridia	Lachnospirales	Lachnospiraceae	Limivivens	Limivivens intestinipullorum	#N/A	0	0	0	0	0	2	0	0	0
MAGs_co_1823	G5123	Bacillota_A	Clostridia	Lachnospirales	Lachnospiraceae	Limivivens	Limivivens intestinipullorum	#N/A	0	0	0	0	0	1	0	0	0
MAGs_co_1120	G3699	Bacillota_A	Clostridia	Peptostreptococcales	Anaerovoracaceae	CALWZU01	CALWZU01 sp944386095	#N/A	0	0	0	0	0	2	0	0	0
MAGs_co_7889	G8673	Bacillota_A	Clostridia	Lachnospirales	Lachnospiraceae	Roseburia	Roseburia sp944380515	#N/A	0	0	0	0	1	2	0	0	0
MAGs_co_8346	G8109	Bacillota_A	Clostridia	Lachnospirales	Lachnospiraceae	Roseburia	Roseburia sp944380515	#N/A	0	0	0	0	1	2	0	0	0
MAGs_co_981	G0698	Bacillota_A	Clostridia	Lachnospirales	Lachnospiraceae	Roseburia	Roseburia sp944380515	#N/A	0	0	0	0	1	1	0	0	0
MAGs_co_2051	G9116	Bacillota_A	Clostridia	Lachnospirales	Lachnospiraceae	Fimousia	Fimousia stercorigallinarum	#N/A	0	0	0	0	1	2	0	1	0
MAGs_co_976	G1525	Bacillota_A	Clostridia	Lachnospirales	Lachnospiraceae	Fimousia	Fimousia stercorigallinarum	#N/A	0	0	0	0	0	2	0	1	0
MAGs_co_4144	G5535	Bacillota_A	Clostridia	Lachnospirales	Lachnospiraceae	Fimousia	Fimousia stercorigallinarum	#N/A	0	0	0	0	1	1	0	1	0
MAGs_co_8102	G0193	Bacillota_A	Clostridia	Lachnospirales	Lachnospiraceae	Fimousia	Fimousia stercorigallinarum	#N/A	0	0	0	0	0	2	0	1	0
MAGs_co_3983	G7707	Bacillota_A	Clostridia	Lachnospirales	Lachnospiraceae	Fimousia	Fimousia stercorigallinarum	#N/A	0	0	0	0	1	2	0	1	0
MAGs_co_4765	G6212	Bacillota_A	Clostridia	Lachnospirales	Lachnospiraceae	Fimousia	Fimousia stercorigallinarum	#N/A	0	1	0	0	0	1	0	1	0
MAGs_co_2210	G7523	Bacillota_A	Clostridia	Lachnospirales	Lachnospiraceae	Novisyntrophococcus	Novisyntrophococcus excrementipullorum	#N/A	0	0	0	0	1	2	0	1	0
MAGs_co_11656	G4982	Bacillota_A	Clostridia	Lachnospirales	Lachnospiraceae	Paralachnospira	Paralachnospira caecorum	#N/A	0	0	0	0	2	1	0	0	0
MAGs_co_9687	G6906	Bacillota_A	Clostridia	Lachnospirales	Lachnospiraceae	Paralachnospira	Paralachnospira caecorum	#N/A	0	0	0	0	1	1	0	0	0
MAGs_co_8051	G4321	Pseudomonadota	Gammaproteobacteria	Enterobacterales_A	Aeromonadaceae	Aeromonas	Aeromonas hydrophila	#N/A	0	1	0	0	0	1	0	0	0
MAGs_co_2237	G5726	Bacillota_A	Clostridia	Lachnospirales	Lachnospiraceae	Scatomonas	Scatomonas merdavium	#N/A	0	1	0	0	0	2	0	0	0
HPIII1.bin.9	G5552	Bacillota_A	Clostridia	Lachnospirales	Lachnospiraceae	Eisenbergiella	Eisenbergiella sp944380025	#N/A	0	1	0	0	1	2	0	0	0
MAGs_co_8185	G5390	Bacillota_A	Clostridia	Lachnospirales	Lachnospiraceae	Eisenbergiella	Eisenbergiella sp944380025	#N/A	0	1	0	0	1	2	0	0	0
HPI2.bin.114	G7255	Bacillota_A	Clostridia	Lachnospirales	Lachnospiraceae	Eisenbergiella	Eisenbergiella sp944380025	#N/A	0	1	0	0	1	2	0	0	0
MAGs_co_10389	G7652	Bacillota_A	Clostridia	Lachnospirales	Lachnospiraceae	Eisenbergiella	Eisenbergiella sp944380025	#N/A	0	1	0	0	1	2	0	0	0
MAGs_co_7496	G4449	Bacillota_A	Clostridia	Lachnospirales	Lachnospiraceae	Eisenbergiella	Eisenbergiella pullistercoris	#N/A	0	1	0	0	1	2	0	0	0
MAGs_co_6815	G7112	Bacillota_A	Clostridia	Lachnospirales	Lachnospiraceae	Eisenbergiella	Eisenbergiella stercorigallinarum	#N/A	0	1	0	0	1	2	0	0	0
MAGs_co_5981	G1740	Bacillota_A	Clostridia	Lachnospirales	Lachnospiraceae	Eisenbergiella	Eisenbergiella intestinigallinarum	#N/A	0	1	0	0	1	2	0	0	0
MAGs_co_1053	G6594	Bacillota_A	Clostridia	Lachnospirales	Lachnospiraceae	Eisenbergiella	Eisenbergiella intestinigallinarum	#N/A	0	1	0	0	1	2	0	0	0
MAGs_co_7814	G9927	Bacillota_A	Clostridia	Lachnospirales	Lachnospiraceae	Eisenbergiella	Eisenbergiella intestinigallinarum	#N/A	0	1	0	0	1	2	0	0	0
MAGs_co_11732	G0044	Bacillota_A	Clostridia	Lachnospirales	Lachnospiraceae	Eisenbergiella	Eisenbergiella intestinigallinarum	#N/A	0	1	0	0	1	2	0	0	0
MAGs_co_3001	G2466	Bacillota_A	Clostridia	Lachnospirales	Lachnospiraceae	Eisenbergiella	Eisenbergiella intestinigallinarum	#N/A	0	1	0	0	1	2	0	0	0
MAGs_co_3084	G2150	Bacillota_A	Clostridia	Lachnospirales	Lachnospiraceae	Eisenbergiella	Eisenbergiella intestinigallinarum	#N/A	0	1	0	0	1	2	0	0	0
MAGs_co_941	G7068	Bacillota_A	Clostridia	Lachnospirales	Lachnospiraceae	Eisenbergiella	Eisenbergiella intestinigallinarum	#N/A	0	1	0	0	1	2	0	0	0
MAGs_co_1927	G5097	Bacillota_A	Clostridia	Lachnospirales	Lachnospiraceae	Eisenbergiella	Eisenbergiella intestinigallinarum	#N/A	0	1	0	0	0	2	0	0	0
MAGs_co_7519	G8431	Bacillota_A	Clostridia	Lachnospirales	Lachnospiraceae	Eisenbergiella	Eisenbergiella intestinigallinarum	#N/A	0	1	0	0	1	2	0	0	0
META18IMWYN18_JS-CZ-F1_bin.30.strict	G4774	Bacillota_A	Clostridia	Lachnospirales	Lachnospiraceae	Eisenbergiella	Eisenbergiella intestinigallinarum	#N/A	0	1	0	0	1	2	0	0	0
MAGs_co_1061	G3923	Bacillota_A	Clostridia	Lachnospirales	Lachnospiraceae	Eisenbergiella	Eisenbergiella sp904392525	#N/A	0	1	0	0	1	2	0	0	0
MAGs_co_9345	G2185	Bacillota_A	Clostridia	Lachnospirales	Lachnospiraceae	Eisenbergiella	Eisenbergiella sp904392525	#N/A	0	1	0	0	1	3	0	0	0
d35E.bin.12	G8829	Bacillota_A	Clostridia	Lachnospirales	Lachnospiraceae	Eisenbergiella	Eisenbergiella sp904392525	#N/A	0	1	0	0	1	2	0	0	0
MAGs_co_11752	G3368	Bacillota_A	Clostridia	Lachnospirales	Lachnospiraceae	Eisenbergiella	Eisenbergiella intestinigallinarum	#N/A	0	1	0	0	2	2	0	0	0
MAGs_co_2759	G6344	Bacillota_A	Clostridia	Lachnospirales	Lachnospiraceae	Eisenbergiella	Eisenbergiella intestinigallinarum	#N/A	0	1	0	0	1	2	0	0	0
MAGs_co_11600	G4501	Bacillota_A	Clostridia	Lachnospirales	Lachnospiraceae	Eisenbergiella	Eisenbergiella intestinigallinarum	#N/A	0	1	0	0	2	2	0	0	0
MAGs_co_3755	G2943	Bacillota_A	Clostridia	Lachnospirales	Lachnospiraceae	Eisenbergiella	Eisenbergiella intestinigallinarum	#N/A	0	1	0	0	1	2	1	0	0
MAGs_co_2262	G5139	Bacillota_A	Clostridia	Lachnospirales	Lachnospiraceae	Eisenbergiella	Eisenbergiella intestinigallinarum	#N/A	0	1	0	0	1	2	0	0	0
MAGs_co_9452	G5754	Bacillota_A	Clostridia	Lachnospirales	Lachnospiraceae	Eisenbergiella	Eisenbergiella intestinigallinarum	#N/A	0	1	0	0	1	2	1	0	0
d7L.bin.34	G6757	Bacillota_A	Clostridia	Lachnospirales	Lachnospiraceae	Eisenbergiella	Eisenbergiella intestinigallinarum	#N/A	0	2	0	0	1	2	0	0	0
MAGs_co_6011	G0946	Bacillota_A	Clostridia	Lachnospirales	Lachnospiraceae	Eisenbergiella	Eisenbergiella intestinipullorum	#N/A	0	1	0	0	1	2	0	0	0
MAGs_co_2344	G9190	Bacillota_A	Clostridia	Lachnospirales	Lachnospiraceae	HGM12545	HGM12545 sp900761925	#N/A	0	1	0	0	0	2	0	0	0
MAGs_co_12190	G1646	Bacillota_A	Clostridia	Lachnospirales	Lachnospiraceae	HGM12545	HGM12545 sp900761925	#N/A	0	1	0	0	0	2	0	0	0
MAGs_co_592	G5769	Bacillota_A	Clostridia	Lachnospirales	Lachnospiraceae	HGM12545	HGM12545 sp900761925	#N/A	0	1	0	0	0	2	0	0	0
MAGs_co_5767	G1885	Bacillota_A	Clostridia	Lachnospirales	Lachnospiraceae	HGM12545	HGM12545 sp900761925	#N/A	0	1	0	0	0	2	0	0	0
MAGs_co_2591	G1443	Bacillota_A	Clostridia	Lachnospirales	Lachnospiraceae	HGM12545	HGM12545 sp900761925	#N/A	0	1	0	0	0	3	0	0	0
MAGs_co_5501	G2922	Bacillota_A	Clostridia	Lachnospirales	Lachnospiraceae	HGM12545	HGM12545 sp900761925	#N/A	0	1	0	0	0	2	0	0	0
MAGs_co_5902	G3288	Bacillota_A	Clostridia	Lachnospirales	Lachnospiraceae	HGM12545	HGM12545 sp900761925	#N/A	0	1	0	0	0	2	0	0	0
YE7.bin.69	G5932	Bacillota_A	Clostridia	Lachnospirales	Lachnospiraceae	HGM12545	HGM12545 sp900761925	#N/A	0	1	0	0	0	2	0	0	0
YE8.bin.88	G5337	Bacillota_A	Clostridia	Lachnospirales	Lachnospiraceae	HGM12545	HGM12545 sp900761925	#N/A	0	1	0	0	0	2	0	0	0
HPI4.bin.80	G3505	Bacillota_A	Clostridia	Lachnospirales	Lachnospiraceae	HGM12545	HGM12545 sp900761925	#N/A	0	1	0	0	0	2	0	0	0
HL8.bin.19	G6156	Bacillota_A	Clostridia	Lachnospirales	Lachnospiraceae	HGM12545	HGM12545 sp900761925	#N/A	0	1	0	0	0	2	0	0	0
MAGs_co_5947	G7064	Bacillota_A	Clostridia	Lachnospirales	Lachnospiraceae	HGM12545	HGM12545 sp900761925	#N/A	0	1	0	0	0	2	0	0	0
HPIII1.bin.11	G7527	Bacillota_A	Clostridia	Lachnospirales	Lachnospiraceae	HGM12545	HGM12545 sp900761925	#N/A	0	1	0	0	0	2	0	0	0
MAGs_co_6380	G9503	Bacillota_A	Clostridia	Lachnospirales	Lachnospiraceae	HGM12545	HGM12545 sp900761925	#N/A	0	1	0	0	0	2	0	0	0
MAGs_co_8359	G7900	Bacillota_A	Clostridia	Lachnospirales	Lachnospiraceae	HGM12545	HGM12545 sp900761925	#N/A	0	1	0	0	0	2	0	0	0
MAGs_co_11272	G3371	Bacillota_A	Clostridia	Lachnospirales	Lachnospiraceae	HGM12545	HGM12545 sp900761925	#N/A	0	1	0	0	0	2	0	0	0
MAGs_co_6195	G1738	Bacillota_A	Clostridia	Lachnospirales	Lachnospiraceae	HGM12545	HGM12545 sp900761925	#N/A	0	1	0	0	0	2	0	0	0
YE6.bin.121	G5452	Bacillota_A	Clostridia	Lachnospirales	Lachnospiraceae	HGM12545	HGM12545 sp900761925	#N/A	0	1	0	0	0	2	0	0	0
MAGs_co_6437	G0075	Bacillota_A	Clostridia	Lachnospirales	Lachnospiraceae	HGM12545	HGM12545 sp900761925	#N/A	0	1	0	0	0	2	0	0	0
MAGs_co_7109	G0150	Bacillota_A	Clostridia	Lachnospirales	Lachnospiraceae	HGM12545	Unidentified	#N/A	0	1	0	0	0	2	0	0	0
d7J.bin.8	G4744	Bacillota_A	Clostridia	Lachnospirales	Lachnospiraceae	HGM12545	HGM12545 sp900761925	#N/A	0	1	0	0	0	2	0	0	0
MAGs_co_6104	G6378	Bacillota_A	Clostridia	Lachnospirales	Lachnospiraceae	HGM12545	HGM12545 sp900761925	#N/A	0	1	0	0	0	2	0	0	0
MAGs_co_5295	G3814	Bacillota_A	Clostridia	Lachnospirales	Lachnospiraceae	HGM12545	HGM12545 sp900761925	#N/A	0	1	0	0	0	2	0	0	0
MAGs_co_6018	G1956	Bacillota_A	Clostridia	Lachnospirales	Lachnospiraceae	HGM12545	HGM12545 sp900761925	#N/A	0	1	0	0	0	2	0	0	0
MAGs_co_7143	G5687	Bacillota_A	Clostridia	Lachnospirales	Lachnospiraceae	HGM12545	HGM12545 sp900761925	#N/A	0	1	0	0	0	2	0	0	0
MAGs_co_1012	G0869	Bacillota_A	Clostridia	Lachnospirales	Lachnospiraceae	HGM12545	HGM12545 sp900761925	#N/A	0	1	0	0	0	2	0	0	0
MAGs_co_4094	G9001	Bacillota_A	Clostridia	Lachnospirales	Lachnospiraceae	HGM12545	HGM12545 sp900761925	#N/A	0	1	0	0	0	2	0	0	0
d1G.bin.17	G0687	Bacillota_A	Clostridia	Lachnospirales	Lachnospiraceae	Pararoseburia	Pararoseburia lenta	#N/A	0	0	0	0	0	2	0	0	0
YP2.bin.67	G4290	Bacillota_A	Clostridia	Lachnospirales	Lachnospiraceae	Choladousia	Choladousia sp944382085	#N/A	0	0	0	0	0	2	0	0	0
MAGs_co_11713	G9438	Bacillota_A	Clostridia	Lachnospirales	Lachnospiraceae	Choladousia	Choladousia intestinavium	#N/A	0	0	0	0	0	1	0	0	0
MAGs_co_5956	G7239	Bacillota_A	Clostridia	Lachnospirales	Lachnospiraceae	Choladousia	Choladousia intestinavium	#N/A	0	0	0	0	0	2	0	0	0
d7J.bin.54	G6338	Bacillota_A	Clostridia	Lachnospirales	Lachnospiraceae	Choladousia	Choladousia intestinavium	#N/A	0	0	0	0	0	2	0	0	0
MAGs_co_8731	G9427	Bacillota_A	Clostridia	Lachnospirales	Lachnospiraceae	Choladousia	Choladousia intestinavium	#N/A	0	0	0	0	0	2	0	0	0
MAGs_co_7063	G0650	Bacillota_A	Clostridia	Lachnospirales	Lachnospiraceae	Choladousia	Choladousia intestinigallinarum	#N/A	0	0	0	0	0	2	0	0	0
MAGs_co_4418	G3517	Bacillota_A	Clostridia	Lachnospirales	Lachnospiraceae	Choladousia	Choladousia intestinigallinarum	#N/A	0	0	0	0	0	2	0	0	0
MAGs_co_8093	G8065	Bacillota_A	Clostridia	Lachnospirales	Lachnospiraceae	Choladousia	Choladousia intestinigallinarum	#N/A	0	0	0	0	0	1	0	0	0
MAGs_co_3870	G3565	Bacillota_A	Clostridia	Lachnospirales	Lachnospiraceae	Choladousia	Choladousia intestinigallinarum	#N/A	0	0	0	0	0	2	0	0	0
MAGs_co_5482	G6820	Bacillota_A	Clostridia	Lachnospirales	Lachnospiraceae	Anaerobutyricum	Anaerobutyricum avicola	#N/A	0	1	0	0	0	2	0	0	0
MAGs_co_1993	G3316	Bacillota_A	Clostridia	Lachnospirales	Lachnospiraceae	Anaerobutyricum	Anaerobutyricum avicola	#N/A	0	0	0	0	0	2	0	0	0
MAGs_co_7229	G9194	Bacillota_A	Clostridia	Lachnospirales	Lachnospiraceae	Anaerobutyricum	Anaerobutyricum avicola	#N/A	0	1	0	0	0	2	0	0	0
MAGs_co_3025	G0752	Bacillota_A	Clostridia	Lachnospirales	Lachnospiraceae	Anaerobutyricum	Anaerobutyricum faecale	#N/A	0	1	0	0	0	2	0	0	0
MAGs_co_6403	G5363	Bacillota_A	Clostridia	Lachnospirales	Lachnospiraceae	Anaerobutyricum	Anaerobutyricum faecale	#N/A	0	1	0	0	0	2	0	0	0
MAGs_co_186	G7217	Bacillota_A	Clostridia	Lachnospirales	Lachnospiraceae	Anaerobutyricum	Anaerobutyricum faecale	#N/A	0	1	0	0	0	2	0	0	0
MAGs_co_7725	G1457	Bacillota_A	Clostridia	Lachnospirales	Lachnospiraceae	Anaerobutyricum	Anaerobutyricum faecale	#N/A	0	1	0	0	0	2	0	0	0
MAGs_co_210	G8949	Bacillota_A	Clostridia	Lachnospirales	Lachnospiraceae	Anaerobutyricum	Anaerobutyricum stercoris	#N/A	0	2	0	0	0	2	0	0	0
MAGs_co_9164	G5761	Bacillota_A	Clostridia	Lachnospirales	Lachnospiraceae	Anaerobutyricum	Anaerobutyricum stercoris	#N/A	0	1	0	0	0	2	0	0	0
d42E.bin.35	G5686	Bacillota_A	Clostridia	Lachnospirales	Lachnospiraceae	Anaerobutyricum	Anaerobutyricum stercoris	#N/A	0	1	0	0	0	2	0	0	0
MAGs_co_2412	G9200	Bacillota_A	Clostridia	Lachnospirales	Lachnospiraceae	Anaerobutyricum	Anaerobutyricum stercoris	#N/A	0	1	0	0	1	2	0	0	0
MAGs_co_10212	G8129	Bacillota_A	Clostridia	Lachnospirales	Lachnospiraceae	Anaerobutyricum	Anaerobutyricum stercoris	#N/A	0	1	0	0	0	1	0	0	0
MAGs_co_357	G4296	Bacillota_A	Clostridia	Lachnospirales	Lachnospiraceae	Anaerobutyricum	Anaerobutyricum stercoris	#N/A	0	1	0	0	0	1	0	0	0
MAGs_co_803	G5673	Bacillota_A	Clostridia	Lachnospirales	Lachnospiraceae	Anaerobutyricum	Anaerobutyricum stercoris	#N/A	0	1	0	0	0	2	0	0	0
MAGs_co_10508	G8407	Bacillota_A	Clostridia	Lachnospirales	Lachnospiraceae	Anaerobutyricum	Anaerobutyricum stercoris	#N/A	0	1	0	0	0	3	0	0	0
d35J.bin.71	G7414	Bacillota_A	Clostridia	Lachnospirales	Lachnospiraceae	Anaerobutyricum	Anaerobutyricum stercoripullorum	#N/A	0	1	0	0	0	2	0	0	0
MAGs_co_5215	G8256	Bacillota_A	Clostridia	Lachnospirales	Lachnospiraceae	Limivivens	Limivivens merdigallinarum	#N/A	0	1	0	0	1	2	0	0	0
d7J.bin.18	G8759	Bacillota_A	Clostridia	Lachnospirales	Lachnospiraceae	Limivivens	Limivivens merdigallinarum	#N/A	0	1	0	0	1	2	0	0	0
MAGs_co_12088	G5780	Bacillota_A	Clostridia	Lachnospirales	Lachnospiraceae	Limivivens	Limivivens merdigallinarum	#N/A	0	1	0	0	1	2	0	0	0
MAGs_co_11359	G9393	Bacillota_A	Clostridia	Lachnospirales	Lachnospiraceae	Hungatella_B	Hungatella_B pullicola	#N/A	0	1	0	0	0	2	0	0	0
MAGs_co_9826	G7939	Bacillota_A	Clostridia	Lachnospirales	Lachnospiraceae	Ruminococcus_G	Ruminococcus_G avistercoris	#N/A	0	1	0	0	0	2	0	0	0
MAGs_co_8266	G5863	Bacillota_A	Clostridia	Lachnospirales	Lachnospiraceae	Ruminococcus_G	Ruminococcus_G avistercoris	#N/A	0	1	0	0	0	2	0	0	0
MAGs_co_7145	G7061	Bacillota_A	Clostridia	Lachnospirales	Lachnospiraceae	Ruminococcus_G	Ruminococcus_G avistercoris	#N/A	0	1	0	0	0	2	0	0	0
d21L.bin.7	G7567	Bacillota_A	Clostridia	Lachnospirales	Lachnospiraceae	Ruminococcus_G	Ruminococcus_G avistercoris	#N/A	0	1	0	0	0	1	0	0	0
MAGs_co_11931	G1771	Bacillota_A	Clostridia	Lachnospirales	Lachnospiraceae	Fimimorpha	Fimimorpha excrementavium	#N/A	0	0	0	0	2	2	0	0	0
HPI2.bin.117	G9464	Bacillota_A	Clostridia	Lachnospirales	Lachnospiraceae	Eisenbergiella	Eisenbergiella sp944381635	#N/A	0	0	0	0	1	2	0	0	0
MAGs_co_10712	G0563	Bacillota_A	Clostridia	Lachnospirales	Lachnospiraceae	Blautia	Blautia merdavium	#N/A	0	0	0	0	0	2	0	0	0
MAGs_co_1982	G1356	Bacillota_A	Clostridia	Lachnospirales	Lachnospiraceae	Blautia	Blautia merdavium	#N/A	0	0	0	0	0	2	0	0	0
META18IMWYN18_JS-CZ-F2_bin.39.strict	G0582	Bacillota_A	Clostridia	Lachnospirales	Lachnospiraceae	Blautia	Blautia merdavium	#N/A	0	0	0	0	0	2	0	0	0
MAGs_co_2734	G8378	Bacillota_A	Clostridia	Lachnospirales	Lachnospiraceae	Blautia	Blautia merdavium	#N/A	0	0	0	0	0	2	0	0	0
MAGs_co_9479	G4528	Bacillota_A	Clostridia	Lachnospirales	Lachnospiraceae	Blautia	Blautia merdavium	#N/A	0	0	0	0	0	2	0	0	0
MAGs_co_9392	G0147	Bacillota_A	Clostridia	Lachnospirales	Lachnospiraceae	Blautia	Blautia merdavium	#N/A	0	0	0	0	0	2	0	0	0
MAGs_co_6218	G5057	Bacillota_A	Clostridia	Lachnospirales	Lachnospiraceae	Blautia	Blautia merdavium	#N/A	0	0	0	0	0	2	0	0	0
MAGs_co_11462	G6000	Bacillota_A	Clostridia	Lachnospirales	Lachnospiraceae	Blautia	Blautia merdavium	#N/A	0	0	0	0	0	2	0	0	0
MAGs_co_1756	G3592	Bacillota_A	Clostridia	Lachnospirales	Lachnospiraceae	Blautia	Blautia merdavium	#N/A	0	0	0	0	0	2	0	0	0
MAGs_co_10928	G9495	Bacillota_A	Clostridia	Lachnospirales	Lachnospiraceae	Blautia	Blautia sp944380235	#N/A	0	0	0	0	0	2	0	0	0
MAGs_co_2503	G3120	Bacillota_A	Clostridia	Lachnospirales	Lachnospiraceae	Blautia	Blautia stercoripullorum	#N/A	0	1	0	0	0	2	0	0	0
MAGs_co_10291	G2529	Bacillota_A	Clostridia	Lachnospirales	Lachnospiraceae	Blautia	Blautia stercoripullorum	#N/A	0	2	0	0	0	2	0	0	0
MAGs_co_11771	G0086	Bacillota_A	Clostridia	Lachnospirales	Lachnospiraceae	Blautia	Blautia ornithocaccae	#N/A	0	1	0	0	0	2	0	0	0
MAGs_co_1421	G5534	Bacillota_A	Clostridia	Lachnospirales	Lachnospiraceae	Blautia	Blautia ornithocaccae	#N/A	0	1	0	0	0	2	0	0	0
MAGs_co_2213	G8301	Bacillota_A	Clostridia	Lachnospirales	Lachnospiraceae	Blautia	Blautia ornithocaccae	#N/A	0	1	0	0	0	2	0	0	0
MAGs_co_2290	G3757	Bacillota_A	Clostridia	Lachnospirales	Lachnospiraceae	Blautia	Blautia ornithocaccae	#N/A	0	1	0	0	0	2	0	0	0
d7J.bin.57	G9391	Bacillota_A	Clostridia	Lachnospirales	Lachnospiraceae	Blautia	Blautia ornithocaccae	#N/A	0	1	0	0	0	2	0	0	0
META18IMWYN18_JS-CZ-F2_bin.7.orig	G9921	Bacillota_A	Clostridia	Lachnospirales	Lachnospiraceae	Blautia	Blautia ornithocaccae	#N/A	0	1	0	0	0	2	0	0	0
META18IMWYN18_GD-HS-F3_bin.18.strict	G9114	Bacillota_A	Clostridia	Lachnospirales	Lachnospiraceae	Blautia	Blautia ornithocaccae	#N/A	0	1	0	0	0	1	0	0	0
MAGs_co_4008	G6059	Bacillota_A	Clostridia	Lachnospirales	Lachnospiraceae	Blautia	Blautia ornithocaccae	#N/A	0	1	0	0	0	1	0	0	0
d3I.bin.20	G4536	Bacillota_A	Clostridia	Lachnospirales	Lachnospiraceae	Blautia	Blautia ornithocaccae	#N/A	0	1	0	0	0	2	0	0	0
MAGs_co_2958	G1041	Bacillota_A	Clostridia	Lachnospirales	Lachnospiraceae	Blautia	Blautia ornithocaccae	#N/A	0	1	0	0	0	1	0	0	0
MAGs_co_9085	G5250	Bacillota_A	Clostridia	Lachnospirales	Lachnospiraceae	Blautia	Blautia ornithocaccae	#N/A	0	1	0	0	0	2	0	0	0
MAGs_co_1042	G9041	Bacillota_A	Clostridia	Lachnospirales	Lachnospiraceae	Blautia	Blautia ornithocaccae	#N/A	0	1	0	0	0	2	0	0	0
d35E.bin.20	G1418	Bacillota_A	Clostridia	Lachnospirales	Lachnospiraceae	Blautia	Blautia ornithocaccae	#N/A	0	1	0	0	0	2	0	0	0
MAGs_co_11708	G7378	Bacillota_A	Clostridia	Lachnospirales	Lachnospiraceae	Blautia	Blautia ornithocaccae	#N/A	0	0	0	0	0	2	0	0	0
MAGs_co_7551	G1318	Bacillota_A	Clostridia	Lachnospirales	Lachnospiraceae	Blautia	Blautia merdigallinarum	#N/A	0	1	0	0	0	2	0	0	0
MAGs_co_5184	G0712	Bacillota_A	Clostridia	Lachnospirales	Lachnospiraceae	Blautia	Blautia ornithocaccae	#N/A	0	1	0	0	0	2	0	0	0
MAGs_co_7340	G6885	Bacillota_A	Clostridia	Lachnospirales	Lachnospiraceae	Blautia	Blautia ornithocaccae	#N/A	0	1	0	0	0	2	0	0	0
MAGs_co_6178	G3256	Bacillota_A	Clostridia	Lachnospirales	Lachnospiraceae	Blautia	Blautia ornithocaccae	#N/A	0	1	0	0	0	2	0	0	0
MAGs_co_1057	G7129	Bacillota_A	Clostridia	Lachnospirales	Lachnospiraceae	Blautia	Blautia ornithocaccae	#N/A	0	1	0	0	0	2	0	0	0
MAGs_co_7447	G0951	Bacillota_A	Clostridia	Lachnospirales	Lachnospiraceae	Blautia	Blautia ornithocaccae	#N/A	0	1	0	0	0	2	0	0	0
MAGs_co_2315	G9297	Bacillota_A	Clostridia	Lachnospirales	Lachnospiraceae	Blautia	Blautia ornithocaccae	#N/A	0	1	0	0	0	2	0	0	0
MAGs_co_5576	G6982	Bacillota_A	Clostridia	Lachnospirales	Lachnospiraceae	Blautia	Blautia ornithocaccae	#N/A	0	1	0	0	0	2	0	0	0
MAGs_co_7231	G2365	Bacillota_A	Clostridia	Lachnospirales	Lachnospiraceae	Blautia	Blautia pullistercoris	#N/A	0	1	0	0	0	2	0	0	0
MAGs_co_9556	G0145	Bacillota_A	Clostridia	Lachnospirales	Lachnospiraceae	Blautia	Blautia merdipullorum	#N/A	0	2	0	0	0	2	0	0	0
GX-RX-F1_bin.8.orig	G6799	Bacillota_A	Clostridia	Lachnospirales	Lachnospiraceae	Blautia	Blautia merdipullorum	#N/A	0	1	0	0	0	2	0	0	0
MAGs_co_10594	G7259	Bacillota_A	Clostridia	Lachnospirales	Lachnospiraceae	Blautia	Blautia merdipullorum	#N/A	0	1	0	0	0	2	0	0	0
MAGs_co_7355	G9862	Bacillota_A	Clostridia	Lachnospirales	Lachnospiraceae	Blautia	Blautia merdipullorum	#N/A	0	0	0	0	0	2	0	0	0
MAGs_co_5500	G2921	Bacillota_A	Clostridia	Lachnospirales	Lachnospiraceae	Blautia	Blautia merdipullorum	#N/A	0	0	0	0	0	2	0	0	0
META18IMWYN18_JS-SZ-L1_bin.1.strict	G4797	Bacillota_A	Clostridia	Lachnospirales	Lachnospiraceae	Blautia	Blautia merdipullorum	#N/A	0	1	0	0	0	2	0	0	0
MAGs_co_11555	G6283	Bacillota_A	Clostridia	Lachnospirales	Lachnospiraceae	Blautia	Blautia merdipullorum	#N/A	0	2	0	0	0	1	0	0	0
MAGs_co_5737	G1265	Bacillota_A	Clostridia	Lachnospirales	Lachnospiraceae	Blautia	Blautia merdipullorum	#N/A	0	1	0	0	0	2	0	0	0
MAGs_co_3452	G5511	Bacillota_A	Clostridia	Lachnospirales	Lachnospiraceae	Blautia	Blautia merdipullorum	#N/A	0	1	0	0	0	2	0	0	0
MAGs_co_8209	G4859	Bacillota_A	Clostridia	Lachnospirales	Lachnospiraceae	Blautia	Blautia merdipullorum	#N/A	0	1	0	0	0	2	0	0	0
MAGs_co_12158	G6622	Bacillota_A	Clostridia	Lachnospirales	Lachnospiraceae	Blautia	Blautia pullistercoris	#N/A	0	1	0	0	0	2	0	0	0
MAGs_co_8917	G7834	Bacillota_A	Clostridia	Lachnospirales	Lachnospiraceae	Blautia	Blautia merdipullorum	#N/A	0	0	0	0	0	2	0	0	0
META18IMWYN18_JS-NJ-L2_bin.75.orig	G4991	Bacillota_A	Clostridia	Lachnospirales	Lachnospiraceae	Blautia	Blautia merdipullorum	#N/A	0	2	0	0	0	2	0	0	0
MAGs_co_8079	G7849	Bacillota_A	Clostridia	Lachnospirales	Lachnospiraceae	Blautia	Blautia merdipullorum	#N/A	0	2	0	0	0	2	0	0	0
MAGs_co_1194	G3247	Bacillota_A	Clostridia	Lachnospirales	Lachnospiraceae	Blautia	Blautia merdipullorum	#N/A	0	2	0	0	0	2	0	0	0
META19IMWYN04_GD-DG-L8_bin.24.orig	G1296	Bacillota_A	Clostridia	Lachnospirales	Lachnospiraceae	Blautia	Blautia merdipullorum	#N/A	0	0	0	0	0	3	0	0	0
META18IMWYN18_HeN-KF-L2_bin.29.strict	G2894	Bacillota_A	Clostridia	Lachnospirales	Lachnospiraceae	Blautia	Blautia merdipullorum	#N/A	0	2	0	0	1	3	0	0	0
MAGs_co_6791	G3954	Bacillota_A	Clostridia	Lachnospirales	Lachnospiraceae	Blautia	Blautia merdipullorum	#N/A	0	1	0	0	0	3	0	0	0
MAGs_co_11952	G7534	Bacillota_A	Clostridia	Lachnospirales	Lachnospiraceae	Blautia	Blautia merdipullorum	#N/A	0	1	0	0	0	3	0	0	0
MAGs_co_4161	G3050	Bacillota_A	Clostridia	Lachnospirales	Lachnospiraceae	Blautia	Blautia merdipullorum	#N/A	0	1	0	0	0	2	0	0	0
MAGs_co_8998	G7905	Bacillota_A	Clostridia	Lachnospirales	Lachnospiraceae	Blautia	Blautia merdipullorum	#N/A	0	1	0	0	0	2	0	0	0
MAGs_co_11907	G0222	Bacillota_A	Clostridia	Lachnospirales	Lachnospiraceae	Blautia	Blautia pullistercoris	#N/A	0	1	0	0	0	2	0	0	0
MAGs_co_3751	G4404	Bacillota_A	Clostridia	Lachnospirales	Lachnospiraceae	Blautia	Blautia merdipullorum	#N/A	0	1	0	0	0	2	0	0	0
META18IMWYN18_GD-HL-F3_bin.55.strict	G2864	Bacillota_A	Clostridia	Lachnospirales	Lachnospiraceae	Blautia	Blautia merdipullorum	#N/A	0	1	0	0	0	2	0	0	0
MAGs_co_5209	G7321	Bacillota_A	Clostridia	Lachnospirales	Lachnospiraceae	Blautia	Blautia merdipullorum	#N/A	0	1	0	0	0	2	0	0	0
MAGs_co_2979	G4225	Bacillota_A	Clostridia	Lachnospirales	Lachnospiraceae	Blautia	Blautia merdipullorum	#N/A	0	1	0	0	0	2	0	0	0
GX-XN-F3_bin.67.strict	G4796	Bacillota_A	Clostridia	Lachnospirales	Lachnospiraceae	Blautia	Blautia merdipullorum	#N/A	0	1	0	0	0	2	0	0	0
MAGs_co_10759	G8383	Bacillota_A	Clostridia	Lachnospirales	Lachnospiraceae	Blautia	Blautia merdipullorum	#N/A	0	2	0	0	0	1	0	0	0
META18IMWYN18_HuN-LY-F1_bin.58.strict	G3242	Bacillota_A	Clostridia	Lachnospirales	Lachnospiraceae	Blautia	Blautia merdipullorum	#N/A	0	1	0	0	0	2	0	0	0
MAGs_co_11048	G3761	Bacillota_A	Clostridia	Lachnospirales	Lachnospiraceae	Blautia	Blautia merdipullorum	#N/A	0	1	0	0	0	2	0	0	0
MAGs_co_9862	G9100	Bacillota_A	Clostridia	Lachnospirales	Lachnospiraceae	Blautia	Blautia merdipullorum	#N/A	0	1	0	0	0	2	0	0	0
GX-RX-L3_bin.12.strict	G5822	Bacillota_A	Clostridia	Lachnospirales	Lachnospiraceae	Blautia	Blautia merdipullorum	#N/A	0	2	0	0	0	2	0	0	0
MAGs_co_6379	G1782	Bacillota_A	Clostridia	Lachnospirales	Lachnospiraceae	Blautia	Blautia pullistercoris	#N/A	0	1	0	0	0	2	0	0	0
MAGs_co_5747	G6477	Bacillota_A	Clostridia	Lachnospirales	Lachnospiraceae	Blautia	Blautia merdipullorum	#N/A	0	0	0	0	0	2	0	0	0
MAGs_co_6564	G6146	Bacillota_A	Clostridia	Lachnospirales	Lachnospiraceae	Blautia	Blautia merdipullorum	#N/A	0	1	0	0	0	2	0	0	0
META18IMWYN18_GD-GM-L3_bin.23.strict	G8372	Bacillota_A	Clostridia	Lachnospirales	Lachnospiraceae	Blautia	Blautia merdipullorum	#N/A	0	1	0	0	0	1	0	0	0
MAGs_co_10800	G7996	Bacillota_A	Clostridia	Lachnospirales	Lachnospiraceae	Blautia	Blautia merdipullorum	#N/A	0	1	0	0	0	2	0	0	0
META18IMWYN18_ZJ-TX-F1_bin.16.strict	G8273	Bacillota_A	Clostridia	Lachnospirales	Lachnospiraceae	Blautia	Blautia merdipullorum	#N/A	0	1	0	0	0	2	0	0	0
META18IMWYN18_HuN-HT-F1_bin.106.strict	G2126	Bacillota_A	Clostridia	Lachnospirales	Lachnospiraceae	Blautia	Blautia merdipullorum	#N/A	0	1	0	0	0	2	0	0	0
META18IMWYN18_ZJ-HY-F3_bin.47.strict	G2865	Bacillota_A	Clostridia	Lachnospirales	Lachnospiraceae	Blautia	Blautia merdipullorum	#N/A	0	1	0	0	0	2	0	0	0
MAGs_co_3852	G2430	Bacillota_A	Clostridia	Lachnospirales	Lachnospiraceae	Blautia	Blautia merdipullorum	#N/A	0	1	0	0	0	1	0	0	0
HPI4.bin.182	G6386	Bacillota_A	Clostridia	Lachnospirales	Lachnospiraceae	Blautia	Blautia merdipullorum	#N/A	0	1	0	0	0	1	0	0	0
MAGs_co_9082	G1057	Bacillota_A	Clostridia	Lachnospirales	Lachnospiraceae	Blautia	Blautia merdipullorum	#N/A	0	1	0	0	0	2	0	0	0
MAGs_co_12146	G3023	Bacillota_A	Clostridia	Lachnospirales	Lachnospiraceae	Blautia	Blautia pullistercoris	#N/A	0	1	0	0	0	2	0	0	0
MAGs_co_6559	G5724	Bacillota_A	Clostridia	Lachnospirales	Lachnospiraceae	Blautia	Blautia merdipullorum	#N/A	0	1	0	0	0	2	0	0	0
META19IMWYN04_GD-DG-L9_bin.74.orig	G6788	Bacillota_A	Clostridia	Lachnospirales	Lachnospiraceae	Blautia	Blautia merdipullorum	#N/A	0	0	0	0	1	2	0	0	0
MAGs_co_5316	G0543	Bacillota_A	Clostridia	Lachnospirales	Lachnospiraceae	Blautia	Blautia merdipullorum	#N/A	0	1	0	0	0	2	0	0	0
META18IMWYN18_HuN-LY-F2_bin.13.strict	G4423	Bacillota_A	Clostridia	Lachnospirales	Lachnospiraceae	Blautia	Blautia merdipullorum	#N/A	0	1	0	0	0	2	0	0	0
MAGs_co_5116	G6164	Bacillota_A	Clostridia	Lachnospirales	Lachnospiraceae	Blautia	Blautia merdipullorum	#N/A	0	1	0	0	0	3	0	0	0
d21O.bin.31	G3775	Bacillota_A	Clostridia	Lachnospirales	Lachnospiraceae	Blautia	Blautia merdipullorum	#N/A	0	1	0	0	0	2	0	0	0
MAGs_co_1875	G7891	Bacillota_A	Clostridia	Lachnospirales	Lachnospiraceae	Blautia	Blautia merdipullorum	#N/A	0	1	0	0	0	1	0	0	0
AH-LA-F3_bin.7.orig	G7257	Bacillota_A	Clostridia	Lachnospirales	Lachnospiraceae	Blautia	Blautia merdipullorum	#N/A	0	1	0	0	0	1	0	0	0
META18IMWYN18_ZJ-HN-F2_bin.18.permissive	G0026	Bacillota_A	Clostridia	Lachnospirales	Lachnospiraceae	Blautia	Blautia merdipullorum	#N/A	0	1	0	0	0	2	0	0	0
MAGs_co_1326	G5446	Bacillota_A	Clostridia	Lachnospirales	Lachnospiraceae	Blautia	Blautia pullistercoris	#N/A	0	1	0	0	0	2	0	0	0
MAGs_co_4758	G3434	Bacillota_A	Clostridia	Lachnospirales	Lachnospiraceae	Blautia	Blautia pullistercoris	#N/A	0	1	0	0	0	1	0	0	0
MAGs_co_12110	G7302	Bacillota_A	Clostridia	Lachnospirales	Lachnospiraceae	Blautia	Blautia merdipullorum	#N/A	0	1	0	0	0	2	0	0	0
META19IMWYN04_GD-DG-L6_bin.24.orig	G9348	Bacillota_A	Clostridia	Lachnospirales	Lachnospiraceae	Blautia	Blautia merdipullorum	#N/A	0	1	0	0	0	2	0	0	0
MAGs_co_6159	G1349	Bacillota_A	Clostridia	Lachnospirales	Lachnospiraceae	Blautia	Blautia sp944384185	#N/A	0	1	0	0	0	2	0	0	0
MAGs_co_5703	G7627	Bacillota_A	Clostridia	Lachnospirales	Lachnospiraceae	Blautia	Blautia pullicola	#N/A	0	0	0	0	0	2	0	0	0
MAGs_co_8716	G5601	Bacillota_A	Clostridia	Lachnospirales	Lachnospiraceae	Blautia	Blautia pullicola	#N/A	0	0	0	0	0	2	0	0	0
MAGs_co_4922	G7564	Bacillota_A	Clostridia	Lachnospirales	Lachnospiraceae	Blautia	Blautia stercoravium	#N/A	0	1	0	0	0	2	0	0	0
MAGs_co_6041	G3904	Bacillota_A	Clostridia	Lachnospirales	Lachnospiraceae	Blautia	Unidentified	#N/A	0	0	0	0	0	2	0	0	0
MAGs_co_7857	G4695	Bacillota_A	Clostridia	Lachnospirales	Lachnospiraceae	Blautia_A	Blautia_A avistercoris	#N/A	0	0	0	0	0	1	0	0	0
d42I.bin.38	G1438	Bacillota_A	Clostridia	Lachnospirales	Lachnospiraceae	Blautia_A	Blautia_A avistercoris	#N/A	0	0	0	0	0	2	0	0	0
d1J.bin.69	G8387	Bacillota_A	Clostridia	Lachnospirales	Lachnospiraceae	Blautia	Blautia hansenii	#N/A	0	0	0	0	0	2	0	0	0
MAGs_co_7884	G0890	Bacillota_A	Clostridia	Lachnospirales	Lachnospiraceae	Blautia_A	Blautia_A faecavium	#N/A	0	1	0	0	0	2	0	0	0
MAGs_co_6731	G7050	Bacillota_A	Clostridia	Lachnospirales	Lachnospiraceae	Blautia_A	Blautia_A faecavium	#N/A	0	2	0	0	0	2	0	0	0
MAGs_co_9004	G2841	Bacillota_A	Clostridia	Lachnospirales	Lachnospiraceae	Blautia_A	Blautia_A faecavium	#N/A	0	2	0	0	0	3	0	0	0
MAGs_co_4962	G3540	Bacillota_A	Clostridia	Lachnospirales	Lachnospiraceae	Blautia_A	Blautia_A excrementigallinarum	#N/A	0	0	0	0	0	2	0	0	0
MAGs_co_10207	G4966	Bacillota_A	Clostridia	Lachnospirales	Lachnospiraceae	Blautia_A	Blautia_A excrementigallinarum	#N/A	0	0	0	0	0	2	0	0	0
d35L.bin.33	G7108	Bacillota_A	Clostridia	Lachnospirales	Lachnospiraceae	Blautia_A	Blautia_A excrementigallinarum	#N/A	0	0	0	0	0	2	0	0	0
MAGs_co_3273	G2400	Bacillota_A	Clostridia	Lachnospirales	Lachnospiraceae	Blautia_A	Blautia_A excrementigallinarum	#N/A	0	0	0	0	0	2	0	0	0
MAGs_co_7881	G3638	Bacillota_A	Clostridia	Lachnospirales	Lachnospiraceae	Blautia_A	Blautia_A excrementigallinarum	#N/A	0	0	0	0	0	2	0	0	0
MAGs_co_1149	G6962	Bacillota_A	Clostridia	Lachnospirales	Lachnospiraceae	Blautia_A	Blautia_A excrementigallinarum	#N/A	0	0	0	0	0	2	0	0	0
d35H.bin.58	G3807	Bacillota_A	Clostridia	Lachnospirales	Lachnospiraceae	Blautia_A	Blautia_A excrementigallinarum	#N/A	0	0	0	0	0	2	0	0	0
MAGs_co_11760	G6863	Bacillota_A	Clostridia	Lachnospirales	Lachnospiraceae	Blautia_A	Blautia_A excrementigallinarum	#N/A	0	0	0	0	0	1	0	0	0
MAGs_co_2512	G4543	Bacillota_A	Clostridia	Lachnospirales	Lachnospiraceae	Blautia_A	Blautia_A excrementigallinarum	#N/A	0	0	0	0	0	2	0	0	0
MAGs_co_11325	G4313	Bacillota_A	Clostridia	Lachnospirales	Lachnospiraceae	Blautia_A	Blautia_A excrementigallinarum	#N/A	0	0	0	0	0	2	0	0	0
MAGs_co_7385	G0404	Bacillota_A	Clostridia	Lachnospirales	Lachnospiraceae	Blautia_A	Blautia_A excrementigallinarum	#N/A	0	0	0	0	0	2	0	0	0
MAGs_co_5353	G8847	Bacillota_A	Clostridia	Lachnospirales	Lachnospiraceae	Blautia_A	Blautia_A excrementigallinarum	#N/A	0	0	0	0	0	2	0	0	0
MAGs_co_1387	G7069	Bacillota_A	Clostridia	Lachnospirales	Lachnospiraceae	Blautia_A	Blautia_A excrementigallinarum	#N/A	0	0	0	0	0	1	0	0	0
MAGs_co_767	G2396	Bacillota_A	Clostridia	Lachnospirales	Lachnospiraceae	Blautia_A	Blautia_A excrementigallinarum	#N/A	0	0	0	0	0	2	0	0	0
MAGs_co_7279	G2861	Bacillota_A	Clostridia	Lachnospirales	Lachnospiraceae	Blautia_A	Blautia_A excrementigallinarum	#N/A	0	0	0	0	0	2	0	0	0
MAGs_co_533	G0793	Bacillota_A	Clostridia	Lachnospirales	Lachnospiraceae	Blautia_A	Blautia_A excrementigallinarum	#N/A	0	0	0	0	0	2	0	0	0
d42D.bin.29	G0132	Bacillota_A	Clostridia	Lachnospirales	Lachnospiraceae	Blautia_A	Blautia_A excrementigallinarum	#N/A	0	0	0	0	0	2	0	0	0
d42E.bin.86	G9512	Bacillota_A	Clostridia	Lachnospirales	Lachnospiraceae	Blautia_A	Blautia_A excrementigallinarum	#N/A	0	0	0	0	0	2	0	0	0
MAGs_co_1961	G6152	Bacillota_A	Clostridia	Lachnospirales	Lachnospiraceae	Blautia_A	Blautia_A excrementigallinarum	#N/A	0	0	0	0	0	2	0	0	0
MAGs_co_2743	G2184	Bacillota_A	Clostridia	Lachnospirales	Lachnospiraceae	Blautia_A	Blautia_A excrementigallinarum	#N/A	0	0	0	0	0	2	0	0	0
MAGs_co_8391	G9134	Bacillota_A	Clostridia	Lachnospirales	Lachnospiraceae	Blautia_A	Blautia_A excrementigallinarum	#N/A	0	0	0	0	0	2	0	0	0
MAGs_co_2536	G2497	Bacillota_A	Clostridia	Lachnospirales	Lachnospiraceae	Blautia_A	Blautia_A excrementigallinarum	#N/A	0	0	0	0	0	2	0	0	0
d42I.bin.35	G2117	Bacillota_A	Clostridia	Lachnospirales	Lachnospiraceae	Blautia_A	Blautia_A excrementigallinarum	#N/A	0	0	0	0	0	2	0	0	0
MAGs_co_2048	G5494	Bacillota_A	Clostridia	Lachnospirales	Lachnospiraceae	Blautia_A	Blautia_A sp944380045	#N/A	0	0	0	0	0	2	0	0	0
MAGs_co_10774	G5650	Bacillota_A	Clostridia	Lachnospirales	Lachnospiraceae	Blautia_A	Blautia_A excrementigallinarum	#N/A	0	0	0	0	0	2	0	0	0
MAGs_co_12120	G6657	Bacillota_A	Clostridia	Lachnospirales	Lachnospiraceae	Blautia_A	Blautia_A excrementigallinarum	#N/A	0	0	0	0	0	2	0	0	0
MAGs_co_3047	G4671	Bacillota_A	Clostridia	Lachnospirales	Lachnospiraceae	Blautia_A	Blautia_A excrementigallinarum	#N/A	0	0	0	0	0	3	0	0	0
META18IMWYN18_JS-LY-F3_bin.1.orig	G3863	Bacillota_A	Clostridia	Lachnospirales	Lachnospiraceae	Blautia_A	Blautia_A excrementigallinarum	#N/A	0	0	0	0	0	1	0	0	0
MAGs_co_5147	G6246	Bacillota_A	Clostridia	Lachnospirales	Lachnospiraceae	Blautia_A	Blautia_A excrementigallinarum	#N/A	0	0	0	0	0	2	0	0	0
MAGs_co_245	G8484	Bacillota_A	Clostridia	Lachnospirales	Lachnospiraceae	Blautia_A	Blautia_A excrementigallinarum	#N/A	0	0	0	0	0	2	0	0	0
MAGs_co_10119	G5509	Bacillota_A	Clostridia	Lachnospirales	Lachnospiraceae	Blautia_A	Blautia_A intestinipullorum	#N/A	0	0	0	0	0	1	0	0	0
MAGs_co_6811	G8427	Bacillota_A	Clostridia	Lachnospirales	Lachnospiraceae	Blautia_A	Blautia_A intestinipullorum	#N/A	0	0	0	0	0	2	0	0	0
MAGs_co_3150	G3075	Bacillota_A	Clostridia	Lachnospirales	Lachnospiraceae	Blautia_A	Blautia_A intestinavium	#N/A	0	0	0	0	0	2	0	0	0
MAGs_co_5794	G3736	Bacillota_A	Clostridia	Lachnospirales	Lachnospiraceae	Blautia_A	Blautia_A intestinavium	#N/A	0	0	0	0	0	2	0	0	0
MAGs_co_3712	G6253	Bacillota_A	Clostridia	Lachnospirales	Lachnospiraceae	Blautia_A	Blautia_A faecipullorum	#N/A	0	0	0	0	0	2	0	0	0
d1M.bin.28	G4032	Bacillota_A	Clostridia	Lachnospirales	Lachnospiraceae	Blautia_A	Blautia_A caecimuris	#N/A	0	0	0	0	1	2	0	0	0
MAGs_co_4353	G4668	Bacillota_A	Clostridia	Lachnospirales	Lachnospiraceae	Scatomonas	Scatomonas pullistercoris	#N/A	0	1	0	0	0	2	0	0	0
d35L.bin.89	G2323	Bacillota_A	Clostridia	Lachnospirales	Lachnospiraceae	Scatomonas	Scatomonas merdigallinarum	#N/A	0	1	0	0	0	2	0	0	0
d5G.bin.19	G7662	Bacillota_A	Clostridia	Lachnospirales	Lachnospiraceae	Scatomonas	Scatomonas merdigallinarum	#N/A	0	1	0	0	0	2	0	0	0
META18IMWYN18_JS-CZ-F3_bin.11.orig	G5955	Bacillota_A	Clostridia	Lachnospirales	Lachnospiraceae	Scatomonas	Scatomonas merdigallinarum	#N/A	0	1	0	0	0	2	0	0	0
MAGs_co_9947	G5111	Bacillota_A	Clostridia	Lachnospirales	Lachnospiraceae	Merdiplasma	Merdiplasma excrementigallinarum	#N/A	0	0	0	0	0	2	0	0	0
MAGs_co_11809	G8626	Bacillota_A	Clostridia	Lachnospirales	Lachnospiraceae	Merdiplasma	Merdiplasma excrementigallinarum	#N/A	0	0	0	0	0	2	0	0	0
MAGs_co_7104	G0257	Bacillota_A	Clostridia	Lachnospirales	Lachnospiraceae	Merdiplasma	Merdiplasma excrementigallinarum	#N/A	0	0	0	0	0	2	0	0	0
MAGs_co_5144	G5458	Bacillota_A	Clostridia	Lachnospirales	Lachnospiraceae	Merdiplasma	Merdiplasma excrementigallinarum	#N/A	0	0	0	0	0	2	0	0	0
d42E.bin.70	G1111	Bacillota_A	Clostridia	Lachnospirales	Lachnospiraceae	Merdiplasma	Merdiplasma excrementigallinarum	#N/A	0	0	0	0	0	2	0	0	0
MAGs_co_8000	G3636	Bacillota_A	Clostridia	Lachnospirales	Lachnospiraceae	Merdiplasma	Merdiplasma excrementigallinarum	#N/A	0	0	0	0	0	2	0	0	0
d42I.bin.19	G5631	Bacillota_A	Clostridia	Lachnospirales	Lachnospiraceae	Merdiplasma	Merdiplasma excrementigallinarum	#N/A	0	0	0	0	0	3	0	0	0
MAGs_co_4616	G4692	Bacillota_A	Clostridia	Lachnospirales	Lachnospiraceae	Pullilachnospira	Pullilachnospira stercoravium	#N/A	0	1	0	0	0	2	0	0	0
MAGs_co_2081	G8533	Bacillota_A	Clostridia	Lachnospirales	Lachnospiraceae	Pullilachnospira	Pullilachnospira stercoravium	#N/A	0	1	0	0	0	1	0	0	0
MAGs_co_8419	G8607	Bacillota_A	Clostridia	Lachnospirales	Lachnospiraceae	Pullilachnospira	Pullilachnospira stercoravium	#N/A	0	0	0	0	0	2	0	0	0
MAGs_co_5841	G9871	Bacillota_A	Clostridia	Lachnospirales	Lachnospiraceae	Pullilachnospira	Pullilachnospira stercoravium	#N/A	0	1	0	0	0	2	0	0	0
MAGs_co_4072	G5757	Bacillota_A	Clostridia	Lachnospirales	Lachnospiraceae	Pullilachnospira	Pullilachnospira stercoravium	#N/A	0	1	0	0	1	1	0	0	0
MAGs_co_2020	G5119	Bacillota_A	Clostridia	Lachnospirales	Lachnospiraceae	Pullilachnospira	Pullilachnospira stercoravium	#N/A	0	1	0	0	0	1	0	0	0
MAGs_co_10998	G0384	Bacillota_A	Clostridia	Lachnospirales	Lachnospiraceae	Pullilachnospira	Pullilachnospira stercoravium	#N/A	0	1	0	0	0	2	0	0	0
MAGs_co_3494	G8601	Bacillota_A	Clostridia	Lachnospirales	Lachnospiraceae	Pullilachnospira	Pullilachnospira stercoravium	#N/A	0	1	0	0	0	2	0	0	0
MAGs_co_1553	G7033	Bacillota_A	Clostridia	Lachnospirales	Lachnospiraceae	Pullilachnospira	Pullilachnospira stercoravium	#N/A	0	1	0	0	0	2	0	0	0
MAGs_co_7242	G5474	Bacillota_A	Clostridia	Lachnospirales	Lachnospiraceae	Pullilachnospira	Pullilachnospira stercoravium	#N/A	0	1	0	0	0	2	0	0	0
MAGs_co_3357	G9046	Bacillota_A	Clostridia	Lachnospirales	Lachnospiraceae	Pullilachnospira	Pullilachnospira stercoravium	#N/A	0	2	0	0	0	0	0	0	0
MAGs_co_11075	G8118	Bacillota_A	Clostridia	Lachnospirales	Lachnospiraceae	Pullilachnospira	Pullilachnospira stercoravium	#N/A	0	2	0	0	0	2	0	0	0
MAGs_co_4241	G4862	Bacillota_A	Clostridia	Lachnospirales	Lachnospiraceae	Pullilachnospira	Pullilachnospira stercoravium	#N/A	0	1	0	0	0	2	0	0	0
MAGs_co_8061	G7139	Bacillota_A	Clostridia	Lachnospirales	Lachnospiraceae	Pullilachnospira	Pullilachnospira stercoravium	#N/A	0	2	0	0	0	2	0	0	0
MAGs_co_5847	G2842	Bacillota_A	Clostridia	Lachnospirales	Lachnospiraceae	Pullilachnospira	Pullilachnospira stercoravium	#N/A	0	1	0	0	0	2	0	0	0
MAGs_co_1926	G1790	Bacillota_A	Clostridia	Lachnospirales	Lachnospiraceae	Pullilachnospira	Pullilachnospira stercoravium	#N/A	0	1	0	0	0	2	0	0	0
MAGs_co_2401	G1519	Bacillota_A	Clostridia	Lachnospirales	Lachnospiraceae	Pullilachnospira	Pullilachnospira stercoravium	#N/A	0	1	0	0	0	2	0	0	0
MAGs_co_4065	G7855	Bacillota_A	Clostridia	Lachnospirales	Lachnospiraceae	Pullilachnospira	Pullilachnospira stercoravium	#N/A	0	0	0	0	0	2	0	0	0
MAGs_co_103	G8457	Bacillota_A	Clostridia	Lachnospirales	Lachnospiraceae	Pullilachnospira	Pullilachnospira stercoravium	#N/A	0	1	0	0	0	2	0	0	0
MAGs_co_9287	G7309	Bacillota_A	Clostridia	Lachnospirales	Lachnospiraceae	Pullilachnospira	Pullilachnospira stercoravium	#N/A	0	1	0	0	0	2	0	0	0
MAGs_co_871	G5598	Bacillota_A	Clostridia	Lachnospirales	Lachnospiraceae	Pullilachnospira	Pullilachnospira stercoravium	#N/A	0	1	0	0	0	2	0	0	0
MAGs_co_3826	G7962	Bacillota_A	Clostridia	Lachnospirales	Lachnospiraceae	Pullilachnospira	Pullilachnospira stercoravium	#N/A	0	1	0	0	0	3	0	0	0
MAGs_co_4560	G4509	Bacillota_A	Clostridia	Lachnospirales	Lachnospiraceae	Pullilachnospira	Pullilachnospira stercoravium	#N/A	0	2	0	0	0	2	0	0	0
MAGs_co_1243	G8940	Bacillota_A	Clostridia	Lachnospirales	Lachnospiraceae	Pullilachnospira	Pullilachnospira intestinigallinarum	#N/A	0	1	0	0	0	2	0	0	0
MAGs_co_4452	G4439	Bacillota_A	Clostridia	Lachnospirales	Lachnospiraceae	Pullilachnospira	Unidentified	#N/A	0	0	0	0	0	2	0	0	0
MAGs_co_3050	G5714	Bacillota_A	Clostridia	Lachnospirales	Lachnospiraceae	Caccomorpha	Caccomorpha excrementavium	#N/A	0	0	0	0	0	2	0	0	0
MAGs_co_571	G2582	Bacillota_A	Clostridia	Lachnospirales	Lachnospiraceae	Caccomorpha	Caccomorpha excrementavium	#N/A	0	0	0	0	0	2	0	0	0
MAGs_co_248	G8193	Bacillota_A	Clostridia	Lachnospirales	Lachnospiraceae	Caccomorpha	Caccomorpha excrementavium	#N/A	0	0	0	0	0	2	0	0	0
MAGs_co_5247	G9961	Bacillota_A	Clostridia	Lachnospirales	Lachnospiraceae	Caccomorpha	Caccomorpha sp944380155	#N/A	0	0	0	0	0	2	0	0	0
MAGs_co_4382	G4079	Bacillota_A	Clostridia	Lachnospirales	Lachnospiraceae	Eubacterium_I	Eubacterium_I sp944380065	#N/A	0	1	0	0	1	2	0	0	0
MAGs_co_5526	G8227	Bacillota_A	Clostridia	Lachnospirales	Lachnospiraceae	Eubacterium_I	Eubacterium_I sp944380065	#N/A	0	0	0	0	1	2	0	0	0
MAGs_co_6373	G5321	Bacillota_A	Clostridia	Lachnospirales	Lachnospiraceae	Eubacterium_I	Eubacterium_I sp944380065	#N/A	0	0	0	0	1	2	0	0	0
MAGs_co_144	G2335	Bacillota_A	Clostridia	Lachnospirales	Lachnospiraceae	Eubacterium_I	Eubacterium_I sp944380065	#N/A	0	1	0	0	1	2	0	0	0
MAGs_co_4539	G6689	Bacillota_A	Clostridia	Lachnospirales	Lachnospiraceae	Eubacterium_I	Eubacterium_I sp944380065	#N/A	0	0	0	0	0	3	0	0	0
MAGs_co_9538	G9137	Bacillota_A	Clostridia	Lachnospirales	Lachnospiraceae	Eubacterium_I	Eubacterium_I sp944380065	#N/A	0	0	0	0	0	2	0	0	0
MAGs_co_10166	G7754	Bacillota_A	Clostridia	Lachnospirales	Lachnospiraceae	Eubacterium_I	Eubacterium_I avistercoris	#N/A	0	1	0	0	0	1	0	0	0
MAGs_co_1322	G5909	Bacillota_A	Clostridia	Lachnospirales	Lachnospiraceae	Choladocola	Choladocola avistercoris	#N/A	0	0	0	0	0	3	0	0	0
MAGs_co_723	G1285	Bacillota_A	Clostridia	Lachnospirales	Lachnospiraceae	Choladocola	Choladocola avistercoris	#N/A	0	0	0	0	0	2	0	0	0
META18IMWYN18_HuN-HT-F1_bin.57.strict	G3891	Bacillota_A	Clostridia	Lachnospirales	Lachnospiraceae	Choladocola	Choladocola avistercoris	#N/A	0	0	0	0	0	2	0	0	0
MAGs_co_2186	G8105	Bacillota_A	Clostridia	Lachnospirales	Lachnospiraceae	Choladocola	Choladocola avistercoris	#N/A	0	0	0	0	0	2	0	0	0
MAGs_co_2109	G4142	Bacillota_A	Clostridia	Lachnospirales	Lachnospiraceae	Choladocola	Choladocola avistercoris	#N/A	0	0	0	0	0	3	0	0	0
MAGs_co_11821	G2612	Bacillota_A	Clostridia	Lachnospirales	Lachnospiraceae	Choladocola	Choladocola avistercoris	#N/A	0	0	0	0	0	2	0	0	0
GX-RX-F1_bin.2.orig	G6011	Bacillota_A	Clostridia	Lachnospirales	Lachnospiraceae	Choladocola	Choladocola avistercoris	#N/A	0	0	0	0	0	2	0	0	0
MAGs_co_2377	G2334	Bacillota_A	Clostridia	Lachnospirales	Lachnospiraceae	Choladocola	Choladocola avistercoris	#N/A	0	0	0	0	0	2	0	0	0
d42E.bin.26	G8288	Bacillota_A	Clostridia	Lachnospirales	Lachnospiraceae	Choladocola	Choladocola avistercoris	#N/A	0	0	0	0	0	3	0	0	0
MAGs_co_3082	G6793	Bacillota_A	Clostridia	Lachnospirales	Lachnospiraceae	Choladocola	Choladocola avistercoris	#N/A	0	0	0	0	0	2	0	0	0
META18IMWYN18_HuN-LY-F1_bin.77.strict	G8990	Bacillota_A	Clostridia	Lachnospirales	Lachnospiraceae	Choladocola	Choladocola avistercoris	#N/A	0	0	0	0	0	2	0	0	0
MAGs_co_9205	G2971	Bacillota_A	Clostridia	Lachnospirales	Lachnospiraceae	Choladocola	Choladocola avistercoris	#N/A	0	0	0	0	0	2	0	0	0
MAGs_co_12055	G3605	Bacillota_A	Clostridia	Lachnospirales	Lachnospiraceae	Choladocola	Choladocola avistercoris	#N/A	0	0	0	0	0	2	0	0	0
MAGs_co_11576	G4517	Bacillota_A	Clostridia	Lachnospirales	Lachnospiraceae	Choladocola	Choladocola avistercoris	#N/A	0	0	0	0	0	2	0	0	0
MAGs_co_8199	G5352	Bacillota_A	Clostridia	Lachnospirales	Lachnospiraceae	Choladocola	Choladocola avistercoris	#N/A	0	0	0	0	0	3	0	0	0
MAGs_co_2644	G0627	Bacillota_A	Clostridia	Lachnospirales	Lachnospiraceae	Choladocola	Choladocola avistercoris	#N/A	0	0	0	0	0	2	0	0	0
MAGs_co_6158	G2442	Bacillota_A	Clostridia	Lachnospirales	Lachnospiraceae	Choladocola	Choladocola avistercoris	#N/A	0	0	0	0	0	2	0	0	0
MAGs_co_6636	G0118	Bacillota_A	Clostridia	Lachnospirales	Lachnospiraceae	Choladocola	Choladocola avistercoris	#N/A	0	0	0	0	0	2	0	0	0
MAGs_co_10465	G4385	Bacillota_A	Clostridia	Lachnospirales	Lachnospiraceae	Merdisoma	Merdisoma sp944383645	#N/A	0	0	0	0	0	2	0	0	0
MAGs_co_146	G6562	Bacillota_A	Clostridia	Lachnospirales	Lachnospiraceae	Merdisoma	Merdisoma sp944383645	#N/A	0	0	0	0	0	2	0	0	0
MAGs_co_227	G6104	Bacillota_A	Clostridia	Lachnospirales	Lachnospiraceae	Merdisoma	Merdisoma sp944383645	#N/A	0	1	0	0	0	2	0	0	0
MAGs_co_7171	G1563	Bacillota_A	Clostridia	Lachnospirales	Lachnospiraceae	Merdisoma	Merdisoma sp944383645	#N/A	0	0	0	0	0	2	0	0	0
MAGs_co_7936	G6183	Bacillota_A	Clostridia	Lachnospirales	Lachnospiraceae	Merdisoma	Merdisoma sp944383645	#N/A	0	0	0	0	0	1	0	0	0
MAGs_co_7614	G4382	Bacillota_A	Clostridia	Lachnospirales	Lachnospiraceae	Merdisoma	Merdisoma sp944383645	#N/A	0	0	0	0	0	2	0	0	0
MAGs_co_9788	G5255	Bacillota_A	Clostridia	Lachnospirales	Lachnospiraceae	Merdisoma	Merdisoma sp944383645	#N/A	0	0	0	0	0	2	0	0	0
YE7.bin.78	G2587	Bacillota_A	Clostridia	Lachnospirales	Lachnospiraceae	Merdisoma	Merdisoma sp944383645	#N/A	0	0	0	0	0	1	0	0	0
MAGs_co_12235	G7103	Bacillota_A	Clostridia	Lachnospirales	Lachnospiraceae	Merdisoma	Merdisoma sp944383645	#N/A	0	0	0	0	0	2	0	0	0
MAGs_co_4408	G0064	Bacillota_A	Clostridia	Lachnospirales	Lachnospiraceae	Merdisoma	Merdisoma sp944383645	#N/A	0	0	0	0	0	2	0	0	0
MAGs_co_11376	G7789	Bacillota_A	Clostridia	Lachnospirales	Lachnospiraceae	Merdisoma	Merdisoma sp944383645	#N/A	0	0	0	0	0	2	0	0	0
META18IMWYN18_JS-NJ-L2_bin.8.strict	G9827	Bacillota_A	Clostridia	Lachnospirales	Lachnospiraceae	Merdisoma	Merdisoma sp944383645	#N/A	0	0	0	0	0	1	0	0	0
MAGs_co_11789	G1074	Bacillota_A	Clostridia	Lachnospirales	Lachnospiraceae	Merdisoma	Merdisoma sp944383645	#N/A	0	0	0	0	0	2	0	0	0
MAGs_co_459	G3888	Bacillota_A	Clostridia	Lachnospirales	Lachnospiraceae	Merdisoma	Merdisoma sp944383645	#N/A	0	0	0	0	0	2	0	0	0
MAGs_co_7325	G2816	Bacillota_A	Clostridia	Lachnospirales	Lachnospiraceae	Merdisoma	Merdisoma sp944383645	#N/A	0	0	0	0	0	1	0	0	0
MAGs_co_9494	G0377	Bacillota_A	Clostridia	Lachnospirales	Lachnospiraceae	Merdisoma	Merdisoma sp944383645	#N/A	0	0	0	0	0	2	0	0	0
MAGs_co_1135	G0411	Bacillota_A	Clostridia	Lachnospirales	Lachnospiraceae	Merdisoma	Merdisoma sp944383645	#N/A	0	0	0	0	1	0	0	0	0
MAGs_co_3137	G1271	Pseudomonadota	Gammaproteobacteria	Burkholderiales	Burkholderiaceae_B	Giesbergeria	Giesbergeria metamorpha	#N/A	2	0	0	0	0	0	0	0	0
MAGs_co_7913	G1890	Bacillota_A	Clostridia	Lachnospirales	Lachnospiraceae	Merdisoma	Merdisoma faecalis	#N/A	0	0	0	0	0	1	0	0	0
MAGs_co_10005	G4641	Bacillota_A	Clostridia	Lachnospirales	Lachnospiraceae	Merdisoma	Merdisoma faecalis	#N/A	0	0	0	0	0	1	0	0	0
MAGs_co_6244	G6671	Bacillota_A	Clostridia	Lachnospirales	Lachnospiraceae	Merdisoma	Merdisoma faecalis	#N/A	0	0	0	0	0	2	0	0	0
MAGs_co_10655	G8861	Bacillota_A	Clostridia	Lachnospirales	Lachnospiraceae	Merdisoma	Merdisoma faecalis	#N/A	0	0	0	0	0	1	0	0	0
MAGs_co_11999	G3392	Bacillota_A	Clostridia	Lachnospirales	Lachnospiraceae	Merdisoma	Merdisoma faecalis	#N/A	0	0	0	0	0	2	0	0	0
MAGs_co_4701	G1255	Bacillota_A	Clostridia	Lachnospirales	Lachnospiraceae	Merdisoma	Merdisoma faecalis	#N/A	0	0	0	0	0	1	0	0	0
MAGs_co_11364	G0588	Bacillota_A	Clostridia	Lachnospirales	Lachnospiraceae	Merdisoma	Merdisoma sp944378225	#N/A	0	0	0	0	0	1	0	0	0
MAGs_co_10350	G6281	Bacillota_A	Clostridia	Lachnospirales	Lachnospiraceae	Egerieimonas_A	Egerieimonas_A faecigallinarum	#N/A	0	0	0	0	0	2	0	0	0
MAGs_co_559	G3631	Bacillota_A	Clostridia	Lachnospirales	Lachnospiraceae	Egerieimonas_A	Egerieimonas_A faecigallinarum	#N/A	0	0	0	0	0	2	0	0	0
MAGs_co_6087	G6761	Bacillota_A	Clostridia	Lachnospirales	Lachnospiraceae	Egerieimonas_A	Egerieimonas_A sp944375815	#N/A	0	1	0	0	0	3	0	0	0
MAGs_co_9677	G5523	Bacillota_A	Clostridia	Lachnospirales	Lachnospiraceae	Egerieimonas_A	Egerieimonas_A sp944375815	#N/A	0	1	0	0	0	2	0	0	0
MAGs_co_3607	G7955	Bacillota_A	Clostridia	Lachnospirales	Lachnospiraceae	Choladousia	Choladousia intestinipullorum	#N/A	0	0	0	0	0	2	0	0	0
MAGs_co_4505	G1350	Bacillota_A	Clostridia	Lachnospirales	Lachnospiraceae	Choladousia	Choladousia intestinipullorum	#N/A	0	1	0	0	0	2	0	0	0
MAGs_co_11330	G7555	Bacillota_A	Clostridia	Lachnospirales	Lachnospiraceae	Fusicatenibacter	Unidentified	#N/A	0	0	0	0	0	2	0	0	0
MAGs_co_9411	G7692	Bacillota_A	Clostridia	Lachnospirales	Lachnospiraceae	Fusicatenibacter	Unidentified	#N/A	0	0	0	0	0	2	0	0	0
MAGs_co_9546	G1613	Bacillota_A	Clostridia	Lachnospirales	Lachnospiraceae	Fusicatenibacter	Unidentified	#N/A	0	0	0	0	0	2	0	0	0
MAGs_co_1434	G2541	Bacillota_A	Clostridia	Lachnospirales	Lachnospiraceae	Fusicatenibacter	Fusicatenibacter sp900543115	#N/A	0	0	0	0	1	2	0	0	0
META18IMWYN18_JS-CZ-F1_bin.27.strict	G5485	Bacillota_A	Clostridia	Lachnospirales	Lachnospiraceae	Fusicatenibacter	Fusicatenibacter sp900543115	#N/A	0	0	0	0	0	2	0	0	0
d42D.bin.95	G4415	Bacillota_A	Clostridia	Lachnospirales	Lachnospiraceae	Fusicatenibacter	Fusicatenibacter sp900543115	#N/A	0	0	0	0	1	2	0	0	0
d42E.bin.91	G8526	Bacillota_A	Clostridia	Lachnospirales	Lachnospiraceae	Fusicatenibacter	Fusicatenibacter sp900543115	#N/A	0	0	0	0	1	1	0	0	0
d3L.bin.3	G2237	Bacillota_A	Clostridia	Lachnospirales	Lachnospiraceae	Fusicatenibacter	Fusicatenibacter sp900543115	#N/A	0	0	0	0	0	2	0	0	0
d21F.bin.36	G7429	Bacillota_A	Clostridia	Lachnospirales	Lachnospiraceae	Fusicatenibacter	Fusicatenibacter sp900543115	#N/A	0	0	0	0	0	2	0	0	0
d35L.bin.56	G2391	Bacillota_A	Clostridia	Lachnospirales	Lachnospiraceae	Fusicatenibacter	Fusicatenibacter sp900543115	#N/A	0	0	0	0	0	2	0	0	0
d5G.bin.24	G6326	Bacillota_A	Clostridia	Lachnospirales	Lachnospiraceae	Fusicatenibacter	Fusicatenibacter sp900543115	#N/A	0	0	0	0	1	1	0	0	0
MAGs_co_497	G2031	Bacillota_A	Clostridia	Lachnospirales	Lachnospiraceae	Fusicatenibacter	Fusicatenibacter sp900543115	#N/A	0	0	0	0	1	2	0	0	0
MAGs_co_7659	G9777	Bacillota_A	Clostridia	Lachnospirales	Lachnospiraceae	Fusicatenibacter	Fusicatenibacter sp900543115	#N/A	0	0	0	0	1	2	0	0	0
MAGs_co_7190	G2060	Bacillota_A	Clostridia	Lachnospirales	Lachnospiraceae	Fusicatenibacter	Fusicatenibacter sp900543115	#N/A	0	0	0	0	1	2	0	0	0
MAGs_co_8643	G5514	Bacillota_A	Clostridia	Lachnospirales	Lachnospiraceae	Fusicatenibacter	Fusicatenibacter sp900543115	#N/A	0	0	0	0	1	1	0	0	0
MAGs_co_11799	G6834	Bacillota_A	Clostridia	Lachnospirales	Lachnospiraceae	Fusicatenibacter	Fusicatenibacter sp900543115	#N/A	0	0	0	0	0	2	0	0	0
META18IMWYN18_JS-CZ-F3_bin.19.orig	G0334	Bacillota_A	Clostridia	Lachnospirales	Lachnospiraceae	Fusicatenibacter	Fusicatenibacter sp900543115	#N/A	0	0	0	0	0	2	0	0	0
META18IMWYN18_JS-LY-F2_bin.29.orig	G0082	Bacillota_A	Clostridia	Lachnospirales	Lachnospiraceae	Fusicatenibacter	Fusicatenibacter sp900543115	#N/A	0	0	0	0	0	2	0	0	0
MAGs_co_9577	G1555	Bacillota_A	Clostridia	Lachnospirales	Lachnospiraceae	Fusicatenibacter	Fusicatenibacter sp900543115	#N/A	0	0	0	0	0	2	0	0	0
MAGs_co_11147	G0835	Bacillota_A	Clostridia	Lachnospirales	Lachnospiraceae	Fusicatenibacter	Fusicatenibacter sp900543115	#N/A	0	0	0	0	0	1	0	0	0
MAGs_co_8901	G8776	Bacillota_A	Clostridia	Lachnospirales	Lachnospiraceae	Fusicatenibacter	Fusicatenibacter sp900543115	#N/A	0	0	0	0	0	2	0	0	0
MAGs_co_2229	G7496	Bacillota_A	Clostridia	Lachnospirales	Lachnospiraceae	Fusicatenibacter	Fusicatenibacter sp900543115	#N/A	0	0	0	0	1	3	0	0	0
MAGs_co_7381	G9453	Bacillota_A	Clostridia	Lachnospirales	Lachnospiraceae	Fusicatenibacter	Fusicatenibacter sp900543115	#N/A	0	0	0	0	1	2	0	0	0
MAGs_co_3384	G8196	Bacillota_A	Clostridia	Lachnospirales	Lachnospiraceae	Fusicatenibacter	Fusicatenibacter sp900543115	#N/A	0	0	0	0	0	2	0	0	0
MAGs_co_4508	G3865	Bacillota_A	Clostridia	Lachnospirales	Lachnospiraceae	Fusicatenibacter	Fusicatenibacter sp900543115	#N/A	0	0	0	0	0	1	0	0	0
MAGs_co_8892	G1816	Bacillota_A	Clostridia	Lachnospirales	Lachnospiraceae	Fusicatenibacter	Fusicatenibacter sp900543115	#N/A	0	0	0	0	0	2	0	0	0
MAGs_co_7895	G2119	Bacillota_A	Clostridia	Lachnospirales	Lachnospiraceae	Fusicatenibacter	Fusicatenibacter intestinigallinarum	#N/A	0	0	0	0	0	2	0	0	0
MAGs_co_710	G5515	Bacillota_A	Clostridia	Lachnospirales	Lachnospiraceae	Fusicatenibacter	Fusicatenibacter intestinigallinarum	#N/A	0	1	0	0	0	2	0	0	0
MAGs_co_5982	G9747	Bacillota_A	Clostridia	Lachnospirales	Lachnospiraceae	Fusicatenibacter	Fusicatenibacter merdavium	#N/A	0	0	0	0	0	2	0	0	0
MAGs_co_5998	G5323	Bacillota_A	Clostridia	Lachnospirales	Lachnospiraceae	Fusicatenibacter	Fusicatenibacter merdavium	#N/A	0	0	0	0	0	2	0	0	0
MAGs_co_6038	G4644	Bacillota_A	Clostridia	Lachnospirales	Lachnospiraceae	Fusicatenibacter	Fusicatenibacter merdavium	#N/A	0	0	0	0	0	2	0	0	0
MAGs_co_4466	G2820	Pseudomonadota	Gammaproteobacteria	Burkholderiales	Burkholderiaceae_B	Alicycliphilus	Unidentified	#N/A	1	0	0	0	0	0	0	0	0
MAGs_co_6727	G2948	Bacillota_A	Clostridia	Lachnospirales	Lachnospiraceae	Fusicatenibacter	Unidentified	#N/A	0	1	0	0	1	2	0	0	0
MAGs_co_5735	G4571	Bacillota_A	Clostridia	Lachnospirales	Lachnospiraceae	Onthocola_A	Onthocola_A sp944376975	#N/A	0	0	0	0	0	2	0	0	0
MAGs_co_11806	G8986	Bacillota_A	Clostridia	Lachnospirales	Lachnospiraceae	Onthocola_A	Onthocola_A gallistercoris	#N/A	0	0	0	0	0	2	0	0	0
MAGs_co_1333	G6981	Bacillota_A	Clostridia	Lachnospirales	Lachnospiraceae	Onthocola_A	Onthocola_A gallistercoris	#N/A	0	0	0	0	0	2	0	0	0
MAGs_co_2898	G0012	Bacillota_A	Clostridia	Lachnospirales	Lachnospiraceae	Frisingicoccus	Frisingicoccus sp900753685	#N/A	0	1	0	0	0	2	0	0	0
d1G.bin.57	G7192	Bacillota_A	Clostridia	Lachnospirales	Lachnospiraceae	Agathobacter	Agathobacter rectalis	#N/A	0	0	0	0	0	2	0	0	0
d1O.bin.46	G9101	Bacillota_A	Clostridia	Lachnospirales	Lachnospiraceae	Agathobacter	Agathobacter rectalis	#N/A	0	0	0	0	0	2	0	0	0
d1D.bin.40	G0296	Bacillota_A	Clostridia	Lachnospirales	Lachnospiraceae	Roseburia	Roseburia sp003470905	#N/A	0	0	0	0	0	2	0	0	0
d1O.bin.11	G7749	Bacillota_A	Clostridia	Lachnospirales	Lachnospiraceae	Roseburia	Roseburia sp003470905	#N/A	0	0	0	0	0	2	0	0	0
d1N.bin.58	G0097	Bacillota_A	Clostridia	Lachnospirales	Lachnospiraceae	Roseburia	Roseburia sp003470905	#N/A	0	0	0	0	0	2	0	0	0
d1D.bin.55	G5786	Bacillota_A	Clostridia	Lachnospirales	Lachnospiraceae	Roseburia	Roseburia inulinivorans	#N/A	0	0	0	0	0	2	0	0	0
d1I.bin.54	G2463	Bacillota_A	Clostridia	Lachnospirales	Lachnospiraceae	Roseburia	Roseburia inulinivorans	#N/A	0	0	0	0	0	2	0	0	0
d1G.bin.60	G0446	Bacillota_A	Clostridia	Lachnospirales	Lachnospiraceae	Roseburia	Roseburia inulinivorans	#N/A	0	0	0	0	0	2	0	0	0
d1O.bin.81	G3825	Bacillota_A	Clostridia	Lachnospirales	Lachnospiraceae	Roseburia	Roseburia inulinivorans	#N/A	0	0	0	0	0	2	0	0	0
d1O.bin.20	G9405	Bacillota_A	Clostridia	Lachnospirales	Lachnospiraceae	RUG115	RUG115 sp900066395	#N/A	0	0	0	0	0	2	0	0	0
[truncated: 6,011 more rows]
