# Supplementary material for: Genome-centric investigation of bile acid-metabolizing microbiota in chickens and their association with Eimeria tenella and Salmonella typhimurium infections
Source: Front Vet Sci. 2025 Oct 17;12:1669620. doi: 10.3389/fvets.2025.1669620 (PMC12575232; doi:10.3389/fvets.2025.1669620)
Supplement: SUPPLEMENTARY TABLE 4 — Comparative analysis of bile acid metabolism-related genes, including data for 2,294 human MAGs (a) and for 1,411 pig MAGs (b). [file Table_4.XLSX]

## Sheet: Supplementary Table 4a
Supplementary Table 4. Comparative analysis of bile acid metabolism-related genes, including data for 2,294 human MAGs (Supplementary Table 4a) and for 1,411 pig MAGs (Supplementary Table 4b).
Genome	Taxonomy	K00076	K01442	K07007	K15868	K15870	K15873	K22604	K22605	K22606	K23231
ERS235548_6	d__Archaea;p__Methanobacteriota;c__Methanobacteria;o__Methanobacteriales;f__Methanobacteriaceae;g__Methanobrevibacter_A;s__Methanobrevibacter_A smithii	0	1	1	0	0	0	0	0	0	0
ERS473283_2	d__Archaea;p__Methanobacteriota;c__Methanobacteria;o__Methanobacteriales;f__Methanobacteriaceae;g__Methanobrevibacter_A;s__Methanobrevibacter_A smithii_A	0	1	0	0	0	0	0	0	0	0
SRS048870_50	d__Archaea;p__Thermoplasmatota;c__Thermoplasmata;o__Methanomassiliicoccales;f__Methanomassiliicoccaceae;g__Methanomassiliicoccus_A;s__Methanomassiliicoccus_A intestinalis	0	0	0	0	0	0	0	0	0	0
SRS1596774_110	d__Archaea;p__Thermoplasmatota;c__Thermoplasmata;o__Methanomassiliicoccales;f__Methanomethylophilaceae;g__Methanomethylophilus;s__Methanomethylophilus alvus	0	1	0	0	0	0	0	0	0	0
SRS475589_67	d__Archaea;p__Methanobacteriota;c__Methanobacteria;o__Methanobacteriales;f__Methanobacteriaceae;g__Methanobrevibacter_A;s__Methanobrevibacter_A sp900766745	0	1	1	0	0	0	0	1	0	0
SRS476144_101	d__Archaea;p__Methanobacteriota;c__Methanobacteria;o__Methanobacteriales;f__Methanobacteriaceae;g__Methanosphaera;s__Methanosphaera stadtmanae	0	1	1	0	0	0	0	0	0	0
SRS476193_44	d__Archaea;p__Methanobacteriota;c__Methanobacteria;o__Methanobacteriales;f__Methanobacteriaceae;g__Methanobrevibacter_A;s__Methanobrevibacter_A sp900769095	0	1	1	0	0	0	0	0	0	0
SRS476193_74	d__Archaea;p__Thermoplasmatota;c__Thermoplasmata;o__Methanomassiliicoccales;f__Methanomethylophilaceae;g__UBA71;s__UBA71 sp945492685	0	1	0	0	0	0	0	0	0	0
SRS476430_114	d__Archaea;p__Thermoplasmatota;c__Thermoplasmata;o__Methanomassiliicoccales;f__Methanomethylophilaceae;g__UBA71;s__UBA71 sp006954465	0	1	0	0	0	0	0	0	0	0
SRS820610_4	d__Archaea;p__Methanobacteriota;c__Methanobacteria;o__Methanobacteriales;f__Methanobacteriaceae;g__Methanobrevibacter_A;s__Methanobrevibacter_A smithii_A	0	1	1	0	0	0	0	0	0	0
ERS235498_21	d__Bacteria;p__Actinomycetota;c__Coriobacteriia;o__Coriobacteriales;f__Coriobacteriaceae;g__Collinsella;s__Collinsella sp902363125	0	1	1	0	0	1	0	0	0	0
ERS235499_30	d__Bacteria;p__Bacillota_A;c__Clostridia;o__Peptostreptococcales;f__Anaerovoracaceae;g__Fimisoma;s__Fimisoma sp900545135	0	0	1	0	0	0	0	0	0	0
ERS235499_34	d__Bacteria;p__Bacillota_C;c__Negativicutes;o__Acidaminococcales;f__Acidaminococcaceae;g__CAG-266;s__CAG-266 sp000436095	0	0	1	0	0	0	0	0	0	0
ERS235501_12	d__Bacteria;p__Actinomycetota;c__Coriobacteriia;o__Coriobacteriales;f__Coriobacteriaceae;g__Enorma;s__Enorma sp900751795	0	1	0	0	0	0	0	1	0	0
ERS235501_15	d__Bacteria;p__Bacillota_A;c__Clostridia;o__Lachnospirales;f__Lachnospiraceae;g__Mediterraneibacter;s__Mediterraneibacter faecigallinarum	0	1	2	0	0	0	0	0	0	0
ERS235501_21	d__Bacteria;p__Bacillota;c__Bacilli;o__RF39;f__UBA660;g__Onthocola_B;s__Onthocola_B stercorigallinarum	0	0	1	0	0	0	0	1	0	0
ERS235501_9	d__Bacteria;p__Bacillota_A;c__Clostridia;o__Oscillospirales;f__Acutalibacteraceae;g__Eubacterium_R;s__Eubacterium_R sp900539425	1	0	2	0	0	0	0	0	0	0
ERS235504_41	d__Bacteria;p__Bacillota_A;c__Clostridia;o__Lachnospirales;f__Lachnospiraceae;g__Mediterraneibacter;s__Mediterraneibacter sp900752395	0	0	2	0	0	0	0	0	0	0
ERS235505_41	d__Bacteria;p__Bacillota_A;c__Clostridia;o__Christensenellales;f__CAG-138;g__Phil1;s__Phil1 sp004558525	0	0	0	0	0	0	0	1	0	0
ERS235506_6	d__Bacteria;p__Actinomycetota;c__Coriobacteriia;o__Coriobacteriales;f__Coriobacteriaceae;g__Collinsella;s__Collinsella sp900751755	0	1	1	0	0	1	0	0	0	0
ERS235507_37	d__Bacteria;p__Bacillota_A;c__Clostridia;o__Clostridiales;f__Clostridiaceae;g__Clostridium;s__Clostridium sp001916075	0	1	2	0	0	0	0	0	0	0
ERS235507_55	d__Bacteria;p__Bacillota_A;c__Clostridia;o__Monoglobales;f__Monoglobaceae;g__Monoglobus;s__Monoglobus pectinilyticus	0	1	1	0	0	0	0	0	0	0
ERS235510_38	d__Bacteria;p__Pseudomonadota;c__Gammaproteobacteria;o__Burkholderiales;f__Burkholderiaceae_A;g__Mesosutterella;s__Mesosutterella massiliensis	0	0	0	0	0	0	0	0	0	0
ERS235511_8	d__Bacteria;p__Bacillota_A;c__Clostridia;o__UBA1381;f__UBA1381;g__HGM11530;s__HGM11530 sp900751685	0	0	2	0	0	0	0	0	0	0
ERS235520_13	d__Bacteria;p__Bacillota;c__Bacilli;o__Erysipelotrichales;f__Erysipelotrichaceae;g__Absicoccus;s__Absicoccus sp000434355	0	0	1	0	0	0	0	1	0	0
ERS235522_34	d__Bacteria;p__Bacillota_A;c__Clostridia;o__TANB77;f__CAG-508;g__CAG-273;s__CAG-273 sp000437855	0	0	1	0	0	0	0	0	0	0
ERS235526_30	d__Bacteria;p__Actinomycetota;c__Coriobacteriia;o__Coriobacteriales;f__Coriobacteriaceae;g__Collinsella;s__Collinsella sp900751695	0	1	1	0	0	1	0	1	0	0
ERS235526_38	d__Bacteria;p__Bacillota_A;c__Clostridia;o__Lachnospirales;f__Lachnospiraceae;g__KLE1615;s__KLE1615 sp900066985	0	0	2	0	0	0	0	0	0	0
ERS235527_12	d__Bacteria;p__Bacillota_B;c__Peptococcia;o__Peptococcales;f__Peptococcaceae;g__UMGS1590;s__UMGS1590 sp900552455	0	0	1	0	0	0	0	0	0	0
ERS235527_34	d__Bacteria;p__Bacillota_A;c__Clostridia;o__Oscillospirales;f__Oscillospiraceae;g__Vescimonas;s__Vescimonas sp900547745	0	1	1	0	0	0	0	0	0	0
ERS235530_51	d__Bacteria;p__Bacillota_A;c__Clostridia;o__Lachnospirales;f__Lachnospiraceae;g__CAG-303;s__CAG-303 sp900539455	0	0	2	0	0	0	0	0	0	0
ERS235531_40	d__Bacteria;p__Bacillota_A;c__Clostridia;o__UBA1381;f__UBA1381;g__HGM11521;s__HGM11521 sp900751885	0	0	2	0	0	0	0	0	0	0
ERS235534_25	d__Bacteria;p__Bacillota_A;c__Clostridia;o__Oscillospirales;f__Oscillospiraceae;g__Faecousia;s__Faecousia sp003525905	0	0	1	0	0	0	0	1	1	0
ERS235534_4	d__Bacteria;p__Bacillota_A;c__Clostridia;o__Oscillospirales;f__Acutalibacteraceae;g__Eubacterium_R;s__Eubacterium_R sp000434995	0	0	1	0	0	0	0	0	0	0
ERS235537_61	d__Bacteria;p__Actinomycetota;c__Coriobacteriia;o__Coriobacteriales;f__Eggerthellaceae;g__Ellagibacter;s__Ellagibacter isourolithinifaciens	0	1	1	0	0	0	0	0	0	0
ERS235538_79	d__Bacteria;p__Bacteroidota;c__Bacteroidia;o__Bacteroidales;f__Muribaculaceae;g__CAG-485;s__CAG-485 sp002361235	0	1	0	0	0	0	0	0	0	0
ERS235540_21	d__Bacteria;p__Actinomycetota;c__Coriobacteriia;o__Coriobacteriales;f__Eggerthellaceae;g__UMGS1519;s__UMGS1519 sp900552585	0	1	1	0	0	0	0	0	0	0
ERS235543_27	d__Bacteria;p__Actinomycetota;c__Coriobacteriia;o__Coriobacteriales;f__Coriobacteriaceae;g__Collinsella;s__Collinsella sp900549555	0	1	1	0	0	1	0	1	0	0
ERS235543_74	d__Bacteria;p__Bacillota_A;c__Clostridia;o__Oscillospirales;f__Acutalibacteraceae;g__UBA1417;s__UBA1417 sp003531055	0	0	1	0	0	0	0	0	0	0
ERS235545_55	d__Bacteria;p__Actinomycetota;c__Coriobacteriia;o__Coriobacteriales;f__Eggerthellaceae;g__Anaerotardibacter;s__Anaerotardibacter sp900555755	0	1	1	0	0	0	0	0	0	0
ERS235546_12	d__Bacteria;p__Bacillota_A;c__Clostridia;o__Lachnospirales;f__Lachnospiraceae;g__Lachnospira;s__Lachnospira eligens	0	0	2	0	0	0	1	0	0	0
ERS235548_25	d__Bacteria;p__Bacillota_A;c__Clostridia;o__Lachnospirales;f__Lachnospiraceae;g__CAG-56;s__CAG-56 sp900752065	0	0	2	0	0	0	0	0	0	0
ERS235548_7	d__Bacteria;p__Bacteroidota;c__Bacteroidia;o__Bacteroidales;f__Rikenellaceae;g__Alistipes;s__Alistipes merdavium	0	1	0	0	0	0	0	0	0	0
ERS235548_9	d__Bacteria;p__Bacillota_A;c__Clostridia;o__Christensenellales;f__CAG-74;g__Limiplasma;s__Limiplasma sp022769795	0	0	1	0	0	0	0	0	0	0
ERS235550_10	d__Bacteria;p__Bacillota;c__Bacilli;o__RF39;f__UBA660;g__CAG-914;s__CAG-914 sp000437895	0	0	0	0	0	0	0	0	0	0
ERS235550_62	d__Bacteria;p__Bacillota;c__Bacilli;o__RF39;f__UBA660;g__CAG-884;s__CAG-884 sp905200435	0	0	0	0	0	0	0	0	0	0
ERS235550_66	d__Bacteria;p__Bacillota_A;c__Clostridia;o__Lachnospirales;f__Lachnospiraceae;g__Coprococcus;s__Coprococcus eutactus_A	0	0	2	0	0	0	0	0	0	0
ERS235550_91	d__Bacteria;p__Bacteroidota;c__Bacteroidia;o__Bacteroidales;f__Rikenellaceae;g__Alistipes;s__Alistipes excrementigallinarum	0	1	0	0	0	0	0	0	0	0
ERS235550_95	d__Bacteria;p__Actinomycetota;c__Coriobacteriia;o__Coriobacteriales;f__Coriobacteriaceae;g__Collinsella;s__Collinsella sp900752015	0	1	1	0	0	1	0	1	0	0
ERS235553_6	d__Bacteria;p__Bacillota_A;c__Clostridia;o__Oscillospirales;f__Oscillospiraceae;g__Vescimonas;s__Vescimonas sp900551355	0	0	2	0	0	0	0	1	0	0
ERS235554_32	d__Bacteria;p__Bacillota_A;c__Clostridia;o__Oscillospirales;f__Acutalibacteraceae;g__Acutalibacter;s__Acutalibacter sp000432995	0	0	1	0	0	0	0	0	0	0
ERS235554_44	d__Bacteria;p__Bacillota_A;c__Clostridia;o__TANB77;f__CAG-508;g__CAG-273;s__CAG-273 sp000438355	0	0	1	0	0	0	0	0	0	0
ERS235554_46	d__Bacteria;p__Bacillota_A;c__Clostridia;o__TANB77;f__CAG-508;g__CAG-273;s__CAG-273 sp900752095	0	0	0	0	0	0	0	0	0	0
ERS235554_98	d__Bacteria;p__Bacillota_A;c__Clostridia;o__Lachnospirales;f__Lachnospiraceae;g__CAG-56;s__CAG-56 sp900762665	0	0	0	0	0	0	0	1	0	0
ERS235559_15	d__Bacteria;p__Bacteroidota;c__Bacteroidia;o__Bacteroidales;f__Muribaculaceae;g__UBA7173;s__UBA7173 sp900545955	0	2	0	0	0	0	0	0	0	0
ERS235559_18	d__Bacteria;p__Bacillota;c__Bacilli;o__Lactobacillales;f__Streptococcaceae;g__Lactococcus;s__Lactococcus lactis	0	0	1	0	0	0	0	0	0	0
ERS235559_36	d__Bacteria;p__Bacillota_A;c__Clostridia;o__Lachnospirales;f__Lachnospiraceae;g__CAG-590;s__CAG-590 sp900544905	0	1	2	0	0	0	0	0	1	0
ERS235560_32	d__Bacteria;p__Bacillota_C;c__Negativicutes;o__Veillonellales;f__Megasphaeraceae;g__Caecibacter;s__Caecibacter sp900549385	0	0	1	0	0	0	0	0	0	0
ERS235561_5	d__Bacteria;p__Bacteroidota;c__Bacteroidia;o__Bacteroidales;f__Rikenellaceae;g__Alistipes;s__Alistipes avistercoris	0	1	0	0	0	0	0	0	0	0
ERS235563_25	d__Bacteria;p__Bacillota_A;c__Clostridia;o__Oscillospirales;f__Acutalibacteraceae;g__Acutalibacter;s__Acutalibacter ornithocaccae	0	0	1	0	0	0	0	0	0	0
ERS235563_48	d__Bacteria;p__Bacillota_A;c__Clostridia;o__TANB77;f__CAG-508;g__Merdicola;s__Merdicola sp900553015	0	0	0	0	0	0	0	0	0	0
ERS235564_29	d__Bacteria;p__Bacillota;c__Bacilli;o__RF39;f__UBA660;g__CAG-1000;s__CAG-1000 sp000436975	0	0	0	0	0	0	0	0	0	0
ERS235564_41	d__Bacteria;p__Bacteroidota;c__Bacteroidia;o__Bacteroidales;f__Muribaculaceae;g__CAG-485;s__CAG-485 sp900760735	1	1	0	0	0	0	0	0	0	0
ERS235564_53	d__Bacteria;p__Actinomycetota;c__Coriobacteriia;o__Coriobacteriales;f__Coriobacteriaceae;g__Collinsella;s__Collinsella sp900752215	0	1	1	0	0	1	0	1	0	0
ERS235565_38	d__Bacteria;p__Bacillota_A;c__Clostridia;o__Lachnospirales;f__Lachnospiraceae;g__Mediterraneibacter;s__Mediterraneibacter torques	0	0	2	0	1	1	0	1	0	0
ERS235567_3	d__Bacteria;p__Bacteroidota;c__Bacteroidia;o__Bacteroidales;f__Muribaculaceae;g__CAG-1031;s__CAG-1031 sp000431215	1	1	0	0	0	0	0	0	0	0
ERS235568_34	d__Bacteria;p__Bacillota;c__Bacilli;o__Erysipelotrichales;f__Coprobacillaceae;g__Coprobacillus;s__Coprobacillus cateniformis	0	2	1	0	0	0	0	1	0	0
ERS235570_4	d__Bacteria;p__Bacillota_A;c__Clostridia;o__Oscillospirales;f__Oscillospiraceae;g__Faecousia;s__Faecousia sp900752285	0	0	2	0	0	0	0	0	0	0
ERS235574_52	d__Bacteria;p__Bacillota;c__Bacilli;o__RF39;f__UBA660;g__CAG-605;s__CAG-605 sp000433255	0	0	1	0	0	0	0	0	0	0
ERS235577_10	d__Bacteria;p__Actinomycetota;c__Coriobacteriia;o__Coriobacteriales;f__Coriobacteriaceae;g__Collinsella;s__Collinsella sp900541125	0	1	1	0	0	1	0	0	0	0
ERS235582_42	d__Bacteria;p__Bacillota_A;c__Clostridia;o__TANB77;f__CAG-508;g__CAG-269;s__CAG-269 sp900556945	0	0	1	0	0	0	0	0	0	0
ERS235584_42	d__Bacteria;p__Bacillota_A;c__Clostridia;o__Oscillospirales;f__Oscillospiraceae;g__Onthomonas;s__Onthomonas sp900752305	0	2	2	0	0	0	0	0	0	0
ERS235584_9	d__Bacteria;p__Bacillota_A;c__Clostridia;o__TANB77;f__CAG-508;g__CAG-273;s__CAG-273 sp000438355	0	0	1	0	0	0	0	0	0	0
ERS235585_21	d__Bacteria;p__Bacillota_A;c__Clostridia;o__Christensenellales;f__CAG-917;g__CAG-1138;s__CAG-1138 sp000434675	0	0	2	0	0	0	0	0	0	0
ERS235585_23	d__Bacteria;p__Bacillota;c__Bacilli;o__RFN20;f__CAG-826;g__CAG-826;s__CAG-826 sp000437235	0	0	1	0	0	0	0	0	0	0
ERS235585_39	d__Bacteria;p__Bacillota;c__Bacilli;o__RF39;f__UBA660;g__SIG204;s__SIG204 sp900544605	0	0	0	0	0	0	0	0	0	0
ERS235588_39	d__Bacteria;p__Bacillota_A;c__Clostridia;o__TANB77;f__CAG-508;g__CAG-273;s__CAG-273 sp900752335	0	0	0	0	0	0	0	0	0	0
ERS235592_15	d__Bacteria;p__Bacteroidota;c__Bacteroidia;o__Bacteroidales;f__Muribaculaceae;g__CAG-873;s__CAG-873 sp001701165	0	1	0	0	0	0	0	0	0	0
ERS235600_2	d__Bacteria;p__Actinomycetota;c__Coriobacteriia;o__Coriobacteriales;f__Coriobacteriaceae;g__Collinsella;s__Collinsella sp900752345	0	1	0	0	0	1	0	0	0	0
ERS235602_1	d__Bacteria;p__Actinomycetota;c__Coriobacteriia;o__Coriobacteriales;f__Coriobacteriaceae;g__Collinsella;s__Collinsella sp905215835	0	1	0	0	0	1	0	0	0	0
ERS235602_37	d__Bacteria;p__Pseudomonadota;c__Gammaproteobacteria;o__Enterobacterales;f__Enterobacteriaceae;g__Escherichia;s__Escherichia marmotae	1	0	0	0	0	0	0	0	0	0
ERS235605_12	d__Bacteria;p__Bacillota_A;c__Clostridia;o__Christensenellales;f__CAG-74;g__Limiplasma;s__Limiplasma merdipullorum	0	1	2	0	0	0	0	0	0	0
ERS235605_29	d__Bacteria;p__Bacillota_A;c__Clostridia;o__Oscillospirales;f__Oscillospiraceae;g__Scatomorpha;s__Scatomorpha merdavium	0	1	2	0	0	0	0	0	0	0
ERS235605_30	d__Bacteria;p__Bacillota_A;c__Clostridia;o__Christensenellales;f__CAG-138;g__SFDB01;s__SFDB01 sp004558825	0	0	1	0	0	0	0	0	0	0
ERS235605_9	d__Bacteria;p__Bacillota_A;c__Clostridia;o__Oscillospirales;f__Oscillospiraceae;g__Onthomonas;s__Onthomonas sp900545815	0	1	2	0	0	0	0	0	0	0
ERS235609_14	d__Bacteria;p__Bacteroidota;c__Bacteroidia;o__Bacteroidales;f__UBA932;g__Cryptobacteroides;s__Cryptobacteroides sp000433355	1	1	1	0	0	0	0	1	0	0
ERS235610_28	d__Bacteria;p__Bacillota_A;c__Clostridia;o__Oscillospirales;f__Ruminococcaceae;g__Massiliimalia;s__Massiliimalia sp900752435	0	0	1	0	0	0	0	0	0	0
ERS235611_34	d__Bacteria;p__Actinomycetota;c__Coriobacteriia;o__Coriobacteriales;f__Coriobacteriaceae;g__Collinsella;s__Collinsella sp900752425	0	1	0	0	0	1	0	0	0	0
ERS235612_12	d__Bacteria;p__Bacteroidota;c__Bacteroidia;o__Bacteroidales;f__Bacteroidaceae;g__Phocaeicola;s__Phocaeicola dorei	0	2	0	0	0	0	0	0	1	0
ERS235614_36	d__Bacteria;p__Bacillota;c__Bacilli;o__RF39;f__UBA660;g__CAG-877;s__CAG-877 sp000433455	0	0	1	0	0	0	0	0	0	0
ERS235617_3	d__Bacteria;p__Bacillota_C;c__Negativicutes;o__Veillonellales;f__Dialisteraceae;g__Dialister;s__Dialister sp900541605	0	0	0	0	0	0	0	0	0	0
ERS235618_13	d__Bacteria;p__Bacillota;c__Bacilli;o__Erysipelotrichales;f__Erysipelotrichaceae;g__Holdemanella;s__Holdemanella sp003458715	0	0	1	0	1	2	0	0	0	0
ERS235618_4	d__Bacteria;p__Bacillota_A;c__Clostridia;o__TANB77;f__CAG-508;g__CAG-273;s__CAG-273 sp003507395	0	1	1	0	0	0	0	0	0	0
ERS235618_56	d__Bacteria;p__Bacillota_A;c__Clostridia;o__Christensenellales;f__CAG-138;g__UBA1685;s__UBA1685 sp002320595	0	0	0	0	0	0	0	0	0	0
ERS235618_64	d__Bacteria;p__Bacillota_A;c__Clostridia;o__Christensenellales;f__CAG-138;g__UMGS946;s__UMGS946 sp900544965	0	0	1	0	0	0	0	0	0	0
ERS235618_8	d__Bacteria;p__Bacillota_A;c__Clostridia;o__Oscillospirales;f__Oscillospiraceae;g__Scatomorpha;s__Scatomorpha sp900752445	0	0	3	0	0	0	0	0	0	0
ERS235621_42	d__Bacteria;p__Bacillota_A;c__Clostridia;o__Lachnospirales;f__Bianqueaceae;g__Faecimorpha;s__Faecimorpha sp944376225	0	0	0	0	0	0	0	0	0	0
ERS235621_6	d__Bacteria;p__Verrucomicrobiota;c__Verrucomicrobiae;o__Verrucomicrobiales;f__Akkermansiaceae;g__Akkermansia;s__Akkermansia muciniphila_C	0	0	0	0	0	0	0	0	0	0
ERS235621_83	d__Bacteria;p__Actinomycetota;c__Coriobacteriia;o__Coriobacteriales;f__Coriobacteriaceae;g__Collinsella;s__Collinsella sp900549275	0	1	1	0	0	1	0	0	0	0
ERS235624_1	d__Bacteria;p__Actinomycetota;c__Coriobacteriia;o__Coriobacteriales;f__Coriobacteriaceae;g__Collinsella;s__	0	1	1	0	0	1	0	0	0	0
ERS235626_26	d__Bacteria;p__Actinomycetota;c__Coriobacteriia;o__Coriobacteriales;f__Coriobacteriaceae;g__Collinsella;s__Collinsella sp900752545	0	1	1	0	0	1	0	0	0	0
ERS235627_18	d__Bacteria;p__Bacteroidota;c__Bacteroidia;o__Bacteroidales;f__Bacteroidaceae;g__Prevotella;s__Prevotella sp900554695	0	1	0	0	0	0	0	0	0	0
ERS235628_27	d__Bacteria;p__Bacillota_A;c__Clostridia;o__Oscillospirales;f__CAG-272;g__UMGS911;s__UMGS911 sp900545935	0	0	0	0	0	0	0	0	0	0
ERS235630_3	d__Bacteria;p__Bacillota_A;c__Clostridia;o__Peptostreptococcales;f__Peptostreptococcaceae;g__Intestinibacter;s__Intestinibacter bartlettii	0	1	2	0	0	1	0	0	0	0
ERS235633_25	d__Bacteria;p__Bacteroidota;c__Bacteroidia;o__Bacteroidales;f__Muribaculaceae;g__CAG-1031;s__CAG-1031 sp900752535	0	1	0	0	0	0	0	0	0	0
ERS235634_11	d__Bacteria;p__Bacteroidota;c__Bacteroidia;o__Bacteroidales;f__Bacteroidaceae;g__Phocaeicola;s__Phocaeicola salanitronis	0	1	0	0	0	0	0	0	0	0
ERS396293_46	d__Bacteria;p__Bacteroidota;c__Bacteroidia;o__Bacteroidales;f__Rikenellaceae;g__Alistipes_A;s__Alistipes_A sp900545315	0	1	0	0	0	0	0	0	0	0
ERS396293_63	d__Bacteria;p__Desulfobacterota;c__Desulfovibrionia;o__Desulfovibrionales;f__Desulfovibrionaceae;g__Desulfovibrio;s__Desulfovibrio faecigallinarum	0	0	0	0	0	0	0	0	0	0
ERS396294_2	d__Bacteria;p__Desulfobacterota;c__Desulfovibrionia;o__Desulfovibrionales;f__Desulfovibrionaceae;g__Bilophila;s__Bilophila wadsworthia	0	0	1	0	0	0	0	0	0	0
ERS396295_17	d__Bacteria;p__Pseudomonadota;c__Alphaproteobacteria;o__RF32;f__CAG-239;g__HGM16780;s__HGM16780 sp900538765	0	0	0	0	0	0	0	0	0	0
ERS396295_44	d__Bacteria;p__Bacillota_A;c__Clostridia;o__Oscillospirales;f__CAG-272;g__UMGS731;s__UMGS731 sp900544985	1	0	0	0	0	0	0	0	0	0
ERS396295_46	d__Bacteria;p__Pseudomonadota;c__Alphaproteobacteria;o__RF32;f__CAG-977;g__UBA11549;s__UBA11549 sp900550445	0	0	1	0	0	0	0	0	0	0
ERS396296_61	d__Bacteria;p__Pseudomonadota;c__Gammaproteobacteria;o__Enterobacterales_A;f__Pasteurellaceae;g__Haemophilus_D;s__Haemophilus_D sp905214375	0	0	0	0	0	0	0	0	0	0
ERS396297_32	d__Bacteria;p__Desulfobacterota;c__Desulfovibrionia;o__Desulfovibrionales;f__Desulfovibrionaceae;g__Desulfovibrio;s__Desulfovibrio sp900319575	0	0	0	0	0	0	0	0	0	0
ERS396297_56	d__Bacteria;p__Bacteroidota;c__Bacteroidia;o__Bacteroidales;f__Bacteroidaceae;g__Phocaeicola;s__Phocaeicola faecium	0	1	0	0	0	0	0	0	0	0
ERS396298_78	d__Bacteria;p__Bacteroidota;c__Bacteroidia;o__Bacteroidales;f__Bacteroidaceae;g__Prevotella;s__Prevotella sp000436695	0	1	0	0	0	0	0	0	0	0
ERS396300_59	d__Bacteria;p__Bacillota_A;c__Clostridia;o__Lachnospirales;f__Lachnospiraceae;g__CAG-632;s__CAG-632 sp002406015	0	0	1	0	0	0	0	0	0	0
ERS396300_80	d__Bacteria;p__Bacteroidota;c__Bacteroidia;o__Bacteroidales;f__UBA932;g__Cryptobacteroides;s__Cryptobacteroides sp000432655	0	1	1	0	0	0	0	1	0	0
ERS396304_59	d__Bacteria;p__Bacillota_A;c__Clostridia;o__Oscillospirales;f__Oscillospiraceae;g__F23-B02;s__F23-B02 sp002472405	0	0	2	0	0	0	0	0	0	0
ERS396304_72	d__Bacteria;p__Desulfobacterota;c__Desulfovibrionia;o__Desulfovibrionales;f__Desulfovibrionaceae;g__Desulfovibrio;s__Desulfovibrio piger_A	0	0	1	0	0	0	0	0	0	0
ERS396304_86	d__Bacteria;p__Bacillota_A;c__Clostridia;o__Oscillospirales;f__Ruminococcaceae;g__Ruminococcus;s__Ruminococcus sp900752785	0	0	1	0	0	0	0	0	0	0
ERS396306_20	d__Bacteria;p__Bacillota_C;c__Negativicutes;o__Veillonellales;f__Megasphaeraceae;g__Megasphaera;s__Megasphaera elsdenii	0	0	1	0	0	0	0	0	0	0
ERS396308_73	d__Bacteria;p__Verrucomicrobiota;c__Verrucomicrobiae;o__Verrucomicrobiales;f__Akkermansiaceae;g__Akkermansia;s__Akkermansia sp905200945	0	0	0	0	0	0	0	0	0	0
ERS396309_39	d__Bacteria;p__Verrucomicrobiota;c__Verrucomicrobiae;o__Verrucomicrobiales;f__Akkermansiaceae;g__Akkermansia;s__Akkermansia muciniphila	0	0	0	0	0	0	0	0	0	0
ERS396310_11	d__Bacteria;p__Cyanobacteriota;c__Vampirovibrionia;o__Gastranaerophilales;f__Gastranaerophilaceae;g__Stercorousia;s__Stercorousia sp900752845	0	0	1	0	0	0	0	0	0	0
ERS396310_13	d__Bacteria;p__Bacillota_A;c__Clostridia;o__Lachnospirales;f__Lachnospiraceae;g__Butyribacter;s__Butyribacter sp000436755	0	0	2	0	0	0	0	0	0	0
ERS396310_33	d__Bacteria;p__Bacillota_A;c__Clostridia;o__TANB77;f__CAG-508;g__CAG-269;s__CAG-269 sp900554175	0	0	0	0	0	0	0	0	0	0
ERS396310_46	d__Bacteria;p__Bacillota_A;c__Clostridia;o__TANB77;f__CAG-465;g__CAG-465;s__CAG-465 sp000433135	0	0	0	0	0	0	0	0	0	0
ERS396310_9	d__Bacteria;p__Cyanobacteriota;c__Vampirovibrionia;o__Gastranaerophilales;f__Gastranaerophilaceae;g__CAG-196;s__CAG-196 sp002102975	0	0	1	0	0	0	0	0	0	0
ERS396312_38	d__Bacteria;p__Bacteroidota;c__Bacteroidia;o__Bacteroidales;f__Bacteroidaceae;g__Phocaeicola;s__Phocaeicola sp900544675	0	1	0	0	0	0	0	0	0	0
ERS396312_50	d__Bacteria;p__Bacillota;c__Bacilli;o__RF39;f__UBA660;g__Caccenecus;s__Caccenecus sp900549285	0	0	0	0	0	0	0	1	0	0
ERS396312_62	d__Bacteria;p__Bacillota_A;c__Clostridia;o__Christensenellales;f__QALW01;g__QALW01;s__QALW01 sp900552055	0	0	0	0	0	0	0	0	0	0
ERS396314_21	d__Bacteria;p__Bacillota_C;c__Negativicutes;o__Acidaminococcales;f__Acidaminococcaceae;g__Acidaminococcus;s__Acidaminococcus fermentans	0	0	1	0	0	0	0	0	0	0
ERS396318_49	d__Bacteria;p__Bacillota;c__Bacilli;o__RF39;f__UBA660;g__HGM10857;s__HGM10857 sp900557305	0	0	1	0	0	0	0	0	0	0
ERS396318_53	d__Bacteria;p__Bacteroidota;c__Bacteroidia;o__Bacteroidales;f__Bacteroidaceae;g__Prevotella;s__Prevotella sp900547005	0	0	0	0	0	0	0	0	0	0
ERS396321_110	d__Bacteria;p__Bacillota_A;c__Clostridia;o__Christensenellales;f__UBA1242;g__HGM11372;s__HGM11372 sp900767715	0	0	1	0	0	0	0	0	0	0
ERS396321_24	d__Bacteria;p__Bacillota_A;c__Clostridia;o__Christensenellales;f__UBA1242;g__UMGS1470;s__UMGS1470 sp900766395	0	0	1	0	0	0	0	0	0	0
ERS396321_61	d__Bacteria;p__Bacillota;c__Bacilli;o__ML615J-28;f__CAG-313;g__UMGS75;s__UMGS75 sp900752975	0	0	1	0	0	0	0	0	0	0
ERS396322_70	d__Bacteria;p__Bacteroidota;c__Bacteroidia;o__Bacteroidales;f__Bacteroidaceae;g__Prevotella;s__Prevotella sp000431975	0	0	0	0	0	0	0	0	0	0
ERS396322_76	d__Bacteria;p__Bacillota_A;c__Clostridia;o__Lachnospirales;f__Lachnospiraceae;g__Novisyntrophococcus;s__Novisyntrophococcus sp900539175	0	1	2	0	0	0	0	0	0	0
ERS396322_78	d__Bacteria;p__Bacillota_A;c__Clostridia;o__Oscillospirales;f__Acutalibacteraceae;g__Ruminococcus_E;s__Ruminococcus_E bromii_B	0	1	2	0	0	0	0	0	0	0
ERS396322_95	d__Bacteria;p__Bacillota_A;c__Clostridia;o__Oscillospirales;f__Ruminococcaceae;g__Gemmiger;s__Gemmiger qucibialis	0	1	1	0	0	0	0	0	0	0
ERS396323_61	d__Bacteria;p__Bacillota_A;c__Clostridia;o__Christensenellales;f__CAG-138;g__CAG-1024;s__CAG-1024 sp000432015	0	0	1	0	0	0	0	0	0	0
ERS396323_85	d__Bacteria;p__Bacteroidota;c__Bacteroidia;o__Bacteroidales;f__Tannerellaceae;g__Parabacteroides;s__Parabacteroides gordonii	0	1	0	0	0	0	0	0	0	0
ERS396325_30	d__Bacteria;p__Bacillota_C;c__Negativicutes;o__Acidaminococcales;f__Acidaminococcaceae;g__Phascolarctobacterium_A;s__Phascolarctobacterium_A succinatutens	0	0	1	0	0	0	0	0	0	0
ERS396326_13	d__Bacteria;p__Bacillota_A;c__Clostridia;o__Oscillospirales;f__CAG-272;g__CAG-390;s__CAG-390 sp000437015	0	0	0	0	0	0	0	0	0	0
ERS396326_2	d__Bacteria;p__Bacillota_A;c__Clostridia;o__Oscillospirales;f__Ruminococcaceae;g__UBA1394;s__UBA1394 sp900538575	0	0	1	0	0	0	0	0	0	0
ERS396326_36	d__Bacteria;p__Bacteroidota;c__Bacteroidia;o__Bacteroidales;f__Marinifilaceae;g__Butyricimonas;s__Butyricimonas paravirosa	1	3	0	0	0	0	0	0	0	0
ERS396326_43	d__Bacteria;p__Bacteroidota;c__Bacteroidia;o__Bacteroidales;f__Bacteroidaceae;g__Phocaeicola;s__Phocaeicola sp900553185	0	1	0	0	0	0	0	0	0	0
ERS396328_52	d__Bacteria;p__Bacillota_C;c__Negativicutes;o__Acidaminococcales;f__Acidaminococcaceae;g__Phascolarctobacterium_A;s__Phascolarctobacterium_A sp900753045	0	0	1	0	0	0	0	0	0	0
ERS396329_15	d__Bacteria;p__Bacillota_A;c__Clostridia;o__Christensenellales;f__QAND01;g__UMGS1975;s__UMGS1975 sp900751745	0	1	0	0	0	0	0	0	0	0
ERS396329_76	d__Bacteria;p__Bacteroidota;c__Bacteroidia;o__Bacteroidales;f__Bacteroidaceae;g__Prevotella;s__Prevotella sp900544495	0	0	0	0	0	0	0	0	0	0
ERS396329_8	d__Bacteria;p__Bacteroidota;c__Bacteroidia;o__Bacteroidales;f__Bacteroidaceae;g__Prevotella;s__Prevotella stercoripullorum	0	1	0	0	0	0	0	0	0	0
ERS396333_78	d__Bacteria;p__Bacillota;c__Bacilli;o__RF39;f__UBA660;g__Fimihabitans;s__Fimihabitans intestinipullorum	0	0	0	0	0	0	0	1	0	0
ERS396333_86	d__Bacteria;p__Bacillota_A;c__Clostridia;o__TANB77;f__CAG-508;g__CAG-273;s__CAG-273 sp003507395	0	0	1	0	0	0	0	0	0	0
ERS396334_64	d__Bacteria;p__Bacillota_A;c__Clostridia;o__Oscillospirales;f__Oscillospiraceae;g__Faecousia;s__Faecousia sp900551495	0	0	1	0	0	0	0	1	0	0
ERS396334_70	d__Bacteria;p__Bacillota_A;c__Clostridia;o__Oscillospirales;f__CAG-382;g__UBA1752;s__UBA1752 sp900554405	0	0	0	0	0	0	0	0	0	0
ERS396334_85	d__Bacteria;p__Bacillota_A;c__Clostridia;o__Oscillospirales;f__CAG-272;g__UMGS1002;s__UMGS1002 sp900547565	0	1	0	0	0	0	0	0	0	0
ERS396339_70	d__Bacteria;p__Bacillota_A;c__Clostridia;o__Oscillospirales;f__CAG-272;g__UMGS911;s__UMGS911 sp900545935	1	0	0	0	0	0	0	0	0	0
ERS396341_71	d__Bacteria;p__Bacillota;c__Bacilli;o__RF39;f__UBA660;g__CAG-628;s__CAG-628 sp000438415	0	0	0	0	0	0	0	0	0	0
ERS396342_25	d__Bacteria;p__Bacillota_A;c__Clostridia;o__Oscillospirales;f__Ruminococcaceae;g__Ruminococcus;s__Ruminococcus sp002438605	0	0	2	0	0	0	0	0	0	0
ERS396342_39	d__Bacteria;p__Bacillota_A;c__Clostridia;o__TANB77;f__CAG-465;g__CAG-465;s__CAG-465 sp000433755	0	0	1	0	0	0	0	0	0	0
ERS396342_76	d__Bacteria;p__Bacillota_A;c__Clostridia;o__Christensenellales;f__Borkfalkiaceae;g__UBA7597;s__UBA7597 sp900542935	0	0	2	0	0	0	0	0	0	0
ERS396342_84	d__Bacteria;p__Bacillota_A;c__Clostridia;o__TANB77;f__CAG-508;g__CAG-245;s__CAG-245 sp000434195	0	0	1	0	0	0	0	0	0	0
ERS396343_69	d__Bacteria;p__Bacillota_A;c__Clostridia;o__Christensenellales;f__UBA1242;g__UMGS687;s__UMGS687 sp900545735	0	0	0	0	0	0	0	0	0	0
ERS396345_54	d__Bacteria;p__Bacteroidota;c__Bacteroidia;o__Bacteroidales;f__Muribaculaceae;g__UBA7173;s__UBA7173 sp900548705	0	2	0	0	0	0	0	0	0	0
ERS396346_6	d__Bacteria;p__Bacillota_A;c__Clostridia;o__Lachnospirales;f__Lachnospiraceae;g__RUG115;s__RUG115 sp900066395	0	0	2	0	0	0	0	0	0	0
ERS396349_17	d__Bacteria;p__Bacillota_A;c__Clostridia;o__Oscillospirales;f__Oscillospiraceae;g__Scatomorpha;s__Scatomorpha pullicola	1	0	1	1	2	1	0	0	0	0
ERS396350_3	d__Bacteria;p__Bacteroidota;c__Bacteroidia;o__Bacteroidales;f__Bacteroidaceae;g__Prevotella;s__Prevotella rara	0	1	1	0	0	0	0	0	0	0
ERS396353_33	d__Bacteria;p__Bacteroidota;c__Bacteroidia;o__Bacteroidales;f__Bacteroidaceae;g__Prevotella;s__Prevotella sp000436595	0	1	0	0	0	0	0	0	0	0
ERS396354_11	d__Bacteria;p__Bacteroidota;c__Bacteroidia;o__Bacteroidales;f__UBA932;g__Cryptobacteroides;s__Cryptobacteroides sp900544195	1	1	1	0	0	0	0	1	0	0
ERS396354_14	d__Bacteria;p__Bacillota_A;c__Clostridia;o__TANB77;f__CAG-508;g__UMGS1663;s__UMGS1663 sp900753245	0	0	1	0	0	0	0	0	0	0
ERS396354_42	d__Bacteria;p__Bacteroidota;c__Bacteroidia;o__Bacteroidales;f__Bacteroidaceae;g__Alloprevotella;s__Alloprevotella sp900540885	0	0	0	0	0	0	0	0	0	0
ERS396355_14	d__Bacteria;p__Bacillota_A;c__Clostridia;o__Lachnospirales;f__Lachnospiraceae;g__COE1;s__COE1 sp900753305	0	0	2	0	0	0	1	1	0	0
ERS396355_17	d__Bacteria;p__Bacillota;c__Bacilli;o__RF39;f__UBA660;g__CAG-877;s__CAG-877 sp900753325	0	0	1	0	0	0	0	0	0	0
ERS396355_37	d__Bacteria;p__Bacillota_A;c__Clostridia;o__Oscillospirales;f__CAG-272;g__CAG-390;s__CAG-390 sp900753295	0	0	1	0	0	0	0	0	0	0
ERS396356_56	d__Bacteria;p__Actinomycetota;c__Coriobacteriia;o__Coriobacteriales;f__Coriobacteriaceae;g__Collinsella;s__Collinsella sp905207425	0	1	1	0	0	0	0	1	0	0
ERS396357_85	d__Bacteria;p__Bacillota;c__Bacilli;o__RFN20;f__CAG-826;g__Enteromonas;s__Enteromonas sp900550795	0	0	1	0	0	0	0	0	0	0
ERS396357_87	d__Bacteria;p__Campylobacterota;c__Campylobacteria;o__Campylobacterales;f__Campylobacteraceae;g__Campylobacter;s__Campylobacter sp900753405	1	0	0	0	0	0	0	0	0	0
ERS396358_13	d__Bacteria;p__Bacillota_A;c__Clostridia;o__Oscillospirales;f__Oscillospiraceae;g__CAG-103;s__CAG-103 sp004556965	0	0	1	0	0	0	0	0	0	0
ERS396358_3	d__Bacteria;p__Bacillota_A;c__Clostridia;o__Oscillospirales;f__Oscillospiraceae;g__Limivicinus;s__Limivicinus sp900549545	0	0	2	1	1	1	0	1	0	0
ERS396358_38	d__Bacteria;p__Bacteroidota;c__Bacteroidia;o__Bacteroidales;f__Bacteroidaceae;g__Bacteroides;s__Bacteroides intestinalis	0	2	0	0	0	0	0	0	0	0
ERS396360_24	d__Bacteria;p__Bacillota_A;c__Clostridia;o__Oscillospirales;f__Oscillospiraceae;g__CAG-170;s__CAG-170 sp000436735	0	1	0	0	0	0	0	0	1	0
ERS396362_35	d__Bacteria;p__Bacillota_A;c__Clostridia;o__Lachnospirales;f__Lachnospiraceae;g__Eubacterium_F;s__Eubacterium_F sp900539115	0	0	2	0	0	0	0	0	0	0
ERS396362_51	d__Bacteria;p__Bacillota_A;c__Clostridia;o__Oscillospirales;f__Oscillospiraceae;g__Dysosmobacter;s__Dysosmobacter sp900551885	0	0	0	0	0	0	0	0	0	0
ERS396362_86	d__Bacteria;p__Verrucomicrobiota;c__Verrucomicrobiae;o__Opitutales;f__CAG-312;g__Merdousia;s__Merdousia sp905214995	0	0	0	0	0	0	0	0	0	0
ERS396363_12	d__Bacteria;p__Bacillota;c__Bacilli;o__RFN20;f__CAG-288;g__CAG-288;s__CAG-288 sp000437395	0	0	0	0	0	0	0	0	0	0
ERS396364_27	d__Bacteria;p__Bacillota;c__Bacilli;o__RF39;f__UBA660;g__Onthocola_B;s__Onthocola_B sp000437355	0	0	1	0	0	0	0	0	0	0
ERS396369_19	d__Bacteria;p__Pseudomonadota;c__Alphaproteobacteria;o__Rs-D84;f__Rs-D84;g__Enterousia;s__Enterousia intestinigallinarum	0	2	1	0	0	0	0	0	0	0
ERS396369_21	d__Bacteria;p__Cyanobacteriota;c__Vampirovibrionia;o__Gastranaerophilales;f__Gastranaerophilaceae;g__Gastranaerophilus;s__Gastranaerophilus phascolarctosicola	0	0	1	0	0	0	0	0	0	0
ERS396369_3	d__Bacteria;p__Bacteroidota;c__Bacteroidia;o__Bacteroidales;f__Muribaculaceae;g__CAG-873;s__CAG-873 sp900548975	0	1	0	0	0	0	0	0	0	0
ERS396369_54	d__Bacteria;p__Bacillota;c__Bacilli;o__RF39;f__UBA660;g__CAG-533;s__CAG-533 sp000434495	0	0	0	0	0	0	0	0	0	0
ERS396369_69	d__Bacteria;p__Bacillota_A;c__Clostridia;o__Oscillospirales;f__Ruminococcaceae;g__Faeciplasma;s__Faeciplasma sp900553675	0	0	0	0	0	0	0	0	0	0
ERS396370_12	d__Bacteria;p__Bacillota_A;c__Clostridia;o__Oscillospirales;f__Acutalibacteraceae;g__Scatavimonas;s__Scatavimonas merdipullorum	0	0	2	0	0	0	0	0	0	0
ERS396372_16	d__Bacteria;p__Bacillota_A;c__Clostridia;o__Lachnospirales;f__Lachnospiraceae;g__Frisingicoccus;s__Frisingicoccus sp900549105	0	1	2	0	0	0	0	0	0	0
ERS396372_43	d__Bacteria;p__Bacillota_A;c__Clostridia;o__TANB77;f__CAG-508;g__CAG-269;s__CAG-269 sp900556695	0	0	0	0	0	0	0	0	0	0
ERS396372_59	d__Bacteria;p__Bacillota_A;c__Clostridia;o__Lachnospirales;f__Lachnospiraceae;g__Hungatella;s__Hungatella effluvii	0	0	2	0	1	1	1	0	1	0
ERS396373_65	d__Bacteria;p__Bacillota_A;c__Clostridia;o__Oscillospirales;f__Acutalibacteraceae;g__Eubacterium_R;s__Eubacterium_R sp900543795	1	0	1	0	0	0	0	0	0	0
ERS396373_88	d__Bacteria;p__Bacillota;c__Bacilli;o__Acholeplasmatales;f__Anaeroplasmataceae;g__Pelethenecus;s__Pelethenecus sp900540705	0	1	1	0	0	0	0	0	0	0
ERS396373_9	d__Bacteria;p__Bacillota_A;c__Clostridia;o__Lachnospirales;f__Lachnospiraceae;g__CAG-590;s__CAG-590 sp900548855	0	2	2	0	0	0	0	1	0	0
ERS396374_106	d__Bacteria;p__Bacillota_A;c__Clostridia;o__Lachnospirales;f__Lachnospiraceae;g__Coprococcus;s__Coprococcus sp900548215	0	0	2	0	0	0	0	0	0	0
ERS396375_19	d__Bacteria;p__Pseudomonadota;c__Gammaproteobacteria;o__Burkholderiales;f__Burkholderiaceae_A;g__Duodenibacillus;s__Duodenibacillus intestinavium	0	0	0	0	0	0	0	0	0	0
ERS396376_73	d__Bacteria;p__Bacillota;c__Bacilli;o__RF39;f__UBA660;g__UMGS872;s__UMGS872 sp900546275	0	1	0	0	0	0	0	1	0	0
ERS396376_74	d__Bacteria;p__Bacillota;c__Bacilli;o__RF39;f__UBA660;g__Faecisoma;s__Faecisoma sp900753645	0	0	0	0	0	0	0	0	0	0
ERS396376_85	d__Bacteria;p__Bacillota_C;c__Negativicutes;o__Acidaminococcales;f__Acidaminococcaceae;g__Succiniclasticum;s__Succiniclasticum sp900544275	0	0	0	0	0	0	0	0	0	0
ERS396377_25	d__Bacteria;p__Bacillota;c__Bacilli;o__RF39;f__UBA660;g__Scybalousia;s__Scybalousia intestinigallinarum	0	0	1	0	0	0	0	0	0	0
ERS396377_28	d__Bacteria;p__Bacteroidota;c__Bacteroidia;o__Bacteroidales;f__Rikenellaceae;g__Alistipes;s__Alistipes sp900550925	0	2	0	0	0	0	0	0	0	0
ERS396377_62	d__Bacteria;p__Bacillota;c__Bacilli;o__RF39;f__UBA660;g__Faecenecus;s__Faecenecus gallistercoris	0	0	0	0	0	0	0	0	0	0
ERS396379_35	d__Bacteria;p__Bacillota;c__Bacilli;o__RFN20;f__CAG-826;g__RUG131;s__RUG131 sp900549975	1	0	1	0	0	0	0	0	0	0
ERS396380_6	d__Bacteria;p__Cyanobacteriota;c__Vampirovibrionia;o__Gastranaerophilales;f__Gastranaerophilaceae;g__UMGS1477;s__UMGS1477 sp900552205	0	0	0	0	0	0	0	0	0	0
ERS396381_5	d__Bacteria;p__Bacillota_A;c__Clostridia;o__Lachnospirales;f__Lachnospiraceae;g__Frisingicoccus;s__Frisingicoccus sp900753685	0	1	1	0	0	0	0	0	0	0
ERS396381_7	d__Bacteria;p__Bacillota_A;c__Clostridia;o__Peptostreptococcales;f__Anaerovoracaceae;g__Fimisoma;s__Fimisoma avicola	0	2	0	0	0	0	0	0	0	0
ERS396382_67	d__Bacteria;p__Bacillota_A;c__Clostridia;o__Lachnospirales;f__Lachnospiraceae;g__Lachnospira;s__Lachnospira sp000437735	0	0	1	0	0	1	0	0	0	0
ERS396383_70	d__Bacteria;p__Bacteroidota;c__Bacteroidia;o__Bacteroidales;f__Muribaculaceae;g__Limisoma;s__Limisoma sp900541935	0	0	0	0	0	0	0	0	0	0
ERS396384_18	d__Bacteria;p__Bacillota_A;c__Clostridia;o__Lachnospirales;f__Lachnospiraceae;g__Acetatifactor;s__Acetatifactor sp900772845	0	1	2	0	0	0	1	0	0	0
ERS396384_34	d__Bacteria;p__Bacteroidota;c__Bacteroidia;o__Bacteroidales;f__Bacteroidaceae;g__Phocaeicola;s__Phocaeicola merdigallinarum	0	1	0	0	0	0	0	0	0	0
ERS396384_53	d__Bacteria;p__Bacteroidota;c__Bacteroidia;o__Bacteroidales;f__Bacteroidaceae;g__Phocaeicola;s__Phocaeicola sp000434735	0	0	0	0	0	0	0	0	0	0
ERS396384_61	d__Bacteria;p__Bacillota_A;c__Clostridia;o__Christensenellales;f__UBA1242;g__UMGS1908;s__UMGS1908 sp900556185	0	0	0	0	0	0	0	0	0	0
ERS396384_63	d__Bacteria;p__Bacillota_A;c__Clostridia;o__Lachnospirales;f__Lachnospiraceae;g__CAG-510;s__CAG-510 sp900550475	0	0	2	0	0	0	0	0	0	0
ERS396385_30	d__Bacteria;p__Bacteroidota;c__Bacteroidia;o__Bacteroidales;f__Bacteroidaceae;g__Mediterranea;s__Mediterranea massiliensis	0	1	0	0	0	0	0	0	0	0
ERS396385_74	d__Bacteria;p__Bacteroidota;c__Bacteroidia;o__Bacteroidales;f__Barnesiellaceae;g__Barnesiella_A;s__Barnesiella_A sp900538705	0	1	0	0	0	0	0	0	0	0
ERS396387_20	d__Bacteria;p__Bacillota_C;c__Negativicutes;o__Acidaminococcales;f__Acidaminococcaceae;g__CAG-266;s__CAG-266 sp000436095	0	0	1	0	0	0	0	0	0	0
ERS396388_22	d__Bacteria;p__Bacteroidota;c__Bacteroidia;o__Bacteroidales;f__Bacteroidaceae;g__UBA6398;s__UBA6398 sp900550635	0	0	0	0	0	0	0	0	0	0
ERS396388_35	d__Bacteria;p__Bacillota_A;c__Clostridia;o__Lachnospirales;f__Lachnospiraceae;g__UBA2882;s__UBA2882 sp002362385	0	1	0	0	0	0	0	0	0	0
ERS396388_62	d__Bacteria;p__Bacillota_A;c__Clostridia;o__Lachnospirales;f__Lachnospiraceae;g__Enterocloster;s__Enterocloster sp900753815	0	0	2	0	0	0	0	0	0	0
ERS396389_23	d__Bacteria;p__Bacillota_A;c__Clostridia;o__Oscillospirales;f__Oscillospiraceae;g__Vescimonas;s__Vescimonas sp900555735	0	1	1	0	0	0	0	0	0	0
ERS396389_31	d__Bacteria;p__Bacillota_A;c__Clostridia;o__Lachnospirales;f__Lachnospiraceae;g__CAG-95;s__CAG-95 sp000436115	0	1	2	0	0	0	0	0	0	0
ERS396389_76	d__Bacteria;p__Bacillota_A;c__Clostridia;o__Christensenellales;f__Pumilibacteraceae;g__CAG-552;s__CAG-552 sp000435495	0	0	1	0	0	0	0	0	0	0
ERS396392_31	d__Bacteria;p__Bacillota_A;c__Clostridia;o__Lachnospirales;f__Anaerotignaceae;g__Anaerotignum;s__Anaerotignum sp001304995	0	0	0	0	0	0	0	0	0	0
ERS396394_106	d__Bacteria;p__Bacillota;c__Bacilli;o__RFN20;f__CAG-288;g__CAG-345;s__CAG-345 sp000433315	0	0	0	0	0	0	0	0	0	0
ERS396394_44	d__Bacteria;p__Bacillota_A;c__Clostridia;o__Oscillospirales;f__Ruminococcaceae;g__CAG-115;s__CAG-115 sp003531585	0	0	0	0	0	0	0	0	0	0
ERS396395_45	d__Bacteria;p__Bacillota_A;c__Clostridia;o__Oscillospirales;f__CAG-272;g__CAG-390;s__CAG-390 sp003523225	0	0	1	0	0	0	0	0	0	0
ERS396397_97	d__Bacteria;p__Bacillota_A;c__Clostridia;o__TANB77;f__CAG-508;g__CAG-269;s__CAG-269 sp000437215	0	0	0	0	0	0	0	0	0	0
ERS396398_67	d__Bacteria;p__Desulfobacterota;c__Desulfovibrionia;o__Desulfovibrionales;f__Desulfovibrionaceae;g__Desulfovibrio;s__Desulfovibrio sp900546145	0	0	0	0	0	0	0	0	0	0
ERS396398_79	d__Bacteria;p__Bacillota;c__Bacilli;o__RFN20;f__CAG-288;g__CAG-345;s__CAG-345 sp000433315	0	0	0	0	0	0	0	0	0	0
ERS396398_94	d__Bacteria;p__Bacillota_A;c__Clostridia;o__Christensenellales;f__CAG-917;g__CAG-349;s__CAG-349 sp001940895	0	0	1	0	0	0	0	0	0	0
ERS396399_37	d__Bacteria;p__Pseudomonadota;c__Alphaproteobacteria;o__RF32;f__CAG-239;g__JAFUYI01;s__JAFUYI01 sp900542055	0	0	0	0	0	0	0	0	0	0
ERS396400_35	d__Bacteria;p__Bacillota_C;c__Negativicutes;o__Veillonellales;f__Dialisteraceae;g__Dialister;s__Dialister invisus	0	0	0	0	0	0	0	0	0	0
ERS396401_2	d__Bacteria;p__Bacillota_A;c__Clostridia;o__Christensenellales;f__Borkfalkiaceae;g__UBA10281;s__UBA10281 sp900556195	0	0	0	0	0	0	0	0	0	0
ERS396401_36	d__Bacteria;p__Bacillota_A;c__Clostridia;o__Christensenellales;f__UBA1242;g__UBA11490;s__UBA11490 sp003524095	0	0	0	0	0	0	0	0	0	0
ERS396401_84	d__Bacteria;p__Bacillota_A;c__Clostridia;o__Christensenellales;f__CAG-314;g__SFEB01;s__SFEB01 sp004558105	0	0	2	0	0	0	0	0	0	0
ERS396403_39	d__Bacteria;p__Bacillota_A;c__Clostridia;o__Lachnospirales;f__Lachnospiraceae;g__CAG-317;s__CAG-317 sp000433535	0	0	1	0	0	0	0	1	0	0
ERS396404_2	d__Bacteria;p__Bacteroidota;c__Bacteroidia;o__Bacteroidales;f__Bacteroidaceae;g__Prevotella;s__Prevotella sp900553155	0	0	0	0	0	0	0	0	0	0
ERS396406_2	d__Bacteria;p__Bacillota_A;c__Clostridia;o__Lachnospirales;f__Lachnospiraceae;g__Clostridium_Q;s__Clostridium_Q saccharolyticum_A	0	0	1	0	0	0	0	0	0	0
ERS396406_3	d__Bacteria;p__Bacillota_A;c__Clostridia;o__Lachnospirales;f__Lachnospiraceae;g__Lachnospira;s__Lachnospira sp900552795	0	1	2	0	0	0	0	0	0	0
ERS396406_60	d__Bacteria;p__Bacillota_A;c__Clostridia;o__Lachnospirales;f__Lachnospiraceae;g__Eisenbergiella;s__Eisenbergiella sp900555195	0	0	1	0	0	0	0	1	0	0
ERS396406_72	d__Bacteria;p__Bacillota_A;c__Clostridia;o__Oscillospirales;f__Acutalibacteraceae;g__Anaeromassilibacillus;s__Anaeromassilibacillus sp001305115	0	0	1	0	0	0	0	0	0	0
ERS396408_29	d__Bacteria;p__Bacteroidota;c__Bacteroidia;o__Bacteroidales;f__Tannerellaceae;g__Parabacteroides;s__Parabacteroides faecavium	0	2	0	0	0	0	0	0	0	0
ERS396408_84	d__Bacteria;p__Bacillota_C;c__Negativicutes;o__Acidaminococcales;f__Acidaminococcaceae;g__Acidaminococcus;s__Acidaminococcus sp000437815	0	0	1	0	0	0	0	0	0	0
ERS396409_35	d__Bacteria;p__Bacillota_A;c__Clostridia;o__Christensenellales;f__Borkfalkiaceae;g__UBA7597;s__UBA7597 sp900542935	0	0	2	0	0	0	0	0	0	0
ERS396414_34	d__Bacteria;p__Pseudomonadota;c__Gammaproteobacteria;o__Burkholderiales;f__Burkholderiaceae_A;g__Duodenibacillus;s__Duodenibacillus sp900544255	0	1	0	0	0	0	0	0	0	0
ERS396415_15	d__Bacteria;p__Bacteroidota;c__Bacteroidia;o__Bacteroidales;f__Bacteroidaceae;g__Prevotella;s__Prevotella sp900552675	0	0	0	0	0	0	0	0	0	0
ERS396415_68	d__Bacteria;p__Bacillota_A;c__Clostridia;o__Lachnospirales;f__Lachnospiraceae;g__Wujia;s__Wujia chipingensis	0	1	2	0	0	0	0	0	0	0
ERS396417_56	d__Bacteria;p__Bacillota_A;c__Clostridia;o__Oscillospirales;f__Acutalibacteraceae;g__CAG-217;s__CAG-217 sp000436335	0	0	0	0	0	0	0	0	0	0
ERS396417_90	d__Bacteria;p__Bacillota_A;c__Clostridia;o__TANB77;f__CAG-508;g__Merdicola;s__Merdicola sp018371855	0	0	0	0	0	0	0	0	0	0
ERS396419_6	d__Bacteria;p__Actinomycetota;c__Coriobacteriia;o__Coriobacteriales;f__Eggerthellaceae;g__Anaerotardibacter;s__Anaerotardibacter sp000431675	0	1	1	0	0	1	0	1	1	0
ERS396420_17	d__Bacteria;p__Bacillota_A;c__Clostridia;o__Oscillospirales;f__CAG-272;g__CAG-390;s__CAG-390 sp000437015	0	0	1	0	0	0	0	0	0	0
ERS396423_42	d__Bacteria;p__Bacillota_C;c__Negativicutes;o__Acidaminococcales;f__Acidaminococcaceae;g__CAG-266;s__CAG-266 sp900554395	0	0	1	0	0	0	0	0	0	0
ERS396424_16	d__Bacteria;p__Bacillota;c__Bacilli;o__Erysipelotrichales;f__Erysipelotrichaceae;g__Absicoccus;s__Absicoccus porci	0	2	1	0	0	0	0	0	0	0
ERS396424_30	d__Bacteria;p__Bacillota;c__Bacilli;o__RFN20;f__CAG-826;g__Onthovivens;s__Onthovivens sp900540395	0	1	1	0	0	0	0	0	0	0
ERS396428_3	d__Bacteria;p__Bacillota_A;c__Clostridia;o__Lachnospirales;f__Lachnospiraceae;g__CAG-882;s__CAG-882 sp003486385	0	1	2	0	0	1	1	0	0	0
ERS396428_88	d__Bacteria;p__Bacteroidota;c__Bacteroidia;o__Bacteroidales;f__Muribaculaceae;g__CAG-485;s__CAG-485 sp000437495	2	1	0	0	0	0	0	0	0	0
ERS396430_10	d__Bacteria;p__Bacillota;c__Bacilli;o__RFN20;f__CAG-631;g__Caccosoma;s__Caccosoma sp900754115	0	0	1	0	0	0	0	0	0	0
ERS396430_13	d__Bacteria;p__Verrucomicrobiota;c__Verrucomicrobiae;o__Opitutales;f__CAG-312;g__Merdousia;s__Merdousia sp900545705	0	0	0	0	0	0	0	0	0	0
ERS396431_51	d__Bacteria;p__Bacillota_A;c__Clostridia;o__TANB77;f__CAG-508;g__CAG-269;s__CAG-269 sp000438255	0	2	1	0	0	0	0	0	0	0
ERS396431_63	d__Bacteria;p__Bacteroidota;c__Bacteroidia;o__Bacteroidales;f__Bacteroidaceae;g__Phocaeicola;s__Phocaeicola barnesiae	0	1	0	0	0	0	0	0	0	0
ERS396433_99	d__Bacteria;p__Bacteroidota;c__Bacteroidia;o__Bacteroidales;f__Rikenellaceae;g__Tidjanibacter;s__Tidjanibacter inops	0	2	0	0	0	0	0	0	0	0
ERS396434_6	d__Bacteria;p__Bacillota_A;c__Clostridia;o__Lachnospirales;f__Lachnospiraceae;g__Eubacterium_G;s__Eubacterium_G sp000432355	0	0	2	0	0	0	0	0	0	0
ERS396435_63	d__Bacteria;p__Bacteroidota;c__Bacteroidia;o__Bacteroidales;f__Bacteroidaceae;g__Alloprevotella;s__Alloprevotella sp000431275	0	1	0	0	0	0	0	0	0	0
ERS396436_13	d__Bacteria;p__Bacillota_A;c__Clostridia;o__Oscillospirales;f__Oscillospiraceae;g__Dysosmobacter;s__Dysosmobacter sp000436875	0	0	1	0	0	0	0	0	0	0
ERS396436_16	d__Bacteria;p__Actinomycetota;c__Coriobacteriia;o__Coriobacteriales;f__Coriobacteriaceae;g__Collinsella;s__Collinsella sp900754075	0	1	1	0	0	1	0	1	0	0
ERS396436_50	d__Bacteria;p__Bacillota_A;c__Clostridia;o__Oscillospirales;f__Ruminococcaceae;g__Negativibacillus;s__Negativibacillus massiliensis	0	0	1	0	0	0	0	0	0	0
ERS396438_43	d__Bacteria;p__Bacillota;c__Bacilli;o__RF39;f__UBA660;g__Coprosoma;s__Coprosoma sp900546055	0	0	1	0	0	0	0	0	0	0
ERS396438_64	d__Bacteria;p__Bacillota_C;c__Negativicutes;o__Veillonellales;f__Veillonellaceae;g__Veillonella_A;s__Veillonella_A sp000431435	0	0	1	0	0	0	0	0	0	0
ERS396438_69	d__Bacteria;p__Bacillota_A;c__Clostridia;o__TANB77;f__CAG-508;g__Merdicola;s__Merdicola sp900754085	0	1	0	0	0	0	0	0	0	0
ERS396439_45	d__Bacteria;p__Bacillota_A;c__Clostridia;o__Lachnospirales;f__Anaerotignaceae;g__Anaerotignum;s__Anaerotignum faecicola	0	1	1	0	0	0	0	0	0	0
ERS396440_108	d__Bacteria;p__Bacillota_A;c__Clostridia;o__Oscillospirales;f__Ruminococcaceae;g__Negativibacillus;s__Negativibacillus sp900547015	0	0	1	0	0	0	0	1	0	0
ERS396440_25	d__Bacteria;p__Bacillota_A;c__Clostridia;o__Oscillospirales;f__CAG-272;g__HGM12713;s__HGM12713 sp900754175	0	0	0	0	0	0	0	0	0	0
ERS396442_68	d__Bacteria;p__Bacillota_A;c__Clostridia;o__Christensenellales;f__QAND01;g__UMGS1975;s__UMGS1975 sp900546685	0	0	1	0	0	0	0	1	0	0
ERS396444_51	d__Bacteria;p__Bacillota;c__Bacilli;o__Erysipelotrichales;f__Erysipelotrichaceae;g__Absicoccus;s__Absicoccus sp000434355	0	0	0	0	0	0	0	0	0	0
ERS396445_21	d__Bacteria;p__Bacillota_C;c__Negativicutes;o__Acidaminococcales;f__Acidaminococcaceae;g__Phascolarctobacterium;s__Phascolarctobacterium faecium	0	0	1	0	0	0	0	0	0	0
ERS396445_23	d__Bacteria;p__Bacillota_A;c__Clostridia;o__Lachnospirales;f__Lachnospiraceae;g__Blautia_A;s__Blautia_A sp900066145	0	0	2	0	0	0	0	0	0	0
ERS396445_25	d__Bacteria;p__Bacillota_A;c__Clostridia;o__Oscillospirales;f__Ruminococcaceae;g__Faecalibacterium;s__Faecalibacterium prausnitzii_I	0	0	1	0	0	0	0	0	0	0
ERS396446_108	d__Bacteria;p__Bacillota_A;c__Clostridia;o__Oscillospirales;f__Acutalibacteraceae;g__UBA737;s__UBA737 sp900754145	0	1	1	0	0	0	0	0	0	0
ERS396446_71	d__Bacteria;p__Bacteroidota;c__Bacteroidia;o__Bacteroidales;f__Barnesiellaceae;g__Barnesiella;s__Barnesiella intestinihominis	0	2	0	0	0	0	0	0	0	0
ERS396447_50	d__Bacteria;p__Bacillota_A;c__Clostridia;o__Oscillospirales;f__Oscillospiraceae;g__Pelethomonas;s__Pelethomonas sp900549475	0	0	0	0	0	0	0	0	0	0
ERS396447_94	d__Bacteria;p__Bacillota_A;c__Clostridia;o__Oscillospirales;f__Ruminococcaceae;g__Ruminococcus_C;s__Ruminococcus_C sp000437175	0	0	2	0	0	0	0	0	0	0
ERS396453_2	d__Bacteria;p__Bacillota_A;c__Clostridia;o__Lachnospirales;f__Lachnospiraceae;g__Marvinbryantia;s__Marvinbryantia sp900550755	0	0	2	0	0	0	0	0	0	0
ERS396453_24	d__Bacteria;p__Bacillota_A;c__Clostridia;o__Oscillospirales;f__Ruminococcaceae;g__UMGS363;s__UMGS363 sp900543105	0	0	0	0	0	0	0	1	0	0
ERS396454_2	d__Bacteria;p__Actinomycetota;c__Coriobacteriia;o__Coriobacteriales;f__Coriobacteriaceae;g__Collinsella;s__Collinsella sp905215945	0	1	1	0	0	0	0	1	0	0
ERS396455_74	d__Bacteria;p__Bacillota_A;c__Clostridia;o__TANB77;f__CAG-508;g__CAG-269;s__CAG-269 sp900754285	0	2	1	0	0	0	0	0	0	0
ERS396457_6	d__Bacteria;p__Bacillota;c__Bacilli;o__RF39;f__UBA660;g__Ventrenecus;s__Ventrenecus sp905205665	0	0	1	0	0	0	0	0	0	0
ERS396459_30	d__Bacteria;p__Bacillota_A;c__Clostridia;o__Lachnospirales;f__Lachnospiraceae;g__Blautia_A;s__Blautia_A wexlerae	0	1	2	0	0	1	0	0	0	0
ERS396461_12	d__Bacteria;p__Bacillota_A;c__Clostridia;o__Oscillospirales;f__Oscillospiraceae;g__Vescimonas;s__Vescimonas coprocola	0	0	1	0	0	0	0	0	0	0
ERS396462_1	d__Bacteria;p__Actinomycetota;c__Coriobacteriia;o__Coriobacteriales;f__Coriobacteriaceae;g__Collinsella;s__Collinsella sp900754275	0	1	1	0	0	1	0	1	0	0
ERS396463_3	d__Bacteria;p__Actinomycetota;c__Coriobacteriia;o__Coriobacteriales;f__Coriobacteriaceae;g__Collinsella;s__Collinsella sp900541475	0	1	1	0	0	1	0	1	0	0
ERS396464_14	d__Bacteria;p__Bacillota_A;c__Clostridia;o__Lachnospirales;f__Lachnospiraceae;g__Mediterraneibacter;s__Mediterraneibacter faecis	0	1	2	0	0	1	0	1	0	0
ERS396464_6	d__Bacteria;p__Bacillota;c__Bacilli;o__Lactobacillales;f__Streptococcaceae;g__Streptococcus;s__Streptococcus lutetiensis	0	1	0	0	0	0	0	0	0	0
ERS396466_4	d__Bacteria;p__Bacillota_A;c__Clostridia;o__Lachnospirales;f__Lachnospiraceae;g__Blautia;s__Blautia hansenii	0	0	2	0	0	0	0	0	0	0
ERS396467_11	d__Bacteria;p__Bacillota_A;c__Clostridia;o__Oscillospirales;f__Butyricicoccaceae;g__Agathobaculum;s__Agathobaculum sp003481705	0	0	0	0	0	0	0	0	0	0
ERS396467_31	d__Bacteria;p__Bacillota_A;c__Clostridia;o__Lachnospirales;f__Lachnospiraceae;g__Blautia;s__Blautia stercoris	0	0	2	0	0	0	0	0	0	0
ERS396468_4	d__Bacteria;p__Pseudomonadota;c__Gammaproteobacteria;o__Enterobacterales_A;f__Succinivibrionaceae;g__Succinivibrio;s__Succinivibrio sp900555115	0	0	0	0	0	0	0	0	0	0
ERS396469_13	d__Bacteria;p__Bacteroidota;c__Bacteroidia;o__Bacteroidales;f__Tannerellaceae;g__Parabacteroides;s__Parabacteroides sp900541965	0	1	0	0	0	0	0	0	0	0
ERS396471_49	d__Bacteria;p__Bacteroidota;c__Bacteroidia;o__Bacteroidales;f__Muribaculaceae;g__Limisoma;s__Limisoma gallistercoris	0	1	0	0	0	0	0	0	0	0
ERS396471_64	d__Bacteria;p__Bacillota;c__Bacilli;o__Lactobacillales;f__Streptococcaceae;g__Streptococcus;s__Streptococcus anginosus_C	0	0	0	0	0	0	0	0	0	0
ERS396471_68	d__Bacteria;p__Bacteroidota;c__Bacteroidia;o__Bacteroidales;f__Rikenellaceae;g__Alistipes;s__Alistipes merdipullorum	0	1	0	0	0	0	0	0	0	0
ERS396471_84	d__Bacteria;p__Pseudomonadota;c__Gammaproteobacteria;o__Enterobacterales_A;f__Pasteurellaceae;g__Haemophilus_D;s__Haemophilus_D parainfluenzae	0	0	0	0	0	0	0	0	0	0
ERS396472_72	d__Bacteria;p__Cyanobacteriota;c__Vampirovibrionia;o__Gastranaerophilales;f__Gastranaerophilaceae;g__Stercorousia;s__Stercorousia faecigallinarum	0	0	1	0	0	0	0	0	0	0
ERS396473_1	d__Bacteria;p__Bacillota_A;c__Clostridia;o__Lachnospirales;f__Lachnospiraceae;g__Faecalimonas;s__Faecalimonas umbilicata	1	0	2	0	1	0	0	1	0	0
ERS396473_14	d__Bacteria;p__Bacillota_C;c__Negativicutes;o__Selenomonadales;f__Massilibacillaceae;g__CABIZH01;s__CABIZH01 sp902363205	0	0	1	0	0	0	0	0	0	1
ERS396473_8	d__Bacteria;p__Pseudomonadota;c__Gammaproteobacteria;o__Enterobacterales;f__Enterobacteriaceae;g__Proteus;s__Proteus mirabilis	0	2	0	0	0	0	0	0	0	0
ERS396475_21	d__Bacteria;p__Cyanobacteriota;c__Vampirovibrionia;o__Gastranaerophilales;f__Gastranaerophilaceae;g__Scatousia;s__Scatousia sp000431315	0	0	1	0	0	0	0	0	0	0
ERS396475_40	d__Bacteria;p__Bacteroidota;c__Bacteroidia;o__Bacteroidales;f__Bacteroidaceae;g__Alloprevotella;s__Alloprevotella sp900541575	0	0	0	0	0	0	0	0	0	0
ERS396477_12	d__Bacteria;p__Actinomycetota;c__Coriobacteriia;o__Coriobacteriales;f__Coriobacteriaceae;g__Collinsella;s__Collinsella sp905211615	0	1	1	0	0	1	0	1	0	0
ERS396482_4	d__Bacteria;p__Bacillota_A;c__Clostridia;o__Lachnospirales;f__Lachnospiraceae;g__Dorea_A;s__Dorea_A longicatena_B	0	0	2	0	0	0	0	0	0	0
ERS396483_43	d__Bacteria;p__Actinomycetota;c__Coriobacteriia;o__Coriobacteriales;f__Coriobacteriaceae;g__Collinsella;s__	0	1	1	0	0	1	0	1	0	0
ERS396484_4	d__Bacteria;p__Bacillota_A;c__Clostridia;o__Oscillospirales;f__Ruminococcaceae;g__CAG-353;s__CAG-353 sp900066885	0	0	1	0	0	0	0	0	0	0
ERS396486_17	d__Bacteria;p__Bacillota_C;c__Negativicutes;o__Veillonellales;f__Megasphaeraceae;g__Megasphaera;s__Megasphaera massiliensis	0	0	1	0	0	1	0	0	0	0
ERS396486_37	d__Bacteria;p__Bacillota_A;c__Clostridia;o__Lachnospirales;f__Lachnospiraceae;g__Anaerostipes;s__Anaerostipes caccae	0	0	2	0	0	0	0	0	0	0
ERS396486_5	d__Bacteria;p__Cyanobacteriota;c__Vampirovibrionia;o__Gastranaerophilales;f__Gastranaerophilaceae;g__Scatenecus;s__Scatenecus faecavium	0	0	1	0	0	0	0	0	0	0
ERS396487_73	d__Bacteria;p__Bacillota_A;c__Clostridia;o__Oscillospirales;f__Ruminococcaceae;g__Ruminococcus_C;s__Ruminococcus_C sp900545285	0	0	1	0	0	0	0	0	0	0
ERS396489_108	d__Bacteria;p__Bacillota;c__Bacilli;o__Erysipelotrichales;f__Coprobacillaceae;g__Catenibacterium;s__Catenibacterium mitsuokai	0	1	1	0	0	1	0	0	0	0
ERS396489_48	d__Bacteria;p__Bacteroidota;c__Bacteroidia;o__Bacteroidales;f__Bacteroidaceae;g__Prevotella;s__Prevotella sp900556395	0	0	1	0	0	0	0	0	0	0
ERS396489_52	d__Bacteria;p__Bacillota_A;c__Clostridia;o__Lachnospirales;f__Lachnospiraceae;g__Butyrivibrio_A;s__Butyrivibrio_A crossotus	0	1	2	0	0	0	0	0	0	0
ERS396489_78	d__Bacteria;p__Bacteroidota;c__Bacteroidia;o__Bacteroidales;f__Bacteroidaceae;g__Prevotella;s__Prevotella mizrahii	0	0	0	0	0	0	0	0	0	0
ERS396490_2	d__Bacteria;p__Bacillota;c__Bacilli;o__Lactobacillales;f__Lactobacillaceae;g__Limosilactobacillus;s__Limosilactobacillus mucosae	0	1	0	0	0	0	0	0	0	0
ERS396490_3	d__Bacteria;p__Bacillota;c__Bacilli;o__Lactobacillales;f__Lactobacillaceae;g__Lactobacillus;s__Lactobacillus delbrueckii	0	0	0	0	0	0	0	0	0	0
ERS396490_7	d__Bacteria;p__Actinomycetota;c__Actinomycetia;o__Actinomycetales;f__Bifidobacteriaceae;g__Bifidobacterium;s__Bifidobacterium thermophilum	0	0	0	0	0	0	0	0	0	0
ERS396491_11	d__Bacteria;p__Actinomycetota;c__Coriobacteriia;o__Coriobacteriales;f__Coriobacteriaceae;g__Collinsella;s__Collinsella sp003459245	0	1	1	0	0	1	0	1	0	0
ERS396491_44	d__Bacteria;p__Actinomycetota;c__Actinomycetia;o__Actinomycetales;f__Bifidobacteriaceae;g__Bifidobacterium;s__Bifidobacterium animalis	0	1	0	0	0	0	0	0	0	0
ERS396492_24	d__Bacteria;p__Actinomycetota;c__Coriobacteriia;o__Coriobacteriales;f__Coriobacteriaceae;g__Collinsella;s__Collinsella sp900754445	0	1	1	0	0	0	0	1	0	0
ERS396492_6	d__Bacteria;p__Pseudomonadota;c__Gammaproteobacteria;o__Burkholderiales;f__Burkholderiaceae_A;g__Sutterella;s__Sutterella sp900754475	0	0	0	0	0	0	0	0	0	0
ERS396493_12	d__Bacteria;p__Pseudomonadota;c__Gammaproteobacteria;o__Burkholderiales;f__Burkholderiaceae_A;g__Duodenibacillus;s__Duodenibacillus intestinigallinarum	0	0	0	0	0	0	0	0	0	0
ERS396493_18	d__Bacteria;p__Desulfobacterota;c__Desulfovibrionia;o__Desulfovibrionales;f__Desulfovibrionaceae;g__Mailhella;s__Mailhella excrementigallinarum	0	0	1	0	0	0	0	0	0	0
ERS396495_102	d__Bacteria;p__Bacillota_A;c__Clostridia;o__Oscillospirales;f__Oscillospiraceae;g__Limivicinus;s__Limivicinus sp900754515	1	0	2	1	2	1	0	2	0	0
ERS396495_2	d__Bacteria;p__Bacillota_A;c__Clostridia;o__Oscillospirales;f__CAG-382;g__Woodwardibium;s__Woodwardibium sp900754535	0	0	1	0	0	0	0	0	0	0
ERS396495_60	d__Bacteria;p__Actinomycetota;c__Coriobacteriia;o__Coriobacteriales;f__Eggerthellaceae;g__Aphodovivens;s__Aphodovivens avicola	0	1	1	0	0	0	0	0	0	0
ERS396496_17	d__Bacteria;p__Bacillota;c__Bacilli;o__Erysipelotrichales;f__Erysipelotrichaceae;g__Faecalitalea;s__Faecalitalea cylindroides	0	1	0	0	1	1	0	1	0	0
ERS396496_20	d__Bacteria;p__Actinomycetota;c__Actinomycetia;o__Actinomycetales;f__Bifidobacteriaceae;g__Bifidobacterium;s__Bifidobacterium sp002742445	0	0	0	0	0	0	0	0	0	0
ERS396496_30	d__Bacteria;p__Bacillota_A;c__Clostridia;o__Lachnospirales;f__Lachnospiraceae;g__Blautia_A;s__Blautia_A hydrogenotrophica	0	0	2	0	0	0	0	0	0	0
ERS396496_39	d__Bacteria;p__Actinomycetota;c__Coriobacteriia;o__Coriobacteriales;f__Coriobacteriaceae;g__Collinsella;s__Collinsella sp900754525	0	1	1	0	0	1	0	0	0	0
ERS396496_46	d__Bacteria;p__Actinomycetota;c__Coriobacteriia;o__Coriobacteriales;f__Coriobacteriaceae;g__Collinsella;s__Collinsella intestinalis	0	0	1	0	0	1	0	1	0	0
ERS396496_56	d__Bacteria;p__Bacillota_A;c__Clostridia;o__Oscillospirales;f__Ruminococcaceae;g__Ruthenibacterium;s__Ruthenibacterium sp018380115	0	0	0	0	0	0	0	0	0	0
ERS396498_5	d__Bacteria;p__Bacteroidota;c__Bacteroidia;o__Bacteroidales;f__Rikenellaceae;g__Alistipes_A;s__Alistipes_A sp900539755	0	1	0	0	0	0	0	0	0	0
ERS396500_42	d__Bacteria;p__Pseudomonadota;c__Alphaproteobacteria;o__RF32;f__CAG-977;g__CAG-977;s__CAG-977 sp000434295	0	0	1	0	0	0	0	0	0	0
ERS396501_12	d__Bacteria;p__Actinomycetota;c__Coriobacteriia;o__Coriobacteriales;f__Coriobacteriaceae;g__Enorma;s__Enorma massiliensis	0	1	0	0	0	0	0	1	0	0
ERS396503_24	d__Bacteria;p__Bacillota_A;c__Clostridia;o__Oscillospirales;f__Acutalibacteraceae;g__Fimenecus;s__Fimenecus sp000432435	1	0	2	0	0	0	0	0	0	0
ERS396503_36	d__Bacteria;p__Bacillota_A;c__Clostridia;o__Oscillospirales;f__Oscillospiraceae;g__Vescimonas;s__Vescimonas sp900545585	0	0	2	0	0	0	0	0	0	0
ERS396503_46	d__Bacteria;p__Bacillota_A;c__Clostridia;o__Oscillospirales;f__Oscillospiraceae;g__ER4;s__ER4 sp900317525	0	1	0	0	0	0	0	0	0	0
ERS396503_67	d__Bacteria;p__Actinomycetota;c__Coriobacteriia;o__Coriobacteriales;f__Coriobacteriaceae;g__Collinsella;s__Collinsella sp900758475	0	1	1	0	0	1	0	1	0	0
ERS396503_79	d__Bacteria;p__Bacillota_A;c__Clostridia;o__Lachnospirales;f__Lachnospiraceae;g__CAG-194;s__CAG-194 sp000432915	0	0	2	0	0	0	0	0	0	0
ERS396504_24	d__Bacteria;p__Bacteroidota;c__Bacteroidia;o__Bacteroidales;f__Rikenellaceae;g__Alistipes;s__Alistipes dispar	0	2	0	0	0	0	0	0	0	0
ERS396504_30	d__Bacteria;p__Bacillota_A;c__Clostridia;o__Oscillospirales;f__Ruminococcaceae;g__Negativibacillus;s__Negativibacillus sp000435195	0	0	1	0	0	0	0	1	0	0
ERS396505_108	d__Bacteria;p__Bacillota;c__Bacilli;o__Erysipelotrichales;f__Erysipelotrichaceae;g__Holdemanella;s__Holdemanella sp900754615	0	0	1	0	1	1	0	0	0	0
ERS396505_119	d__Bacteria;p__Bacillota_A;c__Clostridia;o__Oscillospirales;f__CAG-272;g__CAG-448;s__CAG-448 sp000433415	0	1	0	0	0	0	0	0	0	0
ERS396505_136	d__Bacteria;p__Desulfobacterota;c__Desulfovibrionia;o__Desulfovibrionales;f__Desulfovibrionaceae;g__Desulfovibrio;s__Desulfovibrio fairfieldensis	0	0	1	0	0	0	0	0	0	0
ERS396505_22	d__Bacteria;p__Bacillota_A;c__Clostridia;o__Oscillospirales;f__Ruminococcaceae;g__CAG-115;s__CAG-115 sp003516865	0	0	0	0	0	0	0	0	0	0
ERS396505_26	d__Bacteria;p__Pseudomonadota;c__Gammaproteobacteria;o__Burkholderiales;f__Burkholderiaceae_A;g__Duodenibacillus;s__Duodenibacillus sp900542805	0	0	0	0	0	0	0	0	0	0
ERS396505_34	d__Bacteria;p__Verrucomicrobiota;c__Verrucomicrobiae;o__Verrucomicrobiales;f__Akkermansiaceae;g__Akkermansia;s__Akkermansia intestinavium	0	0	0	0	0	0	0	0	0	0
ERS396505_4	d__Bacteria;p__Bacillota_A;c__Clostridia;o__Oscillospirales;f__Oscillospiraceae;g__Vescimonas;s__Vescimonas fastidiosa	0	1	1	0	0	0	0	0	0	0
ERS396505_40	d__Bacteria;p__Bacillota_A;c__Clostridia;o__Oscillospirales;f__Oscillospiraceae;g__Vescimonas;s__Vescimonas sp900552725	0	1	1	0	0	0	0	0	0	0
ERS396505_7	d__Bacteria;p__Bacillota_A;c__Clostridia;o__Christensenellales;f__CAG-917;g__Limadaptatus;s__Limadaptatus sp900754695	0	0	1	0	0	0	0	0	0	0
ERS396506_13	d__Bacteria;p__Bacillota_A;c__Clostridia;o__Oscillospirales;f__Oscillospiraceae;g__Lawsonibacter;s__Lawsonibacter sp000177015	0	0	1	0	0	0	0	0	0	0
ERS396506_40	d__Bacteria;p__Bacillota_A;c__Clostridia;o__Oscillospirales;f__Oscillospiraceae;g__Vescimonas;s__Vescimonas sp001916855	0	0	1	0	0	0	0	0	0	0
ERS396506_54	d__Bacteria;p__Bacteroidota;c__Bacteroidia;o__Bacteroidales;f__Bacteroidaceae;g__Prevotella;s__Prevotella avicola	0	1	0	0	0	0	0	0	0	0
ERS396507_74	d__Bacteria;p__Bacillota_A;c__Clostridia;o__Oscillospirales;f__Acutalibacteraceae;g__UBA737;s__UBA737 sp002431945	0	0	2	0	0	0	0	0	0	0
ERS396508_10	d__Bacteria;p__Bacteroidota;c__Bacteroidia;o__Bacteroidales;f__Marinifilaceae;g__Odoribacter;s__Odoribacter splanchnicus	0	2	0	0	0	0	0	0	0	0
ERS396508_20	d__Bacteria;p__Bacillota_A;c__Clostridia;o__Oscillospirales;f__Oscillospiraceae;g__Lawsonibacter;s__Lawsonibacter sp900545895	0	0	1	0	0	0	0	0	0	0
ERS396508_21	d__Bacteria;p__Fusobacteriota;c__Fusobacteriia;o__Fusobacteriales;f__Fusobacteriaceae;g__Fusobacterium_C;s__Fusobacterium_C gonidiaformans	0	0	0	0	0	0	0	0	0	0
ERS396508_29	d__Bacteria;p__Bacillota_A;c__Clostridia;o__Tissierellales;f__Peptoniphilaceae;g__Parvimonas;s__Parvimonas micra	0	0	0	0	0	0	0	0	0	0
ERS396508_30	d__Bacteria;p__Bacillota;c__Bacilli;o__Erysipelotrichales;f__Erysipelotrichaceae;g__Merdibacter;s__Merdibacter merdavium	0	1	0	0	0	1	0	0	0	0
ERS396508_5	d__Bacteria;p__Bacillota_A;c__Clostridia;o__Peptostreptococcales;f__Anaerovoracaceae;g__CAG-238;s__CAG-238 sp900754805	0	1	0	0	0	0	0	0	0	0
ERS396508_53	d__Bacteria;p__Bacillota_A;c__Clostridia;o__Christensenellales;f__CAG-138;g__Pelethousia;s__Pelethousia gallinarum	0	0	1	0	0	0	0	0	0	0
ERS396508_57	d__Bacteria;p__Bacillota_A;c__Clostridia;o__Christensenellales;f__CAG-314;g__UMGS929;s__UMGS929 sp900546875	0	0	2	0	0	0	0	0	0	0
ERS396508_6	d__Bacteria;p__Bacillota_A;c__Clostridia;o__Lachnospirales;f__Lachnospiraceae;g__Massilistercora;s__Massilistercora timonensis	0	1	2	0	0	0	0	0	0	0
ERS396508_77	d__Bacteria;p__Bacteroidota;c__Bacteroidia;o__Bacteroidales;f__Porphyromonadaceae;g__Porphyromonas;s__Porphyromonas sp900546675	0	0	0	0	0	0	0	0	0	0
ERS396508_8	d__Bacteria;p__Bacillota_A;c__Clostridia;o__Christensenellales;f__CAG-917;g__CAG-475;s__CAG-475 sp900547975	0	0	1	0	0	0	0	0	0	0
ERS396508_89	d__Bacteria;p__Bacteroidota;c__Bacteroidia;o__Bacteroidales;f__Porphyromonadaceae;g__Porphyromonas_A;s__Porphyromonas_A somerae	0	0	0	0	0	0	0	0	0	0
ERS396508_9	d__Bacteria;p__Actinomycetota;c__Coriobacteriia;o__Coriobacteriales;f__Atopobiaceae;g__Parolsenella;s__Parolsenella massiliensis	0	1	0	0	0	0	0	0	1	1
ERS396509_3	d__Bacteria;p__Fusobacteriota;c__Fusobacteriia;o__Fusobacteriales;f__Fusobacteriaceae;g__Fusobacterium_A;s__Fusobacterium_A ulcerans	1	1	0	0	0	0	0	0	0	0
ERS396509_41	d__Bacteria;p__Bacillota_A;c__Clostridia;o__Lachnospirales;f__Lachnospiraceae;g__Anaerobutyricum;s__Anaerobutyricum sp900754855	0	0	1	0	0	0	0	1	0	0
ERS396510_75	d__Bacteria;p__Actinomycetota;c__Coriobacteriia;o__Coriobacteriales;f__Coriobacteriaceae;g__Collinsella;s__Collinsella sp900544225	0	1	1	0	0	1	0	1	0	0
ERS396511_17	d__Bacteria;p__Bacillota_C;c__Negativicutes;o__Veillonellales;f__Megasphaeraceae;g__Megasphaera;s__Megasphaera sp002319965	0	0	1	0	0	1	0	0	0	0
ERS396512_23	d__Bacteria;p__Bacillota_C;c__Negativicutes;o__Acidaminococcales;f__Acidaminococcaceae;g__Acidaminococcus;s__Acidaminococcus intestini	0	0	1	0	0	0	0	0	0	0
ERS396512_29	d__Bacteria;p__Pseudomonadota;c__Alphaproteobacteria;o__RF32;f__CAG-239;g__Scatocola;s__Scatocola faecipullorum	0	0	0	0	0	0	0	0	0	0
ERS396515_92	d__Bacteria;p__Bacillota_C;c__Negativicutes;o__Selenomonadales;f__Selenomonadaceae;g__Centipeda;s__Centipeda artemidis	0	0	1	0	0	0	0	0	0	0
ERS396515_97	d__Bacteria;p__Bacillota_C;c__Negativicutes;o__Acidaminococcales;f__Acidaminococcaceae;g__CAG-266;s__CAG-266 sp000436095	0	0	0	0	0	0	0	0	0	0
ERS396516_26	d__Bacteria;p__Actinomycetota;c__Coriobacteriia;o__Coriobacteriales;f__Eggerthellaceae;g__CAAEEV01;s__CAAEEV01 sp900754955	0	0	0	0	0	0	0	1	0	0
ERS396516_9	d__Bacteria;p__Actinomycetota;c__Coriobacteriia;o__Coriobacteriales;f__Atopobiaceae;g__Thermophilibacter;s__Thermophilibacter timonensis	0	1	0	0	0	0	0	0	1	0
ERS396518_75	d__Bacteria;p__Bacillota_A;c__Clostridia;o__Oscillospirales;f__Ruminococcaceae;g__CAG-115;s__CAG-115 sp003531585	0	0	0	0	0	0	0	1	0	0
ERS396519_58	d__Bacteria;p__Bacillota_A;c__Clostridia;o__Oscillospirales;f__Ruminococcaceae;g__Ruminiclostridium_E;s__Ruminiclostridium_E sp900539195	0	0	2	0	0	0	0	0	0	0
ERS396521_10	d__Bacteria;p__Bacillota_A;c__Clostridia;o__Lachnospirales;f__Lachnospiraceae;g__Agathobacter;s__Agathobacter sp000434275	0	0	2	0	0	0	0	0	0	0
ERS396523_113	d__Bacteria;p__Bacillota_A;c__Clostridia;o__Peptostreptococcales;f__Anaerovoracaceae;g__Fimisoma;s__Fimisoma sp000435715	0	1	1	0	0	1	0	0	0	0
ERS396525_2	d__Bacteria;p__Pseudomonadota;c__Gammaproteobacteria;o__Burkholderiales;f__Burkholderiaceae_A;g__Aphodousia;s__Aphodousia sp900544345	0	1	0	0	0	0	0	0	0	0
ERS396525_50	d__Bacteria;p__Bacillota_A;c__Clostridia;o__Lachnospirales;f__Lachnospiraceae;g__Enterocloster;s__Enterocloster clostridioformis	0	0	2	0	0	0	0	0	0	0
ERS396526_24	d__Bacteria;p__Bacillota_C;c__Negativicutes;o__Veillonellales;f__Dialisteraceae;g__Dialister;s__Dialister hominis	0	0	0	0	0	0	0	0	0	0
ERS396527_108	d__Bacteria;p__Bacillota_A;c__Clostridia;o__Oscillospirales;f__Oscillospiraceae;g__HGM13010;s__HGM13010 sp900754965	1	0	1	1	1	1	0	4	0	0
ERS396527_3	d__Bacteria;p__Bacillota_A;c__Clostridia;o__Lachnospirales;f__Lachnospiraceae;g__Eubacterium_I;s__Eubacterium_I ramulus	0	0	2	0	0	0	0	1	0	0
ERS396527_4	d__Bacteria;p__Bacillota_A;c__Clostridia;o__Christensenellales;f__CAG-917;g__HGM11377;s__HGM11377 sp900755035	0	0	2	0	0	0	0	0	0	0
ERS396527_73	d__Bacteria;p__Bacteroidota;c__Bacteroidia;o__Bacteroidales;f__Bacteroidaceae;g__Prevotella;s__Prevotella copri_A	0	0	1	0	0	0	0	0	0	0
ERS396528_68	d__Bacteria;p__Actinomycetota;c__Coriobacteriia;o__Coriobacteriales;f__Coriobacteriaceae;g__Collinsella;s__Collinsella sp900542165	0	1	1	0	0	1	0	1	0	0
ERS396528_83	d__Bacteria;p__Bacillota;c__Bacilli;o__Lactobacillales;f__Lactobacillaceae;g__Weissella;s__Weissella cibaria	0	0	0	0	0	0	0	0	0	0
ERS396528_94	d__Bacteria;p__Actinomycetota;c__Coriobacteriia;o__Coriobacteriales;f__Coriobacteriaceae;g__Collinsella;s__Collinsella bouchesdurhonensis	0	1	1	0	0	1	0	0	0	0
ERS396530_26	d__Bacteria;p__Actinomycetota;c__Coriobacteriia;o__Coriobacteriales;f__Coriobacteriaceae;g__Collinsella;s__Collinsella sp900755005	0	1	0	0	0	1	0	1	0	0
ERS396531_10	d__Bacteria;p__Fusobacteriota;c__Fusobacteriia;o__Fusobacteriales;f__Fusobacteriaceae;g__Fusobacterium_C;s__Fusobacterium_C necrophorum	0	0	0	0	0	0	0	0	0	0
ERS396531_32	d__Bacteria;p__Pseudomonadota;c__Gammaproteobacteria;o__Enterobacterales;f__Enterobacteriaceae;g__Providencia;s__Providencia rettgeri_D	0	1	0	0	0	0	0	0	0	0
ERS396532_100	d__Bacteria;p__Bacillota;c__Bacilli;o__RFN20;f__CAG-449;g__UBA3210;s__UBA3210 sp900755065	0	0	2	0	0	0	0	0	0	0
ERS396536_20	d__Bacteria;p__Actinomycetota;c__Coriobacteriia;o__Coriobacteriales;f__Coriobacteriaceae;g__Collinsella;s__Collinsella sp905213265	0	0	1	0	0	1	0	1	0	0
ERS396536_23	d__Bacteria;p__Actinomycetota;c__Coriobacteriia;o__Coriobacteriales;f__Eggerthellaceae;g__Anaerotardibacter;s__Anaerotardibacter sp900556585	0	1	1	0	0	0	0	1	1	0
ERS396536_37	d__Bacteria;p__Bacillota_A;c__Clostridia;o__Oscillospirales;f__Acutalibacteraceae;g__UBA5905;s__UBA5905 sp900549155	0	0	1	0	0	0	0	0	0	0
ERS396539_41	d__Bacteria;p__Bacillota_A;c__Clostridia;o__Lachnospirales;f__Lachnospiraceae;g__Eubacterium_I;s__Eubacterium_I sp900546495	0	0	2	0	0	0	0	0	0	0
ERS396539_6	d__Bacteria;p__Bacillota;c__Bacilli;o__Erysipelotrichales;f__Erysipelotrichaceae;g__Merdibacter;s__Merdibacter merdipullorum	0	1	0	0	0	0	0	0	0	0
ERS396540_59	d__Bacteria;p__Cyanobacteriota;c__Vampirovibrionia;o__Gastranaerophilales;f__Gastranaerophilaceae;g__Stercorousia;s__Stercorousia sp000437435	0	0	1	0	0	0	0	0	0	0
ERS473024_7	d__Bacteria;p__Bacillota_A;c__Clostridia;o__Oscillospirales;f__Ruminococcaceae;g__Ruthenibacterium;s__Ruthenibacterium lactatiformans	0	1	2	0	0	0	0	0	0	0
ERS473028_12	d__Bacteria;p__Bacillota_C;c__Negativicutes;o__Veillonellales;f__Veillonellaceae;g__Veillonella;s__Veillonella nakazawae	0	0	1	0	0	0	0	0	0	0
ERS473029_1	d__Bacteria;p__Pseudomonadota;c__Gammaproteobacteria;o__Enterobacterales_A;f__Pasteurellaceae;g__Haemophilus_D;s__Haemophilus_D sp900755445	0	0	0	0	0	0	0	0	0	0
ERS473030_18	d__Bacteria;p__Bacillota;c__Bacilli;o__Lactobacillales;f__Streptococcaceae;g__Streptococcus;s__Streptococcus sp900755085	0	0	0	0	0	0	0	0	0	0
ERS473034_4	d__Bacteria;p__Bacteroidota;c__Bacteroidia;o__Bacteroidales;f__Tannerellaceae;g__Parabacteroides;s__Parabacteroides sp900540715	0	1	0	0	0	0	0	0	0	0
ERS473038_77	d__Bacteria;p__Bacillota_A;c__Clostridia;o__Oscillospirales;f__Ruminococcaceae;g__CAG-353;s__CAG-353 sp900066885	0	0	1	0	0	0	0	0	0	0
ERS473041_69	d__Bacteria;p__Bacillota_A;c__Clostridia;o__Oscillospirales;f__Ruminococcaceae;g__UBA1394;s__UBA1394 sp900066845	0	0	2	0	0	0	0	0	0	0
ERS473051_106	d__Bacteria;p__Bacillota_A;c__Clostridia;o__Oscillospirales;f__Ruminococcaceae;g__Gemmiger;s__Gemmiger qucibialis	0	1	0	0	0	0	0	0	0	0
ERS473051_43	d__Bacteria;p__Bacillota;c__Bacilli;o__ML615J-28;f__CAG-313;g__CAG-313;s__CAG-313 sp003539625	0	0	1	0	0	0	0	0	0	0
ERS473055_11	d__Bacteria;p__Actinomycetota;c__Coriobacteriia;o__Coriobacteriales;f__Coriobacteriaceae;g__Collinsella;s__Collinsella sp905215815	0	1	1	0	0	1	0	1	0	0
ERS473055_23	d__Bacteria;p__Bacillota_A;c__Clostridia;o__Oscillospirales;f__Acutalibacteraceae;g__Eubacterium_R;s__Eubacterium_R sp000433975	0	0	1	0	0	0	0	0	0	0
ERS473055_4	d__Bacteria;p__Bacillota_A;c__Clostridia;o__Lachnospirales;f__Lachnospiraceae;g__Mediterraneibacter;s__Mediterraneibacter sp900541505	0	0	1	0	0	0	0	0	0	0
ERS473056_5	d__Bacteria;p__Bacillota;c__Bacilli;o__Lactobacillales;f__Enterococcaceae;g__Enterococcus_A;s__Enterococcus_A raffinosus	0	1	1	0	0	0	0	0	0	0
ERS473057_5	d__Bacteria;p__Verrucomicrobiota;c__Verrucomicrobiae;o__Verrucomicrobiales;f__Akkermansiaceae;g__Akkermansia;s__Akkermansia muciniphila	0	0	0	0	0	0	0	0	0	0
ERS473060_5	d__Bacteria;p__Pseudomonadota;c__Alphaproteobacteria;o__RF32;f__CAG-239;g__MGBC133411;s__MGBC133411 sp900540425	0	0	0	0	0	0	0	0	0	0
ERS473061_17	d__Bacteria;p__Pseudomonadota;c__Gammaproteobacteria;o__Enterobacterales_A;f__Pasteurellaceae;g__Haemophilus_D;s__Haemophilus_D parainfluenzae_L	0	0	0	0	0	0	0	0	0	0
ERS473068_90	d__Bacteria;p__Bacillota_A;c__Clostridia;o__Lachnospirales;f__Lachnospiraceae;g__Coprococcus_A;s__Coprococcus_A catus	0	0	2	0	0	0	0	0	0	0
ERS473072_1	d__Bacteria;p__Bacillota;c__Bacilli;o__Erysipelotrichales;f__Erysipelotrichaceae;g__Holdemanella;s__Holdemanella sp900547815	0	0	1	0	1	1	0	0	0	0
ERS473072_9	d__Bacteria;p__Bacillota_A;c__Clostridia;o__Christensenellales;f__CAG-74;g__UBA11524;s__UBA11524 sp000437595	0	1	0	0	0	0	0	0	0	0
ERS473073_19	d__Bacteria;p__Pseudomonadota;c__Gammaproteobacteria;o__Enterobacterales_A;f__Pasteurellaceae;g__Haemophilus_D;s__Haemophilus_D parainfluenzae_K	0	0	0	0	0	0	0	0	0	0
ERS473075_10	d__Bacteria;p__Pseudomonadota;c__Gammaproteobacteria;o__Enterobacterales_A;f__Pasteurellaceae;g__Haemophilus_D;s__Haemophilus_D parainfluenzae_J	0	0	0	0	0	0	0	0	0	0
ERS473075_5	d__Bacteria;p__Bacillota_C;c__Negativicutes;o__Veillonellales;f__Veillonellaceae;g__F0422;s__F0422 sp001553345	0	0	1	0	0	0	0	0	0	0
ERS473079_17	d__Bacteria;p__Bacillota_A;c__Clostridia;o__Lachnospirales;f__Lachnospiraceae;g__Enterocloster;s__Enterocloster bolteae	0	0	1	0	0	0	1	0	0	0
ERS473079_6	d__Bacteria;p__Actinomycetota;c__Coriobacteriia;o__Coriobacteriales;f__Coriobacteriaceae;g__Collinsella;s__Collinsella sp900540995	0	1	1	0	0	1	0	1	0	0
ERS473083_19	d__Bacteria;p__Bacillota_B;c__Peptococcia;o__Peptococcales;f__Peptococcaceae;g__UMGS1590;s__UMGS1590 sp900553245	1	0	2	0	0	0	1	0	0	0
ERS473083_6	d__Bacteria;p__Actinomycetota;c__Coriobacteriia;o__Coriobacteriales;f__Atopobiaceae;g__Parolsenella;s__Parolsenella sp900544655	0	1	0	0	0	0	0	0	0	1
ERS473085_14	d__Bacteria;p__Actinomycetota;c__Coriobacteriia;o__Coriobacteriales;f__Coriobacteriaceae;g__Collinsella;s__Collinsella sp019041915	0	1	1	0	0	1	0	0	0	0
ERS473086_44	d__Bacteria;p__Bacillota_A;c__Clostridia;o__Oscillospirales;f__Ruminococcaceae;g__Ruminococcus_C;s__Ruminococcus_C sp000980705	0	0	2	0	0	0	0	0	0	0
ERS473087_1	d__Bacteria;p__Bacillota_A;c__Clostridia;o__Clostridiales;f__Clostridiaceae;g__Clostridium;s__Clostridium tertium	0	1	1	0	2	0	0	0	1	0
ERS473090_5	d__Bacteria;p__Pseudomonadota;c__Gammaproteobacteria;o__Enterobacterales;f__Enterobacteriaceae;g__Hafnia;s__Hafnia paralvei	0	0	0	0	0	0	0	0	0	0
ERS473092_10	d__Bacteria;p__Bacillota_A;c__Clostridia;o__Lachnospirales;f__Lachnospiraceae;g__Coprococcus;s__Coprococcus eutactus	0	0	2	0	0	0	0	0	0	0
ERS473093_1	d__Bacteria;p__Actinomycetota;c__Coriobacteriia;o__Coriobacteriales;f__Coriobacteriaceae;g__Collinsella;s__Collinsella sp900542235	0	1	1	0	0	1	0	1	0	0
ERS473094_49	d__Bacteria;p__Actinomycetota;c__Coriobacteriia;o__Coriobacteriales;f__Eggerthellaceae;g__Anaerotardibacter;s__Anaerotardibacter sp900547965	0	1	0	0	0	0	0	0	0	0
ERS473097_11	d__Bacteria;p__Bacillota;c__Bacilli;o__Lactobacillales;f__Streptococcaceae;g__Streptococcus;s__Streptococcus sp000187445	0	0	0	0	0	0	0	0	0	0
ERS473107_10	d__Bacteria;p__Bacillota_A;c__Clostridia;o__Peptostreptococcales;f__Peptostreptococcaceae;g__Intestinibacter;s__Intestinibacter bartlettii	0	1	2	0	0	1	0	0	0	0
ERS473107_18	d__Bacteria;p__Bacillota;c__Bacilli;o__Haloplasmatales;f__Turicibacteraceae;g__Turicibacter;s__Turicibacter bilis	0	2	1	0	0	0	0	0	0	0
ERS473108_10	d__Bacteria;p__Actinomycetota;c__Actinomycetia;o__Actinomycetales;f__Actinomycetaceae;g__Winkia;s__Winkia sp002849225	0	0	0	0	0	0	0	0	0	0
ERS473110_20	d__Bacteria;p__Bacteroidota;c__Bacteroidia;o__Bacteroidales;f__Muribaculaceae;g__UBA7173;s__UBA7173 sp900555165	0	0	0	0	0	0	0	0	0	0
ERS473110_93	d__Bacteria;p__Actinomycetota;c__Coriobacteriia;o__Coriobacteriales;f__Eggerthellaceae;g__Anaerotardibacter;s__Anaerotardibacter sp000435475	0	1	0	0	0	0	0	1	1	0
ERS473112_8	d__Bacteria;p__Pseudomonadota;c__Gammaproteobacteria;o__Enterobacterales;f__Enterobacteriaceae;g__Hafnia;s__Hafnia alvei	0	1	0	0	0	0	0	0	0	0
ERS473114_33	d__Bacteria;p__Bacillota_A;c__Clostridia;o__Lachnospirales;f__Lachnospiraceae;g__Blautia_A;s__Blautia_A sp900066205	0	0	2	0	0	1	0	0	0	0
ERS473114_47	d__Bacteria;p__Bacillota_A;c__Clostridia;o__Oscillospirales;f__Acutalibacteraceae;g__Eubacterium_R;s__Eubacterium_R sp000434995	0	0	1	0	0	0	0	0	0	0
ERS473114_5	d__Bacteria;p__Verrucomicrobiota;c__Verrucomicrobiae;o__Verrucomicrobiales;f__Akkermansiaceae;g__Akkermansia;s__Akkermansia muciniphila_B	0	0	0	0	0	0	0	0	0	0
ERS473122_42	d__Bacteria;p__Bacillota;c__Bacilli;o__RF39;f__UBA660;g__CAG-302;s__CAG-302 sp934162325	0	0	0	0	0	0	0	1	0	0
ERS473123_19	d__Bacteria;p__Bacillota_C;c__Negativicutes;o__Veillonellales;f__Dialisteraceae;g__Dialister;s__Dialister sp900543165	0	0	0	0	0	0	0	0	0	0
ERS473123_54	d__Bacteria;p__Bacillota_A;c__Clostridia;o__Oscillospirales;f__Acutalibacteraceae;g__Scybalenecus;s__Scybalenecus sp900540085	0	0	1	0	0	0	0	0	0	0
ERS473127_31	d__Bacteria;p__Pseudomonadota;c__Gammaproteobacteria;o__Burkholderiales;f__Burkholderiaceae_A;g__Parasutterella;s__Parasutterella sp900552195	0	0	0	0	0	0	0	0	0	0
ERS473129_6	d__Bacteria;p__Bacillota;c__Bacilli;o__Lactobacillales;f__Streptococcaceae;g__Streptococcus;s__Streptococcus vestibularis	0	0	0	0	0	0	0	0	0	0
ERS473130_4	d__Bacteria;p__Bacillota_A;c__Clostridia;o__Oscillospirales;f__Acutalibacteraceae;g__CAG-217;s__CAG-217 sp900547275	0	1	2	0	0	0	0	0	0	0
ERS473131_3	d__Bacteria;p__Pseudomonadota;c__Gammaproteobacteria;o__Enterobacterales_A;f__Pasteurellaceae;g__Haemophilus_D;s__Haemophilus_D sp900755445	0	0	0	0	0	0	0	0	0	0
ERS473134_17	d__Bacteria;p__Bacillota_A;c__Clostridia;o__Christensenellales;f__Christensenellaceae;g__Scybalosoma;s__Scybalosoma faecavium	0	0	0	0	0	0	0	0	0	0
ERS473139_61	d__Bacteria;p__Bacillota;c__Bacilli;o__Erysipelotrichales;f__Erysipelotrichaceae;g__Faecalicoccus;s__Faecalicoccus sp900546545	0	1	0	0	0	0	0	0	1	0
ERS473139_88	d__Bacteria;p__Bacillota_A;c__Clostridia;o__Oscillospirales;f__Acutalibacteraceae;g__UBA737;s__UBA737 sp905193585	0	0	1	0	0	0	0	0	0	0
ERS473139_92	d__Bacteria;p__Bacillota_A;c__Clostridia;o__Monoglobales;f__Monoglobaceae;g__UMGS1494;s__UMGS1494 sp900552305	0	0	0	0	0	0	0	0	0	0
ERS473139_93	d__Bacteria;p__Desulfobacterota;c__Desulfovibrionia;o__Desulfovibrionales;f__Desulfovibrionaceae;g__Bilophila;s__Bilophila wadsworthia	0	0	1	0	0	0	0	0	0	0
ERS473143_12	d__Bacteria;p__Bacillota_A;c__Clostridia;o__Clostridiales;f__Clostridiaceae;g__Clostridium;s__Clostridium tertium	0	1	3	0	1	0	0	0	1	0
ERS473143_14	d__Bacteria;p__Bacillota;c__Bacilli;o__Lactobacillales;f__Streptococcaceae;g__Streptococcus;s__Streptococcus anginosus	0	0	0	0	0	0	0	0	0	0
ERS473147_12	d__Bacteria;p__Bacillota_C;c__Negativicutes;o__Veillonellales;f__Veillonellaceae;g__F0422;s__F0422 sp900544365	0	0	1	0	0	0	0	0	0	0
ERS473148_22	d__Bacteria;p__Bacteroidota;c__Bacteroidia;o__Bacteroidales;f__Bacteroidaceae;g__Prevotella;s__Prevotella sp002481295	0	0	0	0	0	0	0	0	0	0
ERS473148_26	d__Bacteria;p__Bacillota;c__Bacilli;o__ML615J-28;f__CAG-313;g__CAG-313;s__CAG-313 sp000433035	0	0	1	0	0	0	0	0	0	0
ERS473154_54	d__Bacteria;p__Bacillota_A;c__Clostridia;o__Oscillospirales;f__Acutalibacteraceae;g__Eubacterium_R;s__Eubacterium_R sp003526845	0	0	2	0	0	0	0	0	0	0
ERS473154_77	d__Bacteria;p__Bacillota_A;c__Clostridia;o__Oscillospirales;f__CAG-272;g__UMGS1312;s__UMGS1312 sp900550625	0	0	0	0	0	0	0	0	0	0
ERS473158_10	d__Bacteria;p__Bacillota_A;c__Clostridia;o__Lachnospirales;f__Lachnospiraceae;g__Oliverpabstia;s__Oliverpabstia intestinalis	0	1	2	0	0	0	0	0	0	0
ERS473159_5	d__Bacteria;p__Bacillota_A;c__Clostridia;o__Lachnospirales;f__Lachnospiraceae;g__Enterocloster;s__Enterocloster sp900538485	0	0	2	0	0	0	0	0	0	0
ERS473160_2	d__Bacteria;p__Bacillota;c__Bacilli;o__Lactobacillales;f__Streptococcaceae;g__Streptococcus;s__Streptococcus lactarius	0	0	0	0	0	0	0	0	0	0
ERS473160_4	d__Bacteria;p__Actinomycetota;c__Actinomycetia;o__Actinomycetales;f__Bifidobacteriaceae;g__Bifidobacterium;s__Bifidobacterium infantis	0	1	0	0	0	0	0	0	0	0
ERS473162_4	d__Bacteria;p__Bacillota;c__Bacilli;o__Erysipelotrichales;f__Coprobacillaceae;g__Faecalibacillus;s__Faecalibacillus faecis	0	0	1	0	0	0	0	0	0	0
ERS473163_5	d__Bacteria;p__Bacillota_A;c__Clostridia;o__Lachnospirales;f__Lachnospiraceae;g__Anaerobutyricum;s__Anaerobutyricum hallii	0	0	2	0	0	1	0	0	0	0
ERS473168_9	d__Bacteria;p__Bacillota;c__Bacilli;o__Lactobacillales;f__Streptococcaceae;g__Streptococcus;s__Streptococcus lactarius	0	0	0	0	0	0	0	0	0	0
ERS473169_11	d__Bacteria;p__Bacillota_A;c__Clostridia;o__Lachnospirales;f__Lachnospiraceae;g__Ruminococcus_B;s__Ruminococcus_B gnavus	0	0	1	0	2	1	0	1	0	0
ERS473172_1	d__Bacteria;p__Actinomycetota;c__Actinomycetia;o__Actinomycetales;f__Actinomycetaceae;g__Pauljensenia;s__Pauljensenia sp900541895	0	0	0	0	0	0	0	0	0	0
ERS473172_10	d__Bacteria;p__Pseudomonadota;c__Gammaproteobacteria;o__Enterobacterales;f__Enterobacteriaceae;g__Klebsiella;s__Klebsiella variicola	0	0	0	0	0	0	0	0	0	0
ERS473172_3	d__Bacteria;p__Actinomycetota;c__Actinomycetia;o__Actinomycetales;f__Micrococcaceae;g__Rothia;s__Rothia sp902373285	0	0	0	0	0	0	0	0	0	0
ERS473180_15	d__Bacteria;p__Bacillota_A;c__Clostridia;o__Tissierellales;f__Peptoniphilaceae;g__Peptoniphilus_A;s__Peptoniphilus_A harei_A	0	0	2	0	0	0	0	0	0	0
ERS473180_22	d__Bacteria;p__Actinomycetota;c__Actinomycetia;o__Actinomycetales;f__Actinomycetaceae;g__Varibaculum;s__Varibaculum cambriense_A	0	0	0	0	0	0	0	0	0	0
ERS473183_15	d__Bacteria;p__Bacteroidota;c__Bacteroidia;o__Bacteroidales;f__Bacteroidaceae;g__Bacteroides;s__Bacteroides thetaiotaomicron	1	3	0	0	0	0	0	0	0	0
ERS473190_80	d__Bacteria;p__Bacteroidota;c__Bacteroidia;o__Bacteroidales;f__Muribaculaceae;g__UBA7173;s__UBA7173 sp900540205	0	2	0	0	0	0	0	0	0	0
ERS473191_22	d__Bacteria;p__Bacteroidota;c__Bacteroidia;o__Bacteroidales;f__Bacteroidaceae;g__Bacteroides;s__Bacteroides finegoldii	0	1	0	0	0	0	0	0	0	0
ERS473192_14	d__Bacteria;p__Bacillota_A;c__Clostridia;o__Lachnospirales;f__Lachnospiraceae;g__Blautia_A;s__Blautia_A faecis	0	0	2	0	0	0	0	1	0	0
ERS473193_19	d__Bacteria;p__Bacillota_A;c__Clostridia;o__Oscillospirales;f__Acutalibacteraceae;g__UMGS1071;s__UMGS1071 sp900541905	1	0	1	0	0	0	1	0	1	0
ERS473193_20	d__Bacteria;p__Actinomycetota;c__Coriobacteriia;o__Coriobacteriales;f__Coriobacteriaceae;g__Collinsella;s__Collinsella sp900540095	0	1	1	0	0	1	0	1	0	0
ERS473195_9	d__Bacteria;p__Bacillota_A;c__Clostridia;o__Lachnospirales;f__Lachnospiraceae;g__Blautia;s__Blautia sp001304935	0	0	1	0	0	0	0	0	0	0
ERS473198_47	d__Bacteria;p__Bacillota_A;c__Clostridia;o__Christensenellales;f__QAND01;g__UMGS1975;s__UMGS1975 sp900546685	0	0	0	0	0	0	0	1	0	0
ERS473200_24	d__Bacteria;p__Bacillota;c__Bacilli;o__Erysipelotrichales;f__Erysipelotrichaceae;g__Clostridium_AQ;s__Clostridium_AQ sp000165065	0	0	0	0	1	2	0	0	1	0
ERS473200_25	d__Bacteria;p__Bacillota_A;c__Clostridia;o__Lachnospirales;f__Lachnospiraceae;g__Blautia_A;s__Blautia_A sp900541985	0	0	2	0	0	0	0	1	0	0
ERS473200_6	d__Bacteria;p__Actinomycetota;c__Coriobacteriia;o__Coriobacteriales;f__Coriobacteriaceae;g__Collinsella;s__Collinsella sp900540905	0	1	1	0	0	1	0	0	0	0
ERS473200_8	d__Bacteria;p__Bacillota_A;c__Clostridia;o__Lachnospirales;f__Lachnospiraceae;g__CAG-317;s__CAG-317 sp900543415	0	0	2	0	0	0	0	1	0	0
ERS473208_20	d__Bacteria;p__Bacillota_A;c__Clostridia;o__Oscillospirales;f__Acutalibacteraceae;g__Clostridium_E;s__Clostridium_E sporosphaeroides	0	0	1	0	0	0	0	0	0	0
ERS473209_7	d__Bacteria;p__Pseudomonadota;c__Gammaproteobacteria;o__Burkholderiales;f__Burkholderiaceae_A;g__Sutterella;s__Sutterella wadsworthensis	0	0	0	0	0	0	0	0	0	0
ERS473210_23	d__Bacteria;p__Bacillota_A;c__Clostridia;o__Peptostreptococcales;f__Peptostreptococcaceae;g__Intestinibacter;s__Intestinibacter sp900540355	0	1	1	0	0	1	0	0	0	0
ERS473211_18	d__Bacteria;p__Actinomycetota;c__Coriobacteriia;o__Coriobacteriales;f__Coriobacteriaceae;g__Collinsella;s__Collinsella sp900542085	0	1	0	0	0	1	0	1	0	0
ERS473215_33	d__Bacteria;p__Bacillota_A;c__Clostridia;o__Clostridiales;f__Clostridiaceae;g__Clostridium;s__Clostridium sp900540255	0	0	2	0	0	0	0	0	0	0
ERS473219_68	d__Bacteria;p__Actinomycetota;c__Coriobacteriia;o__Coriobacteriales;f__Eggerthellaceae;g__Anaerotardibacter;s__Anaerotardibacter sp900542525	0	1	1	0	0	0	0	1	0	0
ERS473221_33	d__Bacteria;p__Bacillota_C;c__Negativicutes;o__Acidaminococcales;f__Acidaminococcaceae;g__Phascolarctobacterium_A;s__Phascolarctobacterium_A sp900544885	0	0	1	0	0	0	0	0	0	0
ERS473224_32	d__Bacteria;p__Bacteroidota;c__Bacteroidia;o__Bacteroidales;f__Paludibacteraceae;g__RF16;s__RF16 sp900542355	0	1	0	0	0	0	0	0	0	0
ERS473224_57	d__Bacteria;p__Bacillota;c__Bacilli;o__RFN20;f__CAG-826;g__Enteromonas;s__Enteromonas sp900539595	0	1	0	0	0	0	0	0	0	0
ERS473226_15	d__Bacteria;p__Actinomycetota;c__Actinomycetia;o__Actinomycetales;f__Micrococcaceae;g__Rothia;s__Rothia mucilaginosa	0	0	0	0	0	0	0	0	0	0
ERS473226_17	d__Bacteria;p__Actinomycetota;c__Coriobacteriia;o__Coriobacteriales;f__Coriobacteriaceae;g__Collinsella;s__Collinsella sp900551305	0	0	1	0	0	2	0	0	0	0
ERS473229_3	d__Bacteria;p__Bacillota;c__Bacilli;o__Staphylococcales;f__Staphylococcaceae;g__Staphylococcus;s__Staphylococcus epidermidis	0	0	1	0	0	0	0	0	0	0
ERS473229_5	d__Bacteria;p__Bacillota_A;c__Clostridia;o__Clostridiales;f__Clostridiaceae;g__Clostridium;s__Clostridium saudiense	0	1	1	0	0	0	0	0	0	0
ERS473230_49	d__Bacteria;p__Pseudomonadota;c__Gammaproteobacteria;o__Burkholderiales;f__Burkholderiaceae_A;g__Parasutterella;s__Parasutterella gallistercoris	0	0	0	0	0	0	0	0	0	0
ERS473231_5	d__Bacteria;p__Bacillota_C;c__Negativicutes;o__Acidaminococcales;f__Acidaminococcaceae;g__Phascolarctobacterium_A;s__Phascolarctobacterium_A succinatutens	0	0	1	0	0	0	0	0	0	0
ERS473232_4	d__Bacteria;p__Bacillota_A;c__Clostridia;o__Tissierellales;f__Peptoniphilaceae;g__Peptoniphilus_C;s__Peptoniphilus_C sp902363535	0	0	1	0	0	0	0	0	0	0
ERS473233_23	d__Bacteria;p__Actinomycetota;c__Coriobacteriia;o__Coriobacteriales;f__Coriobacteriaceae;g__Collinsella;s__Collinsella sp900545505	0	1	1	0	0	1	0	2	0	0
ERS473238_25	d__Bacteria;p__Bacillota_A;c__Clostridia;o__Lachnospirales;f__Lachnospiraceae;g__CAG-411;s__CAG-411 sp000437275	0	1	2	0	0	0	0	1	0	0
ERS473239_31	d__Bacteria;p__Bacillota_C;c__Negativicutes;o__Veillonellales;f__Megasphaeraceae;g__Anaeroglobus;s__Anaeroglobus micronuciformis	0	0	0	0	0	0	0	0	0	0
ERS473240_6	d__Bacteria;p__Bacillota_A;c__Clostridia;o__Tissierellales;f__Peptoniphilaceae;g__Peptoniphilus_A;s__Peptoniphilus_A grossensis	0	0	3	0	0	0	0	0	0	0
ERS473243_35	d__Bacteria;p__Bacillota_A;c__Clostridia;o__Lachnospirales;f__Lachnospiraceae;g__Anaerobutyricum;s__Anaerobutyricum soehngenii	0	0	2	0	0	1	0	0	0	0
ERS473244_2	d__Bacteria;p__Actinomycetota;c__Coriobacteriia;o__Coriobacteriales;f__Coriobacteriaceae;g__Collinsella;s__Collinsella sp900755685	0	1	1	0	0	1	0	1	0	0
ERS473246_64	d__Bacteria;p__Bacillota_C;c__Negativicutes;o__Acidaminococcales;f__Acidaminococcaceae;g__Phascolarctobacterium_A;s__Phascolarctobacterium_A sp900552855	0	0	0	0	0	0	0	0	0	0
ERS473248_23	d__Bacteria;p__Bacillota_A;c__Clostridia;o__Lachnospirales;f__Lachnospiraceae;g__Sellimonas;s__Sellimonas intestinalis	1	0	1	0	0	0	0	1	0	0
ERS473248_4	d__Bacteria;p__Actinomycetota;c__Coriobacteriia;o__Coriobacteriales;f__Coriobacteriaceae;g__Collinsella;s__Collinsella sp900549745	0	1	1	0	0	1	0	1	0	0
ERS473251_22	d__Bacteria;p__Bacillota_A;c__Clostridia;o__Lachnospirales;f__Lachnospiraceae;g__COE1;s__COE1 sp001916965	0	0	2	0	0	0	1	0	0	0
ERS473254_60	d__Bacteria;p__Bacteroidota;c__Bacteroidia;o__Bacteroidales;f__UBA932;g__Cryptobacteroides;s__Cryptobacteroides sp000432515	1	1	1	0	0	0	0	0	0	0
ERS473255_25	d__Bacteria;p__Bacillota_A;c__Clostridia;o__Lachnospirales;f__Lachnospiraceae;g__Blautia;s__Blautia sp900539145	0	0	2	0	0	0	0	0	0	0
ERS473255_6	d__Bacteria;p__Bacillota_A;c__Clostridia;o__Lachnospirales;f__Lachnospiraceae;g__Eisenbergiella;s__Eisenbergiella sp900539715	0	0	2	0	0	0	0	0	0	0
ERS473256_18	d__Bacteria;p__Actinomycetota;c__Actinomycetia;o__Actinomycetales;f__Actinomycetaceae;g__Pauljensenia;s__Pauljensenia sp000308055	0	0	0	0	0	0	0	0	0	0
ERS473258_77	d__Bacteria;p__Actinomycetota;c__Coriobacteriia;o__Coriobacteriales;f__Coriobacteriaceae;g__Collinsella;s__Collinsella sp900550355	0	1	1	0	0	1	0	0	0	0
ERS473261_20	d__Bacteria;p__Bacillota;c__Bacilli;o__Lactobacillales;f__Enterococcaceae;g__Enterococcus_D;s__Enterococcus_D casseliflavus	0	1	1	0	0	0	0	0	0	0
ERS473263_3	d__Bacteria;p__Bacillota_A;c__Clostridia;o__Lachnospirales;f__Lachnospiraceae;g__Acetatifactor;s__Acetatifactor sp900755865	0	0	1	0	0	0	0	0	0	0
ERS473263_72	d__Bacteria;p__Bacillota_A;c__Clostridia;o__Lachnospirales;f__Lachnospiraceae;g__CAG-882;s__CAG-882 sp900545175	0	1	2	0	0	1	1	0	0	0
ERS473266_20	d__Bacteria;p__Cyanobacteriota;c__Vampirovibrionia;o__Gastranaerophilales;f__Gastranaerophilaceae;g__Spyradomonas;s__Spyradomonas sp900547585	0	0	1	0	0	0	0	0	0	0
ERS473267_12	d__Bacteria;p__Bacillota_C;c__Negativicutes;o__Veillonellales;f__Dialisteraceae;g__Dialister;s__Dialister sp900541485	0	0	0	0	0	0	0	0	0	0
ERS473271_34	d__Bacteria;p__Bacillota_A;c__Clostridia;o__Lachnospirales;f__Lachnospiraceae;g__Anaerostipes;s__Anaerostipes hominis	0	0	2	0	0	0	0	0	0	0
ERS473271_5	d__Bacteria;p__Bacillota;c__Bacilli;o__Lactobacillales;f__Enterococcaceae;g__Enterococcus_D;s__Enterococcus_D gallinarum	0	1	1	0	0	0	0	0	0	0
ERS473272_5	d__Bacteria;p__Pseudomonadota;c__Gammaproteobacteria;o__Enterobacterales;f__Enterobacteriaceae;g__Klebsiella;s__Klebsiella grimontii	0	0	0	0	0	0	0	0	0	0
ERS473273_12	d__Bacteria;p__Pseudomonadota;c__Gammaproteobacteria;o__Enterobacterales_A;f__Pasteurellaceae;g__Haemophilus_D;s__Haemophilus_D parainfluenzae	0	0	0	0	0	0	0	0	0	0
ERS473273_7	d__Bacteria;p__Bacillota;c__Bacilli;o__Staphylococcales;f__Staphylococcaceae;g__Staphylococcus;s__Staphylococcus aureus	0	0	1	0	0	0	0	0	0	0
ERS473279_32	d__Bacteria;p__Bacillota_A;c__Clostridia;o__Oscillospirales;f__Ruminococcaceae;g__Pygmaiobacter;s__Pygmaiobacter massiliensis	0	1	1	0	0	0	0	0	0	0
ERS473281_14	d__Bacteria;p__Pseudomonadota;c__Gammaproteobacteria;o__Enterobacterales;f__Enterobacteriaceae;g__Citrobacter;s__Citrobacter portucalensis	0	0	0	0	0	0	0	0	0	0
ERS473281_21	d__Bacteria;p__Bacillota_A;c__Clostridia;o__Lachnospirales;f__Cellulosilyticaceae;g__Zhenhengia;s__Zhenhengia yiwuensis	0	1	2	0	0	0	0	0	0	0
ERS473281_28	d__Bacteria;p__Bacillota;c__Bacilli;o__Erysipelotrichales;f__Erysipelotrichaceae;g__Amedibacillus;s__Amedibacillus dolichus	0	0	0	0	1	1	0	0	0	0
ERS473283_28	d__Bacteria;p__Bacillota_A;c__Clostridia;o__Oscillospirales;f__Acutalibacteraceae;g__Acutalibacter;s__Acutalibacter sp900755895	0	0	1	0	0	0	0	0	0	0
ERS473288_31	d__Bacteria;p__Actinomycetota;c__Coriobacteriia;o__Coriobacteriales;f__Coriobacteriaceae;g__Collinsella;s__Collinsella sp900549355	0	1	1	0	0	1	0	0	0	1
ERS473289_7	d__Bacteria;p__Bacillota;c__Bacilli;o__Lactobacillales;f__Streptococcaceae;g__Streptococcus;s__Streptococcus vestibularis	0	0	0	0	0	0	0	0	0	0
ERS473292_12	d__Bacteria;p__Bacillota_A;c__Clostridia;o__Lachnospirales;f__Lachnospiraceae;g__Enterocloster;s__Enterocloster asparagiformis	0	0	1	0	0	0	0	0	0	0
ERS473292_15	d__Bacteria;p__Campylobacterota;c__Campylobacteria;o__Campylobacterales;f__Campylobacteraceae;g__Campylobacter_A;s__Campylobacter_A concisus_C	1	0	1	0	0	0	0	0	0	0
ERS473294_29	d__Bacteria;p__Bacteroidota;c__Bacteroidia;o__Bacteroidales;f__Marinifilaceae;g__Odoribacter;s__Odoribacter sp900544025	0	1	0	0	0	0	0	0	0	0
ERS473294_68	d__Bacteria;p__Bacillota_A;c__Clostridia;o__Oscillospirales;f__Acutalibacteraceae;g__Ruminococcus_E;s__Ruminococcus_E sp900755995	0	0	1	0	0	0	0	0	0	0
ERS473294_87	d__Bacteria;p__Cyanobacteriota;c__Vampirovibrionia;o__Gastranaerophilales;f__Gastranaerophilaceae;g__Spyradomonas;s__Spyradomonas excrementavium	0	0	1	0	0	0	0	0	0	0
ERS473295_22	d__Bacteria;p__Bacillota_A;c__Clostridia;o__Lachnospirales;f__Lachnospiraceae;g__Clostridium_Q;s__Clostridium_Q sp000435655	0	0	2	0	0	0	0	0	0	0
ERS473295_39	d__Bacteria;p__Actinomycetota;c__Coriobacteriia;o__Coriobacteriales;f__Coriobacteriaceae;g__Collinsella;s__Collinsella sp900555955	0	1	1	0	0	1	0	1	0	0
ERS473296_2	d__Bacteria;p__Bacillota;c__Bacilli;o__Lactobacillales;f__Enterococcaceae;g__Enterococcus_B;s__Enterococcus_B lactis	0	1	1	0	0	0	0	0	0	0
ERS473296_20	d__Bacteria;p__Bacillota_A;c__Clostridia;o__Lachnospirales;f__Lachnospiraceae;g__Scybalomonas;s__Scybalomonas sp900544525	1	0	2	0	0	0	0	0	0	0
ERS473296_24	d__Bacteria;p__Bacillota_A;c__Clostridia;o__Lachnospirales;f__Lachnospiraceae;g__Blautia;s__Blautia sp000432195	0	0	2	0	0	0	0	0	0	0
ERS473302_11	d__Bacteria;p__Pseudomonadota;c__Alphaproteobacteria;o__RF32;f__CAG-239;g__CAG-267;s__CAG-267 sp001917135	0	0	0	0	0	0	0	0	0	0
ERS473302_49	d__Bacteria;p__Bacillota_A;c__Clostridia;o__Oscillospirales;f__Ruminococcaceae;g__Ruminococcus_D;s__Ruminococcus_D bicirculans	0	0	0	0	0	0	0	0	0	0
ERS473305_2	d__Bacteria;p__Pseudomonadota;c__Gammaproteobacteria;o__Enterobacterales_A;f__Pasteurellaceae;g__Haemophilus_D;s__Haemophilus_D parainfluenzae_M	0	0	0	0	0	0	0	0	0	0
ERS473305_8	d__Bacteria;p__Bacillota;c__Bacilli;o__Lactobacillales;f__Streptococcaceae;g__Streptococcus;s__Streptococcus parasanguinis_F	0	0	0	0	0	0	0	0	0	0
ERS473306_15	d__Bacteria;p__Actinomycetota;c__Coriobacteriia;o__Coriobacteriales;f__Eggerthellaceae;g__Anaerotardibacter;s__Anaerotardibacter sp000435675	0	1	1	0	0	0	0	1	0	0
ERS473306_62	d__Bacteria;p__Bacillota_A;c__Clostridia;o__TANB77;f__CAG-508;g__CAG-269;s__CAG-269 sp003525075	0	0	0	0	0	0	0	0	0	0
ERS473308_13	d__Bacteria;p__Bacillota_C;c__Negativicutes;o__Veillonellales;f__Megasphaeraceae;g__Anaeroglobus;s__Anaeroglobus massiliensis	0	0	1	0	0	0	0	0	0	0
ERS473315_16	d__Bacteria;p__Bacillota_C;c__Negativicutes;o__Veillonellales;f__Megasphaeraceae;g__Anaeroglobus;s__Anaeroglobus micronuciformis	0	0	1	0	0	0	0	0	0	0
ERS473315_3	d__Bacteria;p__Bacillota;c__Bacilli;o__Lactobacillales;f__Lactobacillaceae;g__Lacticaseibacillus;s__Lacticaseibacillus paracasei	0	0	0	0	0	0	0	0	0	0
ERS473316_3	d__Bacteria;p__Bacillota_C;c__Negativicutes;o__Veillonellales;f__Megasphaeraceae;g__Anaeroglobus;s__Anaeroglobus geminatus	0	0	0	0	0	0	0	0	0	0
ERS473324_3	d__Bacteria;p__Bacteroidota;c__Bacteroidia;o__Bacteroidales;f__Marinifilaceae;g__Odoribacter;s__Odoribacter sp900541415	0	1	0	0	0	0	0	0	0	0
ERS473328_17	d__Bacteria;p__Bacillota_C;c__Negativicutes;o__Veillonellales;f__Veillonellaceae;g__Veillonella_A;s__Veillonella_A seminalis	0	0	1	0	0	0	0	0	0	0
ERS473328_18	d__Bacteria;p__Actinomycetota;c__Coriobacteriia;o__Coriobacteriales;f__Coriobacteriaceae;g__Collinsella;s__Collinsella sp900545445	0	1	0	0	0	1	0	1	0	0
ERS473330_75	d__Bacteria;p__Bacillota_A;c__Clostridia;o__Oscillospirales;f__Acutalibacteraceae;g__UBA737;s__UBA737 sp900547445	0	0	2	0	0	0	0	0	0	0
ERS473331_15	d__Bacteria;p__Bacillota_A;c__Clostridia;o__Lachnospirales;f__Lachnospiraceae;g__Roseburia;s__Roseburia intestinalis	0	0	2	0	0	0	0	0	0	0
ERS473331_29	d__Bacteria;p__Pseudomonadota;c__Gammaproteobacteria;o__Enterobacterales_A;f__Pasteurellaceae;g__Haemophilus_D;s__Haemophilus_D parainfluenzae_L	0	0	0	0	0	0	0	0	0	0
ERS473331_31	d__Bacteria;p__Bacteroidota;c__Bacteroidia;o__Bacteroidales;f__Bacteroidaceae;g__Bacteroides;s__Bacteroides nordii	1	2	0	0	0	0	0	0	0	0
ERS473331_4	d__Bacteria;p__Bacillota_A;c__Clostridia;o__Oscillospirales;f__Ruminococcaceae;g__CAG-353;s__CAG-353 sp900066885	0	0	0	0	0	0	0	0	0	0
ERS473333_1	d__Bacteria;p__Actinomycetota;c__Actinomycetia;o__Actinomycetales;f__Micrococcaceae;g__Rothia;s__Rothia terrae	0	0	0	0	0	0	0	0	0	0
ERS473334_31	d__Bacteria;p__Bacillota;c__Bacilli;o__RF39;f__UBA660;g__CAG-1193;s__CAG-1193 sp900550145	0	0	0	0	0	0	0	0	0	0
ERS473334_51	d__Bacteria;p__Bacillota_A;c__Clostridia;o__Monoglobales;f__Monoglobaceae;g__UMGS1820;s__UMGS1820 sp900545865	0	0	1	0	0	0	0	0	0	0
ERS473335_4	d__Bacteria;p__Actinomycetota;c__Coriobacteriia;o__Coriobacteriales;f__Coriobacteriaceae;g__Collinsella;s__	0	1	1	0	0	1	0	1	0	0
ERS473338_17	d__Bacteria;p__Bacteroidota;c__Bacteroidia;o__Bacteroidales;f__Muribaculaceae;g__UBA7173;s__UBA7173 sp900546835	0	2	0	0	0	0	0	0	0	0
ERS473338_56	d__Bacteria;p__Bacillota_A;c__Clostridia;o__Oscillospirales;f__Acutalibacteraceae;g__Eubacterium_R;s__Eubacterium_R sp000433975	0	0	1	0	0	0	0	0	0	0
ERS473339_25	d__Bacteria;p__Bacteroidota;c__Bacteroidia;o__Bacteroidales;f__Bacteroidaceae;g__Paraprevotella;s__Paraprevotella clara	0	1	1	0	0	0	0	0	0	0
ERS473343_17	d__Bacteria;p__Bacillota_A;c__Clostridia;o__Lachnospirales;f__Lachnospiraceae;g__Acetatifactor;s__Acetatifactor sp003447295	0	1	2	0	0	0	1	0	0	0
ERS473343_39	d__Bacteria;p__Actinomycetota;c__Coriobacteriia;o__Coriobacteriales;f__Coriobacteriaceae;g__Collinsella;s__	0	1	1	0	0	1	0	1	0	0
ERS473343_4	d__Bacteria;p__Pseudomonadota;c__Gammaproteobacteria;o__Burkholderiales;f__Burkholderiaceae_A;g__Parasutterella;s__Parasutterella excrementihominis	0	0	0	0	0	0	0	0	0	0
ERS473343_43	d__Bacteria;p__Pseudomonadota;c__Gammaproteobacteria;o__Burkholderiales;f__Neisseriaceae;g__Neisseria;s__Neisseria sp000186165	0	0	0	0	0	0	0	0	0	0
ERS473345_9	d__Bacteria;p__Bacillota;c__Bacilli;o__Lactobacillales;f__Lactobacillaceae;g__Lentilactobacillus;s__Lentilactobacillus parabuchneri	0	0	0	0	0	0	0	0	0	0
ERS473348_14	d__Bacteria;p__Bacillota_A;c__Clostridia;o__Tissierellales;f__Peptoniphilaceae;g__Peptoniphilus_A;s__Peptoniphilus_A harei	0	0	1	0	0	0	0	0	0	0
ERS473350_29	d__Bacteria;p__Pseudomonadota;c__Gammaproteobacteria;o__Burkholderiales;f__Burkholderiaceae_A;g__Sutterella;s__Sutterella wadsworthensis_A	0	0	0	0	0	0	0	0	0	0
ERS473359_3	d__Bacteria;p__Bacillota_A;c__Clostridia;o__Lachnospirales;f__Lachnospiraceae;g__Agathobacter;s__Agathobacter rectalis	0	0	2	0	0	0	0	0	0	0
ERS473359_45	d__Bacteria;p__Bacillota_A;c__Clostridia;o__Clostridiales;f__Clostridiaceae;g__Clostridium;s__Clostridium sp000435835	0	1	3	0	0	0	0	0	0	0
ERS473366_38	d__Bacteria;p__Bacillota_A;c__Clostridia;o__Oscillospirales;f__Acutalibacteraceae;g__Eubacterium_R;s__Eubacterium_R faecale	1	0	2	0	0	0	0	0	0	0
ERS473368_16	d__Bacteria;p__Actinomycetota;c__Coriobacteriia;o__Coriobacteriales;f__Coriobacteriaceae;g__Collinsella;s__Collinsella sp019414205	0	1	1	0	0	1	0	1	0	0
ERS473369_3	d__Bacteria;p__Pseudomonadota;c__Gammaproteobacteria;o__Enterobacterales_A;f__Pasteurellaceae;g__Haemophilus_D;s__Haemophilus_D sp900756155	0	0	0	0	0	0	0	0	0	0
ERS473370_79	d__Bacteria;p__Bacillota_A;c__Clostridia;o__Tissierellales;f__Peptoniphilaceae;g__Fenollaria;s__Fenollaria timonensis	0	0	2	0	0	0	0	0	0	0
ERS473372_3	d__Bacteria;p__Actinomycetota;c__Coriobacteriia;o__Coriobacteriales;f__Coriobacteriaceae;g__Collinsella;s__Collinsella sp900540985	0	1	1	0	0	1	0	0	0	0
ERS473374_18	d__Bacteria;p__Actinomycetota;c__Coriobacteriia;o__Coriobacteriales;f__QAMH01;g__QAMH01;s__QAMH01 sp900544245	0	1	1	0	0	0	0	1	0	0
ERS473374_50	d__Bacteria;p__Bacillota_A;c__Clostridia;o__Christensenellales;f__CAG-138;g__Aphodomorpha;s__Aphodomorpha sp900540495	0	0	0	0	0	0	0	0	0	0
ERS473374_80	d__Bacteria;p__Bacillota_A;c__Clostridia;o__Christensenellales;f__CAG-138;g__UMGS946;s__UMGS946 sp900544965	0	0	1	0	0	0	0	0	0	0
ERS473378_19	d__Bacteria;p__Bacillota_A;c__Clostridia;o__Oscillospirales;f__Oscillospiraceae;g__CAG-170;s__CAG-170 sp900545925	0	0	1	0	0	0	0	1	1	0
ERS473380_1	d__Bacteria;p__Bacillota_A;c__Clostridia;o__Lachnospirales;f__Lachnospiraceae;g__Muricomes;s__Muricomes sp000509105	0	0	2	0	0	0	1	0	0	0
ERS473381_2	d__Bacteria;p__Bacteroidota;c__Bacteroidia;o__Bacteroidales;f__Bacteroidaceae;g__Bacteroides;s__Bacteroides eggerthii	0	2	0	0	0	0	0	0	0	0
ERS473381_6	d__Bacteria;p__Bacteroidota;c__Bacteroidia;o__Bacteroidales;f__Tannerellaceae;g__Parabacteroides;s__Parabacteroides johnsonii	0	1	0	0	0	0	0	0	0	0
ERS473382_2	d__Bacteria;p__Actinomycetota;c__Coriobacteriia;o__Coriobacteriales;f__Eggerthellaceae;g__Anaerotardibacter;s__Anaerotardibacter sp900540345	0	1	1	0	0	0	0	1	0	0
ERS473382_4	d__Bacteria;p__Bacillota_A;c__Clostridia;o__Oscillospirales;f__Acutalibacteraceae;g__UBA1417;s__UBA1417 sp003531055	0	0	1	0	0	0	0	0	0	0
ERS473382_45	d__Bacteria;p__Bacillota_A;c__Clostridia;o__Lachnospirales;f__Lachnospiraceae;g__Eubacterium_F;s__Eubacterium_F sp003491505	0	0	1	0	0	0	0	0	0	0
ERS473382_60	d__Bacteria;p__Bacillota_A;c__Clostridia;o__Oscillospirales;f__Oscillospiraceae;g__Vescimonas;s__Vescimonas sp900548615	0	1	1	0	0	0	0	0	0	0
ERS473385_3	d__Bacteria;p__Bacteroidota;c__Bacteroidia;o__Bacteroidales;f__Rikenellaceae;g__Alistipes;s__Alistipes stercorigallinarum	0	0	0	0	0	0	0	0	0	0
ERS473386_53	d__Bacteria;p__Bacillota;c__Bacilli;o__RF39;f__UBA660;g__Onthocola_B;s__Onthocola_B sp000437355	0	0	1	0	0	0	0	0	0	0
ERS473386_58	d__Bacteria;p__Bacillota_A;c__Clostridia;o__Oscillospirales;f__Ruminococcaceae;g__UBA5884;s__UBA5884 sp900551505	0	0	1	0	0	0	0	0	0	0
ERS473390_35	d__Bacteria;p__Bacillota;c__Bacilli;o__Erysipelotrichales;f__Coprobacillaceae;g__Massilimicrobiota;s__Massilimicrobiota merdigallinarum	0	1	1	0	0	0	0	0	0	0
ERS473391_8	d__Bacteria;p__Bacillota_A;c__Clostridia;o__Lachnospirales;f__Lachnospiraceae;g__Blautia_A;s__Blautia_A sp900547615	0	0	1	0	0	0	0	2	0	0
ERS473392_2	d__Bacteria;p__Actinomycetota;c__Actinomycetia;o__Propionibacteriales;f__Propionibacteriaceae;g__Cutibacterium;s__Cutibacterium avidum	0	0	0	0	0	0	0	0	0	0
ERS473396_17	d__Bacteria;p__Pseudomonadota;c__Gammaproteobacteria;o__Enterobacterales;f__Enterobacteriaceae;g__Morganella;s__Morganella morganii_B	0	1	0	0	0	0	0	0	0	0
ERS473396_23	d__Bacteria;p__Pseudomonadota;c__Gammaproteobacteria;o__Enterobacterales;f__Enterobacteriaceae;g__Citrobacter_A;s__Citrobacter_A telavivensis	0	0	0	0	0	0	0	0	0	0
ERS473399_21	d__Bacteria;p__Pseudomonadota;c__Gammaproteobacteria;o__Enterobacterales_A;f__Succinivibrionaceae;g__Anaerobiospirillum;s__Anaerobiospirillum sp900543125	0	0	0	0	0	0	0	0	0	0
ERS473401_25	d__Bacteria;p__Bacillota;c__Bacilli;o__Lactobacillales;f__Lactobacillaceae;g__Lactiplantibacillus;s__Lactiplantibacillus plantarum	0	1	0	0	0	0	0	0	0	0
ERS473404_9	d__Bacteria;p__Actinomycetota;c__Coriobacteriia;o__Coriobacteriales;f__Coriobacteriaceae;g__Collinsella;s__Collinsella aerofaciens_J	0	1	1	0	0	1	0	1	0	1
ERS473406_11	d__Bacteria;p__Bacillota_A;c__Clostridia;o__Eubacteriales;f__Eubacteriaceae;g__Eubacterium;s__Eubacterium callanderi	0	1	2	0	0	0	0	0	0	0
ERS473406_15	d__Bacteria;p__Actinomycetota;c__Coriobacteriia;o__Coriobacteriales;f__Coriobacteriaceae;g__Collinsella;s__Collinsella sp900540945	0	1	1	0	0	1	0	1	0	0
ERS473408_17	d__Bacteria;p__Bacteroidota;c__Bacteroidia;o__Flavobacteriales;f__Flavobacteriaceae;g__Flavobacterium;s__Flavobacterium lindanitolerans	0	0	0	0	0	0	0	0	0	0
ERS473408_22	d__Bacteria;p__Bacillota_A;c__Clostridia;o__TANB77;f__CAG-508;g__CAG-245;s__CAG-245 sp900552135	0	0	1	0	0	0	0	0	0	0
ERS473408_44	d__Bacteria;p__Pseudomonadota;c__Gammaproteobacteria;o__Burkholderiales;f__Rhodocyclaceae;g__Azonexus;s__Azonexus sp900549295	0	0	0	0	0	0	0	0	0	0
ERS473408_52	d__Bacteria;p__Bacteroidota;c__Bacteroidia;o__Flavobacteriales;f__Weeksellaceae;g__Chryseobacterium;s__Chryseobacterium gambrini	0	0	0	0	0	0	0	0	0	0
ERS473408_60	d__Bacteria;p__Pseudomonadota;c__Gammaproteobacteria;o__Pseudomonadales;f__Moraxellaceae;g__Acinetobacter;s__Acinetobacter ursingii	0	1	0	0	0	0	0	0	0	0
ERS473410_13	d__Bacteria;p__Bacillota_A;c__Clostridia;o__Lachnospirales;f__Lachnospiraceae;g__Anaerostipes;s__Anaerostipes hadrus_A	0	0	2	0	0	0	0	0	0	0
ERS473410_21	d__Bacteria;p__Bacillota_A;c__Clostridia;o__Lachnospirales;f__Lachnospiraceae;g__Coprococcus;s__Coprococcus sp000154245	0	0	2	0	0	0	0	0	0	0
ERS473410_63	d__Bacteria;p__Actinomycetota;c__Coriobacteriia;o__Coriobacteriales;f__Eggerthellaceae;g__Anaerotardibacter;s__Anaerotardibacter sp900538545	0	1	1	0	0	0	0	1	0	0
ERS473411_4	d__Bacteria;p__Pseudomonadota;c__Alphaproteobacteria;o__RF32;f__CAG-239;g__Scatocola;s__Scatocola faecipullorum	0	0	0	0	0	0	0	0	0	0
ERS473415_1	d__Bacteria;p__Actinomycetota;c__Coriobacteriia;o__Coriobacteriales;f__Coriobacteriaceae;g__Collinsella;s__	0	1	1	0	0	1	0	2	0	0
ERS473415_39	d__Bacteria;p__Bacillota_A;c__Clostridia;o__Lachnospirales;f__Lachnospiraceae;g__Clostridium_AP;s__Clostridium_AP scindens	0	0	2	1	1	2	0	0	0	0
ERS473417_1	d__Bacteria;p__Actinomycetota;c__Actinomycetia;o__Actinomycetales;f__Actinomycetaceae;g__Actinomyces;s__Actinomyces urogenitalis	0	0	0	0	0	0	0	0	0	0
ERS473419_22	d__Bacteria;p__Bacillota;c__Bacilli;o__Erysipelotrichales;f__Erysipelotrichaceae;g__Clostridium_AQ;s__Clostridium_AQ innocuum	0	0	0	0	1	1	0	0	1	0
ERS537181_14	d__Bacteria;p__Bacillota_A;c__Clostridia;o__Lachnospirales;f__Lachnospiraceae;g__Lachnospira;s__Lachnospira sp900545725	0	0	2	0	0	0	0	0	0	0
ERS537181_15	d__Bacteria;p__Bacteroidota;c__Bacteroidia;o__Bacteroidales;f__Bacteroidaceae;g__Prevotella;s__Prevotella sp900547085	0	0	0	0	0	0	0	0	0	0
ERS537181_4	d__Bacteria;p__Bacillota_A;c__Clostridia;o__Lachnospirales;f__Lachnospiraceae;g__Roseburia;s__Roseburia sp900548205	0	0	1	0	0	0	0	1	0	0
ERS537182_30	d__Bacteria;p__Bacillota_A;c__Clostridia;o__Christensenellales;f__QALW01;g__QALW01;s__QALW01 sp003150515	0	0	0	0	0	0	0	0	0	0
ERS537183_49	d__Bacteria;p__Bacillota_A;c__Clostridia;o__Lachnospirales;f__Lachnospiraceae;g__Hominisplanchenecus;s__Hominisplanchenecus faecis	0	0	2	0	0	0	0	0	0	0
ERS537186_42	d__Bacteria;p__Bacillota_A;c__Clostridia;o__Oscillospirales;f__Acutalibacteraceae;g__Ruminococcus_E;s__Ruminococcus_E sp003438075	0	0	2	0	0	0	0	0	0	0
ERS537194_13	d__Bacteria;p__Bacillota_A;c__Clostridia;o__Oscillospirales;f__Acutalibacteraceae;g__Eubacterium_R;s__Eubacterium_R sp002493325	0	0	1	0	0	0	0	0	0	0
ERS537196_11	d__Bacteria;p__Bacillota_A;c__Clostridia;o__Oscillospirales;f__Oscillospiraceae;g__Faecousia;s__Faecousia sp000435995	0	1	1	0	0	0	0	0	0	0
ERS537196_30	d__Bacteria;p__Bacillota_A;c__Clostridia;o__Oscillospirales;f__Oscillospiraceae;g__Vescimonas;s__Vescimonas sp900550615	0	0	2	0	0	0	0	0	0	0
ERS537196_60	d__Bacteria;p__Bacillota_A;c__Clostridia;o__Christensenellales;f__CAG-74;g__Limiplasma;s__Limiplasma sp900548145	0	1	2	0	0	0	0	1	0	0
ERS537198_41	d__Bacteria;p__Bacteroidota;c__Bacteroidia;o__Bacteroidales;f__Bacteroidaceae;g__Prevotella;s__Prevotella multisaccharivorax	0	0	0	0	0	0	0	0	0	0
ERS537198_70	d__Bacteria;p__Bacteroidota;c__Bacteroidia;o__Bacteroidales;f__Bacteroidaceae;g__Prevotella;s__Prevotella sp900540375	0	0	0	0	0	0	0	0	0	0
ERS537199_52	d__Bacteria;p__Bacillota_A;c__Clostridia;o__TANB77;f__CAG-508;g__CAG-269;s__CAG-269 sp001916055	0	1	0	0	0	0	0	0	0	0
ERS537200_23	d__Bacteria;p__Bacteroidota;c__Bacteroidia;o__Bacteroidales;f__Bacteroidaceae;g__Bacteroides;s__Bacteroides clarus	0	2	0	0	0	0	0	0	0	0
ERS537200_61	d__Bacteria;p__Bacteroidota;c__Bacteroidia;o__Bacteroidales;f__Bacteroidaceae;g__Phocaeicola;s__Phocaeicola coprophilus	0	1	0	0	0	0	0	0	0	0
ERS537201_44	d__Bacteria;p__Bacillota;c__Bacilli;o__Lactobacillales;f__Enterococcaceae;g__Enterococcus_B;s__Enterococcus_B faecium	0	0	1	0	0	0	0	0	0	0
ERS537201_52	d__Bacteria;p__Bacillota_A;c__Clostridia;o__Oscillospirales;f__Acutalibacteraceae;g__Pseudoruminococcus;s__Pseudoruminococcus massiliensis	0	0	2	0	0	0	0	0	0	0
ERS537202_32	d__Bacteria;p__Actinomycetota;c__Coriobacteriia;o__Coriobacteriales;f__Coriobacteriaceae;g__Collinsella;s__Collinsella sp900551015	0	1	0	0	0	1	0	1	0	0
ERS537204_5	d__Bacteria;p__Actinomycetota;c__Coriobacteriia;o__Coriobacteriales;f__Coriobacteriaceae;g__Collinsella;s__	0	1	1	0	0	1	0	1	0	0
ERS537206_3	d__Bacteria;p__Bacillota;c__Bacilli;o__Lactobacillales;f__Lactobacillaceae;g__Weissella;s__Weissella viridescens	0	0	0	0	0	0	0	0	0	0
ERS537207_19	d__Bacteria;p__Bacillota_A;c__Clostridia;o__Oscillospirales;f__Oscillospiraceae;g__HGM12998;s__HGM12998 sp900756495	0	0	0	0	0	0	1	0	1	0
ERS537207_88	d__Bacteria;p__Bacillota_B;c__Peptococcia;o__Peptococcales;f__Peptococcaceae;g__UBA7185;s__UBA7185 sp900756555	0	0	2	0	0	0	0	0	0	0
ERS537207_95	d__Bacteria;p__Bacillota_A;c__Clostridia;o__Christensenellales;f__CAG-74;g__Egerieenecus;s__Egerieenecus sp900553315	0	1	1	0	0	0	0	0	0	0
ERS537208_6	d__Bacteria;p__Actinomycetota;c__Coriobacteriia;o__Coriobacteriales;f__Coriobacteriaceae;g__Collinsella;s__Collinsella sp003466125	0	1	1	0	0	1	0	1	0	0
ERS537209_40	d__Bacteria;p__Bacillota_A;c__Clostridia;o__Oscillospirales;f__Oscillospiraceae;g__HGM13006;s__HGM13006 sp900756575	0	1	0	0	0	0	1	0	0	0
ERS537210_25	d__Bacteria;p__Bacillota;c__Bacilli;o__Lactobacillales;f__Lactobacillaceae;g__Pediococcus;s__Pediococcus pentosaceus	0	0	0	0	0	0	0	0	0	0
ERS537211_18	d__Bacteria;p__Bacillota_A;c__Clostridia;o__Oscillospirales;f__Ruminococcaceae;g__Ruminococcus_F;s__Ruminococcus_F champanellensis	0	0	1	0	0	0	0	0	0	0
ERS537212_19	d__Bacteria;p__Actinomycetota;c__Coriobacteriia;o__Coriobacteriales;f__QAMH01;g__QAMH01;s__QAMH01 sp900756605	0	1	0	0	0	0	0	1	1	0
ERS537212_56	d__Bacteria;p__Bacillota;c__Bacilli;o__Lactobacillales;f__Lactobacillaceae;g__Weissella;s__Weissella confusa	0	0	0	0	0	0	0	0	0	0
ERS537213_93	d__Bacteria;p__Bacillota_A;c__Clostridia;o__Oscillospirales;f__Acutalibacteraceae;g__UBA737;s__UBA737 sp900549055	0	0	2	0	0	0	0	0	0	0
ERS537215_25	d__Bacteria;p__Actinomycetota;c__Coriobacteriia;o__Coriobacteriales;f__Coriobacteriaceae;g__Collinsella;s__Collinsella sp905215385	0	1	1	0	0	1	0	1	0	0
ERS537215_56	d__Bacteria;p__Bacillota_A;c__Clostridia;o__Lachnospirales;f__Lachnospiraceae;g__Clostridium_AP;s__Clostridium_AP sp000509125	0	0	2	1	1	1	0	0	0	0
ERS537222_6	d__Bacteria;p__Bacillota;c__Bacilli;o__Erysipelotrichales;f__Erysipelotrichaceae;g__NSJ-61;s__NSJ-61 sp003433845	0	0	0	0	1	2	0	0	0	0
ERS537223_3	d__Bacteria;p__Pseudomonadota;c__Gammaproteobacteria;o__Burkholderiales;f__Burkholderiaceae_A;g__Mesosutterella;s__Mesosutterella multiformis	0	0	0	0	0	0	0	0	0	0
ERS537223_45	d__Bacteria;p__Bacillota_A;c__Clostridia;o__Lachnospirales;f__Lachnospiraceae;g__Lachnospira;s__Lachnospira sp000436475	0	0	2	0	0	0	0	0	0	0
ERS537223_5	d__Bacteria;p__Actinomycetota;c__Coriobacteriia;o__Coriobacteriales;f__Coriobacteriaceae;g__Collinsella;s__Collinsella sp900756725	0	1	0	0	0	1	0	1	0	0
ERS537224_25	d__Bacteria;p__Bacteroidota;c__Bacteroidia;o__Bacteroidales;f__Rikenellaceae;g__Alistipes_A;s__Alistipes_A indistinctus	1	4	0	0	0	0	0	0	0	0
ERS537228_29	d__Bacteria;p__Bacillota_A;c__Clostridia;o__Christensenellales;f__CAG-138;g__PeH17;s__PeH17 sp000435055	0	0	0	0	0	0	0	0	0	0
ERS537230_26	d__Bacteria;p__Bacillota_A;c__Clostridia;o__Oscillospirales;f__Ruminococcaceae;g__Angelakisella;s__Angelakisella sp900547385	0	0	1	0	0	0	0	0	0	0
ERS537231_106	d__Bacteria;p__Fusobacteriota;c__Fusobacteriia;o__Fusobacteriales;f__Fusobacteriaceae;g__Cetobacterium_A;s__Cetobacterium_A somerae	1	0	1	0	0	0	0	0	0	0
ERS537232_7	d__Bacteria;p__Actinomycetota;c__Actinomycetia;o__Actinomycetales;f__Bifidobacteriaceae;g__Bifidobacterium;s__Bifidobacterium dentium	0	1	0	0	0	0	0	0	0	0
ERS537233_6	d__Bacteria;p__Bacillota_A;c__Clostridia;o__Lachnospirales;f__Lachnospiraceae;g__Enterocloster;s__Enterocloster sp900541315	0	0	0	0	0	0	0	0	0	0
ERS537236_4	d__Bacteria;p__Bacteroidota;c__Bacteroidia;o__Bacteroidales;f__Rikenellaceae;g__Alistipes_A;s__Alistipes_A pullistercoris	1	1	0	0	0	0	0	0	0	0
ERS537236_74	d__Bacteria;p__Actinomycetota;c__Coriobacteriia;o__Coriobacteriales;f__Coriobacteriaceae;g__Collinsella;s__Collinsella sp003469205	0	1	1	0	0	1	0	0	0	0
ERS537237_22	d__Bacteria;p__Actinomycetota;c__Coriobacteriia;o__Coriobacteriales;f__Coriobacteriaceae;g__Collinsella;s__Collinsella sp900756765	0	1	0	0	0	1	0	1	0	0
ERS537238_15	d__Bacteria;p__Bacillota_C;c__Negativicutes;o__Veillonellales;f__Dialisteraceae;g__Allisonella;s__Allisonella histaminiformans	0	0	0	0	0	0	0	0	0	0
ERS537238_46	d__Bacteria;p__Bacillota_A;c__Clostridia;o__Lachnospirales;f__CAG-274;g__CAG-274;s__CAG-274 sp900545305	0	0	2	0	0	0	0	0	0	0
ERS537241_6	d__Bacteria;p__Bacteroidota;c__Bacteroidia;o__Bacteroidales;f__Rikenellaceae;g__Alistipes;s__Alistipes putredinis	0	1	0	0	0	0	0	0	0	0
ERS537243_1	d__Bacteria;p__Bacillota_A;c__Clostridia;o__Lachnospirales;f__Lachnospiraceae;g__Blautia_A;s__Blautia_A sp900549015	0	0	1	0	0	0	0	1	0	0
ERS537243_10	d__Bacteria;p__Bacillota;c__Bacilli;o__Erysipelotrichales;f__Erysipelotrichaceae;g__Longicatena;s__Longicatena caecimuris	0	0	0	0	0	0	0	1	0	0
ERS537243_32	d__Bacteria;p__Bacillota_A;c__Clostridia;o__Lachnospirales;f__Lachnospiraceae;g__Eisenbergiella;s__Eisenbergiella sp900550285	0	0	2	0	0	0	0	0	0	0
ERS537243_58	d__Bacteria;p__Bacillota_A;c__Clostridia;o__Lachnospirales;f__Anaerotignaceae;g__Metalachnospira;s__Metalachnospira sp900548595	0	0	0	0	0	0	0	1	0	0
ERS537243_88	d__Bacteria;p__Bacillota_A;c__Clostridia;o__Oscillospirales;f__Acutalibacteraceae;g__UBA1417;s__UBA1417 sp900549945	0	0	1	0	0	0	0	0	0	0
ERS537245_22	d__Bacteria;p__Bacillota_A;c__Clostridia;o__Oscillospirales;f__Oscillospiraceae;g__Faecousia;s__Faecousia sp900544975	0	1	1	0	0	0	0	1	0	0
ERS537245_71	d__Bacteria;p__Actinomycetota;c__Coriobacteriia;o__Coriobacteriales;f__Coriobacteriaceae;g__Collinsella;s__	0	1	1	0	0	1	0	1	0	0
ERS537246_12	d__Bacteria;p__Bacillota_A;c__Clostridia;o__Lachnospirales;f__Lachnospiraceae;g__UBA3402;s__UBA3402 sp003478355	0	1	2	0	0	0	0	0	0	0
ERS537246_2	d__Bacteria;p__Bacillota;c__Bacilli;o__Erysipelotrichales;f__Erysipelotrichaceae;g__Holdemanella;s__Holdemanella biformis	0	0	1	0	1	1	0	0	0	0
ERS537246_60	d__Bacteria;p__Pseudomonadota;c__Gammaproteobacteria;o__Burkholderiales;f__Burkholderiaceae_A;g__Mesosutterella;s__Mesosutterella multiformis	0	0	0	0	0	0	0	0	0	0
ERS537247_40	d__Bacteria;p__Bacillota_A;c__Clostridia;o__Oscillospirales;f__Acutalibacteraceae;g__Ruminococcus_E;s__Ruminococcus_E sp003526955	0	0	2	0	0	0	0	0	0	0
ERS537248_27	d__Bacteria;p__Actinomycetota;c__Coriobacteriia;o__Coriobacteriales;f__Coriobacteriaceae;g__Collinsella;s__Collinsella sp003479805	0	0	0	0	0	0	0	1	0	0
ERS537249_18	d__Bacteria;p__Bacillota_C;c__Negativicutes;o__Selenomonadales;f__Selenomonadaceae;g__Mitsuokella;s__Mitsuokella multacida	0	0	0	0	0	0	0	0	0	0
ERS537251_3	d__Bacteria;p__Bacillota_A;c__Clostridia;o__Oscillospirales;f__Acutalibacteraceae;g__Fimivicinus;s__Fimivicinus sp900544375	0	0	2	0	0	0	0	0	0	0
ERS537251_30	d__Bacteria;p__Bacillota_A;c__Clostridia;o__Lachnospirales;f__Lachnospiraceae;g__Butyribacter;s__Butyribacter sp003524945	0	0	2	0	0	0	0	0	0	0
ERS537252_54	d__Bacteria;p__Bacillota_A;c__Clostridia;o__Lachnospirales;f__Lachnospiraceae;g__Acetatifactor;s__Acetatifactor sp900066565	0	1	2	0	0	0	1	0	0	0
ERS537256_56	d__Bacteria;p__Actinomycetota;c__Coriobacteriia;o__Coriobacteriales;f__Eggerthellaceae;g__Adlercreutzia;s__Adlercreutzia equolifaciens	0	1	1	0	0	0	0	1	0	0
ERS537260_1	d__Bacteria;p__Pseudomonadota;c__Gammaproteobacteria;o__Burkholderiales;f__Burkholderiaceae_A;g__Sutterella;s__Sutterella merdavium	0	1	0	0	0	0	0	0	0	0
ERS537260_13	d__Bacteria;p__Pseudomonadota;c__Gammaproteobacteria;o__Enterobacterales_A;f__Pasteurellaceae;g__Haemophilus_D;s__Haemophilus_D sp900756875	0	0	0	0	0	0	0	0	0	0
ERS537260_42	d__Bacteria;p__Bacillota_A;c__Clostridia;o__Lachnospirales;f__Lachnospiraceae;g__Copromonas;s__Copromonas sp900066785	0	0	2	0	0	0	0	0	0	0
ERS537261_17	d__Bacteria;p__Actinomycetota;c__Coriobacteriia;o__Coriobacteriales;f__Coriobacteriaceae;g__Collinsella;s__Collinsella sp900756945	0	1	0	0	0	1	0	1	0	0
ERS537261_46	d__Bacteria;p__Bacillota_A;c__Clostridia;o__Oscillospirales;f__Oscillospiraceae;g__Dysosmobacter;s__Dysosmobacter sp001916835	0	0	1	0	0	0	0	0	0	0
ERS537262_7	d__Bacteria;p__Actinomycetota;c__Coriobacteriia;o__Coriobacteriales;f__Coriobacteriaceae;g__Collinsella;s__Collinsella sp003439125	0	1	0	0	0	1	0	1	0	0
ERS537263_22	d__Bacteria;p__Bacillota_A;c__Clostridia;o__Oscillospirales;f__Ruminococcaceae;g__Ruminococcus_D;s__Ruminococcus_D sp000434695	0	0	0	0	0	0	0	0	0	0
ERS537263_24	d__Bacteria;p__Pseudomonadota;c__Gammaproteobacteria;o__Enterobacterales_A;f__Pasteurellaceae;g__Haemophilus_D;s__Haemophilus_D sp905205995	0	0	0	0	0	0	0	0	0	0
ERS537263_55	d__Bacteria;p__Pseudomonadota;c__Gammaproteobacteria;o__Burkholderiales;f__Burkholderiaceae_A;g__Duodenibacillus;s__Duodenibacillus sp900552545	0	0	0	0	0	0	0	0	0	0
ERS537267_3	d__Bacteria;p__Bacillota;c__Bacilli;o__Lactobacillales;f__Lactobacillaceae;g__Ligilactobacillus;s__Ligilactobacillus salivarius	0	1	0	0	0	0	0	0	0	0
ERS537268_30	d__Bacteria;p__Actinomycetota;c__Coriobacteriia;o__Coriobacteriales;f__Coriobacteriaceae;g__Collinsella;s__	0	1	0	0	0	1	0	1	0	0
ERS537268_46	d__Bacteria;p__Bacillota_A;c__Clostridia;o__Oscillospirales;f__Butyricicoccaceae;g__Agathobaculum;s__Agathobaculum sp900544475	0	0	0	0	0	0	0	0	0	0
ERS537269_26	d__Bacteria;p__Bacillota;c__Bacilli;o__RF39;f__UBA660;g__CAG-417;s__CAG-417 sp000432835	0	1	0	0	0	0	0	0	0	0
ERS537272_43	d__Bacteria;p__Bacteroidota;c__Bacteroidia;o__Bacteroidales;f__Rikenellaceae;g__Alistipes_A;s__Alistipes_A ihumii	0	2	1	0	0	0	0	0	0	0
ERS537273_31	d__Bacteria;p__Bacillota;c__Bacilli;o__RF39;f__UBA660;g__Onthocola_B;s__Onthocola_B sp000438075	0	1	1	0	0	0	0	0	0	0
ERS537274_62	d__Bacteria;p__Bacillota_A;c__Clostridia;o__Oscillospirales;f__Oscillospiraceae;g__Vescimonas;s__Vescimonas sp900552475	0	0	1	0	0	0	0	0	0	0
ERS537275_19	d__Bacteria;p__Bacillota_A;c__Clostridia;o__Lachnospirales;f__Lachnospiraceae;g__Ventrimonas;s__Ventrimonas sp900538475	0	1	1	0	0	0	0	0	0	0
ERS537275_29	d__Bacteria;p__Bacillota_A;c__Clostridia;o__Christensenellales;f__CAG-74;g__Ventricola;s__Ventricola sp900542395	0	0	1	0	0	0	0	1	0	0
ERS537275_33	d__Bacteria;p__Bacillota_A;c__Clostridia;o__Lachnospirales;f__Lachnospiraceae;g__Lachnospira;s__Lachnospira sp003451515	0	0	2	0	0	0	1	0	0	0
ERS537276_45	d__Bacteria;p__Bacteroidota;c__Bacteroidia;o__Bacteroidales;f__Bacteroidaceae;g__Prevotella;s__Prevotella copri_B	0	0	1	0	0	0	0	0	0	0
ERS537276_50	d__Bacteria;p__Bacillota_A;c__Clostridia;o__Oscillospirales;f__Oscillospiraceae;g__Vescimonas;s__Vescimonas sp900756715	0	0	1	0	1	0	0	0	0	0
ERS537277_52	d__Bacteria;p__Bacillota_C;c__Negativicutes;o__Acidaminococcales;f__Acidaminococcaceae;g__Phascolarctobacterium_A;s__Phascolarctobacterium_A sp900547415	0	0	1	0	0	0	0	0	0	0
ERS537278_55	d__Bacteria;p__Bacillota_A;c__Clostridia;o__Oscillospirales;f__Ruminococcaceae;g__Angelakisella;s__Angelakisella sp900547385	0	0	0	0	0	0	0	0	0	0
ERS537280_49	d__Bacteria;p__Bacillota_A;c__Clostridia;o__Lachnospirales;f__Anaerotignaceae;g__HGM11808;s__HGM11808 sp900757025	0	1	2	0	0	0	0	0	0	0
ERS537282_66	d__Bacteria;p__Bacillota;c__Bacilli;o__Lactobacillales;f__Streptococcaceae;g__Lactococcus;s__Lactococcus petauri	0	0	1	0	0	0	0	0	0	0
ERS537284_31	d__Bacteria;p__Bacillota_A;c__Clostridia;o__Oscillospirales;f__Oscillospiraceae;g__Limivicinus;s__Limivicinus sp003150355	0	0	2	0	0	0	0	0	0	0
ERS537284_47	d__Bacteria;p__Bacillota_A;c__Clostridia;o__Oscillospirales;f__Acutalibacteraceae;g__UMGS1484;s__UMGS1484 sp900552285	0	0	1	0	0	0	0	0	0	0
ERS537285_28	d__Bacteria;p__Bacillota_A;c__Clostridia;o__Oscillospirales;f__Oscillospiraceae;g__Faecousia;s__Faecousia sp900546075	0	0	1	0	0	0	0	1	1	0
ERS537285_60	d__Bacteria;p__Bacillota;c__Bacilli;o__RF39;f__UBA660;g__CAG-433;s__CAG-433 sp900546245	0	0	1	0	0	0	0	0	0	0
ERS537286_20	d__Bacteria;p__Bacillota_A;c__Clostridia;o__Lachnospirales;f__Lachnospiraceae;g__Choladousia;s__Choladousia sp900757145	0	0	2	0	0	0	0	0	0	0
ERS537286_32	d__Bacteria;p__Bacillota_A;c__Clostridia;o__Oscillospirales;f__Butyricicoccaceae;g__Butyricicoccus_A;s__Butyricicoccus_A intestinisimiae	0	0	2	0	0	0	0	0	0	0
ERS537286_43	d__Bacteria;p__Bacillota_A;c__Clostridia;o__Lachnospirales;f__Lachnospiraceae;g__Frisingicoccus;s__Frisingicoccus sp900757195	0	0	2	0	0	0	0	0	0	0
ERS537286_63	d__Bacteria;p__Actinomycetota;c__Coriobacteriia;o__Coriobacteriales;f__Coriobacteriaceae;g__Collinsella;s__Collinsella sp900757205	0	1	1	0	0	0	0	1	0	0
ERS537289_17	d__Bacteria;p__Pseudomonadota;c__Gammaproteobacteria;o__Enterobacterales_A;f__Pasteurellaceae;g__Haemophilus_D;s__Haemophilus_D parainfluenzae	0	0	0	0	0	0	0	0	0	0
ERS537289_62	d__Bacteria;p__Bacillota_A;c__Clostridia;o__Oscillospirales;f__Acutalibacteraceae;g__CAG-177;s__CAG-177 sp003538135	0	1	2	0	0	0	0	0	0	0
ERS537290_46	d__Bacteria;p__Bacillota;c__Bacilli;o__RF39;f__UBA660;g__CAG-302;s__CAG-302 sp000431795	0	0	0	0	0	0	0	0	0	0
ERS537290_54	d__Bacteria;p__Actinomycetota;c__Coriobacteriia;o__Coriobacteriales;f__Coriobacteriaceae;g__Collinsella;s__Collinsella sp900757185	0	1	1	0	0	1	0	2	0	0
ERS537291_57	d__Bacteria;p__Pseudomonadota;c__Gammaproteobacteria;o__Enterobacterales;f__Enterobacteriaceae;g__Klebsiella;s__Klebsiella quasipneumoniae	0	0	0	0	0	0	0	0	0	0
ERS537291_73	d__Bacteria;p__Pseudomonadota;c__Gammaproteobacteria;o__Enterobacterales;f__Enterobacteriaceae;g__Enterobacter;s__Enterobacter kobei	0	0	0	0	0	0	0	0	0	0
ERS537293_22	d__Bacteria;p__Bacteroidota;c__Bacteroidia;o__Bacteroidales;f__Bacteroidaceae;g__Prevotella;s__Prevotella pectinovora	0	0	1	0	0	0	0	0	0	0
ERS537293_48	d__Bacteria;p__Bacillota_A;c__Clostridia;o__Oscillospirales;f__Ruminococcaceae;g__Gemmiger;s__Gemmiger sp900539695	0	0	0	0	0	0	0	0	0	0
ERS537294_8	d__Bacteria;p__Bacillota_A;c__Clostridia;o__Lachnospirales;f__Lachnospiraceae;g__Butyribacter;s__Butyribacter sp003529475	0	0	2	0	0	0	0	0	0	0
ERS537298_41	d__Bacteria;p__Bacteroidota;c__Bacteroidia;o__Bacteroidales;f__Rikenellaceae;g__Alistipes;s__Alistipes putredinis	0	1	0	0	0	0	0	0	0	0
ERS537302_41	d__Bacteria;p__Bacillota_A;c__Clostridia;o__Oscillospirales;f__Oscillospiraceae;g__Lawsonibacter;s__Lawsonibacter sp900066825	0	0	0	0	0	0	0	1	0	0
ERS537302_42	d__Bacteria;p__Bacillota_A;c__Clostridia;o__Lachnospirales;f__Lachnospiraceae;g__Faecalimonas;s__Faecalimonas sp000209385	0	0	2	0	0	0	0	0	0	0
ERS537303_30	d__Bacteria;p__Bacillota_C;c__Negativicutes;o__Veillonellales;f__Dialisteraceae;g__Dialister;s__Dialister succinatiphilus	0	0	0	0	0	0	0	0	0	0
ERS537303_78	d__Bacteria;p__Actinomycetota;c__Coriobacteriia;o__Coriobacteriales;f__Coriobacteriaceae;g__Collinsella;s__Collinsella sp900757235	0	1	1	0	0	1	0	0	0	0
ERS537304_108	d__Bacteria;p__Bacillota_A;c__Clostridia;o__HGM11514;f__HGM11514;g__HGM11514;s__HGM11514 sp900757255	0	0	1	0	0	0	0	1	0	0
ERS537304_33	d__Bacteria;p__Bacillota_A;c__Clostridia;o__Oscillospirales;f__Oscillospiraceae;g__Faecousia;s__Faecousia sp900540635	0	0	2	0	0	0	0	0	1	0
ERS537304_39	d__Bacteria;p__Bacillota_A;c__Clostridia;o__Christensenellales;f__CAG-138;g__Phil1;s__Phil1 sp001940855	0	0	0	0	0	0	0	0	0	0
ERS537304_55	d__Bacteria;p__Bacteroidota;c__Bacteroidia;o__Bacteroidales;f__Bacteroidaceae;g__Phocaeicola;s__Phocaeicola coprocola	0	1	0	0	0	0	0	0	0	0
ERS537304_73	d__Bacteria;p__Bacillota_A;c__Clostridia;o__Oscillospirales;f__Ruminococcaceae;g__Ruminococcus;s__Ruminococcus sp900540005	0	0	2	0	0	0	0	0	0	0
ERS537304_87	d__Bacteria;p__Bacillota_A;c__Clostridia;o__UMGS1810;f__UMGS1810;g__NSJ-50;s__NSJ-50 sp014385105	1	0	1	0	0	0	0	0	0	0
ERS537305_24	d__Bacteria;p__Bacillota_A;c__Clostridia;o__Lachnospirales;f__Lachnospiraceae;g__Bariatricus;s__Bariatricus comes	0	0	2	0	0	0	0	0	0	0
ERS537306_101	d__Bacteria;p__Desulfobacterota;c__Desulfovibrionia;o__Desulfovibrionales;f__Desulfovibrionaceae;g__Desulfovibrio;s__Desulfovibrio desulfuricans	0	0	1	0	0	0	0	0	0	0
ERS537306_99	d__Bacteria;p__Pseudomonadota;c__Alphaproteobacteria;o__RF32;f__CAG-239;g__CAG-267;s__CAG-267 sp001917135	0	0	0	0	0	0	0	0	0	0
ERS537307_5	d__Bacteria;p__Actinomycetota;c__Coriobacteriia;o__Coriobacteriales;f__Coriobacteriaceae;g__Collinsella;s__Collinsella sp900757285	0	1	1	0	0	1	0	1	0	0
ERS537307_76	d__Bacteria;p__Desulfobacterota;c__Desulfovibrionia;o__Desulfovibrionales;f__Desulfovibrionaceae;g__Bilophila;s__Bilophila wadsworthia	0	0	1	0	0	0	0	0	0	0
ERS537309_12	d__Bacteria;p__Bacteroidota;c__Bacteroidia;o__Bacteroidales;f__Bacteroidaceae;g__Prevotella;s__Prevotella sp900552515	0	0	1	0	0	0	0	0	0	0
ERS537310_15	d__Bacteria;p__Bacillota_A;c__Clostridia;o__Oscillospirales;f__Acutalibacteraceae;g__UMGS1491;s__UMGS1491 sp900757335	0	0	0	0	0	0	0	0	0	0
ERS537310_22	d__Bacteria;p__Bacillota_A;c__Clostridia;o__Oscillospirales;f__Acutalibacteraceae;g__CAG-177;s__CAG-177 sp003538135	0	0	2	0	0	0	0	0	0	0
ERS537310_71	d__Bacteria;p__Bacillota_A;c__Clostridia;o__Oscillospirales;f__Oscillospiraceae;g__Vescimonas;s__Vescimonas sp934591815	0	0	2	0	0	0	0	0	0	0
ERS537311_59	d__Bacteria;p__Actinomycetota;c__Coriobacteriia;o__Coriobacteriales;f__Coriobacteriaceae;g__Collinsella;s__Collinsella sp900757505	0	1	1	0	0	1	0	1	0	0
ERS537311_72	d__Bacteria;p__Bacillota_A;c__Clostridia;o__Oscillospirales;f__Ruminococcaceae;g__Ruminococcus_D;s__Ruminococcus_D sp900539095	0	0	0	0	0	0	0	0	0	0
ERS537313_35	d__Bacteria;p__Bacillota_A;c__Clostridia;o__Lachnospirales;f__Lachnospiraceae;g__Bacteroides_F;s__Bacteroides_F pectinophilus	0	0	2	0	0	0	0	0	0	0
ERS537313_47	d__Bacteria;p__Actinomycetota;c__Coriobacteriia;o__Coriobacteriales;f__Coriobacteriaceae;g__Collinsella;s__Collinsella sp900757385	0	1	1	0	0	1	0	1	0	0
ERS537314_53	d__Bacteria;p__Bacillota_A;c__Clostridia;o__Clostridiales;f__Clostridiaceae;g__Clostridium;s__Clostridium sp900540255	0	0	4	0	0	0	0	0	0	0
ERS537316_15	d__Bacteria;p__Bacillota_C;c__Negativicutes;o__Acidaminococcales;f__Acidaminococcaceae;g__Phascolarctobacterium_A;s__Phascolarctobacterium_A sp900757795	0	0	1	0	0	0	0	0	0	0
ERS537317_5	d__Bacteria;p__Actinomycetota;c__Coriobacteriia;o__Coriobacteriales;f__Coriobacteriaceae;g__Collinsella;s__Collinsella sp900757615	0	1	1	0	0	1	0	1	0	0
ERS537317_58	d__Bacteria;p__Bacteroidota;c__Bacteroidia;o__Bacteroidales;f__Bacteroidaceae;g__Prevotella;s__Prevotella sp900546535	0	0	1	0	0	0	0	0	0	0
ERS537320_30	d__Bacteria;p__Bacillota;c__Bacilli;o__RF39;f__UBA660;g__UMGS995;s__UMGS995 sp900547465	0	0	0	0	0	0	0	0	0	0
ERS537321_6	d__Bacteria;p__Bacillota_A;c__Clostridia;o__UBA1381;f__UBA1381;g__CAG-41;s__CAG-41 sp900066215	0	0	2	0	0	0	0	0	0	0
ERS537322_27	d__Bacteria;p__Bacillota_C;c__Negativicutes;o__Veillonellales;f__Megasphaeraceae;g__Caecibacter;s__Caecibacter massiliensis	0	0	1	0	0	0	0	0	0	0
ERS537322_34	d__Bacteria;p__Bacteroidota;c__Bacteroidia;o__Bacteroidales;f__Bacteroidaceae;g__Prevotella;s__Prevotella sp900543585	0	0	0	0	0	0	0	0	0	0
ERS537322_53	d__Bacteria;p__Bacillota_A;c__Clostridia;o__Oscillospirales;f__Acutalibacteraceae;g__UBA737;s__UBA737 sp900549055	0	1	1	0	0	0	0	0	0	0
ERS537326_59	d__Bacteria;p__Bacillota;c__Bacilli;o__Lactobacillales;f__Lactobacillaceae;g__Limosilactobacillus;s__Limosilactobacillus reuteri	0	1	0	0	0	0	0	0	0	0
ERS537327_114	d__Bacteria;p__Bacillota_A;c__Clostridia;o__Oscillospirales;f__CAG-272;g__UMGS1312;s__UMGS1312 sp900550625	0	0	0	0	0	0	0	0	0	0
ERS537327_19	d__Bacteria;p__Bacillota_A;c__Clostridia;o__Oscillospirales;f__Ruminococcaceae;g__HGM13222;s__HGM13222 sp900757485	0	1	1	0	0	0	0	0	0	0
ERS537327_7	d__Bacteria;p__Actinomycetota;c__Coriobacteriia;o__Coriobacteriales;f__Coriobacteriaceae;g__Collinsella;s__Collinsella sp900757495	0	1	1	0	0	1	0	1	0	0
ERS537329_74	d__Bacteria;p__Actinomycetota;c__Coriobacteriia;o__Coriobacteriales;f__Coriobacteriaceae;g__Collinsella;s__Collinsella sp900757465	0	1	1	0	0	1	0	1	0	0
ERS537331_40	d__Bacteria;p__Bacillota_A;c__Clostridia;o__Lachnospirales;f__Lachnospiraceae;g__Lachnospira;s__Lachnospira sp900316325	0	1	2	0	0	0	0	0	0	0
ERS537332_20	d__Bacteria;p__Bacillota;c__Bacilli;o__RF39;f__UBA660;g__CAG-433;s__CAG-433 sp000433675	0	0	1	0	0	0	0	0	0	0
ERS537332_66	d__Bacteria;p__Bacillota_A;c__Clostridia;o__TANB77;f__CAG-508;g__CAG-492;s__CAG-492 sp000434335	0	1	1	0	0	0	0	0	0	0
ERS537334_10	d__Bacteria;p__Bacillota_A;c__Clostridia;o__Lachnospirales;f__Lachnospiraceae;g__Eisenbergiella;s__Eisenbergiella tayi	0	0	2	0	0	0	0	1	0	0
ERS537339_64	d__Bacteria;p__Bacillota_A;c__Clostridia;o__Oscillospirales;f__Acutalibacteraceae;g__UMGS1474;s__UMGS1474 sp900547105	0	0	2	0	0	0	0	0	0	0
ERS537340_74	d__Bacteria;p__Actinomycetota;c__Coriobacteriia;o__Coriobacteriales;f__Eggerthellaceae;g__Senegalimassilia;s__Senegalimassilia anaerobia	0	1	1	0	0	0	0	0	0	0
ERS537341_35	d__Bacteria;p__Bacillota_A;c__Clostridia;o__Oscillospirales;f__Ruminococcaceae;g__Ruminococcus_C;s__Ruminococcus_C callidus	0	0	2	0	0	0	0	0	0	0
ERS537341_55	d__Bacteria;p__Actinomycetota;c__Coriobacteriia;o__Coriobacteriales;f__Coriobacteriaceae;g__Collinsella;s__Collinsella sp900757185	0	1	1	0	0	1	0	1	0	0
ERS537342_47	d__Bacteria;p__Actinomycetota;c__Coriobacteriia;o__Coriobacteriales;f__Coriobacteriaceae;g__Collinsella;s__Collinsella sp900757595	0	1	1	0	0	1	0	1	0	0
ERS537345_26	d__Bacteria;p__Bacillota_A;c__Clostridia;o__Lachnospirales;f__Lachnospiraceae;g__Coprococcus;s__Coprococcus sp000433075	0	0	2	0	0	0	0	0	1	0
ERS537345_3	d__Bacteria;p__Bacillota;c__Bacilli;o__RF39;f__UBA660;g__UMGS1271;s__UMGS1271 sp900550255	0	0	1	0	0	0	0	0	0	0
ERS537345_64	d__Bacteria;p__Bacillota;c__Bacilli;o__RF39;f__UBA660;g__CAG-611;s__CAG-611 sp000434175	0	0	0	0	0	0	0	0	0	0
ERS537345_81	d__Bacteria;p__Actinomycetota;c__Coriobacteriia;o__Coriobacteriales;f__Coriobacteriaceae;g__Collinsella;s__Collinsella sp902405995	0	1	1	0	0	1	0	0	0	0
ERS537348_41	d__Bacteria;p__Bacillota_A;c__Clostridia;o__Oscillospirales;f__Oscillospiraceae;g__Vescimonas;s__Vescimonas sp000435555	0	0	1	0	0	0	0	0	0	0
ERS537348_5	d__Bacteria;p__Actinomycetota;c__Coriobacteriia;o__Coriobacteriales;f__Coriobacteriaceae;g__Collinsella;s__Collinsella sp900757705	0	1	1	0	0	1	0	1	0	0
ERS537349_21	d__Bacteria;p__Bacillota_A;c__Clostridia;o__Lachnospirales;f__Lachnospiraceae;g__CAG-95;s__CAG-95 sp000438155	0	0	2	0	0	0	0	2	0	0
ERS537350_11	d__Bacteria;p__Bacillota_A;c__Clostridia;o__Lachnospirales;f__Lachnospiraceae;g__CAG-303;s__CAG-303 sp000437755	0	0	1	0	0	0	0	0	0	0
ERS537351_67	d__Bacteria;p__Bacillota;c__Bacilli;o__Erysipelotrichales;f__Erysipelotrichaceae;g__Amedibacterium;s__Amedibacterium intestinale	1	1	0	0	0	0	0	1	0	0
ERS537353_44	d__Bacteria;p__Bacillota_A;c__Clostridia;o__Lachnospirales;f__Lachnospiraceae;g__Lachnospira;s__Lachnospira rogosae	0	1	1	0	0	0	0	0	0	0
ERS537354_8	d__Bacteria;p__Bacillota_A;c__Clostridia;o__Lachnospirales;f__Lachnospiraceae;g__Ventrimonas;s__Ventrimonas sp900555625	0	0	2	0	0	0	0	0	0	0
ERS537355_11	d__Bacteria;p__Bacillota_A;c__Clostridia;o__UBA1381;f__UBA1381;g__CAG-41;s__CAG-41 sp900066215	0	0	2	0	0	0	0	0	0	0
ERS537355_85	d__Bacteria;p__Bacillota_A;c__Clostridia;o__Oscillospirales;f__Oscillospiraceae;g__Limivicinus;s__Limivicinus sp900547315	0	1	2	0	0	0	0	0	0	0
ERS537356_41	d__Bacteria;p__Bacillota_A;c__Clostridia;o__Oscillospirales;f__Ruminococcaceae;g__Gemmiger;s__Gemmiger formicilis	0	0	0	0	0	0	0	0	0	0
ERS537356_50	d__Bacteria;p__Patescibacteria;c__Saccharimonadia;o__Saccharimonadales;f__Nanosynbacteraceae;g__Nanosynbacter;s__Nanosynbacter sp905370345	0	0	0	0	0	0	0	0	0	0
ERS537358_23	d__Bacteria;p__Bacillota_C;c__Negativicutes;o__Acidaminococcales;f__Acidaminococcaceae;g__URXU01;s__URXU01 sp900541915	0	0	1	0	0	0	0	0	0	0
ERS537358_24	d__Bacteria;p__Bacillota_A;c__Clostridia;o__Oscillospirales;f__Acutalibacteraceae;g__Eubacterium_R;s__Eubacterium_R sp900539775	0	0	1	0	0	0	0	0	0	0
ERS537358_60	d__Bacteria;p__Bacillota;c__Bacilli;o__RF39;f__UBA660;g__CAG-611;s__CAG-611 sp000434175	0	0	0	0	0	0	0	0	0	0
ERS537359_13	d__Bacteria;p__Bacillota_C;c__Negativicutes;o__Veillonellales;f__Veillonellaceae;g__Veillonella;s__Veillonella sp900757715	0	0	1	0	0	0	0	0	0	0
ERS537360_14	d__Bacteria;p__Bacillota;c__Bacilli;o__Lactobacillales;f__Lactobacillaceae;g__Fructilactobacillus;s__Fructilactobacillus sanfranciscensis	0	0	0	0	0	0	0	0	0	0
ERS537361_13	d__Bacteria;p__Bacillota_A;c__Clostridia;o__Oscillospirales;f__Oscillospiraceae;g__UBA738;s__UBA738 sp003522945	0	0	1	0	0	0	0	0	0	0
ERS537361_74	d__Bacteria;p__Bacillota_A;c__Clostridia;o__Lachnospirales;f__Lachnospiraceae;g__Clostridium_Q;s__Clostridium_Q fessum	0	0	2	0	0	0	0	0	0	0
ERS537361_76	d__Bacteria;p__Bacillota_A;c__Clostridia;o__Oscillospirales;f__Acutalibacteraceae;g__UBA737;s__UBA737 sp900547095	0	0	2	0	0	0	0	0	0	0
ERS537365_41	d__Bacteria;p__Bacillota_A;c__Clostridia;o__Lachnospirales;f__Lachnospiraceae;g__Enterocloster;s__Enterocloster citroniae	0	0	2	0	0	0	1	0	0	0
ERS537367_2	d__Bacteria;p__Bacillota_A;c__Clostridia;o__TANB77;f__CAG-508;g__CAG-269;s__CAG-269 sp000431335	0	1	1	0	0	0	0	0	0	0
ERS537369_49	d__Bacteria;p__Actinomycetota;c__Coriobacteriia;o__Coriobacteriales;f__Coriobacteriaceae;g__Collinsella;s__Collinsella sp900556875	0	1	1	0	0	1	0	1	0	0
ERS537369_79	d__Bacteria;p__Bacillota_A;c__Clostridia;o__Lachnospirales;f__Lachnospiraceae;g__Butyribacter;s__Butyribacter huaianensis	0	1	2	0	0	0	0	0	0	0
ERS537370_93	d__Bacteria;p__Bacillota_A;c__Clostridia;o__Oscillospirales;f__Acutalibacteraceae;g__UBA737;s__UBA737 sp900549755	0	0	1	0	0	0	0	0	0	0
ERS537371_74	d__Bacteria;p__Desulfobacterota;c__Desulfovibrionia;o__Desulfovibrionales;f__Desulfovibrionaceae;g__Desulfovibrio;s__Desulfovibrio sp900319575	0	0	0	0	0	0	0	0	0	0
ERS537375_16	d__Bacteria;p__Bacteroidota;c__Bacteroidia;o__Bacteroidales;f__Barnesiellaceae;g__Barnesiella;s__Barnesiella intestinihominis	0	3	0	0	0	0	0	0	0	0
ERS537378_12	d__Bacteria;p__Bacillota_A;c__Clostridia;o__Oscillospirales;f__Ruminococcaceae;g__Ruminococcus_C;s__Ruminococcus_C sp000433635	0	0	0	0	0	0	0	0	0	0
ERS537380_34	d__Bacteria;p__Pseudomonadota;c__Gammaproteobacteria;o__Enterobacterales;f__Enterobacteriaceae;g__Enterobacter;s__Enterobacter hormaechei_A	0	0	0	0	0	0	0	0	0	0
ERS537381_33	d__Bacteria;p__Bacillota;c__Bacilli;o__RF39;f__UBA660;g__Onthousia;s__Onthousia sp000438295	0	0	1	0	0	0	0	1	0	0
ERS537382_45	d__Bacteria;p__Bacillota;c__Bacilli;o__Erysipelotrichales;f__Erysipelotrichaceae;g__Holdemanella;s__Holdemanella sp003436425	0	0	1	0	1	2	0	0	0	0
ERS537384_19	d__Bacteria;p__Pseudomonadota;c__Gammaproteobacteria;o__Burkholderiales;f__Burkholderiaceae_A;g__Sutterella;s__Sutterella sp900757865	0	0	0	0	0	0	0	0	0	0
ERS537384_25	d__Bacteria;p__Bacillota_A;c__Clostridia;o__Oscillospirales;f__Butyricicoccaceae;g__Agathobaculum;s__Agathobaculum butyriciproducens	0	0	0	0	0	0	0	0	0	0
ERS537387_89	d__Bacteria;p__Desulfobacterota;c__Desulfovibrionia;o__Desulfovibrionales;f__Desulfovibrionaceae;g__Desulfovibrio;s__Desulfovibrio piger	0	0	0	0	0	0	0	0	0	0
ERS537390_59	d__Bacteria;p__Bacillota_A;c__Clostridia;o__Oscillospirales;f__CAG-382;g__UMGS882;s__UMGS882 sp900757905	0	1	1	0	0	0	0	0	0	0
ERS537390_78	d__Bacteria;p__Bacteroidota;c__Bacteroidia;o__Bacteroidales;f__Bacteroidaceae;g__Prevotella;s__Prevotella massiliensis	0	1	0	0	0	0	0	1	0	0
ERS537391_51	d__Bacteria;p__Fusobacteriota;c__Fusobacteriia;o__Fusobacteriales;f__Fusobacteriaceae;g__Fusobacterium_A;s__Fusobacterium_A varium_A	0	0	0	0	0	0	0	0	0	0
ERS537392_11	d__Bacteria;p__Actinomycetota;c__Coriobacteriia;o__Coriobacteriales;f__Coriobacteriaceae;g__Collinsella;s__Collinsella sp900543945	0	1	0	0	0	1	0	0	0	0
ERS537392_14	d__Bacteria;p__Bacillota_A;c__Clostridia;o__Lachnospirales;f__Lachnospiraceae;g__Ventrimonas;s__Ventrimonas sp003480315	0	0	2	0	0	1	1	0	0	0
ERS537392_50	d__Bacteria;p__Fusobacteriota;c__Fusobacteriia;o__Fusobacteriales;f__Fusobacteriaceae;g__Fusobacterium_B;s__Fusobacterium_B sp900554355	0	0	0	0	0	0	0	0	0	0
ERS537396_21	d__Bacteria;p__Bacteroidota;c__Bacteroidia;o__Bacteroidales;f__Marinifilaceae;g__Butyricimonas;s__Butyricimonas faecalis	0	1	0	0	0	0	0	0	0	0
ERS537397_69	d__Bacteria;p__Actinomycetota;c__Coriobacteriia;o__Coriobacteriales;f__Coriobacteriaceae;g__Collinsella;s__Collinsella sp019041915	0	1	0	0	0	1	0	1	0	0
ERS537399_58	d__Bacteria;p__Bacillota;c__Bacilli;o__Lactobacillales;f__Enterococcaceae;g__Enterococcus_B;s__Enterococcus_B hirae	0	1	1	0	0	0	0	0	0	0
ERS537401_41	d__Bacteria;p__Bacillota_A;c__Clostridia;o__Oscillospirales;f__Ruminococcaceae;g__Gemmiger;s__Gemmiger sp900554145	0	0	0	0	0	0	0	0	0	0
ERS537407_1	d__Bacteria;p__Actinomycetota;c__Coriobacteriia;o__Coriobacteriales;f__Coriobacteriaceae;g__Collinsella;s__Collinsella sp900552425	0	1	1	0	0	1	0	1	0	0
ERS537408_29	d__Bacteria;p__Fusobacteriota;c__Fusobacteriia;o__Fusobacteriales;f__Fusobacteriaceae;g__Fusobacterium_A;s__Fusobacterium_A sp900015295	1	1	0	0	0	0	0	0	0	0
ERS537409_82	d__Bacteria;p__Bacteroidota;c__Bacteroidia;o__Bacteroidales;f__Bacteroidaceae;g__Phocaeicola_A;s__Phocaeicola_A sp900291465	0	1	1	0	0	0	0	0	0	0
ERS537409_85	d__Bacteria;p__Desulfobacterota;c__Desulfovibrionia;o__Desulfovibrionales;f__Desulfovibrionaceae;g__Desulfovibrio;s__Desulfovibrio legallii	0	0	1	0	0	0	0	0	0	0
ERS608474_19	d__Bacteria;p__Actinomycetota;c__Coriobacteriia;o__Coriobacteriales;f__Eggerthellaceae;g__Adlercreutzia;s__Adlercreutzia equolifaciens	0	0	1	0	0	0	0	1	0	0
ERS608474_30	d__Bacteria;p__Bacillota_A;c__Clostridia;o__Oscillospirales;f__Oscillospiraceae;g__Evtepia;s__Evtepia excrementipullorum	0	0	0	0	0	0	0	0	0	0
ERS608475_42	d__Bacteria;p__Bacillota_A;c__Clostridia;o__Lachnospirales;f__Lachnospiraceae;g__CAG-317;s__CAG-317 sp000433215	0	0	2	0	0	0	0	0	0	0
ERS608476_27	d__Bacteria;p__Actinomycetota;c__Actinomycetia;o__Actinomycetales;f__Actinomycetaceae;g__Actinomyces;s__Actinomyces oris	0	0	0	0	0	0	0	0	0	0
ERS608476_37	d__Bacteria;p__Actinomycetota;c__Coriobacteriia;o__Coriobacteriales;f__Coriobacteriaceae;g__Collinsella;s__	0	1	1	0	0	1	0	1	0	0
ERS608476_63	d__Bacteria;p__Bacillota;c__Bacilli;o__RF39;f__UBA660;g__CAG-628;s__CAG-628 sp003524085	0	0	0	0	0	0	0	0	0	0
ERS608477_37	d__Bacteria;p__Bacteroidota;c__Bacteroidia;o__Bacteroidales;f__Muribaculaceae;g__Duncaniella;s__Duncaniella dubosii	0	1	0	0	0	0	0	0	0	0
ERS608478_6	d__Bacteria;p__Bacillota_A;c__Clostridia;o__Lachnospirales;f__Lachnospiraceae;g__CAG-95;s__CAG-95 sp900066375	0	0	2	0	0	0	0	1	0	0
ERS608479_43	d__Bacteria;p__Bacillota_A;c__Clostridia;o__Oscillospirales;f__Acutalibacteraceae;g__Eubacterium_R;s__Eubacterium_R sp900542875	0	0	1	0	0	0	0	0	0	0
ERS608480_35	d__Bacteria;p__Bacillota_A;c__Clostridia;o__Clostridiales;f__Clostridiaceae;g__Clostridium;s__Clostridium sp900539375	0	1	2	0	0	0	0	0	0	0
ERS608481_46	d__Bacteria;p__Actinomycetota;c__Coriobacteriia;o__Coriobacteriales;f__Eggerthellaceae;g__Anaerotardibacter;s__Anaerotardibacter sp900546175	0	1	1	0	0	0	0	1	0	0
ERS608481_61	d__Bacteria;p__Bacillota_A;c__Clostridia;o__Lachnospirales;f__Lachnospiraceae;g__CAG-590;s__CAG-590 sp000431135	0	0	2	0	0	0	0	0	0	0
ERS608481_70	d__Bacteria;p__Actinomycetota;c__Coriobacteriia;o__Coriobacteriales;f__Coriobacteriaceae;g__Collinsella;s__Collinsella sp900543845	0	1	1	0	0	1	0	1	0	0
ERS608484_1	d__Bacteria;p__Bacillota;c__Bacilli;o__Lactobacillales;f__Enterococcaceae;g__Enterococcus_B;s__Enterococcus_B faecium	0	2	1	0	0	0	0	0	0	0
ERS608484_14	d__Bacteria;p__Actinomycetota;c__Coriobacteriia;o__Coriobacteriales;f__Coriobacteriaceae;g__Collinsella;s__Collinsella sp900556415	0	1	0	0	0	1	0	1	0	1
ERS608485_30	d__Bacteria;p__Bacillota_A;c__Clostridia;o__Oscillospirales;f__Acutalibacteraceae;g__Eubacterium_R;s__Eubacterium_R sp003526845	0	0	2	0	0	0	0	0	0	0
ERS608487_2	d__Bacteria;p__Bacillota_A;c__Clostridia;o__Lachnospirales;f__Lachnospiraceae;g__Coprococcus_A;s__Coprococcus_A catus_A	0	0	2	0	0	0	0	0	0	0
ERS608489_57	d__Bacteria;p__Bacillota_A;c__Clostridia;o__Oscillospirales;f__Oscillospiraceae;g__Vescimonas;s__Vescimonas coprocola	0	0	1	0	0	0	0	0	0	0
ERS608491_27	d__Bacteria;p__Bacillota_A;c__Clostridia;o__Oscillospirales;f__Acutalibacteraceae;g__Anaeromassilibacillus;s__Anaeromassilibacillus stercoravium	0	0	1	0	0	0	0	0	0	0
ERS608492_60	d__Bacteria;p__Bacillota_A;c__Clostridia;o__Oscillospirales;f__Ruminococcaceae;g__Ruminococcus_C;s__Ruminococcus_C sp000437255	0	0	1	0	0	0	0	0	0	0
ERS608493_130	d__Bacteria;p__Bacillota_A;c__Clostridia;o__Oscillospirales;f__Oscillospiraceae;g__UBA738;s__UBA738 sp004557735	0	0	1	0	0	0	0	1	0	0
ERS608493_23	d__Bacteria;p__Bacillota_A;c__Clostridia;o__Christensenellales;f__CAG-74;g__SFHK01;s__SFHK01 sp004556395	0	0	1	0	0	0	0	1	0	0
ERS608493_5	d__Bacteria;p__Bacillota_A;c__Clostridia;o__Oscillospirales;f__Oscillospiraceae;g__Vescimonas;s__Vescimonas sp900556015	0	0	2	0	0	0	0	0	0	0
ERS608493_73	d__Bacteria;p__Bacillota_A;c__Clostridia;o__Christensenellales;f__CAG-74;g__SFMI01;s__SFMI01 sp004556155	0	0	1	0	0	0	0	0	0	0
ERS608493_8	d__Bacteria;p__Bacillota_A;c__Clostridia;o__Christensenellales;f__CAG-138;g__PeH17;s__PeH17 sp900542285	0	1	0	0	0	0	0	0	0	0
ERS608494_5	d__Bacteria;p__Bacillota_A;c__Clostridia;o__Oscillospirales;f__Ruminococcaceae;g__Gemmiger;s__Gemmiger sp900540775	0	0	0	0	0	0	0	0	0	0
ERS608495_15	d__Bacteria;p__Bacteroidota;c__Bacteroidia;o__Bacteroidales;f__Muribaculaceae;g__Duncaniella;s__Duncaniella sp001701225	0	1	0	0	0	0	0	0	0	0
ERS608495_17	d__Bacteria;p__Actinomycetota;c__Coriobacteriia;o__Coriobacteriales;f__QAMH01;g__QAMH01;s__QAMH01 sp003149935	0	1	0	0	0	0	0	1	1	0
ERS608497_37	d__Bacteria;p__Actinomycetota;c__Coriobacteriia;o__Coriobacteriales;f__Coriobacteriaceae;g__Collinsella;s__Collinsella sp900549025	0	1	1	0	0	1	0	1	0	0
ERS608499_12	d__Bacteria;p__Actinomycetota;c__Coriobacteriia;o__Coriobacteriales;f__Coriobacteriaceae;g__Collinsella;s__Collinsella sp900759335	0	1	1	0	0	1	0	1	0	1
ERS608499_20	d__Bacteria;p__Bacillota_A;c__Clostridia;o__Lachnospirales;f__CAG-274;g__Gallispira;s__Gallispira sp900551755	0	1	2	0	0	0	0	0	0	0
ERS608499_48	d__Bacteria;p__Bacillota_A;c__Clostridia;o__Oscillospirales;f__Ruminococcaceae;g__Faecalibacterium;s__Faecalibacterium prausnitzii_E	0	0	2	0	0	0	0	0	0	0
ERS608499_77	d__Bacteria;p__Bacillota;c__Bacilli;o__Lactobacillales;f__Lactobacillaceae;g__Lactobacillus;s__Lactobacillus delbrueckii	0	1	0	0	0	0	0	0	0	0
ERS608499_82	d__Bacteria;p__Bacillota_A;c__Clostridia;o__Lachnospirales;f__Lachnospiraceae;g__UBA4285;s__UBA4285 sp900545225	0	0	2	0	0	0	0	0	0	0
ERS608499_89	d__Bacteria;p__Bacillota_A;c__Clostridia;o__TANB77;f__CAG-508;g__CAG-269;s__CAG-269 sp900554565	0	0	1	0	0	0	0	0	0	0
ERS608500_5	d__Bacteria;p__Bacillota_A;c__Clostridia;o__Lachnospirales;f__Lachnospiraceae;g__Schaedlerella;s__Schaedlerella glycyrrhizinilytica_A	0	0	2	0	0	0	0	0	0	0
ERS608501_2	d__Bacteria;p__Actinomycetota;c__Actinomycetia;o__Actinomycetales;f__Bifidobacteriaceae;g__Bifidobacterium;s__Bifidobacterium pullorum	0	0	0	0	0	0	0	0	0	0
ERS608501_20	d__Bacteria;p__Bacillota_A;c__Clostridia;o__Lachnospirales;f__Lachnospiraceae;g__Blautia_A;s__Blautia_A sp900120195	0	0	1	0	0	0	0	0	1	0
ERS608501_23	d__Bacteria;p__Bacillota_A;c__Clostridia;o__Lachnospirales;f__Lachnospiraceae;g__Fusicatenibacter;s__Fusicatenibacter sp900543115	0	0	2	0	0	0	0	1	0	0
ERS608501_29	d__Bacteria;p__Bacillota_A;c__Clostridia;o__Lachnospirales;f__Lachnospiraceae;g__Limivivens;s__Limivivens sp900066135	0	0	2	0	0	0	0	1	0	0
ERS608501_33	d__Bacteria;p__Actinomycetota;c__Coriobacteriia;o__Coriobacteriales;f__Eggerthellaceae;g__Anaerotardibacter;s__Anaerotardibacter sp900551155	0	1	1	0	0	0	0	1	1	0
ERS608502_10	d__Bacteria;p__Bacillota_A;c__Clostridia;o__Monoglobales;f__Monoglobaceae;g__Ructibacterium;s__Ructibacterium sp900550775	0	0	1	0	0	0	0	0	0	0
ERS608502_69	d__Bacteria;p__Bacillota_A;c__Clostridia;o__Oscillospirales;f__Acutalibacteraceae;g__Ruminococcus_E;s__Ruminococcus_E sp002493635	0	1	2	0	0	0	0	0	0	0
ERS608503_71	d__Bacteria;p__Bacillota_A;c__Clostridia;o__Lachnospirales;f__Lachnospiraceae;g__Anaerostipes;s__Anaerostipes hadrus	0	0	2	0	0	0	0	0	0	0
ERS608504_29	d__Bacteria;p__Pseudomonadota;c__Gammaproteobacteria;o__Enterobacterales;f__Enterobacteriaceae;g__Escherichia;s__Escherichia ruysiae	1	0	0	0	0	0	0	0	0	0
ERS608505_24	d__Bacteria;p__Actinomycetota;c__Coriobacteriia;o__Coriobacteriales;f__Eggerthellaceae;g__Adlercreutzia;s__Adlercreutzia hattorii	0	1	1	0	0	0	0	1	0	0
ERS608505_44	d__Bacteria;p__Bacillota_A;c__Clostridia;o__Oscillospirales;f__Oscillospiraceae;g__F23-B02;s__F23-B02 sp001916715	0	0	2	0	0	0	0	0	0	0
ERS608506_35	d__Bacteria;p__Bacillota;c__Bacilli;o__Lactobacillales;f__Lactobacillaceae;g__Limosilactobacillus;s__Limosilactobacillus oris	0	1	0	0	0	0	0	0	0	0
ERS608507_27	d__Bacteria;p__Bacillota_A;c__Clostridia;o__UBA1381;f__UBA1381;g__CAG-41;s__CAG-41 sp900066215	0	0	1	0	0	0	0	0	0	0
ERS608507_29	d__Bacteria;p__Bacillota_A;c__Clostridia;o__Lachnospirales;f__Lachnospiraceae;g__Lachnoclostridium_B;s__Lachnoclostridium_B sp900066555	0	1	3	0	1	1	0	1	0	0
ERS608509_22	d__Bacteria;p__Bacillota_A;c__Clostridia;o__Oscillospirales;f__Acutalibacteraceae;g__UMGS1491;s__UMGS1491 sp900554775	0	0	0	0	0	0	0	0	0	0
ERS608509_27	d__Bacteria;p__Actinomycetota;c__Actinomycetia;o__Propionibacteriales;f__Propionibacteriaceae;g__Propionibacterium;s__Propionibacterium freudenreichii	0	0	0	0	0	0	0	0	0	0
ERS608510_40	d__Bacteria;p__Bacillota;c__Bacilli;o__Lactobacillales;f__Lactobacillaceae;g__Ligilactobacillus;s__Ligilactobacillus animalis	0	1	0	0	0	0	0	0	0	0
ERS608510_48	d__Bacteria;p__Bacillota_C;c__Negativicutes;o__Acidaminococcales;f__Acidaminococcaceae;g__Phascolarctobacterium_A;s__Phascolarctobacterium_A succinatutens_A	0	0	1	0	0	0	0	0	0	0
ERS608511_6	d__Bacteria;p__Actinomycetota;c__Coriobacteriia;o__Coriobacteriales;f__Eggerthellaceae;g__Slackia_A;s__Slackia_A piriformis	0	1	1	0	0	0	0	0	0	0
ERS608512_1	d__Bacteria;p__Actinomycetota;c__Coriobacteriia;o__Coriobacteriales;f__Coriobacteriaceae;g__Collinsella;s__Collinsella sp900758475	0	1	1	0	0	1	0	1	0	0
ERS608514_10	d__Bacteria;p__Bacillota_A;c__Clostridia;o__Lachnospirales;f__Lachnospiraceae;g__Eubacterium_G;s__Eubacterium_G sp000434315	0	1	2	0	0	0	0	0	0	0
ERS608516_27	d__Bacteria;p__Actinomycetota;c__Actinomycetia;o__Actinomycetales;f__Bifidobacteriaceae;g__Bifidobacterium;s__Bifidobacterium globosum	0	1	0	0	0	0	0	0	0	0
ERS608517_2	d__Bacteria;p__Bacillota_A;c__Clostridia;o__Oscillospirales;f__Ruminococcaceae;g__Faecalibacterium;s__Faecalibacterium hattorii	0	0	2	0	0	0	0	0	0	0
ERS608518_21	d__Bacteria;p__Bacillota;c__Bacilli;o__RF39;f__UBA660;g__Onthousia;s__Onthousia sp900758495	0	0	1	0	0	0	0	1	0	0
ERS608518_28	d__Bacteria;p__Bacteroidota;c__Bacteroidia;o__Bacteroidales;f__Bacteroidaceae;g__Prevotella;s__Prevotella sp900313215	0	0	0	0	0	0	0	0	0	0
ERS608518_67	d__Bacteria;p__Actinomycetota;c__Coriobacteriia;o__Coriobacteriales;f__Coriobacteriaceae;g__Collinsella;s__	0	1	1	0	0	1	0	0	0	1
ERS608521_28	d__Bacteria;p__Actinomycetota;c__Coriobacteriia;o__Coriobacteriales;f__Eggerthellaceae;g__Senegalimassilia;s__Senegalimassilia faecalis	0	1	0	0	0	0	0	0	0	0
ERS608524_71	d__Bacteria;p__Actinomycetota;c__Coriobacteriia;o__Coriobacteriales;f__Coriobacteriaceae;g__Collinsella;s__	0	1	1	0	1	1	0	0	0	0
ERS608525_17	d__Bacteria;p__Bacillota_A;c__Clostridia;o__Oscillospirales;f__Acutalibacteraceae;g__Ruminococcus_E;s__Ruminococcus_E bromii	0	0	2	0	0	0	0	0	0	0
ERS608525_2	d__Bacteria;p__Bacillota;c__Bacilli;o__Erysipelotrichales;f__Coprobacillaceae;g__Faecalibacillus;s__Faecalibacillus sp003480255	0	0	1	0	0	1	0	0	0	0
ERS608525_9	d__Bacteria;p__Actinomycetota;c__Coriobacteriia;o__Coriobacteriales;f__Coriobacteriaceae;g__Collinsella;s__Collinsella sp900548265	0	1	1	0	0	1	0	0	0	0
ERS608526_86	d__Bacteria;p__Bacillota_A;c__Clostridia;o__Monoglobales;f__Monoglobaceae;g__UMGS1820;s__UMGS1820 sp900555375	1	0	1	0	0	0	0	0	0	0
ERS608528_3	d__Bacteria;p__Bacillota_A;c__Clostridia;o__Oscillospirales;f__Butyricicoccaceae;g__Agathobaculum;s__Agathobaculum butyriciproducens	0	0	0	0	0	0	0	0	0	0
ERS608528_5	d__Bacteria;p__Bacillota_A;c__Clostridia;o__TANB77;f__CAG-508;g__CAG-269;s__CAG-269 sp900553985	0	0	1	0	0	0	0	0	0	0
ERS608532_18	d__Bacteria;p__Bacteroidota;c__Bacteroidia;o__Bacteroidales;f__Bacteroidaceae;g__Bacteroides;s__Bacteroides sp900552405	0	1	0	0	0	0	0	0	0	0
ERS608532_8	d__Bacteria;p__Bacillota_A;c__Clostridia;o__Lachnospirales;f__Lachnospiraceae;g__Enterocloster;s__Enterocloster clostridioformis_A	0	0	2	0	0	0	1	0	0	0
ERS608534_66	d__Bacteria;p__Bacillota_A;c__Clostridia;o__Oscillospirales;f__Ruminococcaceae;g__Ruminococcus_C;s__Ruminococcus_C sp000980705	0	0	1	0	0	0	0	0	0	0
ERS608535_40	d__Bacteria;p__Bacillota_C;c__Negativicutes;o__Veillonellales;f__Megasphaeraceae;g__Megasphaera;s__Megasphaera sp900548635	0	0	1	0	0	0	0	0	0	0
ERS608535_54	d__Bacteria;p__Bacillota_C;c__Negativicutes;o__Veillonellales;f__Dialisteraceae;g__UBA1822;s__UBA1822 sp900545365	0	0	0	0	0	0	0	0	0	0
ERS608537_53	d__Bacteria;p__Bacillota_A;c__Clostridia;o__Peptostreptococcales;f__Peptostreptococcaceae;g__Intestinibacter;s__Intestinibacter sp900540355	0	1	2	0	0	1	0	0	0	0
ERS608541_12	d__Bacteria;p__Bacillota_A;c__Clostridia;o__Lachnospirales;f__Lachnospiraceae;g__Enterocloster;s__Enterocloster bolteae	0	0	2	0	0	0	1	0	0	0
ERS608543_2	d__Bacteria;p__Bacillota_A;c__Clostridia;o__Lachnospirales;f__Lachnospiraceae;g__Copromonas;s__Copromonas sp900541255	0	0	2	0	0	0	0	1	0	0
ERS608544_1	d__Bacteria;p__Actinomycetota;c__Coriobacteriia;o__Coriobacteriales;f__Eggerthellaceae;g__Adlercreutzia;s__Adlercreutzia hattorii	0	1	1	0	0	0	0	1	0	0
ERS608544_2	d__Bacteria;p__Bacillota_A;c__Clostridia;o__Oscillospirales;f__Oscillospiraceae;g__Evtepia;s__Evtepia sp004556345	0	0	1	0	0	1	1	0	0	0
ERS608544_42	d__Bacteria;p__Bacillota_A;c__Clostridia;o__Oscillospirales;f__Ruminococcaceae;g__Faecalibacterium;s__Faecalibacterium prausnitzii_D	0	0	2	0	0	0	0	0	0	0
ERS608544_59	d__Bacteria;p__Actinomycetota;c__Coriobacteriia;o__Coriobacteriales;f__Eggerthellaceae;g__Slackia_A;s__Slackia_A isoflavoniconvertens	0	1	1	0	0	0	0	0	0	0
ERS608545_15	d__Bacteria;p__Bacillota_A;c__Clostridia;o__Oscillospirales;f__QAKW01;g__RGIG9041;s__	0	0	1	0	0	0	0	0	0	0
ERS608545_42	d__Bacteria;p__Bacillota_A;c__Clostridia;o__Oscillospirales;f__Ruminococcaceae;g__UBA1394;s__UBA1394 sp900066845	0	0	1	0	0	0	0	0	0	0
ERS608545_77	d__Bacteria;p__Bacillota_C;c__Negativicutes;o__Selenomonadales;f__Selenomonadaceae;g__Megamonas;s__Megamonas funiformis	0	0	1	0	0	0	0	0	0	0
ERS608546_2	d__Bacteria;p__Actinomycetota;c__Coriobacteriia;o__Coriobacteriales;f__Eggerthellaceae;g__Anaerotardibacter;s__Anaerotardibacter sp900542265	0	1	1	0	0	0	0	1	0	0
ERS608546_25	d__Bacteria;p__Bacillota_A;c__Clostridia;o__Christensenellales;f__Christensenellaceae;g__Scybalosoma;s__Scybalosoma faecavium	0	0	0	0	0	0	0	0	0	0
ERS608546_69	d__Bacteria;p__Bacteroidota;c__Bacteroidia;o__Bacteroidales;f__Bacteroidaceae;g__Prevotella;s__Prevotella lascolaii	0	1	1	0	0	0	0	0	0	0
ERS608546_72	d__Bacteria;p__Bacillota_A;c__Clostridia;o__Lachnospirales;f__Lachnospiraceae;g__Butyribacter;s__Butyribacter hominis	0	0	3	0	0	0	0	0	0	0
ERS608547_45	d__Bacteria;p__Bacillota;c__Bacilli;o__Lactobacillales;f__Streptococcaceae;g__Streptococcus;s__Streptococcus thermophilus	0	0	0	0	0	0	0	0	0	0
ERS608548_2	d__Bacteria;p__Bacillota;c__Bacilli;o__Erysipelotrichales;f__Coprobacillaceae;g__Faecalibacillus;s__Faecalibacillus intestinalis	0	0	1	0	1	1	0	0	0	0
ERS608549_16	d__Bacteria;p__Actinomycetota;c__Coriobacteriia;o__Coriobacteriales;f__Coriobacteriaceae;g__Collinsella;s__Collinsella sp900556415	0	1	0	0	0	1	0	1	0	0
ERS608549_48	d__Bacteria;p__Bacillota_A;c__Clostridia;o__Oscillospirales;f__Ruminococcaceae;g__Ruminococcus_C;s__Ruminococcus_C callidus	0	0	2	0	0	0	0	0	0	0
ERS608549_70	d__Bacteria;p__Bacteroidota;c__Bacteroidia;o__Bacteroidales;f__UBA932;g__Cryptobacteroides;s__Cryptobacteroides sp000431015	0	1	1	0	0	0	0	1	0	0
ERS608550_72	d__Bacteria;p__Bacillota_A;c__Clostridia;o__Oscillospirales;f__Acutalibacteraceae;g__CAG-488;s__CAG-488 sp000434055	0	0	1	0	0	0	0	0	0	0
ERS608551_54	d__Bacteria;p__Bacillota;c__Bacilli;o__RF39;f__UBA660;g__Faecimonas;s__Faecimonas intestinavium	0	0	1	0	0	0	0	0	0	0
ERS608554_13	d__Bacteria;p__Bacillota_A;c__Clostridia;o__Oscillospirales;f__Oscillospiraceae;g__Faecousia;s__Faecousia sp000434635	0	0	2	0	0	0	0	0	1	0
ERS608554_26	d__Bacteria;p__Bacillota;c__Bacilli;o__RF39;f__UBA660;g__CAG-302;s__CAG-302 sp000431795	0	0	0	0	0	0	0	0	0	0
ERS608554_39	d__Bacteria;p__Bacillota;c__Bacilli;o__Lactobacillales;f__Streptococcaceae;g__Streptococcus;s__Streptococcus gordonii	0	0	0	0	0	0	0	0	0	0
ERS608555_47	d__Bacteria;p__Actinomycetota;c__Coriobacteriia;o__Coriobacteriales;f__Coriobacteriaceae;g__Collinsella;s__	0	1	1	0	0	1	0	0	0	0
ERS608556_93	d__Bacteria;p__Bacillota_A;c__Clostridia;o__Oscillospirales;f__Oscillospiraceae;g__F23-B02;s__F23-B02 sp004557075	0	0	2	0	0	0	0	0	0	0
ERS608558_54	d__Bacteria;p__Bacillota_A;c__Clostridia;o__Lachnospirales;f__Lachnospiraceae;g__Enterocloster;s__Enterocloster pacaense	1	0	2	0	0	0	1	0	0	0
ERS608558_8	d__Bacteria;p__Bacillota;c__Bacilli;o__Erysipelotrichales;f__Coprobacillaceae;g__Catenibacterium;s__Catenibacterium sp000437715	0	1	1	0	0	1	0	0	0	0
ERS608560_1	d__Bacteria;p__Bacillota;c__Bacilli;o__RF39;f__UBA660;g__CAG-302;s__CAG-302 sp934162325	0	0	0	0	0	0	0	1	0	0
ERS608560_38	d__Bacteria;p__Actinomycetota;c__Coriobacteriia;o__Coriobacteriales;f__Coriobacteriaceae;g__Collinsella;s__	0	1	1	0	0	1	0	0	0	0
ERS608561_17	d__Bacteria;p__Actinomycetota;c__Coriobacteriia;o__Coriobacteriales;f__Coriobacteriaceae;g__Collinsella;s__Collinsella sp902362275	0	1	1	0	0	1	0	1	0	0
ERS608562_35	d__Bacteria;p__Bacillota;c__Bacilli;o__Lactobacillales;f__Lactobacillaceae;g__Lactobacillus;s__Lactobacillus acidophilus	0	2	0	0	0	0	0	0	0	0
ERS608562_36	d__Bacteria;p__Verrucomicrobiota;c__Verrucomicrobiae;o__Verrucomicrobiales;f__Akkermansiaceae;g__Akkermansia;s__Akkermansia sp004167605	0	0	0	0	0	0	0	0	0	0
ERS608563_28	d__Bacteria;p__Bacillota_A;c__Clostridia;o__Lachnospirales;f__Lachnospiraceae;g__Oliverpabstia;s__Oliverpabstia faecicola	0	1	2	0	0	1	0	0	0	0
ERS608563_36	d__Bacteria;p__Actinomycetota;c__Actinomycetia;o__Actinomycetales;f__Bifidobacteriaceae;g__Bifidobacterium;s__Bifidobacterium catenulatum	0	1	0	0	0	0	0	0	0	0
ERS608563_41	d__Bacteria;p__Bacillota_A;c__Clostridia;o__Lachnospirales;f__Lachnospiraceae;g__Eisenbergiella;s__Eisenbergiella porci	0	0	2	0	0	0	0	1	0	0
ERS608565_49	d__Bacteria;p__Actinomycetota;c__Actinomycetia;o__Propionibacteriales;f__Propionibacteriaceae;g__Propionibacterium;s__Propionibacterium freudenreichii	0	0	0	0	0	0	0	0	0	0
ERS608567_48	d__Bacteria;p__Bacillota;c__Bacilli;o__Erysipelotrichales;f__Erysipelotrichaceae;g__Bulleidia;s__Bulleidia sp900539965	0	0	0	0	0	0	0	0	0	0
ERS608568_33	d__Bacteria;p__Bacillota_A;c__Clostridia;o__Oscillospirales;f__Ruminococcaceae;g__Faecalibacterium;s__Faecalibacterium duncaniae	0	0	2	0	0	0	0	0	0	0
ERS608568_37	d__Bacteria;p__Bacillota;c__Bacilli;o__RF39;f__UBA660;g__Caccenecus;s__Caccenecus sp900758895	0	0	0	0	0	0	0	1	0	0
ERS608570_58	d__Bacteria;p__Actinomycetota;c__Coriobacteriia;o__Coriobacteriales;f__Eggerthellaceae;g__Anaerotardibacter;s__Anaerotardibacter sp000436075	0	1	0	0	0	0	0	1	0	0
ERS608571_11	d__Bacteria;p__Bacillota_A;c__Clostridia;o__Peptostreptococcales;f__Peptostreptococcaceae;g__Peptacetobacter;s__Peptacetobacter sp900550335	0	0	1	0	0	0	0	0	0	0
ERS608572_5	d__Bacteria;p__Bacillota_A;c__Clostridia;o__TANB77;f__CAG-508;g__Merdicola;s__Merdicola sp900759015	0	0	0	0	0	0	0	0	0	0
ERS608572_71	d__Bacteria;p__Bacillota_A;c__Clostridia;o__Oscillospirales;f__Acutalibacteraceae;g__Ruminococcus_E;s__Ruminococcus_E bromii_B	0	1	2	0	0	0	0	0	0	0
ERS608574_13	d__Bacteria;p__Bacillota_A;c__Clostridia;o__Peptostreptococcales;f__Anaerovoracaceae;g__CAG-238;s__CAG-238 sp900551415	0	0	2	0	0	0	0	0	0	0
ERS608574_44	d__Bacteria;p__Bacillota;c__Bacilli;o__Lactobacillales;f__Enterococcaceae;g__Enterococcus_B;s__Enterococcus_B durans	0	0	1	0	0	0	0	0	0	0
ERS608576_11	d__Bacteria;p__Actinomycetota;c__Coriobacteriia;o__Coriobacteriales;f__Coriobacteriaceae;g__Collinsella;s__Collinsella sp900759045	0	1	1	0	0	1	0	1	0	0
ERS608577_16	d__Bacteria;p__Bacillota_A;c__Clostridia;o__Christensenellales;f__CAG-74;g__Limiplasma;s__Limiplasma pullistercoris	0	0	2	0	0	0	0	0	0	0
ERS608577_17	d__Bacteria;p__Bacillota_A;c__Clostridia;o__Oscillospirales;f__Oscillospiraceae;g__Evtepia;s__Evtepia gabavorous	0	0	0	0	0	0	1	0	0	0
ERS608577_71	d__Bacteria;p__Bacillota_A;c__Clostridia;o__Oscillospirales;f__Oscillospiraceae;g__Limivicinus;s__Limivicinus sp002320035	1	1	2	1	1	1	0	1	0	0
ERS608577_9	d__Bacteria;p__Bacillota_A;c__Clostridia;o__Oscillospirales;f__Oscillospiraceae;g__Scatomorpha;s__Scatomorpha sp900546485	1	1	2	1	2	2	0	0	0	0
ERS608578_77	d__Bacteria;p__Bacteroidota;c__Bacteroidia;o__Bacteroidales;f__Porphyromonadaceae;g__Porphyromonas;s__Porphyromonas sp900539155	0	0	0	0	0	0	0	0	0	0
ERS608579_14	d__Bacteria;p__Actinomycetota;c__Coriobacteriia;o__Coriobacteriales;f__Eggerthellaceae;g__Anaerotardibacter;s__Anaerotardibacter sp900753095	0	1	1	0	0	0	0	0	0	0
ERS608579_15	d__Bacteria;p__Bacillota_A;c__Clostridia;o__Lachnospirales;f__CAG-274;g__CAG-274;s__CAG-274 sp000432155	0	1	2	0	0	0	0	0	0	0
ERS608579_42	d__Bacteria;p__Bacillota;c__Bacilli;o__RF39;f__UBA660;g__CAG-302;s__CAG-302 sp900543825	0	0	0	0	0	0	0	0	0	0
ERS608579_47	d__Bacteria;p__Bacillota_B;c__Peptococcia;o__Peptococcales;f__Peptococcaceae;g__UMGS1590;s__UMGS1590 sp900759105	1	0	2	0	0	0	1	0	0	0
ERS608579_58	d__Bacteria;p__Bacillota_A;c__Clostridia;o__Lachnospirales;f__Lachnospiraceae;g__Choladousia;s__Choladousia sp902363135	0	0	2	0	0	0	0	0	0	0
ERS608579_81	d__Bacteria;p__Bacillota_A;c__Clostridia;o__Lachnospirales;f__Lachnospiraceae;g__CAG-791;s__CAG-791 sp000431495	0	0	1	0	0	0	0	1	0	0
ERS608580_72	d__Bacteria;p__Bacteroidota;c__Bacteroidia;o__Bacteroidales;f__Porphyromonadaceae;g__Porphyromonas;s__Porphyromonas sp900548415	0	0	0	0	0	0	0	0	0	0
ERS608581_52	d__Bacteria;p__Pseudomonadota;c__Gammaproteobacteria;o__Enterobacterales_A;f__Pasteurellaceae;g__Haemophilus_D;s__Haemophilus_D sp900756155	0	0	0	0	0	0	0	0	0	0
ERS608581_54	d__Bacteria;p__Bacillota;c__Bacilli;o__Erysipelotrichales;f__Erysipelotrichaceae;g__Faecalicoccus;s__Faecalicoccus pleomorphus	0	1	0	0	0	0	0	0	1	0
ERS608583_1	d__Bacteria;p__Actinomycetota;c__Coriobacteriia;o__Coriobacteriales;f__Eggerthellaceae;g__Rubneribacter;s__Rubneribacter badeniensis	0	0	0	0	0	0	1	0	1	0
ERS608583_11	d__Bacteria;p__Bacillota;c__Bacilli;o__Erysipelotrichales;f__Erysipelotrichaceae;g__Holdemanella;s__Holdemanella biformis	0	0	1	0	1	1	0	0	0	0
ERS608583_20	d__Bacteria;p__Fusobacteriota;c__Fusobacteriia;o__Fusobacteriales;f__Fusobacteriaceae;g__Fusobacterium;s__Fusobacterium sp000235465	0	0	0	0	0	0	0	0	0	0
ERS608583_38	d__Bacteria;p__Bacillota_A;c__Clostridia;o__Oscillospirales;f__Oscillospiraceae;g__Scatomorpha;s__Scatomorpha sp900545405	0	0	2	0	0	0	0	0	0	0
ERS608583_57	d__Bacteria;p__Bacteroidota;c__Bacteroidia;o__Bacteroidales;f__Bacteroidaceae;g__Prevotella;s__Prevotella intermedia	0	0	1	0	0	0	0	0	0	0
ERS608583_75	d__Bacteria;p__Bacillota_A;c__Clostridia;o__Peptostreptococcales;f__Peptostreptococcaceae;g__Peptostreptococcus;s__Peptostreptococcus sp900759325	0	0	2	0	0	0	0	0	0	0
ERS608587_2	d__Bacteria;p__Bacillota_A;c__Clostridia;o__Oscillospirales;f__Butyricicoccaceae;g__Butyricicoccus;s__Butyricicoccus pullicaecorum	0	0	1	0	0	0	0	0	0	0
ERS608587_41	d__Bacteria;p__Bacillota_A;c__Clostridia;o__Lachnospirales;f__Lachnospiraceae;g__Enterocloster;s__Enterocloster sp900759225	0	0	2	0	0	0	1	0	0	0
ERS608587_67	d__Bacteria;p__Bacillota;c__Bacilli;o__Erysipelotrichales;f__Erysipelotrichaceae;g__Merdibacter;s__Merdibacter sp900759455	0	1	0	0	0	0	0	1	0	0
ERS608588_15	d__Bacteria;p__Bacillota_A;c__Clostridia;o__Lachnospirales;f__Lachnospiraceae;g__Eubacterium_I;s__Eubacterium_I ramulus_A	0	0	2	0	0	0	0	1	0	0
ERS608589_19	d__Bacteria;p__Bacillota_A;c__Clostridia;o__Christensenellales;f__CAG-138;g__RUG472;s__RUG472 sp900545265	1	0	1	0	0	0	0	1	0	0
ERS608589_21	d__Bacteria;p__Bacillota_A;c__Clostridia;o__Oscillospirales;f__Oscillospiraceae;g__Limivicinus;s__Limivicinus sp900549865	0	0	1	0	0	0	0	0	0	0
ERS608589_45	d__Bacteria;p__Bacillota_A;c__Clostridia;o__Oscillospirales;f__Oscillospiraceae;g__F23-B02;s__F23-B02 sp900545805	0	0	2	0	2	1	0	0	0	0
ERS608589_67	d__Bacteria;p__Bacillota_A;c__Clostridia;o__Peptostreptococcales;f__Anaerovoracaceae;g__UMGS973;s__UMGS973 sp900547295	0	0	2	0	0	0	0	0	0	0
ERS608589_73	d__Bacteria;p__Bacillota_A;c__Clostridia;o__Oscillospirales;f__Oscillospiraceae;g__F23-B02;s__F23-B02 sp000431075	0	0	1	0	0	0	0	0	0	0
ERS608589_97	d__Bacteria;p__Bacillota_C;c__Negativicutes;o__Acidaminococcales;f__Acidaminococcaceae;g__Phascolarctobacterium_A;s__Phascolarctobacterium_A succinatutens_A	0	0	2	0	0	0	0	0	0	0
ERS608590_2	d__Bacteria;p__Bacteroidota;c__Bacteroidia;o__Bacteroidales;f__Porphyromonadaceae;g__Porphyromonas;s__Porphyromonas sp900539765	0	0	0	0	0	0	0	0	0	0
ERS608591_74	d__Bacteria;p__Bacteroidota;c__Bacteroidia;o__Bacteroidales;f__Porphyromonadaceae;g__Porphyromonas;s__Porphyromonas uenonis_A	0	0	0	0	0	0	0	0	0	0
ERS608592_48	d__Bacteria;p__Bacillota_A;c__Clostridia;o__Oscillospirales;f__Oscillospiraceae;g__Scatomorpha;s__Scatomorpha sp900759385	1	0	0	1	3	1	0	0	0	0
ERS608592_7	d__Bacteria;p__Bacillota_A;c__Clostridia;o__Oscillospirales;f__Ruminococcaceae;g__Ruthenibacterium;s__Ruthenibacterium sp018380115	0	0	0	0	0	0	0	0	0	0
ERS608598_25	d__Bacteria;p__Bacillota_A;c__Clostridia;o__Lachnospirales;f__Lachnospiraceae;g__Eubacterium_G;s__Eubacterium_G sp000435815	0	0	2	0	0	0	0	0	0	0
ERS608599_39	d__Bacteria;p__Bacillota;c__Bacilli;o__Lactobacillales;f__Streptococcaceae;g__Streptococcus;s__Streptococcus parasanguinis	0	0	0	0	0	0	0	0	0	0
ERS608602_64	d__Bacteria;p__Bacillota_A;c__Clostridia;o__Oscillospirales;f__Oscillospiraceae;g__CAG-103;s__CAG-103 sp900543625	1	0	2	1	1	1	0	1	0	0
ERS608604_20	d__Bacteria;p__Bacillota_A;c__Clostridia;o__Lachnospirales;f__Lachnospiraceae;g__Blautia_A;s__Blautia_A sp900066335	0	0	2	0	0	0	0	0	0	0
ERS608604_5	d__Bacteria;p__Bacillota_A;c__Clostridia;o__Christensenellales;f__CAG-138;g__SFEL01;s__SFEL01 sp004557245	0	0	1	0	0	0	0	0	0	0
ERS608605_31	d__Bacteria;p__Bacteroidota;c__Bacteroidia;o__Bacteroidales;f__Muribaculaceae;g__Paramuribaculum;s__Paramuribaculum sp001689535	0	1	0	0	0	0	0	0	0	0
ERS608605_32	d__Bacteria;p__Bacillota_A;c__Clostridia;o__TANB77;f__CAG-465;g__CAG-465;s__CAG-465 sp000433755	0	0	1	0	0	0	0	0	0	0
ERS608606_21	d__Bacteria;p__Bacillota_A;c__Clostridia;o__Lachnospirales;f__Lachnospiraceae;g__UBA11774;s__UBA11774 sp003507655	0	0	2	0	0	0	0	0	0	0
ERS608607_13	d__Bacteria;p__Bacillota_A;c__Clostridia;o__Oscillospirales;f__UBA644;g__UBA644;s__UBA644 sp002299265	0	0	1	0	0	0	0	0	0	0
ERS608607_34	d__Bacteria;p__Bacillota_A;c__Clostridia;o__TANB77;f__CAG-508;g__UMGS1754;s__UMGS1754 sp900759475	0	1	0	0	0	0	0	0	0	0
ERS608607_62	d__Bacteria;p__Bacillota_A;c__Clostridia;o__Peptostreptococcales;f__Anaerovoracaceae;g__Lentihominibacter;s__Lentihominibacter faecis	0	0	2	0	0	0	0	0	0	0
ERS608607_72	d__Bacteria;p__Bacillota_A;c__Clostridia;o__Christensenellales;f__CAG-74;g__Egerieenecus;s__Egerieenecus merdigallinarum	0	1	1	0	0	0	0	0	0	0
ERS608609_22	d__Bacteria;p__Actinomycetota;c__Coriobacteriia;o__Coriobacteriales;f__Eggerthellaceae;g__Eggerthella;s__Eggerthella lenta	0	0	0	1	0	0	1	0	2	0
ERS608609_29	d__Bacteria;p__Bacillota;c__Bacilli;o__Lactobacillales;f__Enterococcaceae;g__Enterococcus_C;s__Enterococcus_C dispar	0	0	1	0	0	0	0	0	0	0
ERS608609_7	d__Bacteria;p__Actinomycetota;c__Coriobacteriia;o__Coriobacteriales;f__Coriobacteriaceae;g__Collinsella;s__Collinsella sp002391315	0	1	1	0	0	1	0	1	0	1
ERS608610_46	d__Bacteria;p__Bacillota_A;c__Clostridia;o__Lachnospirales;f__Lachnospiraceae;g__UBA2882;s__UBA2882 sp900542015	0	0	1	0	0	0	0	0	0	0
ERS608611_13	d__Bacteria;p__Bacillota;c__Bacilli;o__Erysipelotrichales;f__Erysipelotrichaceae;g__Massilicoli;s__Massilicoli timonensis	0	0	0	0	0	0	0	0	0	0
ERS608611_61	d__Bacteria;p__Bacillota_A;c__Clostridia;o__Oscillospirales;f__Oscillospiraceae;g__Vescimonas;s__Vescimonas sp000435975	0	0	1	0	0	0	0	0	0	0
ERS608612_69	d__Bacteria;p__Bacteroidota;c__Bacteroidia;o__Bacteroidales;f__Bacteroidaceae;g__Prevotella;s__Prevotella sp900548585	0	0	0	0	0	0	0	0	0	0
ERS608613_9	d__Bacteria;p__Bacillota_A;c__Clostridia;o__Lachnospirales;f__Lachnospiraceae;g__Merdisoma;s__Merdisoma sp900553635	0	0	2	0	0	0	0	0	0	0
ERS608615_30	d__Bacteria;p__Actinomycetota;c__Coriobacteriia;o__Coriobacteriales;f__Eggerthellaceae;g__Phoenicibacter;s__Phoenicibacter congonensis	0	0	1	0	0	0	0	0	0	0
ERS608615_52	d__Bacteria;p__Actinomycetota;c__Coriobacteriia;o__Coriobacteriales;f__Coriobacteriaceae;g__Collinsella;s__Collinsella sp900759565	0	1	1	0	0	1	0	1	0	0
ERS608618_39	d__Bacteria;p__Bacillota_A;c__Clostridia;o__Oscillospirales;f__Acutalibacteraceae;g__Acutalibacter;s__Acutalibacter sp900759575	0	0	1	0	0	0	0	0	0	0
ERS608618_59	d__Bacteria;p__Actinomycetota;c__Coriobacteriia;o__Coriobacteriales;f__Eggerthellaceae;g__Anaerotardibacter;s__Anaerotardibacter sp000434775	0	1	1	0	0	0	0	1	0	0
ERS608620_3	d__Bacteria;p__Actinomycetota;c__Coriobacteriia;o__Coriobacteriales;f__Coriobacteriaceae;g__Collinsella;s__Collinsella sp900555355	0	1	1	0	0	1	0	0	0	0
ERS631826_34	d__Bacteria;p__Actinomycetota;c__Coriobacteriia;o__Coriobacteriales;f__Coriobacteriaceae;g__Collinsella;s__Collinsella sp900552385	0	1	1	0	0	0	0	0	0	0
ERS631826_4	d__Bacteria;p__Bacillota_A;c__Clostridia;o__Lachnospirales;f__Anaerotignaceae;g__Anaerotignum;s__Anaerotignum lactatifermentans	0	0	0	0	0	0	0	0	0	0
ERS631826_56	d__Bacteria;p__Bacillota_A;c__Clostridia;o__Lachnospirales;f__Lachnospiraceae;g__Enterocloster;s__Enterocloster excrementigallinarum	0	0	2	0	0	0	1	0	0	0
ERS631827_17	d__Bacteria;p__Bacillota_A;c__Clostridia;o__Lachnospirales;f__Lachnospiraceae;g__Butyribacter;s__Butyribacter sp900759665	0	1	2	0	0	0	0	0	0	0
ERS631827_23	d__Bacteria;p__Bacillota;c__Bacilli;o__RF39;f__UBA660;g__CAG-611;s__CAG-611 sp900552235	0	0	0	0	0	0	0	0	0	0
ERS631827_30	d__Bacteria;p__Bacillota_A;c__Clostridia;o__Lachnospirales;f__Lachnospiraceae;g__Eubacterium_F;s__Eubacterium_F sp003491505	0	0	2	0	0	0	0	0	0	0
ERS631827_42	d__Bacteria;p__Bacillota_A;c__Clostridia;o__Oscillospirales;f__Ruminococcaceae;g__UBA1394;s__UBA1394 sp900554975	0	0	1	0	0	0	0	0	0	0
ERS631827_61	d__Bacteria;p__Bacillota_A;c__Clostridia;o__Oscillospirales;f__Ruminococcaceae;g__Faecalibacterium;s__Faecalibacterium prausnitzii_F	0	0	2	0	0	0	0	0	0	0
ERS631827_89	d__Bacteria;p__Bacteroidota;c__Bacteroidia;o__Bacteroidales;f__Muribaculaceae;g__Muribaculum;s__Muribaculum sp001701195	0	1	0	0	0	0	0	0	0	0
ERS631828_23	d__Bacteria;p__Bacillota;c__Bacilli;o__RF39;f__UBA660;g__Caccenecus;s__Caccenecus sp000438195	0	0	0	0	0	0	0	1	0	0
ERS631829_29	d__Bacteria;p__Bacillota_A;c__Clostridia;o__TANB77;f__CAG-508;g__CAG-269;s__CAG-269 sp000435535	0	0	0	0	0	0	0	0	0	0
ERS631829_34	d__Bacteria;p__Pseudomonadota;c__Gammaproteobacteria;o__Enterobacterales;f__Enterobacteriaceae;g__Enterobacter;s__Enterobacter kobei	0	0	0	0	0	0	0	0	0	0
ERS631833_15	d__Bacteria;p__Bacillota_A;c__Clostridia;o__Oscillospirales;f__Oscillospiraceae;g__CAG-170;s__CAG-170 sp000432135	0	0	2	0	0	0	0	0	0	0
ERS631834_28	d__Bacteria;p__Bacteroidota;c__Bacteroidia;o__Bacteroidales;f__Bacteroidaceae;g__Prevotella;s__Prevotella sp003447235	0	0	0	0	0	0	0	0	0	0
SRS000988_1	d__Bacteria;p__Bacillota_C;c__Negativicutes;o__Veillonellales;f__Megasphaeraceae;g__Anaeroglobus;s__Anaeroglobus micronuciformis	0	0	1	0	0	0	0	0	0	0
SRS000988_11	d__Bacteria;p__Pseudomonadota;c__Gammaproteobacteria;o__Xanthomonadales;f__Xanthomonadaceae;g__Stenotrophomonas;s__Stenotrophomonas maltophilia	0	1	0	0	0	0	0	0	0	0
SRS000989_3	d__Bacteria;p__Bacillota_C;c__Negativicutes;o__Veillonellales;f__Veillonellaceae;g__Veillonella;s__Veillonella nakazawae	0	0	1	0	0	0	0	0	0	0
SRS000997_3	d__Bacteria;p__Bacillota_C;c__Negativicutes;o__Veillonellales;f__Veillonellaceae;g__Veillonella;s__Veillonella nakazawae	0	0	1	0	0	0	0	0	0	0
SRS000997_7	d__Bacteria;p__Bacteroidota;c__Bacteroidia;o__Bacteroidales;f__Tannerellaceae;g__Parabacteroides;s__Parabacteroides merdae	0	1	0	0	0	0	0	0	0	0
SRS001032_9	d__Bacteria;p__Bacillota_C;c__Negativicutes;o__Veillonellales;f__Veillonellaceae;g__F0422;s__F0422 sp003999875	0	0	1	0	0	0	0	0	0	0
SRS001058_7	d__Bacteria;p__Bacillota_A;c__Clostridia;o__Clostridiales;f__Clostridiaceae;g__Clostridium;s__Clostridium neonatale	0	1	2	0	1	0	0	0	0	0
SRS011061_12	d__Bacteria;p__Bacteroidota;c__Bacteroidia;o__Bacteroidales;f__Muribaculaceae;g__Paramuribaculum;s__Paramuribaculum sp900759835	1	0	0	0	0	0	0	0	0	0
SRS011061_21	d__Bacteria;p__Bacteroidota;c__Bacteroidia;o__Bacteroidales;f__Muribaculaceae;g__HGM05190;s__HGM05190 sp900759815	0	1	0	0	0	0	0	0	0	0
SRS011061_42	d__Bacteria;p__Bacteroidota;c__Bacteroidia;o__Bacteroidales;f__Muribaculaceae;g__Paramuribaculum;s__Paramuribaculum sp000431155	0	0	0	0	0	0	0	0	0	0
SRS011061_7	d__Bacteria;p__Bacteroidota;c__Bacteroidia;o__Bacteroidales;f__Muribaculaceae;g__Duncaniella;s__Duncaniella sp900549445	0	1	0	0	0	0	0	0	0	0
SRS011061_72	d__Bacteria;p__Bacteroidota;c__Bacteroidia;o__Bacteroidales;f__Muribaculaceae;g__UBA3263;s__UBA3263 sp900759865	0	2	0	0	0	0	0	0	0	0
SRS011134_14	d__Bacteria;p__Bacillota;c__Bacilli;o__RF39;f__UBA660;g__Onthocola_B;s__Onthocola_B sp900551525	0	0	1	0	0	0	0	0	0	0
SRS011134_28	d__Bacteria;p__Bacillota_A;c__Clostridia;o__Oscillospirales;f__CAG-382;g__UBA1206;s__UBA1206 sp000433115	1	0	0	0	0	0	0	0	0	0
SRS011271_39	d__Bacteria;p__Bacteroidota;c__Bacteroidia;o__Bacteroidales;f__Marinifilaceae;g__Butyricimonas;s__Butyricimonas sp900759925	1	1	0	0	0	0	0	0	0	0
SRS011271_57	d__Bacteria;p__Bacillota_A;c__Clostridia;o__Oscillospirales;f__Oscillospiraceae;g__ER4;s__ER4 sp900317525	0	1	0	0	0	0	0	0	0	0
SRS011302_23	d__Bacteria;p__Bacillota_A;c__Clostridia;o__HGM11327;f__HGM11327;g__HGM11327;s__HGM11327 sp900759935	0	0	1	0	0	0	0	0	0	0
SRS011302_30	d__Bacteria;p__Bacillota_A;c__Clostridia;o__Lachnospirales;f__Lachnospiraceae;g__Eubacterium_G;s__Eubacterium_G sp900550135	0	0	1	0	0	0	0	0	0	0
SRS011405_7	d__Bacteria;p__Bacteroidota;c__Bacteroidia;o__Bacteroidales;f__Muribaculaceae;g__HGM05232;s__HGM05232 sp900759955	0	1	0	0	0	0	0	0	0	0
SRS011529_12	d__Bacteria;p__Bacillota_A;c__Clostridia;o__TANB77;f__CAG-508;g__UMGS1663;s__UMGS1663 sp900553865	0	1	0	0	0	0	0	1	0	0
SRS011529_68	d__Bacteria;p__Bacteroidota;c__Bacteroidia;o__Bacteroidales;f__Muribaculaceae;g__Sodaliphilus;s__Sodaliphilus pleomorphus	0	0	0	0	0	0	0	0	0	0
SRS011586_21	d__Bacteria;p__Bacillota;c__Bacilli;o__RF39;f__UBA660;g__Aphodocola;s__Aphodocola sp900759985	0	0	1	0	0	0	0	1	0	0
SRS012273_33	d__Bacteria;p__Bacillota_A;c__Clostridia;o__Clostridiales;f__Clostridiaceae;g__Clostridium;s__Clostridium sp900759995	0	0	3	0	1	0	0	0	0	0
SRS012849_40	d__Bacteria;p__Bacillota_A;c__Clostridia;o__TANB77;f__CAG-508;g__CAG-273;s__CAG-273 sp000435755	0	0	1	0	0	0	0	0	0	0
SRS012849_57	d__Bacteria;p__Bacillota_A;c__Clostridia;o__Oscillospirales;f__Oscillospiraceae;g__CAG-170;s__CAG-170 sp900548625	0	0	1	0	0	0	0	0	0	0
SRS012969_12	d__Bacteria;p__Verrucomicrobiota;c__Verrucomicrobiae;o__Opitutales;f__CAG-312;g__Merdousia;s__Merdousia sp900760055	0	0	0	0	0	0	0	0	0	0
SRS012969_23	d__Bacteria;p__Bacillota_A;c__Clostridia;o__Oscillospirales;f__CAG-272;g__QALR01;s__QALR01 sp900552255	0	0	0	0	0	0	0	0	0	0
SRS012969_63	d__Bacteria;p__Verrucomicrobiota;c__Lentisphaeria;o__Victivallales;f__Victivallaceae;g__Victivallis;s__Victivallis lenta	0	0	1	0	0	0	0	0	0	0
SRS012969_66	d__Bacteria;p__Pseudomonadota;c__Alphaproteobacteria;o__RF32;f__CAG-239;g__Scatacola_A;s__Scatacola_A faecigallinarum	0	0	0	0	0	0	0	0	0	0
SRS013098_37	d__Bacteria;p__Bacillota_A;c__Clostridia;o__Peptostreptococcales;f__Anaerovoracaceae;g__QAKD01;s__QAKD01 sp003343965	0	0	1	0	0	0	0	0	0	0
SRS013098_52	d__Bacteria;p__Bacillota_A;c__Clostridia;o__Oscillospirales;f__Acutalibacteraceae;g__UMGS1623;s__UMGS1623 sp934647945	0	0	2	0	0	0	0	0	0	0
SRS013098_61	d__Bacteria;p__Bacillota;c__Bacilli;o__Erysipelotrichales;f__Erysipelotrichaceae;g__Holdemanella;s__Holdemanella porci_A	0	0	1	0	1	2	0	0	0	0
SRS013098_72	d__Bacteria;p__Actinomycetota;c__Coriobacteriia;o__Coriobacteriales;f__Coriobacteriaceae;g__Collinsella;s__	0	2	1	0	0	1	0	1	0	0
SRS013098_73	d__Bacteria;p__Bacillota_A;c__Clostridia;o__Christensenellales;f__UBA1750;g__Spyradocola;s__Spyradocola merdavium	0	0	1	0	0	0	0	0	0	0
SRS013638_13	d__Bacteria;p__Pseudomonadota;c__Gammaproteobacteria;o__Pseudomonadales;f__Pseudomonadaceae;g__Pseudomonas_E;s__Pseudomonas_E extremaustralis	0	0	1	0	0	0	0	0	0	0
SRS013638_30	d__Bacteria;p__Bacillota;c__Bacilli;o__RF39;f__UBA660;g__CAG-302;s__CAG-302 sp000431795	0	0	0	0	0	0	0	0	0	0
SRS013639_10	d__Bacteria;p__Bacillota;c__Bacilli;o__RF39;f__UBA660;g__CAG-302;s__	0	0	0	0	0	0	0	0	0	0
SRS013639_45	d__Bacteria;p__Actinomycetota;c__Coriobacteriia;o__Coriobacteriales;f__Coriobacteriaceae;g__Collinsella;s__Collinsella sp900760215	0	1	1	0	0	1	0	0	0	1
SRS013687_3	d__Bacteria;p__Bacillota_A;c__Clostridia;o__Oscillospirales;f__Oscillospiraceae;g__F23-B02;s__F23-B02 sp900760205	0	0	1	0	0	0	0	0	0	0
SRS013687_9	d__Bacteria;p__Bacillota_A;c__Clostridia;o__Lachnospirales;f__Lachnospiraceae;g__Butyrivibrio_A;s__Butyrivibrio_A sp000431815	0	1	2	0	0	0	0	0	0	0
SRS013800_1	d__Bacteria;p__Bacillota_A;c__Clostridia;o__TANB77;f__CAG-508;g__CAG-269;s__CAG-269 sp905213875	0	1	1	0	0	0	0	0	0	0
SRS013951_75	d__Bacteria;p__Bacillota_A;c__Clostridia;o__TANB77;f__CAG-508;g__CAG-273;s__CAG-273 sp000435755	0	0	1	0	0	0	0	0	0	0
SRS013951_82	d__Bacteria;p__Bacillota_A;c__Clostridia;o__TANB77;f__CAG-508;g__Merdicola;s__Merdicola sp001915925	0	0	0	0	0	0	0	0	0	0
SRS014235_27	d__Bacteria;p__Actinomycetota;c__Coriobacteriia;o__Coriobacteriales;f__Coriobacteriaceae;g__Collinsella;s__Collinsella sp900760245	0	1	1	0	0	1	0	1	0	0
SRS014235_69	d__Bacteria;p__Bacillota_A;c__Clostridia;o__Oscillospirales;f__Acutalibacteraceae;g__Eubacterium_R;s__Eubacterium_R sp900548085	0	0	1	0	0	0	0	0	0	0
SRS014313_6	d__Bacteria;p__Bacillota;c__Bacilli;o__Erysipelotrichales;f__Coprobacillaceae;g__Thomasclavelia;s__Thomasclavelia spiroformis	0	0	1	0	0	0	0	0	0	0
SRS014923_17	d__Bacteria;p__Bacillota_A;c__Clostridia;o__Peptostreptococcales;f__Anaerovoracaceae;g__Lentihominibacter;s__Lentihominibacter hominis	0	0	1	0	0	0	0	0	0	0
SRS014979_18	d__Bacteria;p__Bacillota_A;c__Clostridia;o__Oscillospirales;f__Ruminococcaceae;g__Ruminococcus_C;s__Ruminococcus_C sp000980705	0	0	1	0	0	0	0	0	0	0
SRS014979_19	d__Bacteria;p__Bacillota_A;c__Clostridia;o__Oscillospirales;f__CAG-382;g__Woodwardibium;s__Woodwardibium sp900760275	0	0	1	0	0	0	0	0	0	0
SRS014979_43	d__Bacteria;p__Bacillota_A;c__Clostridia;o__Oscillospirales;f__Acutalibacteraceae;g__Scatavimonas;s__Scatavimonas sp900540275	0	0	2	0	0	0	0	0	0	0
SRS014979_5	d__Bacteria;p__Bacillota_A;c__Clostridia;o__Oscillospirales;f__UBA644;g__UBA644;s__UBA644 sp900547165	0	0	1	0	0	0	0	0	0	0
SRS014979_50	d__Bacteria;p__Bacillota_A;c__Clostridia;o__Oscillospirales;f__Acutalibacteraceae;g__UMGS856;s__UMGS856 sp900760305	0	0	3	0	0	0	0	0	0	0
SRS014979_51	d__Bacteria;p__Bacillota_A;c__Clostridia;o__Lachnospirales;f__Lachnospiraceae;g__UBA11774;s__UBA11774 sp003507655	0	0	2	0	0	0	0	0	0	0
SRS014979_53	d__Bacteria;p__Actinomycetota;c__Coriobacteriia;o__Coriobacteriales;f__Coriobacteriaceae;g__Collinsella;s__Collinsella sp900760325	0	1	1	0	0	1	0	1	0	0
SRS015133_44	d__Bacteria;p__Bacteroidota;c__Bacteroidia;o__Bacteroidales;f__Bacteroidaceae;g__Phocaeicola;s__Phocaeicola sp000432735	0	1	0	0	0	0	0	0	0	0
SRS015217_47	d__Bacteria;p__Verrucomicrobiota;c__Verrucomicrobiae;o__Verrucomicrobiales;f__Akkermansiaceae;g__Akkermansia;s__Akkermansia sp001580195	0	0	0	0	0	0	0	0	0	0
SRS015217_56	d__Bacteria;p__Bacillota_A;c__Clostridia;o__Lachnospirales;f__Lachnospiraceae;g__V9D3004;s__V9D3004 sp900760345	0	0	1	0	0	0	0	0	0	0
SRS015578_61	d__Bacteria;p__Bacillota;c__Bacilli;o__Haloplasmatales;f__Turicibacteraceae;g__Turicibacter;s__Turicibacter sanguinis	0	2	1	0	0	0	0	0	0	0
SRS015782_48	d__Bacteria;p__Actinomycetota;c__Coriobacteriia;o__Coriobacteriales;f__Coriobacteriaceae;g__Collinsella;s__Collinsella sp900760385	0	1	1	0	0	1	0	1	0	0
SRS015854_7	d__Bacteria;p__Bacillota;c__Bacilli;o__Erysipelotrichales;f__Coprobacillaceae;g__Faecalibacillus;s__Faecalibacillus faecis	0	0	1	0	0	1	0	0	0	0
SRS016018_25	d__Bacteria;p__Bacillota_A;c__Clostridia;o__Christensenellales;f__Borkfalkiaceae;g__Scatosoma;s__Scatosoma sp003150575	0	0	1	0	0	0	0	0	0	0
SRS016095_21	d__Bacteria;p__Bacillota_A;c__Clostridia;o__Lachnospirales;f__Lachnospiraceae;g__1XD42-69;s__1XD42-69 sp014287635	0	0	2	0	0	0	0	0	0	0
SRS016095_30	d__Bacteria;p__Bacteroidota;c__Bacteroidia;o__Bacteroidales;f__UBA932;g__Cryptobacteroides;s__Cryptobacteroides sp900760425	0	1	1	0	0	0	0	1	0	0
SRS016095_56	d__Bacteria;p__Bacillota_A;c__Clostridia;o__Lachnospirales;f__CAG-274;g__HGM11788;s__HGM11788 sp900760465	0	1	2	0	0	0	0	0	0	0
SRS016203_20	d__Bacteria;p__Bacillota_A;c__Clostridia;o__Christensenellales;f__Pumilibacteraceae;g__UBA10677;s__UBA10677 sp900760475	0	0	1	0	0	0	0	0	0	0
SRS016517_18	d__Bacteria;p__Bacillota_A;c__Clostridia;o__Lachnospirales;f__Lachnospiraceae;g__Merdimonas;s__Merdimonas faecis	0	0	1	0	0	0	0	0	0	0
SRS017307_18	d__Bacteria;p__Bacillota_A;c__Clostridia;o__Lachnospirales;f__Lachnospiraceae;g__Acetatifactor;s__Acetatifactor sp900760705	0	0	1	0	0	0	0	0	0	0
SRS017521_37	d__Bacteria;p__Bacteroidota;c__Bacteroidia;o__Bacteroidales;f__Bacteroidaceae;g__Prevotella;s__Prevotella disiens	0	0	1	0	0	0	0	0	0	0
SRS017622_7	d__Bacteria;p__Bacteroidota;c__Bacteroidia;o__Bacteroidales;f__Tannerellaceae;g__Parabacteroides;s__Parabacteroides sp900760525	0	1	0	0	0	0	0	0	0	0
SRS017701_18	d__Bacteria;p__Bacillota_A;c__Clostridia;o__Christensenellales;f__CAG-74;g__UBA11524;s__UBA11524 sp000437595	0	1	0	0	0	0	0	0	0	0
SRS017821_26	d__Bacteria;p__Bacillota_A;c__Clostridia;o__Oscillospirales;f__CAG-272;g__UMGS902;s__UMGS902 sp003343845	0	1	1	0	0	0	0	1	0	0
SRS018313_29	d__Bacteria;p__Bacillota_A;c__Clostridia;o__Lachnospirales;f__Lachnospiraceae;g__Dorea;s__Dorea formicigenerans	0	0	2	0	0	0	0	0	0	0
SRS018427_3	d__Bacteria;p__Bacillota_A;c__Clostridia;o__Lachnospirales;f__Lachnospiraceae;g__Blautia_A;s__Blautia_A sp000436615	0	0	2	0	0	0	0	0	0	0
SRS018656_45	d__Bacteria;p__Bacillota_B;c__Dehalobacteriia;o__UBA4068;f__UBA4068;g__HGM13862;s__HGM13862 sp900760825	0	0	2	0	0	0	0	0	0	0
SRS019161_26	d__Bacteria;p__Bacillota;c__Bacilli;o__RF39;f__UBA660;g__Scybalousia;s__Scybalousia sp900543675	0	0	1	0	0	0	0	0	0	0
SRS019161_68	d__Bacteria;p__Bacillota_A;c__Clostridia;o__Christensenellales;f__Borkfalkiaceae;g__Scatosoma;s__Scatosoma sp900555925	0	0	1	0	0	0	0	0	0	0
SRS019267_9	d__Bacteria;p__Bacillota;c__Bacilli;o__RF39;f__UBA660;g__Onthousia;s__Onthousia sp900760545	0	1	0	0	0	0	0	0	0	0
SRS019381_34	d__Bacteria;p__Cyanobacteriota;c__Vampirovibrionia;o__Gastranaerophilales;f__Gastranaerophilaceae;g__Stercorousia;s__Stercorousia sp001917115	0	0	1	0	0	0	0	0	0	0
SRS019381_9	d__Bacteria;p__Bacillota_A;c__Clostridia;o__TANB77;f__CAG-508;g__CAG-269;s__CAG-269 sp001916065	0	1	1	0	0	0	0	0	0	0
SRS019582_10	d__Bacteria;p__Bacillota_C;c__Negativicutes;o__Acidaminococcales;f__Acidaminococcaceae;g__Succiniclasticum;s__Succiniclasticum sp900314855	0	0	1	0	0	0	0	0	0	0
SRS019582_21	d__Bacteria;p__Bacillota_A;c__Clostridia;o__Oscillospirales;f__CAG-272;g__HGM12657;s__HGM12657 sp900760575	0	0	0	0	0	0	0	0	0	0
SRS019582_80	d__Bacteria;p__Bacillota_A;c__Clostridia;o__Oscillospirales;f__CAG-272;g__QALR01;s__QALR01 sp900553085	0	0	0	0	0	0	0	0	0	0
SRS019685_58	d__Bacteria;p__Pseudomonadota;c__Gammaproteobacteria;o__Burkholderiales;f__Burkholderiaceae_A;g__Sutterella;s__Sutterella sp905186105	0	0	0	0	0	0	0	0	0	0
SRS019685_74	d__Bacteria;p__Bacillota;c__Bacilli;o__ML615J-28;f__CAG-313;g__CAG-313;s__CAG-313 sp000433035	0	0	1	0	0	0	0	0	0	0
SRS019787_1	d__Bacteria;p__Bacteroidota;c__Bacteroidia;o__Bacteroidales;f__Bacteroidaceae;g__Bacteroides;s__Bacteroides salyersiae	1	2	0	0	0	0	0	0	0	0
SRS020233_15	d__Bacteria;p__Verrucomicrobiota;c__Lentisphaeria;o__Victivallales;f__UBA1829;g__UBA1829;s__UBA1829 sp900760615	0	0	1	0	0	0	0	0	0	0
SRS020233_3	d__Bacteria;p__Bacteroidota;c__Bacteroidia;o__Bacteroidales;f__Rikenellaceae;g__Alistipes;s__Alistipes sp900548155	0	1	0	0	0	0	0	0	0	0
SRS020233_88	d__Bacteria;p__Bacteroidota;c__Bacteroidia;o__Bacteroidales;f__Muribaculaceae;g__CAG-485;s__CAG-485 sp900541835	0	1	0	0	0	0	0	0	0	0
SRS020328_25	d__Bacteria;p__Bacillota_A;c__Clostridia;o__Oscillospirales;f__Acutalibacteraceae;g__Clostridium_A;s__Clostridium_A leptum	0	0	2	0	0	0	0	0	0	0
SRS020328_54	d__Bacteria;p__Bacillota_A;c__Clostridia;o__Oscillospirales;f__QAKW01;g__HGM12957;s__HGM12957 sp900760695	0	0	1	0	0	0	0	0	0	0
SRS020328_77	d__Bacteria;p__Bacillota_A;c__Clostridia;o__TANB77;f__CAG-508;g__CAG-245;s__CAG-245 sp000435175	0	1	1	0	0	0	0	0	0	0
SRS020394_33	d__Bacteria;p__Verrucomicrobiota;c__Verrucomicrobiae;o__Opitutales;f__CAG-312;g__Merdousia;s__Merdousia sp900760665	0	0	0	0	0	0	0	0	0	0
SRS020869_10	d__Bacteria;p__Bacteroidota;c__Bacteroidia;o__Bacteroidales;f__Rikenellaceae;g__Alistipes;s__Alistipes sp900760675	0	2	0	0	0	0	0	0	0	0
SRS020869_41	d__Bacteria;p__Bacillota;c__Bacilli;o__ML615J-28;f__CAG-313;g__CAG-313;s__CAG-313 sp900760745	0	0	1	0	0	0	0	0	0	0
SRS020869_6	d__Bacteria;p__Bacillota_A;c__Clostridia;o__Oscillospirales;f__Acutalibacteraceae;g__Pseudoruminococcus;s__Pseudoruminococcus massiliensis	0	0	2	0	0	0	0	0	0	0
SRS021153_18	d__Bacteria;p__Bacteroidota;c__Bacteroidia;o__Bacteroidales;f__Bacteroidaceae;g__OM05-12;s__OM05-12 sp900760755	1	1	0	0	0	0	0	0	0	0
SRS021153_6	d__Bacteria;p__Bacillota_A;c__Clostridia;o__Oscillospirales;f__Ruminococcaceae;g__Phocea;s__Phocea massiliensis	0	0	1	0	0	0	0	1	0	0
SRS021484_3	d__Bacteria;p__Bacillota_A;c__Clostridia;o__Oscillospirales;f__Ruminococcaceae;g__Avimicrobium;s__Avimicrobium caecorum	0	0	1	0	0	0	0	0	0	0
SRS021484_36	d__Bacteria;p__Bacteroidota;c__Bacteroidia;o__Bacteroidales;f__Muribaculaceae;g__CAG-485;s__CAG-485 sp900760735	0	1	0	0	0	0	0	0	0	0
SRS021484_50	d__Bacteria;p__Bacteroidota;c__Bacteroidia;o__Bacteroidales;f__Muribaculaceae;g__CAG-485;s__CAG-485 sp900760815	0	2	0	0	0	0	0	0	0	0
SRS021948_29	d__Bacteria;p__Bacteroidota;c__Bacteroidia;o__Bacteroidales;f__Muribaculaceae;g__CAG-873;s__CAG-873 sp009775195	1	2	0	0	0	0	0	0	0	0
SRS021948_5	d__Bacteria;p__Bacillota_A;c__Clostridia;o__Christensenellales;f__QALW01;g__UMGS1322;s__UMGS1322 sp900550765	0	0	1	0	0	0	0	0	0	0
SRS021948_50	d__Bacteria;p__Bacillota;c__Bacilli;o__RF39;f__UBA660;g__CAG-582;s__CAG-582 sp900760845	0	0	0	0	0	0	0	0	0	0
SRS021948_64	d__Bacteria;p__Bacteroidota;c__Bacteroidia;o__Bacteroidales;f__Muribaculaceae;g__Amulumruptor;s__Amulumruptor sp001689515	0	2	0	0	0	0	0	0	0	0
SRS022071_33	d__Bacteria;p__Bacillota_A;c__Clostridia;o__Lachnospirales;f__Lachnospiraceae;g__Fusicatenibacter;s__Fusicatenibacter saccharivorans	0	0	2	0	0	0	0	1	0	0
SRS022137_20	d__Bacteria;p__Bacteroidota;c__Bacteroidia;o__Bacteroidales;f__Rikenellaceae;g__Alistipes;s__Alistipes shahii	1	1	0	0	0	0	0	0	0	0
SRS022137_40	d__Bacteria;p__Bacteroidota;c__Bacteroidia;o__Bacteroidales;f__Muribaculaceae;g__Paramuribaculum;s__Paramuribaculum sp900760855	0	1	0	0	0	0	0	0	0	0
SRS022137_46	d__Bacteria;p__Bacteroidota;c__Bacteroidia;o__Bacteroidales;f__Muribaculaceae;g__UBA7173;s__UBA7173 sp001701135	2	1	0	0	0	0	0	0	0	0
SRS022609_103	d__Bacteria;p__Bacillota;c__Bacilli;o__Acholeplasmatales;f__Anaeroplasmataceae;g__CAG-307;s__CAG-307 sp900547045	0	0	1	0	0	0	0	0	0	0
SRS022609_23	d__Bacteria;p__Bacteroidota;c__Bacteroidia;o__Bacteroidales;f__Muribaculaceae;g__CAG-873;s__CAG-873 sp900554715	0	1	0	0	0	0	0	0	0	0
SRS022609_77	d__Bacteria;p__Bacteroidota;c__Bacteroidia;o__Bacteroidales;f__Muribaculaceae;g__CAG-485;s__CAG-485 sp900760885	0	1	0	0	0	0	0	0	0	0
SRS022609_97	d__Bacteria;p__Verrucomicrobiota;c__Lentisphaeria;o__Victivallales;f__UBA1829;g__UBA1829;s__UBA1829 sp900548385	0	0	1	0	0	0	0	0	0	0
SRS022713_13	d__Bacteria;p__Bacteroidota;c__Bacteroidia;o__Bacteroidales;f__Bacteroidaceae;g__Prevotella;s__Prevotella timonensis	0	0	0	0	0	0	0	0	0	0
SRS023583_28	d__Bacteria;p__Bacillota_C;c__Negativicutes;o__Veillonellales;f__Dialisteraceae;g__Dialister;s__Dialister invisus	0	1	0	0	0	0	0	0	0	0
SRS023715_19	d__Bacteria;p__Bacillota_A;c__Clostridia;o__Christensenellales;f__CAG-74;g__Ventricola;s__Ventricola sp900542445	0	0	1	0	0	0	0	1	0	0
SRS023715_32	d__Bacteria;p__Bacillota_A;c__Clostridia;o__Lachnospirales;f__Lachnospiraceae;g__Lachnospira;s__Lachnospira rogosae	0	0	0	0	0	0	0	0	0	0
SRS023715_33	d__Bacteria;p__Actinomycetota;c__Coriobacteriia;o__Coriobacteriales;f__Coriobacteriaceae;g__Collinsella;s__Collinsella sp900760905	0	1	1	0	0	1	0	1	0	0
SRS023715_54	d__Bacteria;p__Bacillota_A;c__Clostridia;o__Oscillospirales;f__Acutalibacteraceae;g__UMGS1071;s__UMGS1071 sp900542375	1	0	2	0	0	0	1	0	1	0
SRS023715_55	d__Bacteria;p__Bacillota;c__Bacilli;o__Erysipelotrichales;f__Erysipelotrichaceae;g__Dielma;s__Dielma fastidiosa	0	0	0	0	0	0	0	0	0	0
SRS023829_6	d__Bacteria;p__Bacillota_A;c__Clostridia;o__Lachnospirales;f__Lachnospiraceae;g__Enterocloster;s__Enterocloster sp001517625	0	0	2	0	0	0	1	0	0	0
SRS023914_26	d__Bacteria;p__Bacillota_A;c__Clostridia;o__Christensenellales;f__Borkfalkiaceae;g__Scatosoma;s__Scatosoma sp900552625	0	0	1	0	0	0	0	0	0	0
SRS023914_60	d__Bacteria;p__Bacteroidota;c__Bacteroidia;o__Bacteroidales;f__Bacteroidaceae;g__Prevotella;s__Prevotella sp002265625	0	0	0	0	0	0	0	0	0	0
SRS023914_63	d__Bacteria;p__Bacillota_A;c__Clostridia;o__UBA1381;f__UBA1381;g__CAG-41;s__CAG-41 sp900066215	0	0	2	0	0	0	0	0	0	0
SRS023914_66	d__Bacteria;p__Bacillota;c__Bacilli;o__RFN20;f__CAG-288;g__Enterosoma;s__Enterosoma sp900539865	0	1	0	0	0	0	0	0	0	0
SRS023914_68	d__Bacteria;p__Bacillota_A;c__Clostridia;o__Christensenellales;f__Borkfalkiaceae;g__Coproplasma;s__Coproplasma sp905207385	0	0	1	0	0	0	0	0	0	0
SRS024132_25	d__Bacteria;p__Bacteroidota;c__Bacteroidia;o__Bacteroidales;f__Marinifilaceae;g__Odoribacter;s__Odoribacter laneus	2	1	0	0	0	0	0	0	0	0
SRS024132_79	d__Bacteria;p__Bacteroidota;c__Bacteroidia;o__Bacteroidales;f__Marinifilaceae;g__Butyricimonas;s__Butyricimonas virosa	1	2	0	0	0	0	0	0	0	0
SRS024331_65	d__Bacteria;p__Bacillota_C;c__Negativicutes;o__Acidaminococcales;f__Acidaminococcaceae;g__Phascolarctobacterium_A;s__Phascolarctobacterium_A succinatutens	0	0	2	0	0	0	0	0	0	0
SRS024435_18	d__Bacteria;p__Bacillota_A;c__Clostridia;o__Christensenellales;f__Pumilibacteraceae;g__Protoclostridium;s__Protoclostridium sp019113265	0	0	1	0	0	0	0	0	0	0
SRS024663_39	d__Bacteria;p__Bacillota;c__Bacilli;o__RF39;f__UBA660;g__Scybalousia;s__Scybalousia sp900542735	0	0	1	0	0	0	0	0	0	0
SRS042628_11	d__Bacteria;p__Bacillota_A;c__Clostridia;o__UMGS1840;f__HGM11507;g__HGM11507;s__HGM11507 sp900761005	0	1	0	0	0	0	0	0	0	0
SRS042628_64	d__Bacteria;p__Bacillota_A;c__Clostridia;o__Christensenellales;f__Christensenellaceae;g__HGM11616;s__HGM11616 sp900761075	0	0	1	0	0	0	0	0	1	0
SRS043411_49	d__Bacteria;p__Actinomycetota;c__Coriobacteriia;o__Coriobacteriales;f__Coriobacteriaceae;g__Collinsella;s__Collinsella sp900761085	0	1	0	0	0	1	0	1	0	0
SRS045528_60	d__Bacteria;p__Bacillota_A;c__Clostridia;o__Lachnospirales;f__Lachnospiraceae;g__UMGS1370;s__UMGS1370 sp900542035	0	0	2	0	0	0	0	0	0	0
SRS045528_69	d__Bacteria;p__Bacillota_A;c__Clostridia;o__Lachnospirales;f__Anaerotignaceae;g__Metalachnospira;s__Metalachnospira sp900548595	0	0	0	0	0	0	0	0	0	0
SRS045645_63	d__Bacteria;p__Bacillota_A;c__Clostridia;o__Oscillospirales;f__CAG-272;g__UMGS902;s__UMGS902 sp900761025	0	0	1	0	0	0	0	0	0	0
SRS045936_6	d__Bacteria;p__Bacillota_A;c__Clostridia;o__Oscillospirales;f__Acutalibacteraceae;g__Ruminococcus_E;s__Ruminococcus_E bromii_B	0	1	2	0	0	0	0	0	0	0
SRS046369_15	d__Bacteria;p__Bacillota_A;c__Clostridia;o__Christensenellales;f__Pumilibacteraceae;g__UMGS1795;s__UMGS1795 sp900553555	0	0	1	0	0	0	0	1	0	0
SRS047014_16	d__Bacteria;p__Bacillota;c__Bacilli;o__RFN20;f__CAG-288;g__CAG-288;s__CAG-288 sp000437395	0	0	0	0	0	0	0	0	0	0
SRS048654_3	d__Bacteria;p__Bacillota;c__Bacilli;o__ML615J-28;f__CAG-313;g__CAG-313;s__CAG-313 sp900539265	0	0	1	0	0	0	0	0	0	0
SRS048870_30	d__Bacteria;p__Bacillota_A;c__Clostridia;o__UBA1212;f__UBA1255;g__Egerieisoma;s__Egerieisoma sp900552695	0	0	1	0	0	0	0	0	0	0
SRS048870_43	d__Bacteria;p__Bacillota_A;c__Clostridia;o__Oscillospirales;f__Ruminococcaceae;g__Faeciplasma;s__Faeciplasma sp900760125	0	0	1	0	0	0	0	0	0	0
SRS049164_61	d__Bacteria;p__Actinomycetota;c__Coriobacteriia;o__Coriobacteriales;f__Coriobacteriaceae;g__Collinsella;s__Collinsella sp900761145	0	1	1	0	0	1	0	1	0	0
SRS049402_2	d__Bacteria;p__Bacteroidota;c__Bacteroidia;o__Bacteroidales;f__Rikenellaceae;g__Alistipes;s__Alistipes communis	0	2	0	0	0	0	0	0	0	0
SRS049402_24	d__Bacteria;p__Bacillota_A;c__Clostridia;o__Oscillospirales;f__Ruminococcaceae;g__Ruthenibacterium;s__Ruthenibacterium lactatiformans	0	0	2	0	0	0	0	0	0	0
SRS049402_32	d__Bacteria;p__Bacillota_A;c__Clostridia;o__Oscillospirales;f__Oscillospiraceae;g__Pseudoflavonifractor;s__Pseudoflavonifractor sp014287675	0	0	0	0	0	0	1	0	0	0
SRS049896_43	d__Bacteria;p__Actinomycetota;c__Coriobacteriia;o__Coriobacteriales;f__Coriobacteriaceae;g__Collinsella;s__Collinsella sp900761155	0	1	1	0	0	1	0	1	0	0
SRS049896_48	d__Bacteria;p__Pseudomonadota;c__Gammaproteobacteria;o__Burkholderiales;f__Burkholderiaceae_A;g__Sutterella;s__Sutterella sp934255515	0	0	0	0	0	0	0	0	0	0
SRS049959_12	d__Bacteria;p__Bacillota_A;c__Clostridia;o__Christensenellales;f__Pumilibacteraceae;g__UMGS1795;s__UMGS1795 sp900761165	0	0	2	0	0	0	0	0	0	0
SRS049959_39	d__Bacteria;p__Pseudomonadota;c__Gammaproteobacteria;o__Burkholderiales;f__Burkholderiaceae_A;g__Duodenibacillus;s__Duodenibacillus sp900762555	0	0	0	0	0	0	0	0	0	0
SRS049959_67	d__Bacteria;p__Bacillota;c__Bacilli;o__RF39;f__UBA660;g__Onthocola_B;s__Onthocola_B sp900544625	0	0	1	0	0	0	0	0	0	0
SRS049959_8	d__Bacteria;p__Bacillota_A;c__Clostridia;o__Christensenellales;f__CAG-138;g__UBA1685;s__UBA1685 sp900546845	0	0	0	0	0	0	0	0	0	0
SRS049995_42	d__Bacteria;p__Verrucomicrobiota;c__Lentisphaeria;o__Victivallales;f__Victivallaceae;g__Victivallis;s__Victivallis vadensis	1	0	1	0	0	0	0	0	0	0
SRS050299_2	d__Bacteria;p__Cyanobacteriota;c__Vampirovibrionia;o__Gastranaerophilales;f__Gastranaerophilaceae;g__Stercorousia;s__Stercorousia sp900761225	0	0	1	0	0	0	0	0	0	0
SRS050299_9	d__Bacteria;p__Bacteroidota;c__Bacteroidia;o__Bacteroidales;f__Coprobacteraceae;g__Coprobacter;s__Coprobacter secundus	0	2	0	0	0	0	0	0	1	0
SRS050422_17	d__Bacteria;p__Bacillota;c__Bacilli;o__Erysipelotrichales;f__Coprobacillaceae;g__Faecalibacillus;s__Faecalibacillus sp900544435	0	0	1	0	1	1	0	0	0	0
SRS050925_45	d__Bacteria;p__Bacillota_A;c__Clostridia;o__Christensenellales;f__CAG-74;g__UBA11524;s__UBA11524 sp000437595	0	1	1	0	0	0	0	0	0	0
SRS050925_46	d__Bacteria;p__Bacteroidota;c__Bacteroidia;o__Bacteroidales;f__Marinifilaceae;g__Butyricimonas;s__Butyricimonas faecihominis	1	2	0	0	0	0	0	0	0	0
SRS050925_63	d__Bacteria;p__Bacillota_A;c__Clostridia;o__Christensenellales;f__Borkfalkiaceae;g__Borkfalkia;s__Borkfalkia ceftriaxoniphila	0	0	1	0	0	0	0	0	0	0
SRS050925_64	d__Bacteria;p__Pseudomonadota;c__Gammaproteobacteria;o__Burkholderiales;f__Burkholderiaceae_A;g__Sutterella;s__Sutterella wadsworthensis	0	0	0	0	0	0	0	0	0	0
SRS052697_31	d__Bacteria;p__Bacteroidota;c__Bacteroidia;o__Bacteroidales;f__Rikenellaceae;g__Alistipes;s__Alistipes sp900761235	0	1	0	0	0	0	0	0	0	0
SRS053214_5	d__Bacteria;p__Bacillota_A;c__Clostridia;o__Lachnospirales;f__Lachnospiraceae;g__Agathobacter;s__Agathobacter faecis	0	0	2	0	0	0	0	0	0	0
SRS053335_28	d__Bacteria;p__Bacillota_A;c__Clostridia;o__Oscillospirales;f__Ruminococcaceae;g__Ruminococcus;s__Ruminococcus sp900761275	0	0	1	0	0	0	0	0	0	0
SRS053356_10	d__Bacteria;p__Bacillota_A;c__Clostridia;o__Christensenellales;f__Pumilibacteraceae;g__UBA10677;s__UBA10677 sp900543755	0	0	1	0	0	0	0	0	0	0
SRS053356_34	d__Bacteria;p__Bacillota_A;c__Clostridia;o__Christensenellales;f__Borkfalkiaceae;g__UMGS775;s__UMGS775 sp900545325	0	0	0	0	0	0	0	0	0	0
SRS053356_54	d__Bacteria;p__Bacillota_A;c__Clostridia;o__Oscillospirales;f__Acutalibacteraceae;g__Avimonas;s__Avimonas intestinalis	0	0	1	0	0	0	0	0	0	0
SRS053649_19	d__Bacteria;p__Pseudomonadota;c__Alphaproteobacteria;o__RF32;f__CAG-239;g__51-20;s__51-20 sp001917175	0	0	0	0	0	0	0	0	0	0
SRS053649_39	d__Bacteria;p__Cyanobacteriota;c__Vampirovibrionia;o__Gastranaerophilales;f__Gastranaerophilaceae;g__CAG-196;s__CAG-196 sp002102975	0	0	1	0	0	0	0	0	0	0
SRS054352_6	d__Bacteria;p__Bacillota_A;c__Clostridia;o__Oscillospirales;f__Oscillospiraceae;g__Lawsonibacter;s__Lawsonibacter asaccharolyticus	0	0	0	0	0	0	0	2	0	0
SRS054590_4	d__Bacteria;p__Bacillota_A;c__Clostridia;o__Lachnospirales;f__Lachnospiraceae;g__Blautia_A;s__Blautia_A obeum	0	0	2	0	0	0	0	1	0	0
SRS054956_39	d__Bacteria;p__Bacillota_A;c__Clostridia;o__Oscillospirales;f__Ruminococcaceae;g__Egerieicola;s__Egerieicola faecale	0	0	0	0	0	0	0	0	0	0
SRS055982_12	d__Bacteria;p__Bacteroidota;c__Bacteroidia;o__Bacteroidales;f__Muribaculaceae;g__Muribaculum;s__Muribaculum gordoncarteri	2	0	0	0	0	0	0	0	0	0
SRS056273_51	d__Bacteria;p__Bacteroidota;c__Bacteroidia;o__Bacteroidales;f__Marinifilaceae;g__Butyricimonas;s__Butyricimonas virosa	1	2	0	0	0	0	0	0	0	0
SRS058770_14	d__Bacteria;p__Bacillota_A;c__Clostridia;o__Oscillospirales;f__Oscillospiraceae;g__ER4;s__ER4 sp003522105	0	0	0	0	0	0	0	0	0	0
SRS063190_42	d__Bacteria;p__Bacillota_A;c__Clostridia;o__TANB77;f__CAG-508;g__CAG-269;s__CAG-269 sp001916035	0	2	1	0	0	0	0	0	0	0
SRS063985_42	d__Bacteria;p__Bacillota;c__Bacilli;o__RF39;f__UBA660;g__UBA6448;s__UBA6448 sp000437315	0	0	1	0	0	0	0	0	0	0
SRS064276_27	d__Bacteria;p__Bacillota_A;c__Clostridia;o__UBA1212;f__UBA1255;g__Egerieisoma;s__Egerieisoma sp900543695	0	0	1	0	0	0	0	0	0	0
SRS064276_86	d__Bacteria;p__Bacillota_A;c__Clostridia;o__Oscillospirales;f__Oscillospiraceae;g__CAG-170;s__CAG-170 sp003516765	0	0	1	0	0	0	0	0	0	0
SRS064662_15	d__Bacteria;p__Bacillota_A;c__Clostridia;o__Oscillospirales;f__Ruminococcaceae;g__Faecalibacterium;s__Faecalibacterium prausnitzii	0	0	2	0	0	0	0	0	0	0
SRS072711_1	d__Bacteria;p__Pseudomonadota;c__Gammaproteobacteria;o__Enterobacterales;f__Enterobacteriaceae;g__Pantoea;s__Pantoea septica	0	0	0	0	0	0	0	0	0	0
SRS075078_50	d__Bacteria;p__Verrucomicrobiota;c__Lentisphaeria;o__Victivallales;f__UBA1829;g__UBA11452;s__UBA11452 sp003526375	0	0	1	0	0	0	0	0	0	0
SRS075341_30	d__Bacteria;p__Bacillota;c__Bacilli;o__ML615J-28;f__CAG-313;g__UBA1737;s__UBA1737 sp934098295	0	0	1	0	0	0	0	0	1	0
SRS075773_8	d__Bacteria;p__Bacillota_A;c__Clostridia;o__Lachnospirales;f__Lachnospiraceae;g__Eubacterium_F;s__Eubacterium_F sp000433735	0	0	2	0	0	0	0	0	0	0
SRS075878_3	d__Bacteria;p__Bacillota_A;c__Clostridia;o__Oscillospirales;f__Oscillospiraceae;g__ER4;s__ER4 sp000765235	0	0	0	0	0	0	0	0	0	0
SRS075878_46	d__Bacteria;p__Bacteroidota;c__Bacteroidia;o__Bacteroidales;f__Marinifilaceae;g__Butyricimonas;s__Butyricimonas sp900761485	0	1	0	0	0	0	0	0	0	0
SRS075984_15	d__Bacteria;p__Bacillota_C;c__Negativicutes;o__Acidaminococcales;f__Acidaminococcaceae;g__Succiniclasticum;s__Succiniclasticum sp900544275	0	0	1	0	0	0	0	0	0	0
SRS075984_36	d__Bacteria;p__Bacillota_A;c__Clostridia;o__TANB77;f__CAG-508;g__Merdicola;s__Merdicola sp900552655	0	1	1	0	0	0	0	0	0	0
SRS076929_13	d__Bacteria;p__Bacillota_A;c__Clostridia;o__Oscillospirales;f__Ruminococcaceae;g__Anaerotruncus;s__Anaerotruncus massiliensis	0	0	1	0	0	0	0	0	0	0
SRS076929_28	d__Bacteria;p__Bacillota_A;c__Clostridia;o__Oscillospirales;f__Acutalibacteraceae;g__Eubacterium_R;s__Eubacterium_R sp900761545	0	0	1	0	0	0	0	0	0	0
SRS076929_71	d__Bacteria;p__Bacteroidota;c__Bacteroidia;o__Bacteroidales;f__Barnesiellaceae;g__UMGS27;s__UMGS27 sp900538555	0	1	0	0	0	0	0	0	0	0
SRS077194_3	d__Bacteria;p__Bacteroidota;c__Bacteroidia;o__Bacteroidales;f__Rikenellaceae;g__Tidjanibacter;s__Tidjanibacter inops	0	2	0	0	0	0	0	0	0	0
SRS077231_35	d__Bacteria;p__Bacillota;c__Bacilli;o__RF39;f__UBA660;g__CAG-1000;s__CAG-1000 sp900761555	0	0	0	0	0	0	0	0	0	0
SRS077335_17	d__Bacteria;p__Bacteroidota;c__Bacteroidia;o__Bacteroidales;f__Marinifilaceae;g__Odoribacter;s__Odoribacter splanchnicus	0	1	0	0	0	0	0	0	0	0
SRS077335_29	d__Bacteria;p__Bacillota_A;c__Clostridia;o__Oscillospirales;f__Oscillospiraceae;g__Dysosmobacter;s__Dysosmobacter welbionis	0	0	0	0	0	0	0	0	0	0
SRS077392_3	d__Bacteria;p__Bacillota_A;c__Clostridia;o__Oscillospirales;f__UBA644;g__UBA644;s__UBA644 sp900547165	0	0	1	0	0	0	0	0	0	0
SRS077392_71	d__Bacteria;p__Cyanobacteriota;c__Vampirovibrionia;o__Gastranaerophilales;f__Gastranaerophilaceae;g__UMGS1477;s__UMGS1477 sp900761525	0	0	1	0	0	0	0	0	0	0
SRS077392_78	d__Bacteria;p__Bacillota_A;c__Clostridia;o__Christensenellales;f__CAG-314;g__Fimimonas;s__Fimimonas sp003537755	0	0	1	0	0	0	0	0	0	0
SRS077454_32	d__Bacteria;p__Bacillota_A;c__Clostridia;o__Oscillospirales;f__Oscillospiraceae;g__Flavonifractor;s__Flavonifractor plautii	0	0	0	0	0	0	0	0	0	0
SRS077502_34	d__Bacteria;p__Actinomycetota;c__Coriobacteriia;o__Coriobacteriales;f__Coriobacteriaceae;g__Collinsella;s__Collinsella aerofaciens_G	0	1	1	0	0	1	0	1	0	0
SRS077502_48	d__Bacteria;p__Bacillota_A;c__Clostridia;o__Oscillospirales;f__Acutalibacteraceae;g__CAG-217;s__CAG-217 sp000436335	0	0	2	0	0	0	0	0	0	0
SRS077641_18	d__Bacteria;p__Bacteroidota;c__Bacteroidia;o__Bacteroidales;f__Bacteroidaceae;g__Alloprevotella;s__Alloprevotella sp000437675	0	0	1	0	0	0	0	0	0	0
SRS077641_19	d__Bacteria;p__Bacteroidota;c__Bacteroidia;o__Bacteroidales;f__Tannerellaceae;g__Parabacteroides;s__Parabacteroides distasonis	0	1	0	0	0	0	0	0	0	0
SRS077641_7	d__Bacteria;p__Bacillota;c__Bacilli;o__RF39;f__UBA660;g__CAG-605;s__CAG-605 sp900545005	0	0	1	0	0	0	0	0	0	0
SRS077730_21	d__Bacteria;p__Bacillota_A;c__Clostridia;o__Lachnospirales;f__Lachnospiraceae;g__Eubacterium_G;s__Eubacterium_G sp900548465	0	1	1	0	0	0	0	1	0	0
SRS077753_33	d__Bacteria;p__Bacillota_A;c__Clostridia;o__Christensenellales;f__CAG-74;g__Ventricola;s__Ventricola sp900548125	0	0	1	0	0	0	0	0	0	0
SRS077849_2	d__Bacteria;p__Bacillota;c__Bacilli;o__RF39;f__UBA660;g__CAG-302;s__CAG-302 sp000431795	0	0	0	0	0	0	0	0	0	0
SRS077849_38	d__Bacteria;p__Bacillota_A;c__Clostridia;o__Lachnospirales;f__Lachnospiraceae;g__Eisenbergiella;s__Eisenbergiella sp900066775	0	0	2	0	0	0	0	0	0	0
SRS078176_25	d__Bacteria;p__Bacillota_A;c__Clostridia;o__Oscillospirales;f__Acutalibacteraceae;g__UMGS1279;s__UMGS1279 sp900761625	0	1	2	0	0	0	0	0	0	0
SRS078176_50	d__Bacteria;p__Pseudomonadota;c__Gammaproteobacteria;o__Burkholderiales;f__Burkholderiaceae_A;g__Duodenibacillus;s__Duodenibacillus massiliensis	0	0	0	0	0	0	0	0	0	0
SRS078419_3	d__Bacteria;p__Bacillota_A;c__Clostridia;o__Christensenellales;f__CAG-917;g__CAG-349;s__CAG-349 sp003539515	0	0	1	0	0	0	0	0	0	0
SRS078419_35	d__Bacteria;p__Actinomycetota;c__Coriobacteriia;o__Coriobacteriales;f__Coriobacteriaceae;g__Collinsella;s__Collinsella sp900761615	0	1	1	0	0	1	0	1	0	0
SRS098061_10	d__Bacteria;p__Bacillota_A;c__Clostridia;o__Christensenellales;f__Borkfalkiaceae;g__Borkfalkia;s__Borkfalkia avicola	0	1	1	0	0	0	0	0	0	0
SRS098061_18	d__Bacteria;p__Bacillota_A;c__Clostridia;o__Christensenellales;f__Borkfalkiaceae;g__Borkfalkia;s__Borkfalkia excrementigallinarum	0	0	2	0	0	0	0	0	0	0
SRS098061_21	d__Bacteria;p__Bacillota_A;c__Clostridia;o__Christensenellales;f__Borkfalkiaceae;g__Gallimonas;s__Gallimonas intestinalis	0	0	2	0	0	0	0	0	0	0
SRS098514_47	d__Bacteria;p__Cyanobacteriota;c__Vampirovibrionia;o__Gastranaerophilales;f__Gastranaerophilaceae;g__Limenecus;s__Limenecus avicola	0	0	1	0	0	0	0	0	0	0
SRS098571_110	d__Bacteria;p__Bacillota_A;c__Clostridia;o__Oscillospirales;f__CAG-272;g__UBA11512;s__UBA11512 sp003522145	0	0	1	0	0	0	0	0	0	0
SRS098571_26	d__Bacteria;p__Bacillota_A;c__Clostridia;o__Christensenellales;f__Borkfalkiaceae;g__UMGS621;s__UMGS621 sp900543915	0	0	2	0	0	0	0	0	0	0
SRS098571_58	d__Bacteria;p__Bacillota_A;c__Clostridia;o__Oscillospirales;f__CAG-272;g__HGM12650;s__HGM12650 sp900761725	0	0	1	0	0	0	0	0	0	0
SRS098571_79	d__Bacteria;p__Verrucomicrobiota;c__Lentisphaeria;o__Victivallales;f__Victivallaceae;g__Victivallis;s__Victivallis sp900761715	0	0	1	0	0	0	0	0	0	0
SRS098571_93	d__Bacteria;p__Bacillota_A;c__Clostridia;o__Christensenellales;f__Borkfalkiaceae;g__Gallimonas;s__Gallimonas faecium	0	0	2	0	0	0	0	0	0	0
SRS098644_34	d__Bacteria;p__Bacillota_A;c__Clostridia;o__Christensenellales;f__CAG-917;g__Limadaptatus;s__Limadaptatus stercorigallinarum	0	1	1	0	0	0	0	0	0	0
SRS098644_89	d__Bacteria;p__Actinomycetota;c__Coriobacteriia;o__Coriobacteriales;f__Coriobacteriaceae;g__Collinsella;s__Collinsella sp900540935	0	1	1	0	0	1	0	1	0	0
SRS098717_21	d__Bacteria;p__Bacteroidota;c__Bacteroidia;o__Bacteroidales;f__Porphyromonadaceae;g__Porphyromonas;s__Porphyromonas sp900538385	0	0	0	0	0	0	0	0	0	0
SRS098717_39	d__Bacteria;p__Bacteroidota;c__Bacteroidia;o__Bacteroidales;f__Porphyromonadaceae;g__Porphyromonas_A;s__Porphyromonas_A sp001808555	0	0	0	0	0	0	0	0	0	0
SRS098717_42	d__Bacteria;p__Bacteroidota;c__Bacteroidia;o__Bacteroidales;f__Bacteroidaceae;g__Bacteroides;s__Bacteroides gallinarum	0	1	0	0	0	0	0	0	0	0
SRS098717_9	d__Bacteria;p__Actinomycetota;c__Coriobacteriia;o__Coriobacteriales;f__Coriobacteriaceae;g__Collinsella;s__Collinsella tanakaei	0	1	1	0	0	0	0	1	0	0
SRS101433_7	d__Bacteria;p__Bacillota_A;c__Clostridia;o__Oscillospirales;f__Oscillospiraceae;g__CAG-103;s__CAG-103 sp900317855	1	0	2	1	1	1	0	1	0	0
SRS103987_1	d__Bacteria;p__Verrucomicrobiota;c__Lentisphaeria;o__Victivallales;f__Victivallaceae;g__Victivallis;s__Victivallis lenta	0	0	1	0	0	0	0	0	0	0
SRS103987_7	d__Bacteria;p__Bacillota_C;c__Negativicutes;o__Acidaminococcales;f__Acidaminococcaceae;g__Phascolarctobacterium_A;s__Phascolarctobacterium_A sp900544885	0	0	1	0	0	0	0	0	0	0
SRS104197_1	d__Bacteria;p__Bacillota_A;c__Clostridia;o__Oscillospirales;f__Oscillospiraceae;g__CAG-170;s__CAG-170 sp002404795	0	0	2	0	0	0	0	1	0	0
SRS104197_37	d__Bacteria;p__Bacillota_A;c__Clostridia;o__Christensenellales;f__HGM11417;g__HGM11417;s__HGM11417 sp900761895	0	0	2	0	0	0	0	0	0	0
SRS104197_45	d__Bacteria;p__Bacillota_A;c__Clostridia;o__Oscillospirales;f__Acutalibacteraceae;g__UMGS856;s__UMGS856 sp900546265	0	0	1	0	0	0	0	0	0	0
SRS104311_30	d__Bacteria;p__Bacteroidota;c__Bacteroidia;o__Bacteroidales;f__Muribaculaceae;g__Muribaculum;s__Muribaculum faecis	1	1	0	0	0	0	0	0	0	0
SRS104311_41	d__Bacteria;p__Cyanobacteriota;c__Vampirovibrionia;o__Gastranaerophilales;f__Gastranaerophilaceae;g__Stercorousia;s__Stercorousia sp000433095	0	0	1	0	0	0	0	0	0	0
SRS104311_52	d__Bacteria;p__Bacteroidota;c__Bacteroidia;o__Bacteroidales;f__Muribaculaceae;g__Muribaculum;s__Muribaculum sp002473395	1	0	0	0	0	0	0	0	0	0
SRS104400_107	d__Bacteria;p__Bacillota_A;c__Clostridia;o__Oscillospirales;f__Ruminococcaceae;g__Negativibacillus;s__Negativibacillus faecipullorum	0	0	1	0	0	0	0	0	0	0
SRS104400_16	d__Bacteria;p__Bacillota_A;c__Clostridia;o__Christensenellales;f__CAG-74;g__Alectryocaccomicrobium;s__Alectryocaccomicrobium faecavium	0	1	1	0	0	0	0	0	0	0
SRS104400_23	d__Bacteria;p__Bacillota_A;c__Clostridia;o__Oscillospirales;f__CAG-272;g__HGM12669;s__HGM12669 sp900761935	0	1	1	0	0	0	0	0	0	0
SRS104400_24	d__Bacteria;p__Bacillota_A;c__Clostridia;o__Christensenellales;f__CAG-314;g__CAG-314;s__CAG-314 sp000437915	0	0	2	0	0	0	0	0	0	0
SRS104400_28	d__Bacteria;p__Bacillota;c__Bacilli;o__RFN20;f__CAG-631;g__Caccosoma;s__Caccosoma faecigallinarum	0	0	1	0	0	0	0	0	0	0
SRS104400_73	d__Bacteria;p__Bacillota_A;c__Clostridia;o__Christensenellales;f__Pumilibacteraceae;g__HGM11386;s__HGM11386 sp900761915	0	0	1	0	0	0	0	0	0	0
SRS104400_78	d__Bacteria;p__Bacillota_G;c__SHA-98;o__DTUO25;f__HGM14224;g__HGM14224;s__HGM14224 sp900761905	0	0	2	0	0	0	0	0	0	0
SRS104400_98	d__Bacteria;p__Actinomycetota;c__Coriobacteriia;o__Coriobacteriales;f__Coriobacteriaceae;g__Collinsella;s__Collinsella sp900761945	0	1	0	0	0	1	0	1	0	0
SRS104485_23	d__Bacteria;p__Bacillota_A;c__Clostridia;o__Oscillospirales;f__Ruminococcaceae;g__Avimicrobium;s__Avimicrobium sp900761965	0	0	1	0	0	0	0	0	0	0
SRS105153_26	d__Bacteria;p__Pseudomonadota;c__Gammaproteobacteria;o__Burkholderiales;f__Burkholderiaceae_A;g__Duodenibacillus;s__Duodenibacillus intestinavium	0	0	0	0	0	0	0	0	0	0
SRS1170706_15	d__Bacteria;p__Actinomycetota;c__Coriobacteriia;o__Coriobacteriales;f__Atopobiaceae;g__Parolsenella;s__Parolsenella uli_B	0	2	1	0	0	0	0	0	0	0
SRS1170706_17	d__Bacteria;p__Actinomycetota;c__Coriobacteriia;o__Coriobacteriales;f__Coriobacteriaceae;g__Collinsella;s__Collinsella sp900761995	0	1	1	0	0	1	0	1	0	0
SRS1170718_19	d__Bacteria;p__Pseudomonadota;c__Gammaproteobacteria;o__Burkholderiales;f__Burkholderiaceae_A;g__Duodenibacillus;s__Duodenibacillus massiliensis	0	0	0	0	0	0	0	0	0	0
SRS1170720_18	d__Bacteria;p__Bacillota_A;c__Clostridia;o__Oscillospirales;f__Oscillospiraceae;g__Faecousia;s__Faecousia sp900762005	0	0	1	0	0	0	0	0	0	0
SRS1170726_2	d__Bacteria;p__Pseudomonadota;c__Gammaproteobacteria;o__Burkholderiales;f__Burkholderiaceae_B;g__Comamonas;s__Comamonas kerstersii	0	2	0	0	0	0	0	0	0	0
SRS1170731_28	d__Bacteria;p__Bacillota_A;c__Clostridia;o__Christensenellales;f__CAG-314;g__UMGS692;s__UMGS692 sp900544545	0	0	1	0	0	0	0	0	0	0
SRS1170749_2	d__Bacteria;p__Bacteroidota;c__Bacteroidia;o__Bacteroidales;f__Bacteroidaceae;g__Prevotella;s__Prevotella sp900762125	0	0	0	0	0	0	0	0	0	0
SRS1170749_40	d__Bacteria;p__Bacteroidota;c__Bacteroidia;o__Bacteroidales;f__Bacteroidaceae;g__Prevotella;s__Prevotella sp002299635	0	0	0	0	0	0	0	0	0	0
SRS1170753_5	d__Bacteria;p__Bacillota;c__Bacilli;o__Erysipelotrichales;f__Erysipelotrichaceae;g__Clostridium_AQ;s__Clostridium_AQ innocuum	0	0	0	0	1	3	0	0	1	0
SRS1170755_7	d__Bacteria;p__Bacillota_A;c__Clostridia;o__Oscillospirales;f__Oscillospiraceae;g__F23-B02;s__F23-B02 sp003533405	0	0	1	0	0	0	0	0	0	0
SRS1170759_39	d__Bacteria;p__Pseudomonadota;c__Alphaproteobacteria;o__RF32;f__CAG-239;g__RUG410;s__RUG410 sp900769705	0	0	1	0	0	0	0	0	0	0
SRS1170761_10	d__Bacteria;p__Bacillota_A;c__Clostridia;o__Oscillospirales;f__Acutalibacteraceae;g__Ruminococcus_E;s__Ruminococcus_E sp003526955	0	0	2	0	0	0	0	0	0	0
SRS1170763_10	d__Bacteria;p__Bacillota_C;c__Negativicutes;o__Acidaminococcales;f__Acidaminococcaceae;g__Phascolarctobacterium_A;s__Phascolarctobacterium_A succinatutens	0	0	1	0	0	0	0	0	0	0
SRS1170765_6	d__Bacteria;p__Bacillota_A;c__Clostridia;o__Oscillospirales;f__Ruminococcaceae;g__Ruminococcus_D;s__Ruminococcus_D sp000434695	0	0	0	0	0	0	0	0	0	0
SRS1170780_21	d__Bacteria;p__Actinomycetota;c__Coriobacteriia;o__Coriobacteriales;f__Coriobacteriaceae;g__Collinsella;s__Collinsella aerofaciens_H	0	2	1	0	0	1	0	1	0	1
SRS1170800_11	d__Bacteria;p__Bacillota_A;c__Clostridia;o__Oscillospirales;f__Acutalibacteraceae;g__Ruminococcus_E;s__Ruminococcus_E bromii_B	0	1	0	0	0	0	0	0	0	0
SRS1170809_18	d__Bacteria;p__Bacillota_C;c__Negativicutes;o__Veillonellales;f__Dialisteraceae;g__Dialister;s__Dialister sp000434475	0	0	0	0	0	0	0	0	0	0
SRS1170809_7	d__Bacteria;p__Pseudomonadota;c__Gammaproteobacteria;o__Enterobacterales_A;f__Succinivibrionaceae;g__Succinivibrio;s__Succinivibrio sp000431835	0	0	0	0	0	0	0	0	0	0
SRS1170810_17	d__Bacteria;p__Bacteroidota;c__Bacteroidia;o__Bacteroidales;f__UBA932;g__Cryptobacteroides;s__Cryptobacteroides sp000433355	1	1	0	0	0	0	0	1	0	0
SRS1170817_28	d__Bacteria;p__Bacillota_C;c__Negativicutes;o__Veillonellales;f__Dialisteraceae;g__Dialister;s__Dialister sp000434475	0	0	0	0	0	0	0	0	0	0
SRS1170818_39	d__Bacteria;p__Actinomycetota;c__Coriobacteriia;o__Coriobacteriales;f__Coriobacteriaceae;g__Collinsella;s__Collinsella sp900541675	0	1	1	0	0	0	0	0	0	0
SRS1170839_28	d__Bacteria;p__Actinomycetota;c__Coriobacteriia;o__Coriobacteriales;f__Coriobacteriaceae;g__Collinsella;s__Collinsella sp900754745	0	1	1	0	0	1	0	1	0	0
SRS1170840_67	d__Bacteria;p__Bacillota_A;c__Clostridia;o__Peptostreptococcales;f__Anaerovoracaceae;g__VUNA01;s__VUNA01 sp002299625	0	0	2	0	0	0	0	0	0	0
SRS1170842_63	d__Bacteria;p__Actinomycetota;c__Coriobacteriia;o__Coriobacteriales;f__Atopobiaceae;g__Parafannyhessea;s__Parafannyhessea sp900538935	0	1	1	0	0	0	0	0	0	0
SRS1170843_12	d__Bacteria;p__Actinomycetota;c__Coriobacteriia;o__Coriobacteriales;f__Coriobacteriaceae;g__Collinsella;s__Collinsella sp900762355	0	1	1	0	0	1	0	1	0	0
SRS1170843_13	d__Bacteria;p__Bacillota_C;c__Negativicutes;o__Veillonellales;f__Dialisteraceae;g__Dialister;s__Dialister sp002320515	0	0	0	0	0	0	0	0	0	0
SRS1170843_3	d__Bacteria;p__Bacillota_A;c__Clostridia;o__Oscillospirales;f__Acutalibacteraceae;g__CAG-488;s__CAG-488 sp900554995	0	0	0	0	0	0	0	0	0	0
SRS1170846_3	d__Bacteria;p__Actinomycetota;c__Coriobacteriia;o__Coriobacteriales;f__Coriobacteriaceae;g__Collinsella;s__Collinsella sp900762015	0	1	0	0	0	1	0	1	0	0
SRS140492_5	d__Bacteria;p__Actinomycetota;c__Coriobacteriia;o__Coriobacteriales;f__Coriobacteriaceae;g__Collinsella;s__Collinsella sp900762345	0	1	1	0	0	1	0	0	0	0
SRS140513_4	d__Bacteria;p__Bacteroidota;c__Bacteroidia;o__Bacteroidales;f__Muribaculaceae;g__Duncaniella;s__Duncaniella sp900762315	0	1	0	0	0	0	0	0	0	0
SRS142503_20	d__Bacteria;p__Bacillota_A;c__Clostridia;o__Oscillospirales;f__Acutalibacteraceae;g__UMGS1487;s__UMGS1487 sp900552225	0	0	1	0	0	0	0	0	0	0
SRS142503_53	d__Bacteria;p__Bacteroidota;c__Bacteroidia;o__Flavobacteriales;f__UBA1820;g__Merdimorpha;s__Merdimorpha sp002314265	0	1	0	0	0	0	0	0	0	0
SRS142505_29	d__Bacteria;p__Bacteroidota;c__Bacteroidia;o__Bacteroidales;f__Rikenellaceae;g__Alistipes;s__Alistipes sp900541585	0	1	0	0	0	0	0	0	0	0
SRS142599_26	d__Bacteria;p__Bacillota_A;c__Clostridia;o__Oscillospirales;f__Oscillospiraceae;g__Scatomorpha;s__Scatomorpha intestinigallinarum	1	0	2	0	0	0	0	0	0	0
SRS142712_7	d__Bacteria;p__Pseudomonadota;c__Gammaproteobacteria;o__Burkholderiales;f__Burkholderiaceae_A;g__Sutterella;s__Sutterella sp900762445	0	0	0	0	0	0	0	0	0	0
SRS143148_4	d__Bacteria;p__Bacillota;c__Bacilli;o__Acholeplasmatales;f__Anaeroplasmataceae;g__CAG-307;s__CAG-307 sp001916215	0	0	1	0	0	0	0	0	0	0
SRS143342_51	d__Bacteria;p__Pseudomonadota;c__Gammaproteobacteria;o__Burkholderiales;f__Burkholderiaceae_A;g__Aphodousia;s__Aphodousia secunda_B	0	1	0	0	0	0	0	0	0	0
SRS143598_2	d__Bacteria;p__Bacillota_A;c__Clostridia;o__TANB77;f__CAG-508;g__CAG-269;s__CAG-269 sp900762425	0	0	1	0	0	0	0	0	0	0
SRS143722_18	d__Bacteria;p__Pseudomonadota;c__Gammaproteobacteria;o__Enterobacterales_A;f__Pasteurellaceae;g__Haemophilus_D;s__Haemophilus_D sp001815355	0	0	0	0	0	0	0	0	0	0
SRS143876_64	d__Bacteria;p__Bacteroidota;c__Bacteroidia;o__Bacteroidales;f__Marinifilaceae;g__Butyricimonas;s__Butyricimonas paravirosa	1	2	0	0	0	0	0	0	0	0
SRS144362_54	d__Bacteria;p__Actinomycetota;c__Actinomycetia;o__Actinomycetales;f__Actinomycetaceae;g__Varibaculum;s__Varibaculum timonense_A	0	0	0	0	0	0	0	0	0	0
SRS144506_86	d__Bacteria;p__Bacteroidota;c__Bacteroidia;o__Bacteroidales;f__Coprobacteraceae;g__Coprobacter;s__Coprobacter sp900545915	1	1	0	0	0	0	0	0	0	0
SRS144537_21	d__Bacteria;p__Bacillota_A;c__Clostridia;o__Christensenellales;f__Borkfalkiaceae;g__Scatosoma;s__Scatosoma sp003150575	0	0	1	0	0	0	0	0	0	0
SRS144537_5	d__Bacteria;p__Bacteroidota;c__Bacteroidia;o__Bacteroidales;f__UBA11471;g__UBA11471;s__UBA11471 sp000434215	0	2	0	0	0	0	0	0	0	0
SRS145497_24	d__Bacteria;p__Pseudomonadota;c__Gammaproteobacteria;o__Burkholderiales;f__Burkholderiaceae_A;g__Sutterella;s__Sutterella wadsworthensis_A	0	0	0	0	0	0	0	0	0	0
SRS146812_107	d__Bacteria;p__Pseudomonadota;c__Alphaproteobacteria;o__RF32;f__CAG-239;g__JAFUYI01;s__JAFUYI01 sp900762565	0	0	0	0	0	0	0	0	0	0
SRS146812_17	d__Bacteria;p__Bacillota_A;c__Clostridia;o__TANB77;f__CAG-508;g__CAG-269;s__CAG-269 sp900555615	0	1	0	0	0	0	0	0	0	0
SRS146812_6	d__Bacteria;p__Bacillota;c__Bacilli;o__RFN20;f__CAG-631;g__Caccosoma;s__Caccosoma sp900762575	0	0	1	0	0	0	0	0	0	0
SRS146812_64	d__Bacteria;p__Pseudomonadota;c__Alphaproteobacteria;o__RF32;f__CAG-239;g__HGM16780;s__HGM16780 sp900762585	0	0	0	0	0	0	0	0	0	0
SRS147088_24	d__Bacteria;p__Bacteroidota;c__Bacteroidia;o__Bacteroidales;f__Bacteroidaceae;g__Prevotella;s__Prevotella melaninogenica	0	0	1	0	0	0	0	0	0	0
SRS147139_46	d__Bacteria;p__Bacillota_A;c__Clostridia;o__Oscillospirales;f__Acutalibacteraceae;g__Acutalibacter;s__Acutalibacter stercoravium	0	0	1	0	0	0	0	0	0	0
SRS147139_50	d__Bacteria;p__Bacillota_A;c__Clostridia;o__TANB77;f__CAG-508;g__CAG-273;s__CAG-273 sp003534295	0	0	1	0	0	0	0	0	0	0
SRS147652_45	d__Bacteria;p__Bacteroidota;c__Bacteroidia;o__Bacteroidales;f__Rikenellaceae;g__Alistipes;s__Alistipes sp902363575	0	1	0	0	0	0	0	0	0	0
SRS147652_51	d__Bacteria;p__Pseudomonadota;c__Gammaproteobacteria;o__Burkholderiales;f__Burkholderiaceae_A;g__Parasutterella;s__Parasutterella gallistercoris	0	0	0	0	0	0	0	0	0	0
SRS147652_56	d__Bacteria;p__Bacillota_A;c__Clostridia;o__Christensenellales;f__Pumilibacteraceae;g__UBA10677;s__UBA10677 sp900553005	0	0	1	0	0	0	0	0	0	0
SRS148159_47	d__Bacteria;p__Bacillota_A;c__Clostridia;o__Oscillospirales;f__CAG-272;g__UMGS1696;s__UMGS1696 sp900753285	1	0	1	0	0	0	0	0	0	0
SRS148159_68	d__Bacteria;p__Bacillota_A;c__Clostridia;o__Christensenellales;f__Pumilibacteraceae;g__Protoclostridium;s__Protoclostridium sp900761765	1	0	1	0	0	0	0	0	0	0
SRS148196_41	d__Bacteria;p__Bacillota_A;c__Clostridia;o__Oscillospirales;f__Ruminococcaceae;g__Fournierella;s__Fournierella sp900543285	0	0	0	0	0	0	0	0	0	0
SRS148196_73	d__Bacteria;p__Bacillota;c__Bacilli;o__RF39;f__UBA660;g__CAG-582;s__CAG-582 sp000435515	0	1	0	0	0	0	0	0	0	0
SRS149075_37	d__Bacteria;p__Bacteroidota;c__Bacteroidia;o__Bacteroidales;f__Tannerellaceae;g__Parabacteroides;s__Parabacteroides distasonis	0	3	0	0	0	0	0	0	0	0
SRS150386_2	d__Bacteria;p__Pseudomonadota;c__Gammaproteobacteria;o__Enterobacterales;f__Enterobacteriaceae;g__Citrobacter;s__Citrobacter freundii	0	0	0	0	0	0	0	0	0	0
SRS1596771_109	d__Bacteria;p__Bacillota_A;c__Clostridia;o__Oscillospirales;f__Acutalibacteraceae;g__CAG-488;s__CAG-488 sp000434915	1	0	2	0	0	0	0	0	0	0
SRS1596771_147	d__Bacteria;p__Bacillota_C;c__Negativicutes;o__Veillonellales;f__Dialisteraceae;g__Dialister;s__Dialister sp002320515	0	0	0	0	0	0	0	0	0	0
SRS1596771_63	d__Bacteria;p__Bacillota_A;c__Clostridia;o__Oscillospirales;f__Acutalibacteraceae;g__Eubacterium_R;s__Eubacterium_R sp000436835	0	0	1	0	0	0	0	0	0	0
SRS1596771_95	d__Bacteria;p__Bacillota;c__Bacilli;o__RFN20;f__CAG-826;g__UBA4951;s__UBA4951 sp900540385	0	0	1	0	0	0	0	0	0	0
SRS1596774_130	d__Bacteria;p__Bacillota_A;c__Clostridia;o__Oscillospirales;f__Ruminococcaceae;g__HGM13233;s__HGM13233 sp900762805	0	0	2	0	0	0	0	0	0	0
SRS1596774_4	d__Bacteria;p__Bacillota_A;c__Clostridia;o__Oscillospirales;f__Ruminococcaceae;g__Faecalibacterium;s__Faecalibacterium prausnitzii_M	0	0	2	0	1	0	0	0	0	0
SRS1596776_14	d__Bacteria;p__Actinomycetota;c__Actinomycetia;o__Actinomycetales;f__Bifidobacteriaceae;g__Bifidobacterium;s__Bifidobacterium angulatum	0	1	0	0	0	0	0	0	0	0
SRS1596778_1	d__Bacteria;p__Bacillota_A;c__Clostridia;o__Oscillospirales;f__Ruminococcaceae;g__Gemmiger;s__Gemmiger qucibialis	0	0	1	0	0	0	0	0	0	0
SRS1596778_140	d__Bacteria;p__Actinomycetota;c__Coriobacteriia;o__Coriobacteriales;f__Eggerthellaceae;g__UMGS1502;s__UMGS1502 sp900552365	0	1	0	0	0	0	0	0	0	0
SRS1596778_91	d__Bacteria;p__Bacillota_A;c__Clostridia;o__Oscillospirales;f__Oscillospiraceae;g__Lawsonibacter;s__Lawsonibacter sp014287875	0	0	0	0	0	0	0	0	0	0
SRS1596779_35	d__Bacteria;p__Bacillota_A;c__Clostridia;o__Oscillospirales;f__Oscillospiraceae;g__Vescimonas;s__Vescimonas sp900551995	0	0	2	0	0	0	0	0	0	0
SRS1596779_72	d__Bacteria;p__Bacillota_A;c__Clostridia;o__Oscillospirales;f__Acutalibacteraceae;g__Eubacterium_R;s__Eubacterium_R sp900539775	0	0	1	0	0	0	0	0	0	0
SRS1596782_81	d__Bacteria;p__Pseudomonadota;c__Gammaproteobacteria;o__Burkholderiales;f__Burkholderiaceae_A;g__Sutterella;s__Sutterella wadsworthensis_A	0	0	0	0	0	0	0	0	0	0
SRS1596784_11	d__Bacteria;p__Actinomycetota;c__Coriobacteriia;o__Coriobacteriales;f__Coriobacteriaceae;g__Collinsella;s__Collinsella sp900545445	0	1	0	0	0	1	0	1	0	0
SRS1596785_163	d__Bacteria;p__Bacillota_A;c__Clostridia;o__Christensenellales;f__Pumilibacteraceae;g__UBA10677;s__UBA10677 sp900762945	0	0	0	0	0	0	0	0	0	0
SRS1596787_17	d__Bacteria;p__Bacillota_C;c__Negativicutes;o__Veillonellales;f__Dialisteraceae;g__Dialister;s__Dialister sp000434475	0	0	0	0	0	0	0	0	0	0
SRS1596787_64	d__Bacteria;p__Bacillota_A;c__Clostridia;o__Lachnospirales;f__Lachnospiraceae;g__Acetatifactor;s__Acetatifactor intestinalis	0	1	0	0	0	0	1	0	0	0
SRS1596789_49	d__Bacteria;p__Pseudomonadota;c__Gammaproteobacteria;o__Burkholderiales;f__Burkholderiaceae_A;g__Sutterella;s__Sutterella faecalis	0	0	0	0	0	0	0	0	0	0
SRS1596791_10	d__Bacteria;p__Bacillota_C;c__Negativicutes;o__Veillonellales;f__Dialisteraceae;g__Dialister;s__Dialister sp000434475	0	0	0	0	0	0	0	0	0	0
SRS1596791_19	d__Bacteria;p__Bacillota_A;c__Clostridia;o__Lachnospirales;f__Lachnospiraceae;g__RUG115;s__RUG115 sp900066395	0	0	2	0	0	0	0	0	0	0
SRS1596791_24	d__Bacteria;p__Bacillota_A;c__Clostridia;o__Oscillospirales;f__CAG-382;g__UBA1752;s__UBA1752 sp900554405	0	0	0	0	0	0	0	0	0	0
SRS1596794_124	d__Bacteria;p__Bacillota_A;c__Clostridia;o__Oscillospirales;f__Oscillospiraceae;g__F23-B02;s__F23-B02 sp900556535	0	1	2	0	0	0	0	0	0	0
SRS1596794_78	d__Bacteria;p__Bacillota_A;c__Clostridia;o__Oscillospirales;f__CAG-272;g__UMGS1225;s__UMGS1225 sp900549725	0	0	0	0	0	0	0	0	0	0
SRS1596796_82	d__Bacteria;p__Bacillota_A;c__Clostridia;o__Oscillospirales;f__Ruminococcaceae;g__CAG-115;s__CAG-115 sp003507295	0	0	0	0	0	0	0	1	0	0
SRS1596798_30	d__Bacteria;p__Bacillota_A;c__Clostridia;o__Oscillospirales;f__Oscillospiraceae;g__Dysosmobacter;s__Dysosmobacter faecalis	0	1	0	0	0	0	0	1	0	0
SRS1596798_49	d__Bacteria;p__Bacillota_A;c__Clostridia;o__Lachnospirales;f__Lachnospiraceae;g__Enterocloster;s__Enterocloster lavalensis	0	0	2	0	0	0	0	0	0	0
SRS1596798_57	d__Bacteria;p__Bacillota_A;c__Clostridia;o__Christensenellales;f__Christensenellaceae;g__Guopingia;s__Guopingia tenuis	0	0	1	0	0	0	0	0	0	0
SRS1596798_70	d__Bacteria;p__Bacillota_A;c__Clostridia;o__Oscillospirales;f__Oscillospiraceae;g__Dysosmobacter;s__Dysosmobacter welbionis	0	0	0	0	1	0	1	0	0	0
SRS1596798_89	d__Bacteria;p__Actinomycetota;c__Coriobacteriia;o__Coriobacteriales;f__Eggerthellaceae;g__Gordonibacter;s__Gordonibacter pamelaeae	0	0	1	0	0	0	1	0	1	0
SRS1596800_141	d__Bacteria;p__Bacillota_A;c__Clostridia;o__Lachnospirales;f__Lachnospiraceae;g__Blautia_A;s__Blautia_A sp900763175	0	1	2	0	0	0	0	0	0	0
SRS1596800_91	d__Bacteria;p__Bacillota_A;c__Clostridia;o__Oscillospirales;f__Acutalibacteraceae;g__UBA5905;s__UBA5905 sp004558485	0	0	1	0	0	0	0	0	0	0
SRS1596801_9	d__Bacteria;p__Actinomycetota;c__Coriobacteriia;o__Coriobacteriales;f__Coriobacteriaceae;g__Collinsella;s__	0	0	1	0	0	1	0	0	0	0
SRS1596805_66	d__Bacteria;p__Bacillota_A;c__Clostridia;o__Oscillospirales;f__Acutalibacteraceae;g__Eubacterium_R;s__Eubacterium_R sp000436835	0	0	2	0	0	0	0	0	0	0
SRS1596806_127	d__Bacteria;p__Bacillota;c__Bacilli;o__RFN20;f__CAG-288;g__Enterosoma;s__Enterosoma sp900763245	0	0	0	0	0	0	0	0	1	0
SRS1596806_39	d__Bacteria;p__Bacillota_A;c__Clostridia;o__Christensenellales;f__Pumilibacteraceae;g__UBA10677;s__UBA10677 sp900767465	0	0	1	0	0	0	0	0	0	0
SRS1596808_106	d__Bacteria;p__Bacillota_A;c__Clostridia;o__Oscillospirales;f__CAG-272;g__CAG-448;s__CAG-448 sp003150135	0	0	1	0	0	0	0	0	0	0
SRS1596808_119	d__Bacteria;p__Bacillota_A;c__Clostridia;o__Christensenellales;f__CAG-917;g__CAG-475;s__CAG-475 sp900548005	0	0	1	0	0	0	0	0	0	0
SRS1596808_171	d__Bacteria;p__Bacillota_A;c__Clostridia;o__Oscillospirales;f__Oscillospiraceae;g__Faecousia;s__Faecousia sp900544405	0	0	2	0	0	0	0	0	1	0
SRS1596808_86	d__Bacteria;p__Bacillota_C;c__Negativicutes;o__Selenomonadales;f__Selenomonadaceae;g__Anaerovibrio;s__Anaerovibrio sp900548165	0	0	0	0	0	0	0	0	0	0
SRS1596811_116	d__Bacteria;p__Verrucomicrobiota;c__Lentisphaeria;o__Victivallales;f__UBA1829;g__UBA1829;s__UBA1829 sp900549415	1	0	1	0	0	0	0	0	0	0
SRS1596812_20	d__Bacteria;p__Bacillota_A;c__Clostridia;o__Oscillospirales;f__Ruminococcaceae;g__Ruthenibacterium;s__Ruthenibacterium merdipullorum	0	0	0	0	0	0	0	0	0	0
SRS1596814_42	d__Bacteria;p__Bacillota_A;c__Clostridia;o__Peptostreptococcales;f__Anaerovoracaceae;g__CAG-238;s__CAG-238 sp900542245	0	0	1	0	0	0	0	0	0	0
SRS1596814_93	d__Bacteria;p__Bacillota_A;c__Clostridia;o__Oscillospirales;f__Ruminococcaceae;g__SFIE01;s__SFIE01 sp004555405	0	0	1	0	0	0	0	0	0	0
SRS1596818_105	d__Bacteria;p__Pseudomonadota;c__Gammaproteobacteria;o__Enterobacterales_A;f__Succinivibrionaceae;g__Succinivibrio;s__Succinivibrio sp000431835	0	0	0	0	0	0	0	0	0	0
SRS1596819_25	d__Bacteria;p__Bacteroidota;c__Bacteroidia;o__Bacteroidales;f__Bacteroidaceae;g__UBA4372;s__UBA4372 sp900543815	0	0	1	0	0	0	0	0	0	0
SRS1596819_86	d__Bacteria;p__Bacillota_A;c__Clostridia;o__Oscillospirales;f__Oscillospiraceae;g__Vescimonas;s__Vescimonas sp003487665	0	0	1	0	0	0	0	0	0	0
SRS1596820_39	d__Bacteria;p__Bacillota_C;c__Negativicutes;o__Selenomonadales;f__Selenomonadaceae;g__Selenomonas_A;s__	0	0	1	0	0	0	0	0	0	0
SRS1596820_91	d__Bacteria;p__Bacillota_C;c__Negativicutes;o__Veillonellales;f__Dialisteraceae;g__Dialister;s__Dialister sp000434475	0	0	0	0	0	0	0	0	0	0
SRS1596823_4	d__Bacteria;p__Pseudomonadota;c__Gammaproteobacteria;o__Enterobacterales_A;f__Succinivibrionaceae;g__Succinivibrio;s__Succinivibrio sp000431835	0	0	0	0	0	0	0	0	0	0
SRS1596823_9	d__Bacteria;p__Bacillota_A;c__Clostridia;o__Oscillospirales;f__Ruminococcaceae;g__Angelakisella;s__Angelakisella sp004557855	0	0	1	0	0	0	0	0	0	0
SRS1596824_10	d__Bacteria;p__Bacillota_A;c__Clostridia;o__Oscillospirales;f__Ruminococcaceae;g__Ruminococcus_C;s__Ruminococcus_C sp000433635	0	0	0	0	0	0	0	0	0	0
SRS1596824_118	d__Bacteria;p__Actinomycetota;c__Coriobacteriia;o__Coriobacteriales;f__Atopobiaceae;g__Paratractidigestivibacter;s__Paratractidigestivibacter sp900540955	0	1	0	0	0	0	0	0	0	1
SRS1596826_103	d__Bacteria;p__Bacillota_A;c__Clostridia;o__Oscillospirales;f__Acutalibacteraceae;g__CAG-177;s__CAG-177 sp003514385	1	0	2	0	0	0	0	0	0	0
SRS1596827_82	d__Bacteria;p__Actinomycetota;c__Coriobacteriia;o__Coriobacteriales;f__Eggerthellaceae;g__Senegalimassilia;s__Senegalimassilia sp900550055	0	1	1	0	0	0	0	0	0	0
SRS1596828_18	d__Bacteria;p__Bacillota_A;c__Clostridia;o__Lachnospirales;f__Lachnospiraceae;g__Mediterraneibacter;s__Mediterraneibacter lactaris	0	1	2	0	0	0	0	0	0	0
SRS1596828_23	d__Bacteria;p__Bacillota_A;c__Clostridia;o__Oscillospirales;f__Acutalibacteraceae;g__Eubacterium_R;s__Eubacterium_R sp000436835	0	0	2	0	0	0	0	0	0	0
SRS1596830_71	d__Bacteria;p__Actinomycetota;c__Coriobacteriia;o__Coriobacteriales;f__Coriobacteriaceae;g__Collinsella;s__Collinsella sp900549085	0	1	1	0	0	1	0	1	0	0
SRS1596830_85	d__Bacteria;p__Bacteroidota;c__Bacteroidia;o__Bacteroidales;f__UBA932;g__Egerieousia;s__Egerieousia sp900544815	0	1	0	0	0	0	0	0	0	0
SRS1596836_138	d__Bacteria;p__Bacillota_A;c__Clostridia;o__Oscillospirales;f__Oscillospiraceae;g__Vescimonas;s__Vescimonas sp900545495	0	1	2	0	0	0	0	0	0	0
SRS1596836_2	d__Bacteria;p__Bacillota_A;c__Clostridia;o__Oscillospirales;f__Acutalibacteraceae;g__UMGS172;s__UMGS172 sp900539855	0	0	2	0	0	0	0	0	0	0
SRS1596836_40	d__Bacteria;p__Actinomycetota;c__Coriobacteriia;o__Coriobacteriales;f__Atopobiaceae;g__Paratractidigestivibacter;s__Paratractidigestivibacter sp003150175	0	1	0	0	0	1	0	0	0	0
SRS1596836_84	d__Bacteria;p__Verrucomicrobiota;c__Verrucomicrobiae;o__Opitutales;f__CAG-312;g__Merdousia;s__Merdousia gallistercoris	0	0	0	0	0	0	0	0	0	0
SRS1596844_90	d__Bacteria;p__Bacillota_C;c__Negativicutes;o__Veillonellales;f__Dialisteraceae;g__Dialister;s__Dialister sp000434475	0	0	0	0	0	0	0	0	0	0
SRS1596845_112	d__Bacteria;p__Bacillota_A;c__Clostridia;o__Christensenellales;f__CAG-138;g__SFEL01;s__SFEL01 sp004557245	0	0	1	0	0	0	0	0	0	0
SRS1596845_114	d__Bacteria;p__Actinomycetota;c__Actinomycetia;o__Actinomycetales;f__Actinomycetaceae;g__Pauljensenia;s__Pauljensenia turicensis	0	0	0	0	0	0	0	0	0	0
SRS1596845_50	d__Bacteria;p__Desulfobacterota;c__Desulfovibrionia;o__Desulfovibrionales;f__Desulfovibrionaceae;g__Desulfovibrio;s__Desulfovibrio sp900556755	0	0	1	0	0	0	0	0	0	0
SRS1596845_59	d__Bacteria;p__Bacillota_A;c__Clostridia;o__Oscillospirales;f__Oscillospiraceae;g__UBA738;s__UBA738 sp900763675	0	1	1	0	0	0	0	0	0	0
SRS1596846_24	d__Bacteria;p__Bacillota_A;c__Clostridia;o__Oscillospirales;f__Acutalibacteraceae;g__Fimivicinus;s__Fimivicinus sp002320555	1	0	2	0	0	0	0	0	0	0
SRS1596846_51	d__Bacteria;p__Bacillota_A;c__Clostridia;o__Oscillospirales;f__Oscillospiraceae;g__CAG-103;s__CAG-103 sp900757655	1	0	2	1	1	1	0	1	0	0
SRS1596847_112	d__Bacteria;p__Bacillota;c__Bacilli;o__RFN20;f__CAG-288;g__CAG-568;s__CAG-568 sp000434395	1	0	0	0	0	0	0	0	0	0
SRS1596848_104	d__Bacteria;p__Bacillota_A;c__Clostridia;o__Lachnospirales;f__Lachnospiraceae;g__Lachnospira;s__Lachnospira sp000437735	0	0	2	0	0	1	0	0	0	0
SRS1596848_46	d__Bacteria;p__Actinomycetota;c__Coriobacteriia;o__Coriobacteriales;f__Coriobacteriaceae;g__Collinsella;s__	0	1	1	0	0	1	0	1	0	1
SRS1596849_32	d__Bacteria;p__Bacillota_A;c__Clostridia;o__Christensenellales;f__CAG-314;g__CAG-314;s__CAG-314 sp900551395	0	0	1	0	0	0	0	0	0	0
SRS1596849_53	d__Bacteria;p__Bacillota_A;c__Clostridia;o__Christensenellales;f__CAG-74;g__Limiplasma;s__Limiplasma sp900550955	0	0	2	0	0	0	0	0	0	0
SRS1596851_66	d__Bacteria;p__Actinomycetota;c__Coriobacteriia;o__Coriobacteriales;f__Atopobiaceae;g__Parolsenella;s__Parolsenella catena	0	1	0	0	0	0	0	0	0	0
SRS1596852_47	d__Bacteria;p__Bacillota_A;c__Clostridia;o__Lachnospirales;f__Lachnospiraceae;g__Agathobacter;s__Agathobacter rectalis	0	0	2	0	0	0	0	0	0	0
SRS1596853_51	d__Bacteria;p__Actinomycetota;c__Coriobacteriia;o__Coriobacteriales;f__Coriobacteriaceae;g__Collinsella;s__Collinsella sp900556365	0	1	0	0	0	1	0	0	0	0
SRS1596855_68	d__Bacteria;p__Bacillota;c__Bacilli;o__Erysipelotrichales;f__Erysipelotrichaceae;g__Holdemanella;s__Holdemanella sp900556915	0	0	0	0	1	1	0	0	0	0
SRS1596856_33	d__Bacteria;p__Bacteroidota;c__Bacteroidia;o__Bacteroidales;f__Porphyromonadaceae;g__Porphyromonas;s__Porphyromonas pasteri	0	0	0	0	0	0	0	0	0	0
SRS1596856_54	d__Bacteria;p__Bacteroidota;c__Bacteroidia;o__Bacteroidales;f__Porphyromonadaceae;g__Porphyromonas;s__Porphyromonas gingivalis	0	0	0	0	0	0	0	0	0	0
SRS1596857_166	d__Bacteria;p__Bacteroidota;c__Bacteroidia;o__Bacteroidales;f__UBA932;g__Cryptobacteroides;s__Cryptobacteroides sp000435075	2	1	2	0	0	0	0	0	0	0
SRS1596857_42	d__Bacteria;p__Pseudomonadota;c__Gammaproteobacteria;o__Burkholderiales;f__Burkholderiaceae_A;g__Sutterella;s__Sutterella seckii_A	0	0	0	0	0	0	0	0	0	0
SRS1596861_22	d__Bacteria;p__Verrucomicrobiota;c__Lentisphaeria;o__Victivallales;f__UBA1829;g__UBA1829;s__UBA1829 sp900549045	0	0	1	0	0	0	0	0	0	0
SRS1596863_101	d__Bacteria;p__Bacillota_A;c__Clostridia;o__Oscillospirales;f__CAG-272;g__UMGS1696;s__UMGS1696 sp900763885	0	0	0	0	0	0	0	0	0	0
SRS1596865_84	d__Bacteria;p__Bacillota_A;c__Clostridia;o__Oscillospirales;f__Acutalibacteraceae;g__UBA737;s__UBA737 sp900543215	0	0	2	0	0	0	0	0	0	0
SRS1596866_82	d__Bacteria;p__Bacillota_A;c__Clostridia;o__Oscillospirales;f__Ruminococcaceae;g__CAG-115;s__CAG-115 sp003531585	0	0	0	0	0	0	0	0	0	0
SRS1596867_146	d__Bacteria;p__Bacillota_A;c__Clostridia;o__Christensenellales;f__CAG-917;g__CAG-475;s__CAG-475 sp900763875	0	0	1	0	0	0	0	0	0	0
SRS1596868_101	d__Bacteria;p__Bacillota_A;c__Clostridia;o__UMGS1883;f__UMGS1540;g__UMGS1540;s__UMGS1540 sp900552775	0	0	1	0	0	0	0	0	0	0
SRS1596868_15	d__Bacteria;p__Verrucomicrobiota;c__Verrucomicrobiae;o__Opitutales;f__CAG-312;g__Merdousia;s__Merdousia sp002437405	0	0	0	0	0	0	0	0	0	0
SRS1596868_16	d__Bacteria;p__Pseudomonadota;c__Gammaproteobacteria;o__Enterobacterales;f__Enterobacteriaceae;g__Escherichia;s__Escherichia coli	1	0	0	0	0	0	0	0	0	0
SRS1596868_38	d__Bacteria;p__Bacillota_A;c__Clostridia;o__Oscillospirales;f__Acutalibacteraceae;g__UBA737;s__UBA737 sp900543215	0	0	2	0	0	0	0	0	0	0
SRS1596869_14	d__Bacteria;p__Bacillota_A;c__Clostridia;o__Oscillospirales;f__Oscillospiraceae;g__Evtepia;s__Evtepia sp004556345	0	0	1	0	0	1	1	0	0	0
SRS1596869_57	d__Bacteria;p__Bacteroidota;c__Bacteroidia;o__Bacteroidales;f__Bacteroidaceae;g__Bacteroides;s__Bacteroides fragilis_A	0	1	0	0	0	0	0	0	0	0
SRS1596870_151	d__Bacteria;p__Bacillota_A;c__Clostridia;o__Oscillospirales;f__Acutalibacteraceae;g__UBA1227;s__UBA1227 sp900545655	0	0	2	0	0	0	0	0	0	0
SRS1596871_52	d__Bacteria;p__Bacillota_A;c__Clostridia;o__Oscillospirales;f__Oscillospiraceae;g__Lawsonibacter;s__Lawsonibacter sp900763995	0	0	0	0	0	0	0	0	0	0
SRS1596872_11	d__Bacteria;p__Bacillota_A;c__Clostridia;o__Lachnospirales;f__Bianqueaceae;g__Faecimorpha;s__Faecimorpha sp900764045	0	1	2	0	0	0	0	0	0	0
SRS1596872_115	d__Bacteria;p__Bacillota_A;c__Clostridia;o__Oscillospirales;f__Ruminococcaceae;g__Faecalibacterium;s__Faecalibacterium sp900539885	0	0	2	0	0	0	0	0	0	0
SRS1596872_27	d__Bacteria;p__Bacillota_A;c__Clostridia;o__Oscillospirales;f__CAG-272;g__CAG-724;s__CAG-724 sp003524145	0	0	0	0	0	0	0	0	0	0
SRS1596872_4	d__Bacteria;p__Bacillota_A;c__Clostridia;o__Oscillospirales;f__Ruminococcaceae;g__Angelakisella;s__Angelakisella sp004557855	0	0	1	0	0	0	0	0	0	0
SRS1596872_78	d__Bacteria;p__Bacillota_A;c__Clostridia;o__Christensenellales;f__Borkfalkiaceae;g__UBA10281;s__UBA10281 sp900764105	0	0	1	0	0	0	0	0	0	0
SRS1596874_130	d__Bacteria;p__Bacteroidota;c__Bacteroidia;o__Bacteroidales;f__Bacteroidaceae;g__Prevotella;s__Prevotella sp002251385	0	0	1	0	0	0	0	0	0	0
SRS1596874_181	d__Bacteria;p__Bacillota;c__Bacilli;o__Lactobacillales;f__Lactobacillaceae;g__Ligilactobacillus;s__Ligilactobacillus ruminis	0	1	0	0	0	0	0	0	0	0
SRS1596874_189	d__Bacteria;p__Bacillota_A;c__Clostridia;o__Oscillospirales;f__Acutalibacteraceae;g__UBA5905;s__UBA5905 sp900764115	0	1	1	0	0	0	0	0	0	0
SRS1596874_4	d__Bacteria;p__Desulfobacterota;c__Desulfovibrionia;o__Desulfovibrionales;f__Desulfovibrionaceae;g__Desulfovibrio;s__Desulfovibrio porci	0	0	1	0	0	0	0	0	0	0
SRS1596874_56	d__Bacteria;p__Pseudomonadota;c__Gammaproteobacteria;o__Burkholderiales;f__Burkholderiaceae_A;g__Duodenibacillus;s__Duodenibacillus sp900544335	0	0	0	0	0	0	0	0	0	0
SRS1596876_22	d__Bacteria;p__Bacillota_A;c__Clostridia;o__Oscillospirales;f__Butyricicoccaceae;g__UBA4644;s__UBA4644 sp900555855	0	0	2	0	0	0	0	0	0	0
SRS1596876_81	d__Bacteria;p__Elusimicrobiota;c__Elusimicrobia;o__Elusimicrobiales;f__Elusimicrobiaceae;g__UBA1436;s__UBA1436 sp900541355	0	0	2	0	0	0	0	0	0	0
SRS1719089_2	d__Bacteria;p__Bacillota;c__Bacilli;o__Lactobacillales;f__Lactobacillaceae;g__Lentilactobacillus;s__Lentilactobacillus parafarraginis	0	0	0	0	0	0	0	0	0	0
SRS1719090_17	d__Bacteria;p__Bacillota_C;c__Negativicutes;o__Veillonellales;f__Veillonellaceae;g__Veillonella;s__Veillonella parvula_A	0	0	1	0	0	0	0	0	0	0
SRS1719097_1	d__Bacteria;p__Bacteroidota;c__Bacteroidia;o__Bacteroidales;f__Bacteroidaceae;g__Bacteroides;s__Bacteroides sp900547205	1	2	0	0	0	0	0	0	0	0
SRS1719132_12	d__Bacteria;p__Bacillota_A;c__Clostridia;o__Eubacteriales;f__Garciellaceae;g__Garciella;s__Garciella sp900555725	0	0	0	0	0	0	0	0	0	0
SRS1719133_5	d__Bacteria;p__Bacillota;c__Bacilli;o__Lactobacillales;f__Lactobacillaceae;g__Lactobacillus;s__Lactobacillus gasseri	0	2	0	0	0	0	0	0	0	0
SRS1719142_7	d__Bacteria;p__Bacillota_A;c__Clostridia;o__Oscillospirales;f__Ruminococcaceae;g__Faecalibacterium;s__Faecalibacterium longum	0	0	2	0	0	0	0	0	0	0
SRS1719142_8	d__Bacteria;p__Bacteroidota;c__Bacteroidia;o__Bacteroidales;f__Bacteroidaceae;g__Bacteroides;s__Bacteroides uniformis	0	2	0	0	0	0	0	0	0	0
SRS1719155_4	d__Bacteria;p__Bacillota_A;c__Thermoanaerobacteria;o__Thermoanaerobacterales;f__UBA4877;g__UBA4877;s__UBA4877 sp002399345	0	0	0	0	0	0	0	0	0	0
SRS1719192_4	d__Bacteria;p__Bacillota_C;c__Negativicutes;o__Veillonellales;f__Veillonellaceae;g__Veillonella;s__Veillonella parvula_A	0	0	1	0	0	0	0	0	0	0
SRS1719229_6	d__Bacteria;p__Bacillota_A;c__Clostridia;o__Lachnospirales;f__Lachnospiraceae;g__Blautia_A;s__Blautia_A sp900541345	0	0	1	0	0	0	0	1	0	0
SRS1719232_6	d__Bacteria;p__Actinomycetota;c__Actinomycetia;o__Actinomycetales;f__Bifidobacteriaceae;g__Bifidobacterium;s__Bifidobacterium pseudocatenulatum	0	1	0	0	0	0	0	0	0	0
SRS1719261_4	d__Bacteria;p__Bacillota_A;c__Clostridia;o__Lachnospirales;f__Lachnospiraceae;g__Ruminococcus_B;s__Ruminococcus_B gnavus	0	0	2	0	1	1	0	0	0	1
SRS1719278_5	d__Bacteria;p__Bacillota_A;c__Clostridia;o__Lachnospirales;f__Lachnospiraceae;g__Blautia;s__Blautia sp900541955	0	0	2	0	0	0	0	0	0	0
SRS1719291_12	d__Bacteria;p__Bacteroidota;c__Bacteroidia;o__Bacteroidales;f__Bacteroidaceae;g__Bacteroides;s__Bacteroides sp902362375	1	3	0	0	0	0	0	0	0	0
SRS1719292_1	d__Bacteria;p__Bacillota_C;c__Negativicutes;o__Veillonellales;f__Veillonellaceae;g__Veillonella;s__Veillonella parvula_A	0	0	1	0	0	0	0	0	0	0
SRS1719294_10	d__Bacteria;p__Bacillota_A;c__Clostridia;o__Lachnospirales;f__Lachnospiraceae;g__Lachnospira;s__Lachnospira eligens_A	0	0	2	0	0	0	1	0	0	0
SRS1719312_15	d__Bacteria;p__Bacillota_A;c__Clostridia;o__Lachnospirales;f__Lachnospiraceae;g__Lachnospira;s__Lachnospira sp003537285	0	0	2	0	0	0	1	1	0	0
SRS1719326_8	d__Bacteria;p__Actinomycetota;c__Coriobacteriia;o__Coriobacteriales;f__Coriobacteriaceae;g__Collinsella;s__	0	1	1	0	0	1	0	0	0	0
SRS1719351_3	d__Bacteria;p__Bacillota_A;c__Clostridia;o__Lachnospirales;f__Lachnospiraceae;g__Ruminococcus_B;s__Ruminococcus_B gnavus	0	0	2	0	1	1	0	0	0	1
SRS1719371_9	d__Bacteria;p__Bacteroidota;c__Bacteroidia;o__Bacteroidales;f__Bacteroidaceae;g__Bacteroides;s__Bacteroides xylanisolvens	1	3	0	0	0	0	0	1	0	0
SRS1719391_2	d__Bacteria;p__Bacillota_A;c__Clostridia;o__Lachnospirales;f__Lachnospiraceae;g__Lachnospira;s__Lachnospira sp003451515	0	0	2	0	0	0	1	0	0	0
SRS1719408_6	d__Bacteria;p__Pseudomonadota;c__Gammaproteobacteria;o__Burkholderiales;f__Burkholderiaceae_A;g__Sutterella;s__Sutterella sp900764215	0	0	0	0	0	0	0	0	0	0
SRS1719414_2	d__Bacteria;p__Bacillota_A;c__Clostridia;o__Lachnospirales;f__Lachnospiraceae;g__Blautia_A;s__Blautia_A sp900764225	0	0	1	0	0	1	0	0	0	0
SRS1719431_9	d__Bacteria;p__Bacillota_A;c__Clostridia;o__Lachnospirales;f__Lachnospiraceae;g__Enterocloster;s__Enterocloster porci	0	1	1	0	0	0	0	0	0	0
SRS1719444_21	d__Bacteria;p__Bacillota_A;c__Clostridia;o__Lachnospirales;f__Lachnospiraceae;g__Enterocloster;s__Enterocloster sp000431375	0	1	2	0	0	0	1	0	0	0
SRS1719456_2	d__Bacteria;p__Pseudomonadota;c__Gammaproteobacteria;o__Enterobacterales_A;f__Pasteurellaceae;g__Haemophilus_D;s__Haemophilus_D sp019423025	0	0	0	0	0	0	0	0	0	0
SRS1719472_7	d__Bacteria;p__Bacillota_A;c__Clostridia;o__TANB77;f__CAG-465;g__CAG-465;s__	0	0	0	0	0	0	0	0	0	0
SRS1719473_15	d__Bacteria;p__Bacillota;c__Bacilli;o__Lactobacillales;f__Lactobacillaceae;g__Lacticaseibacillus;s__Lacticaseibacillus rhamnosus	0	0	0	0	0	0	0	0	0	0
SRS1719482_1	d__Bacteria;p__Bacillota_A;c__Clostridia;o__Oscillospirales;f__Ruminococcaceae;g__Faecalibacterium;s__Faecalibacterium sp900758465	0	0	2	0	0	0	0	0	0	0
SRS1719486_29	d__Bacteria;p__Bacillota_A;c__Clostridia;o__Lachnospirales;f__Lachnospiraceae;g__Roseburia;s__Roseburia hominis	0	0	2	0	0	0	0	0	0	0
SRS1719494_1	d__Bacteria;p__Bacteroidota;c__Bacteroidia;o__Bacteroidales;f__Rikenellaceae;g__Alistipes;s__Alistipes finegoldii	0	2	0	0	0	0	0	0	0	0
SRS1719496_14	d__Bacteria;p__Bacteroidota;c__Bacteroidia;o__Bacteroidales;f__Bacteroidaceae;g__Prevotella;s__Prevotella buccae	0	0	1	0	0	0	0	0	0	0
SRS1719504_21	d__Bacteria;p__Bacillota_A;c__Clostridia;o__Oscillospirales;f__Acutalibacteraceae;g__Ruminococcus_E;s__Ruminococcus_E sp003526955	0	0	0	0	0	0	0	0	0	0
SRS1719522_14	d__Bacteria;p__Bacillota_A;c__Clostridia;o__Lachnospirales;f__Lachnospiraceae;g__Agathobacter;s__Agathobacter rectalis	0	0	2	0	0	0	0	0	0	0
SRS1719541_4	d__Bacteria;p__Bacillota_A;c__Clostridia;o__Oscillospirales;f__Ruminococcaceae;g__Fournierella;s__Fournierella massiliensis	0	1	1	0	0	0	0	0	0	1
SRS1719554_3	d__Bacteria;p__Bacillota;c__Bacilli;o__Lactobacillales;f__Streptococcaceae;g__Lactococcus;s__Lactococcus lactis	0	0	1	0	0	0	0	0	0	0
SRS1719559_7	d__Bacteria;p__Bacteroidota;c__Bacteroidia;o__Bacteroidales;f__Bacteroidaceae;g__Bacteroides;s__Bacteroides ovatus	1	4	0	0	0	0	0	0	0	0
SRS1719561_3	d__Bacteria;p__Actinomycetota;c__Actinomycetia;o__Actinomycetales;f__Bifidobacteriaceae;g__Bifidobacterium;s__Bifidobacterium bifidum	0	1	0	0	0	0	0	0	0	0
SRS1735436_1	d__Bacteria;p__Bacillota_A;c__Clostridia;o__Oscillospirales;f__Ruminococcaceae;g__Ruminococcus_D;s__Ruminococcus_D bicirculans	0	0	0	0	0	0	0	0	0	0
SRS1735437_4	d__Bacteria;p__Bacillota_A;c__Clostridia;o__Tissierellales;f__Sporanaerobacteraceae;g__Anaerosalibacter;s__Anaerosalibacter massiliensis	0	0	2	0	0	0	0	0	0	0
SRS1735439_8	d__Bacteria;p__Bacillota;c__Bacilli;o__Erysipelotrichales;f__Coprobacillaceae;g__Catenibacterium;s__Catenibacterium sp000437715	0	0	1	0	0	1	0	0	0	0
SRS1735446_18	d__Bacteria;p__Bacillota;c__Bacilli;o__Bacillales_K;f__Sporolactobacillaceae;g__Sporolactobacillus;s__Sporolactobacillus sp900543345	0	0	1	0	0	0	0	0	0	0
SRS1735446_5	d__Bacteria;p__Pseudomonadota;c__Gammaproteobacteria;o__Burkholderiales;f__Burkholderiaceae_A;g__Sutterella;s__Sutterella wadsworthensis_A	0	0	0	0	0	0	0	0	0	0
SRS1735448_6	d__Bacteria;p__Bacillota_C;c__Negativicutes;o__Veillonellales;f__Veillonellaceae;g__Veillonella;s__Veillonella parvula_A	0	0	1	0	0	0	0	0	0	0
SRS1735449_24	d__Bacteria;p__Bacillota_A;c__Clostridia;o__TANB77;f__CAG-508;g__CAG-273;s__CAG-273 sp003534295	0	0	1	0	0	0	0	0	0	0
SRS1735457_2	d__Bacteria;p__Bacillota_A;c__Clostridia;o__Lachnospirales;f__Lachnospiraceae;g__Fusicatenibacter;s__Fusicatenibacter saccharivorans	0	0	2	0	0	0	0	1	0	0
SRS1735457_6	d__Bacteria;p__Bacillota;c__Bacilli;o__Erysipelotrichales;f__Coprobacillaceae;g__Thomasclavelia;s__Thomasclavelia ramosa	0	0	0	0	0	0	0	0	0	0
SRS1735465_11	d__Bacteria;p__Bacteroidota;c__Bacteroidia;o__Bacteroidales;f__Bacteroidaceae;g__Bacteroides;s__Bacteroides faecis	1	2	0	0	0	0	0	0	0	0
SRS1735469_5	d__Bacteria;p__Actinomycetota;c__Coriobacteriia;o__Coriobacteriales;f__Coriobacteriaceae;g__Collinsella;s__Collinsella sp900541055	0	1	0	0	0	1	0	0	0	1
SRS1735475_1	d__Bacteria;p__Pseudomonadota;c__Gammaproteobacteria;o__Xanthomonadales;f__Xanthomonadaceae;g__Stenotrophomonas;s__Stenotrophomonas maltophilia_AQ	0	1	1	0	0	0	0	0	0	0
SRS1735475_8	d__Bacteria;p__Bacillota;c__Bacilli;o__Erysipelotrichales;f__Coprobacillaceae;g__Thomasclavelia;s__Thomasclavelia ramosa	0	0	1	0	0	0	0	0	0	0
SRS1735479_16	d__Bacteria;p__Bacillota_A;c__Clostridia;o__Oscillospirales;f__Oscillospiraceae;g__Intestinimonas;s__Intestinimonas butyriciproducens	0	0	0	0	0	1	0	0	0	0
SRS1735485_17	d__Bacteria;p__Bacteroidota;c__Bacteroidia;o__Bacteroidales;f__Bacteroidaceae;g__Phocaeicola;s__Phocaeicola sp900551445	0	1	0	0	0	0	0	0	0	0
SRS1735489_8	d__Bacteria;p__Bacillota_A;c__Clostridia;o__Lachnospirales;f__Lachnospiraceae;g__Ruminococcus_B;s__Ruminococcus_B sp900544395	0	0	2	0	1	1	0	0	1	0
SRS1735490_14	d__Bacteria;p__Actinomycetota;c__Coriobacteriia;o__Coriobacteriales;f__Coriobacteriaceae;g__Collinsella;s__	0	1	1	0	0	0	0	1	0	0
SRS1735491_2	d__Bacteria;p__Pseudomonadota;c__Gammaproteobacteria;o__Enterobacterales;f__Enterobacteriaceae;g__Serratia_J;s__Serratia_J liquefaciens	0	0	0	0	0	0	0	0	0	0
SRS1735491_3	d__Bacteria;p__Pseudomonadota;c__Gammaproteobacteria;o__Enterobacterales_A;f__Pasteurellaceae;g__Haemophilus_D;s__Haemophilus_D parainfluenzae_K	0	0	0	0	0	0	0	0	0	0
SRS1735495_21	d__Bacteria;p__Bacillota;c__Bacilli;o__Acholeplasmatales;f__Anaeroplasmataceae;g__CAG-307;s__CAG-307 sp001916215	0	0	1	0	0	0	0	0	0	0
SRS1735500_12	d__Bacteria;p__Actinomycetota;c__Coriobacteriia;o__Coriobacteriales;f__Coriobacteriaceae;g__Collinsella;s__Collinsella sp900547655	0	1	1	0	0	1	0	0	0	1
SRS1735503_16	d__Bacteria;p__Bacillota_A;c__Clostridia;o__Oscillospirales;f__Ruminococcaceae;g__QAMM01;s__QAMM01 sp900552945	0	0	1	0	0	0	0	0	0	0
SRS1735509_3	d__Bacteria;p__Pseudomonadota;c__Gammaproteobacteria;o__Burkholderiales;f__Burkholderiaceae_A;g__Sutterella;s__Sutterella seckii_A	0	0	0	0	0	0	0	0	0	0
SRS1735510_5	d__Bacteria;p__Campylobacterota;c__Campylobacteria;o__Campylobacterales;f__Campylobacteraceae;g__Campylobacter_B;s__Campylobacter_B sp900539505	1	0	0	0	0	0	0	0	0	0
SRS1735511_11	d__Bacteria;p__Pseudomonadota;c__Gammaproteobacteria;o__Enterobacterales_A;f__Pasteurellaceae;g__Haemophilus_D;s__Haemophilus_D sp900764435	0	0	0	0	0	0	0	0	0	0
SRS1735512_2	d__Bacteria;p__Actinomycetota;c__Coriobacteriia;o__Coriobacteriales;f__Coriobacteriaceae;g__Collinsella;s__Collinsella sp900764415	0	2	0	0	0	1	0	1	0	0
SRS1735516_2	d__Bacteria;p__Bacillota_A;c__Clostridia;o__Oscillospirales;f__Ruminococcaceae;g__Faecalibacterium;s__Faecalibacterium longum	0	0	2	0	0	0	0	0	0	0
SRS1735520_4	d__Bacteria;p__Bacteroidota;c__Bacteroidia;o__Bacteroidales;f__Bacteroidaceae;g__Bacteroides;s__Bacteroides fragilis	1	2	0	0	0	0	0	0	0	0
SRS1735526_23	d__Bacteria;p__Bacillota_A;c__Clostridia;o__Oscillospirales;f__Acutalibacteraceae;g__Fimenecus;s__Fimenecus sp000432435	1	0	1	0	0	0	0	0	0	0
SRS1735529_1	d__Bacteria;p__Pseudomonadota;c__Gammaproteobacteria;o__Enterobacterales;f__Enterobacteriaceae;g__Klebsiella;s__Klebsiella planticola	0	0	0	0	0	0	0	0	0	0
SRS1735534_7	d__Bacteria;p__Bacillota_A;c__Clostridia;o__Lachnospirales;f__Lachnospiraceae;g__Enterocloster;s__Enterocloster aldenensis	0	0	2	0	0	0	1	0	0	0
SRS1735556_6	d__Bacteria;p__Pseudomonadota;c__Gammaproteobacteria;o__Enterobacterales_A;f__Pasteurellaceae;g__Haemophilus_D;s__Haemophilus_D parainfluenzae_M	0	0	0	0	0	0	0	0	0	0
SRS1735558_13	d__Bacteria;p__Bacillota_A;c__Clostridia;o__Oscillospirales;f__Ruminococcaceae;g__Ruminococcus_D;s__Ruminococcus_D bicirculans	0	0	0	0	0	0	0	0	0	0
SRS1735563_10	d__Bacteria;p__Actinomycetota;c__Actinomycetia;o__Actinomycetales;f__Actinomycetaceae;g__Actinobaculum;s__Actinobaculum massiliense	1	0	0	0	0	0	0	0	0	0
SRS1735563_2	d__Bacteria;p__Actinomycetota;c__Actinomycetia;o__Actinomycetales;f__Bifidobacteriaceae;g__Bifidobacterium;s__Bifidobacterium longum	0	1	0	0	0	0	0	0	0	0
SRS1735564_3	d__Bacteria;p__Pseudomonadota;c__Gammaproteobacteria;o__Enterobacterales_A;f__Pasteurellaceae;g__Haemophilus_D;s__	0	0	0	0	0	0	0	0	0	0
SRS1735564_6	d__Bacteria;p__Bacillota_A;c__Clostridia;o__Lachnospirales;f__Lachnospiraceae;g__Blautia_A;s__Blautia_A wexlerae	0	1	2	0	0	0	0	0	0	0
SRS1735565_2	d__Bacteria;p__Pseudomonadota;c__Gammaproteobacteria;o__Burkholderiales;f__Burkholderiaceae_A;g__Mesosutterella;s__Mesosutterella massiliensis	0	0	0	0	0	0	0	0	0	0
SRS1735570_31	d__Bacteria;p__Bacillota_A;c__Clostridia;o__Lachnospirales;f__Lachnospiraceae;g__Agathobacter;s__Agathobacter sp905209075	0	0	1	0	0	0	0	0	0	0
SRS1735570_8	d__Bacteria;p__Bacillota_A;c__Clostridia;o__Oscillospirales;f__Ruminococcaceae;g__Faecalibacterium;s__Faecalibacterium prausnitzii_A	0	0	2	0	0	0	0	0	0	0
SRS1735576_6	d__Bacteria;p__Bacteroidota;c__Bacteroidia;o__Bacteroidales;f__Bacteroidaceae;g__Bacteroides;s__Bacteroides cellulosilyticus	0	1	0	0	0	0	0	0	0	0
SRS1735577_3	d__Bacteria;p__Pseudomonadota;c__Gammaproteobacteria;o__Enterobacterales;f__Enterobacteriaceae;g__Klebsiella;s__Klebsiella aerogenes	0	0	0	0	0	0	0	0	0	0
SRS1735579_2	d__Bacteria;p__Bacillota;c__Bacilli;o__Lactobacillales;f__Lactobacillaceae;g__Levilactobacillus;s__Levilactobacillus brevis	0	0	0	0	0	0	0	0	0	0
SRS1735590_1	d__Bacteria;p__Bacillota_A;c__Clostridia;o__Clostridiales;f__Clostridiaceae;g__Clostridium;s__Clostridium neonatale	0	0	1	0	1	0	0	0	0	0
SRS1735591_1	d__Bacteria;p__Bacillota;c__Bacilli;o__Lactobacillales;f__Lactobacillaceae;g__Lentilactobacillus;s__Lentilactobacillus buchneri	0	1	0	0	0	0	0	0	1	0
SRS1735594_1	d__Bacteria;p__Actinomycetota;c__Actinomycetia;o__Actinomycetales;f__Bifidobacteriaceae;g__Bifidobacterium;s__Bifidobacterium breve	0	1	0	0	0	0	0	0	0	0
SRS1735601_7	d__Bacteria;p__Bacillota_A;c__Clostridia;o__Lachnospirales;f__Lachnospiraceae;g__Roseburia;s__Roseburia inulinivorans	0	0	2	0	0	0	0	0	0	0
SRS1735617_3	d__Bacteria;p__Bacillota_A;c__Clostridia;o__Lachnospirales;f__Lachnospiraceae;g__Luxibacter;s__Luxibacter massiliensis	0	0	2	0	0	0	0	1	0	0
SRS1735636_15	d__Bacteria;p__Bacteroidota;c__Bacteroidia;o__Bacteroidales;f__Dysgonomonadaceae;g__Dysgonomonas;s__Dysgonomonas capnocytophagoides	0	1	0	0	0	0	0	0	0	0
SRS1735657_22	d__Bacteria;p__Pseudomonadota;c__Gammaproteobacteria;o__Burkholderiales;f__Burkholderiaceae_A;g__Sutterella;s__Sutterella wadsworthensis	0	0	0	0	0	0	0	0	0	0
SRS1735657_24	d__Bacteria;p__Bacillota;c__Bacilli;o__RF39;f__UBA660;g__CAG-582;s__CAG-582 sp000435515	0	0	0	0	0	0	0	0	0	0
SRS1735677_10	d__Bacteria;p__Pseudomonadota;c__Alphaproteobacteria;o__RF32;f__CAG-239;g__CAZU01;s__CAZU01 sp000432275	0	0	0	0	0	0	0	0	0	0
SRS1735681_9	d__Bacteria;p__Actinomycetota;c__Coriobacteriia;o__Coriobacteriales;f__Coriobacteriaceae;g__Collinsella;s__	0	1	1	0	0	0	0	1	0	0
SRS1735690_7	d__Bacteria;p__Bacillota_A;c__Clostridia;o__Lachnospirales;f__Lachnospiraceae;g__Blautia_A;s__Blautia_A massiliensis	0	0	2	0	0	0	0	0	0	0
SRS1735695_12	d__Bacteria;p__Actinomycetota;c__Actinomycetia;o__Actinomycetales;f__Bifidobacteriaceae;g__Bifidobacterium;s__Bifidobacterium adolescentis	0	1	0	0	0	0	0	0	0	0
SRS1735703_14	d__Bacteria;p__Bacteroidota;c__Bacteroidia;o__Bacteroidales;f__Bacteroidaceae;g__Phocaeicola;s__Phocaeicola plebeius	0	1	0	0	0	0	0	0	0	0
SRS1735705_3	d__Bacteria;p__Actinomycetota;c__Coriobacteriia;o__Coriobacteriales;f__Coriobacteriaceae;g__Collinsella;s__	0	1	1	0	0	1	0	1	0	0
SRS2320637_3	d__Bacteria;p__Bacillota_A;c__Clostridia;o__Lachnospirales;f__Lachnospiraceae;g__Anaerostipes;s__Anaerostipes hadrus	0	0	1	0	0	0	0	0	0	0
SRS2320640_1	d__Bacteria;p__Bacillota_A;c__Clostridia;o__Christensenellales;f__Borkfalkiaceae;g__UBA4636;s__UBA4636 sp900764595	0	0	1	0	0	0	0	0	0	0
SRS2320645_2	d__Bacteria;p__Bacillota_A;c__Clostridia;o__Lachnospirales;f__Lachnospiraceae;g__Mediterraneibacter;s__Mediterraneibacter sp934309345	0	0	2	0	0	1	0	1	0	0
SRS2320646_1	d__Bacteria;p__Pseudomonadota;c__Gammaproteobacteria;o__Enterobacterales_A;f__Succinivibrionaceae;g__WG-1;s__WG-1 sp900539665	0	0	0	0	0	0	0	0	0	0
SRS2320656_26	d__Bacteria;p__Bacillota;c__Bacilli;o__Erysipelotrichales;f__Coprobacillaceae;g__Catenibacterium;s__Catenibacterium sp900764565	0	1	1	0	0	1	0	0	0	0
SRS2320657_19	d__Bacteria;p__Pseudomonadota;c__Alphaproteobacteria;o__Rs-D84;f__Rs-D84;g__Enterousia;s__Enterousia sp934255455	0	1	1	0	0	0	0	0	0	0
SRS2320658_3	d__Bacteria;p__Bacillota_A;c__Clostridia;o__Oscillospirales;f__Acutalibacteraceae;g__Eubacterium_R;s__Eubacterium_R sp900764665	0	0	1	0	0	0	0	0	0	0
SRS2320661_24	d__Bacteria;p__Bacillota;c__Bacilli;o__Erysipelotrichales;f__Coprobacillaceae;g__Catenibacterium;s__Catenibacterium sp900764725	0	1	1	0	0	1	0	0	0	0
SRS2320662_4	d__Bacteria;p__Bacillota_A;c__Clostridia;o__Peptostreptococcales;f__Anaerovoracaceae;g__VUNA01;s__VUNA01 sp934234035	0	0	0	0	0	0	0	0	0	0
SRS255102_17	d__Bacteria;p__Bacillota;c__Bacilli;o__Lactobacillales;f__Lactobacillaceae;g__Lactobacillus;s__Lactobacillus paragasseri	0	3	0	0	0	0	0	0	0	0
SRS255102_30	d__Bacteria;p__Bacillota;c__Bacilli;o__Lactobacillales;f__Lactobacillaceae;g__Leuconostoc;s__Leuconostoc lactis	0	0	0	0	0	0	0	0	0	0
SRS255128_13	d__Bacteria;p__Bacillota_A;c__Clostridia;o__Lachnospirales;f__Lachnospiraceae;g__Oliverpabstia;s__Oliverpabstia sp000432335	0	1	2	0	0	0	0	1	0	0
SRS255128_23	d__Bacteria;p__Actinomycetota;c__Actinomycetia;o__Actinomycetales;f__Bifidobacteriaceae;g__Bifidobacterium;s__Bifidobacterium pullorum_B	0	0	0	0	0	0	0	0	0	0
SRS255128_6	d__Bacteria;p__Bacillota;c__Bacilli;o__Lactobacillales;f__Enterococcaceae;g__Enterococcus_C;s__Enterococcus_C asini	0	0	1	0	0	0	0	0	0	0
SRS255231_9	d__Bacteria;p__Bacillota_A;c__Clostridia;o__Clostridiales;f__Clostridiaceae;g__Clostridium_J;s__Clostridium_J culturomicium	0	0	3	0	1	1	0	0	0	1
SRS255236_17	d__Bacteria;p__Bacillota_A;c__Clostridia;o__Oscillospirales;f__Oscillospiraceae;g__Lawsonibacter;s__Lawsonibacter sp900764755	0	0	0	0	0	0	0	1	0	0
SRS255251_3	d__Bacteria;p__Bacillota_A;c__Clostridia;o__Peptostreptococcales;f__Peptostreptococcaceae;g__Peptostreptococcus;s__Peptostreptococcus anaerobius	0	0	2	0	0	0	0	0	0	0
SRS255718_12	d__Bacteria;p__Bacteroidota;c__Bacteroidia;o__Bacteroidales;f__Bacteroidaceae;g__Phocaeicola;s__Phocaeicola massiliensis	0	2	0	0	0	0	0	0	0	0
SRS255718_13	d__Bacteria;p__Bacteroidota;c__Bacteroidia;o__Bacteroidales;f__Bacteroidaceae;g__Bacteroides;s__Bacteroides stercoris	0	0	0	0	0	0	0	0	0	0
SRS255839_26	d__Bacteria;p__Bacillota_C;c__Negativicutes;o__Veillonellales;f__Veillonellaceae;g__Veillonella;s__Veillonella sp900550455	0	0	1	0	0	0	0	0	0	0
SRS255865_2	d__Bacteria;p__Campylobacterota;c__Campylobacteria;o__Campylobacterales;f__Campylobacteraceae;g__Campylobacter_A;s__Campylobacter_A concisus_Q	1	0	1	0	0	0	0	0	0	0
SRS255865_8	d__Bacteria;p__Actinomycetota;c__Actinomycetia;o__Actinomycetales;f__Actinomycetaceae;g__Pauljensenia;s__Pauljensenia radingae_A	0	0	0	0	0	0	0	0	0	0
SRS259442_38	d__Bacteria;p__Bacillota_A;c__Clostridia;o__Oscillospirales;f__Acutalibacteraceae;g__CAG-488;s__CAG-488 sp000434055	0	0	2	0	0	0	0	0	0	0
SRS259444_30	d__Bacteria;p__Bacillota_A;c__Clostridia;o__Lachnospirales;f__Lachnospiraceae;g__Mediterraneibacter;s__Mediterraneibacter torques	0	0	2	0	1	2	0	1	0	0
SRS259456_8	d__Bacteria;p__Bacteroidota;c__Bacteroidia;o__Bacteroidales;f__Bacteroidaceae;g__Prevotella;s__Prevotella sp900557035	0	0	1	0	0	0	0	0	0	0
SRS259472_17	d__Bacteria;p__Bacteroidota;c__Bacteroidia;o__Bacteroidales;f__Bacteroidaceae;g__Prevotella;s__Prevotella sp900550035	0	0	0	0	0	0	0	0	0	0
SRS259486_23	d__Bacteria;p__Fusobacteriota;c__Fusobacteriia;o__Fusobacteriales;f__Fusobacteriaceae;g__Fusobacterium_A;s__Fusobacterium_A sp900764925	0	1	0	0	0	0	0	0	0	0
SRS259493_12	d__Bacteria;p__Fusobacteriota;c__Fusobacteriia;o__Fusobacteriales;f__Fusobacteriaceae;g__Fusobacterium_A;s__Fusobacterium_A varium	1	1	0	0	0	0	0	0	0	0
SRS259494_27	d__Bacteria;p__Bacteroidota;c__Bacteroidia;o__Bacteroidales;f__Rikenellaceae;g__Alistipes;s__Alistipes shahii	0	1	0	0	0	0	0	0	0	0
SRS259497_21	d__Bacteria;p__Fusobacteriota;c__Fusobacteriia;o__Fusobacteriales;f__Fusobacteriaceae;g__Fusobacterium_A;s__Fusobacterium_A ulcerans_A	1	1	0	0	0	0	0	0	0	0
SRS259500_23	d__Bacteria;p__Pseudomonadota;c__Alphaproteobacteria;o__RF32;f__CAG-239;g__CAZU01;s__CAZU01 sp000432275	0	0	0	0	0	0	0	0	0	0
SRS259503_6	d__Bacteria;p__Fusobacteriota;c__Fusobacteriia;o__Fusobacteriales;f__Fusobacteriaceae;g__Fusobacterium_A;s__Fusobacterium_A sp900543175	0	1	0	0	0	0	0	0	0	0
SRS259506_9	d__Bacteria;p__Bacillota_A;c__Clostridia;o__Lachnospirales;f__Lachnospiraceae;g__Anaerostipes;s__Anaerostipes hadrus	0	0	2	0	0	0	0	0	0	0
SRS259508_25	d__Bacteria;p__Bacillota_C;c__Negativicutes;o__Veillonellales;f__Veillonellaceae;g__Veillonella_A;s__Veillonella_A magna	0	0	1	0	0	0	0	0	0	0
SRS259509_27	d__Bacteria;p__Actinomycetota;c__Coriobacteriia;o__Coriobacteriales;f__Coriobacteriaceae;g__Collinsella;s__Collinsella sp900550835	0	1	0	0	0	1	0	1	0	0
SRS259510_17	d__Bacteria;p__Bacillota_C;c__Negativicutes;o__Veillonellales;f__Megasphaeraceae;g__Megasphaera;s__Megasphaera sp000417505	0	0	1	0	0	0	0	0	0	0
SRS259511_32	d__Bacteria;p__Bacillota_A;c__Clostridia;o__Lachnospirales;f__Lachnospiraceae;g__Eubacterium_G;s__Eubacterium_G ventriosum	0	1	2	0	0	0	0	0	0	0
SRS259511_48	d__Bacteria;p__Bacillota_A;c__Clostridia;o__Christensenellales;f__CAG-138;g__PeH17;s__PeH17 sp000435055	0	0	0	0	0	0	0	0	0	0
SRS259511_9	d__Bacteria;p__Actinomycetota;c__Coriobacteriia;o__Coriobacteriales;f__Coriobacteriaceae;g__Collinsella;s__	0	1	1	0	0	1	0	1	0	0
SRS259513_4	d__Bacteria;p__Bacillota;c__Bacilli;o__Lactobacillales;f__Lactobacillaceae;g__Lactobacillus;s__Lactobacillus crispatus	0	1	0	0	0	0	0	0	0	0
SRS259514_18	d__Bacteria;p__Bacillota_C;c__Negativicutes;o__Veillonellales;f__Megasphaeraceae;g__Caecibacter;s__Caecibacter hominis	0	0	1	0	0	0	0	0	0	0
SRS259514_45	d__Bacteria;p__Bacillota_A;c__Clostridia;o__Peptostreptococcales;f__Anaerovoracaceae;g__Fimisoma;s__Fimisoma sp000435715	0	1	0	0	0	0	0	0	0	0
SRS259515_11	d__Bacteria;p__Bacteroidota;c__Bacteroidia;o__Bacteroidales;f__Muribaculaceae;g__CAG-485;s__CAG-485 sp001701295	1	1	0	0	0	0	0	0	0	0
SRS259515_3	d__Bacteria;p__Bacteroidota;c__Bacteroidia;o__Bacteroidales;f__Muribaculaceae;g__CAG-485;s__CAG-485 sp900547755	0	1	0	0	0	0	0	0	0	0
SRS259515_36	d__Bacteria;p__Bacteroidota;c__Bacteroidia;o__Bacteroidales;f__Bacteroidaceae;g__Prevotella;s__Prevotella sp900553965	0	0	1	0	0	0	0	0	0	0
SRS259516_28	d__Bacteria;p__Fusobacteriota;c__Fusobacteriia;o__Fusobacteriales;f__Fusobacteriaceae;g__Fusobacterium_A;s__Fusobacterium_A varium	1	1	0	0	0	0	0	0	0	0
SRS259520_39	d__Bacteria;p__Bacillota_A;c__Clostridia;o__Oscillospirales;f__Oscillospiraceae;g__Faecousia;s__Faecousia sp900544705	0	0	1	0	0	0	0	0	0	0
SRS259523_35	d__Bacteria;p__Bacillota_A;c__Clostridia;o__Peptostreptococcales;f__Anaerovoracaceae;g__CAG-238;s__CAG-238 sp000435615	0	1	2	0	0	0	0	0	0	0
SRS259524_27	d__Bacteria;p__Bacillota_A;c__Clostridia;o__Oscillospirales;f__Ruminococcaceae;g__Ruminococcus_D;s__Ruminococcus_D bicirculans	0	0	0	0	0	0	0	0	0	0
SRS259526_22	d__Bacteria;p__Bacillota;c__Bacilli;o__Lactobacillales;f__Lactobacillaceae;g__Limosilactobacillus;s__Limosilactobacillus portuensis	0	2	0	0	0	0	0	0	0	0
SRS259526_9	d__Bacteria;p__Bacteroidota;c__Bacteroidia;o__Bacteroidales;f__Bacteroidaceae;g__Phocaeicola;s__Phocaeicola sp900542985	0	1	0	0	0	0	0	1	0	0
SRS259529_1	d__Bacteria;p__Bacillota_A;c__Clostridia;o__Clostridiales;f__Clostridiaceae;g__Clostridium;s__Clostridium saudiense	0	1	3	0	0	1	0	0	0	0
SRS259531_10	d__Bacteria;p__Bacillota;c__Bacilli;o__Lactobacillales;f__Lactobacillaceae;g__Lactobacillus;s__Lactobacillus gallinarum	0	1	0	0	0	0	0	0	0	0
SRS259531_2	d__Bacteria;p__Bacillota_A;c__Clostridia;o__Lachnospirales;f__Lachnospiraceae;g__Limivivens;s__Limivivens sp900543575	0	2	2	0	0	0	0	1	0	0
SRS259537_22	d__Bacteria;p__Bacillota_A;c__Clostridia;o__Clostridiales;f__Clostridiaceae;g__Clostridium;s__Clostridium sp934754925	0	0	1	0	0	1	0	0	0	0
SRS259538_2	d__Bacteria;p__Bacteroidota;c__Bacteroidia;o__Bacteroidales;f__Bacteroidaceae;g__Prevotella;s__Prevotella hominis	0	0	1	0	0	0	0	0	0	0
SRS259542_20	d__Bacteria;p__Bacteroidota;c__Bacteroidia;o__Bacteroidales;f__Bacteroidaceae;g__Phocaeicola;s__Phocaeicola vulgatus	0	2	0	0	0	0	0	0	0	0
SRS259555_35	d__Bacteria;p__Bacillota_A;c__Clostridia;o__Lachnospirales;f__Lachnospiraceae;g__Eubacterium_G;s__Eubacterium_G ventriosum	0	1	2	0	0	0	0	0	0	0
SRS259555_50	d__Bacteria;p__Bacillota_A;c__Clostridia;o__TANB77;f__UBA1234;g__UBA1234;s__UBA1234 sp900765095	0	0	1	0	0	0	0	1	0	0
SRS259558_29	d__Bacteria;p__Bacillota_C;c__Negativicutes;o__Acidaminococcales;f__Acidaminococcaceae;g__Phascolarctobacterium;s__Phascolarctobacterium sp900545535	0	0	1	0	0	0	0	0	0	0
SRS259560_62	d__Bacteria;p__Pseudomonadota;c__Gammaproteobacteria;o__Enterobacterales_A;f__Pasteurellaceae;g__Haemophilus_D;s__	0	0	0	0	0	0	0	0	0	0
SRS259562_11	d__Bacteria;p__Bacillota_A;c__Clostridia;o__Oscillospirales;f__Ruminococcaceae;g__Ruminococcus_C;s__Ruminococcus_C sp900765125	0	0	2	0	0	0	0	0	0	0
SRS259562_55	d__Bacteria;p__Bacillota_A;c__Clostridia;o__TANB77;f__CAG-508;g__CAG-269;s__CAG-269 sp001916005	0	1	1	0	0	0	0	0	0	0
SRS259566_24	d__Bacteria;p__Bacillota_A;c__Clostridia;o__Oscillospirales;f__Ruminococcaceae;g__Faecalibacterium;s__Faecalibacterium sp900539945	0	0	2	0	0	0	0	0	0	0
SRS284313_6	d__Bacteria;p__Actinomycetota;c__Coriobacteriia;o__Coriobacteriales;f__Coriobacteriaceae;g__Collinsella;s__Collinsella sp900765115	0	1	0	0	0	1	0	1	0	0
SRS290676_11	d__Bacteria;p__Bacillota_A;c__Clostridia;o__Lachnospirales;f__Lachnospiraceae;g__Blautia;s__Blautia sp900120295	0	0	2	0	0	0	0	1	0	0
SRS290676_12	d__Bacteria;p__Actinomycetota;c__Coriobacteriia;o__Coriobacteriales;f__Coriobacteriaceae;g__Collinsella;s__Collinsella sp900765185	0	1	0	0	0	1	0	1	0	0
SRS290678_3	d__Bacteria;p__Pseudomonadota;c__Gammaproteobacteria;o__Enterobacterales;f__Enterobacteriaceae;g__Enterobacter;s__Enterobacter sichuanensis	0	0	0	0	0	0	0	0	0	0
SRS290838_1	d__Bacteria;p__Bacillota;c__Bacilli;o__Erysipelotrichales;f__Erysipelotrichaceae;g__Clostridium_AQ;s__Clostridium_AQ sp003481775	0	1	0	0	1	2	0	1	0	1
SRS290838_12	d__Bacteria;p__Actinomycetota;c__Coriobacteriia;o__Coriobacteriales;f__Coriobacteriaceae;g__Collinsella;s__Collinsella stercoris	0	0	1	0	1	0	0	1	0	0
SRS290838_13	d__Bacteria;p__Bacillota_A;c__Clostridia;o__Oscillospirales;f__Ruminococcaceae;g__Anaerotruncus;s__Anaerotruncus colihominis	1	0	2	0	0	0	0	0	0	0
SRS294813_32	d__Bacteria;p__Bacillota;c__Bacilli;o__RF39;f__UBA660;g__CAG-302;s__CAG-302 sp001916775	0	0	0	0	0	0	0	0	0	0
SRS294815_46	d__Bacteria;p__Bacillota_A;c__Clostridia;o__TANB77;f__CAG-508;g__CAG-492;s__CAG-492 sp900553225	0	0	1	0	0	0	0	1	0	0
SRS294818_4	d__Bacteria;p__Bacillota_A;c__Clostridia;o__Oscillospirales;f__Ruminococcaceae;g__Ruminiclostridium_E;s__Ruminiclostridium_E siraeum	0	0	2	0	0	0	0	0	0	0
SRS294823_8	d__Bacteria;p__Bacillota_C;c__Negativicutes;o__Veillonellales;f__Veillonellaceae;g__Veillonella_A;s__Veillonella_A sp900765165	0	0	1	0	0	0	0	0	0	0
SRS294827_26	d__Bacteria;p__Pseudomonadota;c__Gammaproteobacteria;o__Enterobacterales;f__Enterobacteriaceae;g__Plesiomonas;s__Plesiomonas shigelloides	1	0	0	0	0	0	0	0	0	0
SRS294829_34	d__Bacteria;p__Bacillota;c__Bacilli;o__Lactobacillales;f__Lactobacillaceae;g__Lactobacillus;s__Lactobacillus amylovorus	0	2	0	0	0	0	0	0	0	0
SRS294836_42	d__Bacteria;p__Bacillota_C;c__Negativicutes;o__Veillonellales;f__Dialisteraceae;g__Dialister;s__Dialister sp900538805	0	0	0	0	0	0	0	0	0	0
SRS294836_52	d__Bacteria;p__Bacteroidota;c__Bacteroidia;o__Bacteroidales;f__Bacteroidaceae;g__Phocaeicola;s__Phocaeicola plebeius_A	0	1	0	0	0	0	0	0	0	0
SRS294840_45	d__Bacteria;p__Bacillota_A;c__Clostridia;o__Oscillospirales;f__Acutalibacteraceae;g__UMGS1484;s__UMGS1484 sp902388225	0	0	1	0	0	0	0	0	0	0
SRS294840_70	d__Bacteria;p__Bacillota_A;c__Clostridia;o__Oscillospirales;f__Oscillospiraceae;g__F23-B02;s__F23-B02 sp004553495	0	0	2	0	0	0	0	0	0	0
SRS294849_18	d__Bacteria;p__Bacillota_A;c__Clostridia;o__Oscillospirales;f__Ruminococcaceae;g__Gemmiger;s__Gemmiger formicilis	0	0	0	0	0	0	0	0	0	0
SRS294849_7	d__Bacteria;p__Bacillota;c__Bacilli;o__Erysipelotrichales;f__Coprobacillaceae;g__Faecalibacillus;s__Faecalibacillus faecis	0	0	1	0	0	1	0	0	0	0
SRS294853_27	d__Bacteria;p__Bacillota_C;c__Negativicutes;o__Selenomonadales;f__Selenomonadaceae;g__Megamonas;s__Megamonas funiformis	0	0	1	0	0	0	0	0	0	0
SRS294854_66	d__Bacteria;p__Bacillota_A;c__Clostridia;o__UBA1381;f__UBA9506;g__Congzhengia;s__Congzhengia minquanensis	0	0	0	0	0	0	0	0	0	0
SRS294855_30	d__Bacteria;p__Bacillota_A;c__Clostridia;o__Oscillospirales;f__Acutalibacteraceae;g__Ruminococcus_E;s__Ruminococcus_E sp905215855	0	1	2	0	0	0	0	0	0	0
SRS294855_51	d__Bacteria;p__Bacteroidota;c__Bacteroidia;o__Bacteroidales;f__Rikenellaceae;g__Alistipes;s__Alistipes montrealensis	0	1	0	0	0	0	0	0	0	0
SRS294864_3	d__Bacteria;p__Bacillota_A;c__Clostridia;o__Lachnospirales;f__Lachnospiraceae;g__Roseburia;s__Roseburia sp003470905	0	0	2	0	0	0	0	0	0	0
SRS294866_7	d__Bacteria;p__Pseudomonadota;c__Gammaproteobacteria;o__Enterobacterales_A;f__Pasteurellaceae;g__Haemophilus_D;s__Haemophilus_D parainfluenzae	0	0	0	0	0	0	0	0	0	0
SRS294867_36	d__Bacteria;p__Spirochaetota;c__Brachyspirae;o__Brachyspirales;f__Brachyspiraceae;g__Brachyspira;s__Brachyspira aalborgi	0	0	0	0	0	0	0	0	0	0
SRS294867_6	d__Bacteria;p__Bacillota_A;c__Clostridia;o__TANB77;f__CAG-508;g__CAG-269;s__CAG-269 sp900556345	0	1	2	0	0	0	0	0	0	0
SRS294874_9	d__Bacteria;p__Pseudomonadota;c__Gammaproteobacteria;o__Enterobacterales;f__Enterobacteriaceae;g__Klebsiella;s__Klebsiella pneumoniae	0	0	0	0	0	0	0	0	0	0
SRS294876_18	d__Bacteria;p__Bacteroidota;c__Bacteroidia;o__Bacteroidales;f__Bacteroidaceae;g__Phocaeicola;s__Phocaeicola sp902388365	0	0	0	0	0	0	0	0	0	0
SRS294876_7	d__Bacteria;p__Bacteroidota;c__Bacteroidia;o__Bacteroidales;f__Muribaculaceae;g__Limisoma;s__Limisoma sp900544305	0	1	0	0	0	0	0	0	0	0
SRS294878_29	d__Bacteria;p__Bacillota_C;c__Negativicutes;o__Acidaminococcales;f__Acidaminococcaceae;g__Phascolarctobacterium;s__Phascolarctobacterium faecium	0	0	1	0	0	0	0	0	0	0
SRS294879_5	d__Bacteria;p__Bacillota_A;c__Clostridia;o__Lachnospirales;f__Lachnospiraceae;g__Anaerostipes;s__Anaerostipes sp900066705	0	0	3	0	0	0	0	0	0	0
SRS294881_36	d__Bacteria;p__Bacillota_C;c__Negativicutes;o__Veillonellales;f__Dialisteraceae;g__Dialister;s__Dialister sp900557365	0	0	0	0	0	0	0	0	0	0
SRS294889_28	d__Bacteria;p__Bacillota_A;c__Clostridia;o__Oscillospirales;f__Butyricicoccaceae;g__Agathobaculum;s__Agathobaculum sp003481705	0	0	0	0	0	0	0	0	0	0
SRS294891_13	d__Bacteria;p__Bacillota_A;c__Clostridia;o__Lachnospirales;f__Lachnospiraceae;g__CAG-45;s__CAG-45 sp000438375	0	1	2	0	0	0	0	0	0	0
SRS294893_26	d__Bacteria;p__Bacillota;c__Bacilli;o__Lactobacillales;f__Streptococcaceae;g__Streptococcus;s__Streptococcus salivarius	0	0	0	0	0	0	0	0	0	0
SRS294893_7	d__Bacteria;p__Pseudomonadota;c__Gammaproteobacteria;o__Enterobacterales_A;f__Pasteurellaceae;g__Aggregatibacter;s__Aggregatibacter segnis_A	0	0	0	0	0	0	0	0	0	0
SRS294895_38	d__Bacteria;p__Pseudomonadota;c__Gammaproteobacteria;o__Burkholderiales;f__Burkholderiaceae_A;g__Parasutterella;s__Parasutterella gallistercoris	0	0	0	0	0	0	0	0	0	0
SRS294896_10	d__Bacteria;p__Bacillota;c__Bacilli;o__RF39;f__UBA660;g__Onthousia;s__Onthousia sp934130405	0	0	1	0	0	0	0	1	0	0
SRS294898_18	d__Bacteria;p__Bacillota_A;c__Clostridia;o__Peptostreptococcales;f__Peptostreptococcaceae;g__Romboutsia;s__Romboutsia timonensis	0	1	2	0	0	0	0	0	0	0
SRS294900_16	d__Bacteria;p__Actinomycetota;c__Coriobacteriia;o__Coriobacteriales;f__Coriobacteriaceae;g__Collinsella;s__	0	1	0	0	1	1	0	2	0	0
SRS294902_20	d__Bacteria;p__Bacillota_A;c__Clostridia;o__Lachnospirales;f__Lachnospiraceae;g__Enterocloster;s__Enterocloster sp000431375	0	2	2	0	0	0	0	0	0	0
SRS294902_24	d__Bacteria;p__Actinomycetota;c__Coriobacteriia;o__Coriobacteriales;f__Coriobacteriaceae;g__Collinsella;s__Collinsella sp902388345	0	1	0	0	0	1	0	1	0	0
SRS294902_25	d__Bacteria;p__Bacteroidota;c__Bacteroidia;o__Bacteroidales;f__Bacteroidaceae;g__Prevotella;s__Prevotella sp900554545	0	1	0	0	0	0	0	0	0	0
SRS294903_3	d__Bacteria;p__Bacillota_A;c__Clostridia;o__Oscillospirales;f__Oscillospiraceae;g__CAG-103;s__CAG-103 sp000432375	1	0	1	1	1	1	0	1	0	0
SRS294903_30	d__Bacteria;p__Pseudomonadota;c__Gammaproteobacteria;o__Enterobacterales;f__Enterobacteriaceae;g__Enterobacter;s__Enterobacter roggenkampii	0	0	0	0	0	0	0	0	0	0
SRS294904_29	d__Bacteria;p__Bacillota_A;c__Clostridia;o__Oscillospirales;f__Ruminococcaceae;g__Gemmiger;s__Gemmiger sp900540595	0	0	0	0	0	0	0	1	0	0
SRS294912_68	d__Bacteria;p__Bacillota_A;c__Clostridia;o__Oscillospirales;f__Acutalibacteraceae;g__UMGS1484;s__UMGS1484 sp905193225	0	1	1	0	0	0	0	0	0	0
SRS294914_13	d__Bacteria;p__Bacteroidota;c__Bacteroidia;o__Bacteroidales;f__Bacteroidaceae;g__Phocaeicola;s__Phocaeicola faecicola	0	1	0	0	0	0	0	0	0	0
SRS294923_32	d__Bacteria;p__Pseudomonadota;c__Gammaproteobacteria;o__Burkholderiales;f__Burkholderiaceae_A;g__Sutterella;s__Sutterella sp900545275	0	0	0	0	0	0	0	0	0	0
SRS294925_28	d__Bacteria;p__Bacteroidota;c__Bacteroidia;o__Bacteroidales;f__UBA932;g__Coprenecus;s__Coprenecus sp902388455	0	1	0	0	0	0	0	0	0	0
SRS294929_57	d__Bacteria;p__Bacillota_C;c__Negativicutes;o__Veillonellales;f__Dialisteraceae;g__Dialister;s__Dialister sp900765565	0	0	0	0	0	0	0	0	0	0
SRS294931_27	d__Bacteria;p__Bacillota_A;c__Clostridia;o__Oscillospirales;f__Oscillospiraceae;g__Dysosmobacter;s__Dysosmobacter sp900542115	0	0	2	0	0	0	0	0	0	0
SRS294932_17	d__Bacteria;p__Bacteroidota;c__Bacteroidia;o__Bacteroidales;f__Tannerellaceae;g__Parabacteroides;s__Parabacteroides goldsteinii	0	1	0	0	0	0	0	0	0	0
SRS294933_7	d__Bacteria;p__Bacillota_A;c__Clostridia;o__Oscillospirales;f__Oscillospiraceae;g__ER4;s__ER4 sp900550165	1	0	0	1	0	0	0	0	0	0
SRS294934_65	d__Bacteria;p__Pseudomonadota;c__Gammaproteobacteria;o__Enterobacterales;f__Enterobacteriaceae;g__Enterobacter;s__Enterobacter cloacae	0	0	0	0	0	0	0	0	0	0
SRS294934_85	d__Bacteria;p__Pseudomonadota;c__Alphaproteobacteria;o__RF32;f__CAG-977;g__CAG-977;s__CAG-977 sp900553035	0	0	1	0	0	0	0	0	0	0
SRS294937_16	d__Bacteria;p__Bacteroidota;c__Bacteroidia;o__Bacteroidales;f__Bacteroidaceae;g__Phocaeicola_A;s__Phocaeicola_A sp900765575	0	0	0	0	0	0	0	0	0	0
SRS294938_37	d__Bacteria;p__Bacteroidota;c__Bacteroidia;o__Bacteroidales;f__Bacteroidaceae;g__Prevotella;s__Prevotella sp000436035	0	0	0	0	0	0	0	0	0	0
SRS294939_15	d__Bacteria;p__Pseudomonadota;c__Gammaproteobacteria;o__Burkholderiales;f__Burkholderiaceae_A;g__Aphodousia;s__Aphodousia sp002329575	0	1	0	0	0	0	0	0	0	0
SRS294942_17	d__Bacteria;p__Bacillota_A;c__Clostridia;o__Lachnospirales;f__Lachnospiraceae;g__Blautia;s__Blautia pullicola	0	0	2	0	0	0	0	0	0	0
SRS294942_45	d__Bacteria;p__Bacteroidota;c__Bacteroidia;o__Bacteroidales;f__Rikenellaceae;g__Alistipes;s__Alistipes onderdonkii	0	1	0	0	0	0	0	0	0	0
SRS294942_46	d__Bacteria;p__Bacillota_A;c__Clostridia;o__Oscillospirales;f__Acutalibacteraceae;g__CAG-177;s__CAG-177 sp000431775	1	0	2	0	0	0	0	0	0	0
SRS294942_70	d__Bacteria;p__Bacillota_A;c__Clostridia;o__Oscillospirales;f__Acutalibacteraceae;g__UMGS1858;s__UMGS1858 sp905203795	0	0	0	0	0	0	0	0	0	0
SRS294943_14	d__Bacteria;p__Bacteroidota;c__Bacteroidia;o__Bacteroidales;f__Coprobacteraceae;g__Coprobacter;s__Coprobacter fastidiosus	0	2	0	0	0	0	0	0	0	0
SRS294945_25	d__Bacteria;p__Bacillota_A;c__Clostridia;o__Lachnospirales;f__Lachnospiraceae;g__Copromonas;s__Copromonas sp900066535	0	0	2	0	0	0	0	0	0	0
SRS294945_32	d__Bacteria;p__Bacillota;c__Bacilli;o__Lactobacillales;f__Lactobacillaceae;g__Lactobacillus;s__Lactobacillus johnsonii	0	3	0	0	0	0	0	0	0	0
SRS294945_44	d__Bacteria;p__Bacillota_C;c__Negativicutes;o__Veillonellales;f__Megasphaeraceae;g__Megasphaera;s__Megasphaera stantonii	0	0	1	0	0	0	0	0	0	0
SRS294946_43	d__Bacteria;p__Bacillota_A;c__Clostridia;o__TANB77;f__CAG-508;g__CAG-492;s__CAG-492 sp000434335	0	0	1	0	0	0	0	0	0	0
SRS294947_24	d__Bacteria;p__Bacteroidota;c__Bacteroidia;o__Bacteroidales;f__Bacteroidaceae;g__Paraprevotella;s__Paraprevotella sp003477995	0	1	1	0	0	0	0	0	0	0
SRS294948_5	d__Bacteria;p__Fusobacteriota;c__Fusobacteriia;o__Fusobacteriales;f__Fusobacteriaceae;g__Fusobacterium_A;s__Fusobacterium_A mortiferum	1	1	0	0	0	0	0	0	0	0
SRS294952_41	d__Bacteria;p__Bacillota_A;c__Clostridia;o__Lachnospirales;f__Lachnospiraceae;g__Roseburia;s__Roseburia sp900542495	0	0	2	0	0	0	0	1	0	0
SRS294952_6	d__Bacteria;p__Bacteroidota;c__Bacteroidia;o__Bacteroidales;f__Bacteroidaceae;g__Bacteroides;s__Bacteroides fluxus	0	0	0	0	0	0	0	0	0	0
SRS294953_48	d__Bacteria;p__Pseudomonadota;c__Gammaproteobacteria;o__Burkholderiales;f__Burkholderiaceae_A;g__Aphodousia;s__Aphodousia sp902388655	0	1	0	0	0	0	0	0	0	0
SRS294954_39	d__Bacteria;p__Bacteroidota;c__Bacteroidia;o__Bacteroidales;f__Bacteroidaceae;g__Bacteroides;s__Bacteroides stercorirosoris	0	1	0	0	0	0	0	0	0	0
SRS294958_2	d__Bacteria;p__Bacillota_A;c__Clostridia;o__Oscillospirales;f__Oscillospiraceae;g__ER4;s__ER4 sp000765235	0	0	0	0	0	0	0	0	0	0
SRS294959_17	d__Bacteria;p__Bacteroidota;c__Bacteroidia;o__Bacteroidales;f__Tannerellaceae;g__Parabacteroides;s__Parabacteroides distasonis	0	3	0	0	0	0	0	0	0	0
SRS294963_36	d__Bacteria;p__Bacillota_A;c__Clostridia;o__Lachnospirales;f__Lachnospiraceae;g__Ventrimonas;s__Ventrimonas sp003478505	0	1	1	0	0	0	1	0	0	0
SRS294966_17	d__Bacteria;p__Verrucomicrobiota;c__Verrucomicrobiae;o__Verrucomicrobiales;f__Akkermansiaceae;g__Akkermansia;s__Akkermansia sp900545155	0	0	0	0	0	0	0	0	0	0
SRS294969_13	d__Bacteria;p__Bacillota_A;c__Clostridia;o__Lachnospirales;f__Lachnospiraceae;g__Blautia_A;s__Blautia_A sp003471165	0	1	2	0	0	1	0	1	0	0
SRS294970_32	d__Bacteria;p__Bacillota_A;c__Clostridia;o__Lachnospirales;f__Lachnospiraceae;g__Coprococcus;s__Coprococcus sp900066115	0	0	2	0	0	0	0	0	0	0
SRS294973_28	d__Bacteria;p__Bacillota_C;c__Negativicutes;o__Acidaminococcales;f__Acidaminococcaceae;g__Acidaminococcus;s__Acidaminococcus sp900538365	0	0	1	0	0	0	0	0	0	0
SRS294974_49	d__Bacteria;p__Bacillota_A;c__Clostridia;o__Lachnospirales;f__Anaerotignaceae;g__Metalachnospira;s__Metalachnospira sp900546215	0	0	0	0	0	0	1	0	0	0
SRS294984_19	d__Bacteria;p__Bacillota_A;c__Clostridia;o__Lachnospirales;f__Lachnospiraceae;g__Ventrimonas;s__Ventrimonas sp900540335	0	1	1	0	0	0	1	0	0	0
SRS294989_19	d__Bacteria;p__Bacillota_A;c__Clostridia;o__Oscillospirales;f__Ruminococcaceae;g__Ruminococcus_D;s__Ruminococcus_D bicirculans	0	0	0	0	0	0	0	0	0	0
SRS294989_39	d__Bacteria;p__Bacteroidota;c__Bacteroidia;o__Bacteroidales;f__Rikenellaceae;g__Alistipes;s__Alistipes sp902388705	0	2	0	0	0	0	0	0	0	0
SRS294990_31	d__Bacteria;p__Bacillota_C;c__Negativicutes;o__Veillonellales;f__Megasphaeraceae;g__Caecibacter;s__Caecibacter sp003467125	0	0	1	0	0	0	0	0	0	0
SRS294991_21	d__Bacteria;p__Bacillota;c__Bacilli;o__Erysipelotrichales;f__Coprobacillaceae;g__Faecalibacillus;s__Faecalibacillus intestinalis	0	0	1	0	0	1	0	0	0	0
SRS294991_82	d__Bacteria;p__Pseudomonadota;c__Gammaproteobacteria;o__Burkholderiales;f__Burkholderiaceae_A;g__Parasutterella;s__Parasutterella sp900766055	0	0	0	0	0	0	0	0	0	0
SRS294993_17	d__Bacteria;p__Bacteroidota;c__Bacteroidia;o__Bacteroidales;f__Bacteroidaceae;g__Alloprevotella;s__Alloprevotella sp900539625	0	0	0	0	0	0	0	0	0	0
SRS294994_19	d__Bacteria;p__Bacillota;c__Bacilli;o__Lactobacillales;f__Streptococcaceae;g__Streptococcus;s__Streptococcus parasanguinis_P	0	0	0	0	0	0	0	0	0	0
SRS294994_40	d__Bacteria;p__Bacillota;c__Bacilli;o__Lactobacillales;f__Streptococcaceae;g__Streptococcus;s__Streptococcus sanguinis_H	0	0	0	0	0	0	0	0	0	0
SRS294994_43	d__Bacteria;p__Bacillota_A;c__Clostridia;o__Lachnospirales;f__Lachnospiraceae;g__Copromonas;s__Copromonas sp000435795	0	0	2	0	0	0	0	0	0	0
SRS294994_47	d__Bacteria;p__Bacillota;c__Bacilli;o__Lactobacillales;f__Lactobacillaceae;g__Limosilactobacillus;s__Limosilactobacillus coleohominis	0	1	0	0	0	0	0	0	0	0
SRS295000_35	d__Bacteria;p__Bacteroidota;c__Bacteroidia;o__Bacteroidales;f__Bacteroidaceae;g__Prevotella;s__Prevotella corporis	0	0	1	0	0	0	0	0	0	0
SRS295004_16	d__Bacteria;p__Bacillota_A;c__Clostridia;o__Lachnospirales;f__Anaerotignaceae;g__Metalachnospira;s__Metalachnospira sp900553995	0	1	0	0	0	0	0	0	0	0
SRS295004_52	d__Bacteria;p__Bacillota_A;c__Clostridia;o__Peptostreptococcales;f__Anaerovoracaceae;g__Fimisoma;s__Fimisoma sp002320005	0	1	0	0	0	0	0	0	0	0
SRS295009_26	d__Bacteria;p__Actinomycetota;c__Coriobacteriia;o__Coriobacteriales;f__Atopobiaceae;g__Tractidigestivibacter;s__Tractidigestivibacter sp000752675	0	1	1	0	0	0	0	0	1	0
SRS295010_100	d__Bacteria;p__Verrucomicrobiota;c__Verrucomicrobiae;o__Verrucomicrobiales;f__Akkermansiaceae;g__Akkermansia;s__Akkermansia muciniphila	0	0	0	0	0	0	0	0	0	0
SRS295010_88	d__Bacteria;p__Bacillota_A;c__Clostridia;o__Lachnospirales;f__Lachnospiraceae;g__Hungatella;s__Hungatella hathewayi	0	0	2	0	1	1	1	0	1	0
SRS295012_16	d__Bacteria;p__Bacillota_A;c__Clostridia;o__Lachnospirales;f__Lachnospiraceae;g__Schaedlerella;s__Schaedlerella sp900765975	0	0	1	0	0	0	0	1	0	0
SRS295012_2	d__Bacteria;p__Bacillota_C;c__Negativicutes;o__Acidaminococcales;f__Acidaminococcaceae;g__Acidaminococcus;s__Acidaminococcus massiliensis	0	0	1	0	0	0	0	0	0	0
SRS295012_22	d__Bacteria;p__Bacillota_A;c__Clostridia;o__Lachnospirales;f__Lachnospiraceae;g__Mediterraneibacter;s__Mediterraneibacter excrementipullorum	0	1	1	0	0	0	0	0	0	0
SRS295012_25	d__Bacteria;p__Bacillota_A;c__Clostridia;o__Lachnospirales;f__Lachnospiraceae;g__Blautia_A;s__Blautia_A caecimuris	0	0	2	0	0	0	0	1	0	0
SRS295012_3	d__Bacteria;p__Bacillota_A;c__Clostridia;o__Lachnospirales;f__Lachnospiraceae;g__Lachnoclostridium;s__Lachnoclostridium phytofermentans_A	1	0	2	0	1	0	0	0	0	0
SRS295013_29	d__Bacteria;p__Bacillota;c__Bacilli;o__Lactobacillales;f__Streptococcaceae;g__Streptococcus;s__Streptococcus alactolyticus	0	2	0	0	0	0	0	0	0	0
SRS295013_38	d__Bacteria;p__Bacillota_C;c__Negativicutes;o__Acidaminococcales;f__Acidaminococcaceae;g__Acidaminococcus;s__Acidaminococcus provencensis	0	0	1	0	0	0	0	0	0	0
SRS295013_40	d__Bacteria;p__Bacillota;c__Bacilli;o__Lactobacillales;f__Lactobacillaceae;g__Lactobacillus;s__	0	1	0	0	0	0	0	0	0	0
SRS295016_21	d__Bacteria;p__Actinomycetota;c__Coriobacteriia;o__Coriobacteriales;f__Atopobiaceae;g__Parafannyhessea;s__Parafannyhessea sp003862195	0	2	0	0	0	0	0	0	0	0
SRS295016_24	d__Bacteria;p__Bacillota_A;c__Clostridia;o__Peptostreptococcales;f__Anaerovoracaceae;g__Eubacterium_T;s__Eubacterium_T sp900766045	0	1	2	0	0	0	0	0	0	0
SRS295016_41	d__Bacteria;p__Actinomycetota;c__Coriobacteriia;o__Coriobacteriales;f__Atopobiaceae;g__UBA7748;s__UBA7748 sp900314535	0	0	0	0	0	0	0	0	0	0
SRS295017_99	d__Bacteria;p__Bacteroidota;c__Bacteroidia;o__Bacteroidales;f__Muribaculaceae;g__CAG-485;s__CAG-485 sp002491165	1	2	0	0	0	0	0	0	0	0
SRS295018_13	d__Bacteria;p__Bacillota_A;c__Clostridia;o__Lachnospirales;f__Lachnospiraceae;g__CAG-882;s__CAG-882 sp000435595	0	0	2	0	0	0	1	0	0	0
SRS295018_3	d__Bacteria;p__Bacteroidota;c__Bacteroidia;o__Bacteroidales;f__Marinifilaceae;g__Odoribacter;s__Odoribacter massiliensis	0	2	0	0	0	0	0	0	0	0
SRS295021_20	d__Bacteria;p__Bacillota_A;c__Clostridia;o__Clostridiales;f__Clostridiaceae;g__Clostridium;s__Clostridium sp900540255	0	0	3	0	0	0	0	0	0	0
SRS295023_35	d__Bacteria;p__Bacillota_A;c__Clostridia;o__Oscillospirales;f__Oscillospiraceae;g__Faecousia;s__Faecousia sp900549705	0	0	1	0	0	0	0	0	0	0
SRS295026_10	d__Bacteria;p__Pseudomonadota;c__Gammaproteobacteria;o__Enterobacterales_A;f__Succinivibrionaceae;g__Succinivibrio;s__Succinivibrio sp900552905	0	0	0	0	0	0	0	0	0	0
SRS295027_37	d__Bacteria;p__Bacillota;c__Bacilli;o__RF39;f__UBA660;g__Aphodocola;s__Aphodocola sp900766325	0	0	1	0	0	0	0	1	0	0
SRS310390_4	d__Bacteria;p__Pseudomonadota;c__Gammaproteobacteria;o__Enterobacterales_A;f__Pasteurellaceae;g__Haemophilus_D;s__Haemophilus_D parainfluenzae	0	0	0	0	0	0	0	0	0	0
SRS310390_7	d__Bacteria;p__Bacillota_A;c__Clostridia;o__Lachnospirales;f__Lachnospiraceae;g__Clostridium_Q;s__Clostridium_Q symbiosum	0	0	2	0	0	0	1	0	0	0
SRS311495_5	d__Bacteria;p__Pseudomonadota;c__Gammaproteobacteria;o__Pseudomonadales;f__Moraxellaceae;g__Acinetobacter;s__Acinetobacter pittii	0	1	0	0	0	0	0	0	0	0
SRS311495_7	d__Bacteria;p__Pseudomonadota;c__Gammaproteobacteria;o__Enterobacterales;f__Enterobacteriaceae;g__Enterobacter_D;s__Enterobacter_D kobei_A	0	1	0	0	0	0	0	0	0	0
SRS311497_16	d__Bacteria;p__Bacillota_A;c__Clostridia;o__Lachnospirales;f__Lachnospiraceae;g__Enterocloster;s__Enterocloster sp900549235	0	0	2	0	0	0	0	0	0	0
SRS311497_4	d__Bacteria;p__Verrucomicrobiota;c__Verrucomicrobiae;o__Verrucomicrobiales;f__Akkermansiaceae;g__Akkermansia;s__Akkermansia muciniphila_B	0	0	0	0	0	0	0	0	0	0
SRS311530_1	d__Bacteria;p__Bacteroidota;c__Bacteroidia;o__Bacteroidales;f__Bacteroidaceae;g__Bacteroides;s__Bacteroides sp900766195	0	2	0	0	0	0	0	0	0	0
SRS311530_10	d__Bacteria;p__Actinomycetota;c__Coriobacteriia;o__Coriobacteriales;f__Coriobacteriaceae;g__Collinsella;s__Collinsella sp900556495	0	2	0	0	0	0	0	0	0	0
SRS311530_13	d__Bacteria;p__Bacteroidota;c__Bacteroidia;o__Bacteroidales;f__Dysgonomonadaceae;g__Dysgonomonas;s__Dysgonomonas sp900079735	0	3	0	0	0	0	0	0	0	0
SRS311548_13	d__Bacteria;p__Bacillota_A;c__Clostridia;o__Lachnospirales;f__Lachnospiraceae;g__Faecalimonas;s__Faecalimonas phoceensis	0	0	2	0	0	0	0	0	0	0
SRS311548_16	d__Bacteria;p__Actinomycetota;c__Coriobacteriia;o__Coriobacteriales;f__Coriobacteriaceae;g__Collinsella;s__Collinsella sp900766165	0	1	0	0	0	1	0	1	0	0
SRS311563_3	d__Bacteria;p__Pseudomonadota;c__Gammaproteobacteria;o__Enterobacterales;f__Enterobacteriaceae;g__Enterobacter;s__Enterobacter ludwigii	0	0	0	0	0	0	0	0	0	0
SRS332155_2	d__Bacteria;p__Pseudomonadota;c__Gammaproteobacteria;o__Enterobacterales;f__Enterobacteriaceae;g__Pseudescherichia;s__Pseudescherichia sp002298805	0	0	0	0	0	0	0	0	0	0
SRS332191_3	d__Bacteria;p__Bacillota_C;c__Negativicutes;o__Veillonellales;f__Veillonellaceae;g__Veillonella;s__Veillonella rogosae	0	0	1	0	0	0	0	0	0	0
SRS332210_5	d__Bacteria;p__Bacillota_A;c__Clostridia;o__Oscillospirales;f__Ruminococcaceae;g__Faecalibacterium;s__Faecalibacterium prausnitzii_J	0	0	2	0	0	0	0	0	0	0
SRS335368_3	d__Bacteria;p__Pseudomonadota;c__Gammaproteobacteria;o__Pseudomonadales;f__Pseudomonadaceae;g__Pseudomonas;s__Pseudomonas aeruginosa	0	0	1	0	0	0	0	0	0	0
SRS335385_2	d__Bacteria;p__Pseudomonadota;c__Gammaproteobacteria;o__Enterobacterales;f__Enterobacteriaceae;g__Citrobacter_B;s__Citrobacter_B koseri	0	0	0	0	0	0	0	0	0	0
SRS335389_1	d__Bacteria;p__Bacillota_A;c__Clostridia;o__Lachnospirales;f__Lachnospiraceae;g__Johnsonella;s__Johnsonella sp900766185	0	0	2	0	0	0	0	0	0	0
SRS335416_11	d__Bacteria;p__Bacteroidota;c__Bacteroidia;o__Bacteroidales;f__Bacteroidaceae;g__Bacteroides;s__Bacteroides sp007896885	0	0	0	0	0	0	0	0	0	0
SRS335560_6	d__Bacteria;p__Bacillota_A;c__Clostridia;o__Tissierellales;f__Peptoniphilaceae;g__Finegoldia;s__Finegoldia sp900766215	0	0	2	0	0	0	0	0	0	0
SRS335563_2	d__Bacteria;p__Actinomycetota;c__Actinomycetia;o__Actinomycetales;f__Actinomycetaceae;g__Gleimia;s__Gleimia europaea_A	0	0	0	0	0	0	0	0	0	0
SRS335563_5	d__Bacteria;p__Bacillota_A;c__Clostridia;o__Tissierellales;f__Peptoniphilaceae;g__Anaerococcus;s__Anaerococcus sp900258475	0	0	1	0	0	0	0	1	0	0
SRS335563_6	d__Bacteria;p__Campylobacterota;c__Campylobacteria;o__Campylobacterales;f__Campylobacteraceae;g__Campylobacter_B;s__Campylobacter_B ureolyticus	1	0	1	0	0	0	0	0	0	0
SRS335563_7	d__Bacteria;p__Bacillota_A;c__Clostridia;o__Tissierellales;f__Peptoniphilaceae;g__Anaerococcus;s__Anaerococcus vaginalis_B	0	1	1	0	0	0	0	0	0	0
SRS335585_1	d__Bacteria;p__Bacillota;c__Bacilli;o__Lactobacillales;f__Streptococcaceae;g__Streptococcus;s__Streptococcus mitis_AC	0	0	0	0	0	0	0	0	0	0
SRS344833_1	d__Bacteria;p__Pseudomonadota;c__Gammaproteobacteria;o__Burkholderiales;f__Burkholderiaceae;g__Ralstonia;s__Ralstonia pickettii	0	0	0	0	0	0	0	0	0	0
SRS344873_3	d__Bacteria;p__Pseudomonadota;c__Gammaproteobacteria;o__Enterobacterales;f__Enterobacteriaceae;g__Citrobacter;s__Citrobacter werkmanii	0	0	0	0	0	0	0	0	0	0
SRS344919_1	d__Bacteria;p__Actinomycetota;c__Coriobacteriia;o__Coriobacteriales;f__Atopobiaceae;g__Lancefieldella;s__Lancefieldella sp000564995	0	0	0	0	0	0	0	0	0	0
SRS371383_3	d__Bacteria;p__Bacteroidota;c__Bacteroidia;o__Bacteroidales;f__Bacteroidaceae;g__Prevotella;s__Prevotella bivia	0	0	1	0	0	0	0	0	0	0
SRS371412_3	d__Bacteria;p__Bacillota_C;c__Negativicutes;o__Veillonellales;f__Veillonellaceae;g__Veillonella;s__Veillonella atypica	0	0	1	0	0	0	0	0	0	0
SRS371425_2	d__Bacteria;p__Bacillota_A;c__Clostridia;o__Clostridiales;f__Clostridiaceae;g__Clostridium;s__Clostridium paraputrificum	0	1	3	0	1	1	0	0	0	0
SRS371443_4	d__Bacteria;p__Actinomycetota;c__Actinomycetia;o__Mycobacteriales;f__Mycobacteriaceae;g__Corynebacterium;s__Corynebacterium parakroppenstedtii	0	0	0	0	0	0	0	0	0	0
SRS371465_5	d__Bacteria;p__Pseudomonadota;c__Gammaproteobacteria;o__Enterobacterales;f__Enterobacteriaceae;g__Phytobacter;s__Phytobacter sp002377245	0	0	0	0	0	0	0	0	0	0
SRS371469_1	d__Bacteria;p__Bacteroidota;c__Bacteroidia;o__Bacteroidales;f__Bacteroidaceae;g__Bacteroides;s__Bacteroides caccae	1	1	0	0	0	0	0	0	0	0
SRS371516_7	d__Bacteria;p__Pseudomonadota;c__Gammaproteobacteria;o__Enterobacterales;f__Enterobacteriaceae;g__Chimaeribacter;s__Chimaeribacter arupi	0	0	0	0	0	0	0	0	0	0
SRS371535_3	d__Bacteria;p__Bacillota;c__Bacilli;o__Lactobacillales;f__Streptococcaceae;g__Streptococcus;s__Streptococcus sanguinis_E	0	0	0	0	0	0	0	0	0	0
SRS371535_5	d__Bacteria;p__Bacillota_C;c__Negativicutes;o__Veillonellales;f__Megasphaeraceae;g__Megasphaera;s__Megasphaera sp001546855	0	0	1	0	0	0	0	0	0	0
SRS371548_7	d__Bacteria;p__Pseudomonadota;c__Gammaproteobacteria;o__Enterobacterales;f__Enterobacteriaceae;g__Enterobacter;s__Enterobacter cloacae_M	0	0	0	0	0	0	0	0	0	0
SRS371567_3	d__Bacteria;p__Pseudomonadota;c__Gammaproteobacteria;o__Enterobacterales;f__Enterobacteriaceae;g__Pantoea;s__Pantoea anthophila	0	0	0	0	0	0	0	0	0	0
SRS371575_6	d__Bacteria;p__Actinomycetota;c__Actinomycetia;o__Mycobacteriales;f__Mycobacteriaceae;g__Corynebacterium;s__Corynebacterium aurimucosum_E	0	0	0	0	0	0	0	0	0	0
SRS371640_3	d__Bacteria;p__Fusobacteriota;c__Fusobacteriia;o__Fusobacteriales;f__Fusobacteriaceae;g__Fusobacterium;s__Fusobacterium animalis	0	0	0	0	0	0	0	0	0	0
SRS371640_4	d__Bacteria;p__Bacillota_A;c__Clostridia;o__Lachnospirales;f__Lachnospiraceae;g__Lachnoanaerobaculum;s__Lachnoanaerobaculum sp000296385	0	0	1	0	0	0	0	0	0	0
SRS371666_3	d__Bacteria;p__Pseudomonadota;c__Gammaproteobacteria;o__Enterobacterales_A;f__Pasteurellaceae;g__Haemophilus_D;s__Haemophilus_D sp927911595	0	0	0	0	0	0	0	0	0	0
SRS371666_4	d__Bacteria;p__Pseudomonadota;c__Gammaproteobacteria;o__Enterobacterales;f__Enterobacteriaceae;g__Pantoea;s__Pantoea agglomerans	0	0	0	0	0	0	0	0	0	0
SRS371687_1	d__Bacteria;p__Actinomycetota;c__Actinomycetia;o__Mycobacteriales;f__Mycobacteriaceae;g__Corynebacterium;s__Corynebacterium striatum	0	0	0	0	0	0	0	0	0	0
SRS371687_5	d__Bacteria;p__Bacillota;c__Bacilli;o__Staphylococcales;f__Staphylococcaceae;g__Staphylococcus;s__Staphylococcus hominis	0	0	1	0	0	0	0	0	0	0
SRS371839_11	d__Bacteria;p__Actinomycetota;c__Actinomycetia;o__Actinomycetales;f__Bifidobacteriaceae;g__Bifidobacterium;s__Bifidobacterium scardovii	0	0	0	0	0	0	0	0	0	0
SRS371849_5	d__Bacteria;p__Bacillota;c__Bacilli;o__Lactobacillales;f__Streptococcaceae;g__Streptococcus;s__Streptococcus sp001556435	0	0	0	0	0	0	0	0	0	0
SRS371883_2	d__Bacteria;p__Bacillota;c__Bacilli;o__Mycoplasmatales;f__Mycoplasmoidaceae;g__Ureaplasma;s__Ureaplasma parvum	0	0	0	0	0	0	0	0	0	0
SRS371896_3	d__Bacteria;p__Pseudomonadota;c__Gammaproteobacteria;o__Enterobacterales;f__Enterobacteriaceae;g__Klebsiella;s__Klebsiella oxytoca	0	0	0	0	0	0	0	0	0	0
SRS372547_3	d__Bacteria;p__Pseudomonadota;c__Gammaproteobacteria;o__Enterobacterales_A;f__Pasteurellaceae;g__Haemophilus;s__Haemophilus seminalis	0	0	0	0	0	0	0	0	0	0
SRS372549_11	d__Bacteria;p__Actinomycetota;c__Coriobacteriia;o__Coriobacteriales;f__Coriobacteriaceae;g__Collinsella;s__	0	1	1	0	0	1	0	1	0	0
SRS372576_1	d__Bacteria;p__Pseudomonadota;c__Gammaproteobacteria;o__Pseudomonadales;f__Pseudomonadaceae;g__Stutzerimonas;s__Stutzerimonas sp900766265	0	0	1	0	0	0	0	0	0	0
SRS372582_4	d__Bacteria;p__Bdellovibrionota;c__UBA1018;o__CAIPTA01;f__CAIPTA01;g__JAKFYM01;s__	0	0	0	0	0	0	0	0	0	0
SRS372600_5	d__Bacteria;p__Pseudomonadota;c__Gammaproteobacteria;o__Enterobacterales;f__Enterobacteriaceae;g__Citrobacter;s__Citrobacter youngae	0	0	0	0	0	0	0	0	0	0
SRS372622_1	d__Bacteria;p__Bacillota_A;c__Clostridia;o__Clostridiales;f__Clostridiaceae;g__Clostridium;s__Clostridium butyricum	0	1	3	0	0	0	0	0	0	0
SRS372638_3	d__Bacteria;p__Pseudomonadota;c__Gammaproteobacteria;o__Burkholderiales;f__Neisseriaceae;g__Neisseria;s__Neisseria subflava_A	0	0	0	0	0	0	0	0	0	0
SRS372647_11	d__Bacteria;p__Pseudomonadota;c__Gammaproteobacteria;o__Enterobacterales;f__Enterobacteriaceae;g__Proteus;s__Proteus mirabilis	0	2	0	0	0	0	0	0	0	0
SRS372662_3	d__Bacteria;p__Pseudomonadota;c__Gammaproteobacteria;o__Pseudomonadales;f__Moraxellaceae;g__Acinetobacter;s__Acinetobacter junii	0	0	0	0	0	0	0	0	0	0
SRS372688_6	d__Bacteria;p__Bacillota;c__Bacilli;o__Staphylococcales;f__Gemellaceae;g__Gemella;s__Gemella sp900766305	0	0	1	0	0	0	0	0	0	0
SRS372699_3	d__Bacteria;p__Pseudomonadota;c__Gammaproteobacteria;o__Enterobacterales_A;f__Pasteurellaceae;g__Haemophilus_D;s__Haemophilus_D parainfluenzae_K	0	0	0	0	0	0	0	0	0	0
SRS372719_7	d__Bacteria;p__Bacillota;c__Bacilli;o__Lactobacillales;f__Streptococcaceae;g__Streptococcus;s__Streptococcus mitis	0	0	0	0	0	0	0	0	0	0
SRS372719_8	d__Bacteria;p__Bacteroidota;c__Bacteroidia;o__Bacteroidales;f__Barnesiellaceae;g__CABJAA01;s__CABJAA01 sp003150885	0	1	0	0	0	0	0	0	0	0
SRS372722_12	d__Bacteria;p__Bacillota;c__Bacilli;o__Lactobacillales;f__Lactobacillaceae;g__Limosilactobacillus;s__Limosilactobacillus fermentum	0	0	0	0	0	0	0	0	1	0
SRS372948_8	d__Bacteria;p__Pseudomonadota;c__Gammaproteobacteria;o__Pseudomonadales;f__Moraxellaceae;g__Acinetobacter;s__Acinetobacter baumannii	0	1	0	0	0	0	0	0	0	0
SRS372949_2	d__Bacteria;p__Pseudomonadota;c__Gammaproteobacteria;o__Enterobacterales;f__Enterobacteriaceae;g__Pantoea;s__Pantoea ananatis	0	0	0	0	0	0	0	0	0	0
SRS372955_1	d__Bacteria;p__Bacillota;c__Bacilli;o__Staphylococcales;f__Staphylococcaceae;g__Staphylococcus;s__Staphylococcus haemolyticus	0	0	1	0	0	0	0	0	0	0
SRS372955_3	d__Bacteria;p__Pseudomonadota;c__Gammaproteobacteria;o__Enterobacterales_A;f__Pasteurellaceae;g__Haemophilus;s__Haemophilus influenzae	0	0	0	0	0	0	0	0	0	0
SRS372967_1	d__Bacteria;p__Bacillota;c__Bacilli;o__Paenibacillales;f__Paenibacillaceae;g__Paenibacillus_A;s__Paenibacillus_A sp900766135	0	0	1	0	0	0	0	0	0	0
SRS372979_2	d__Bacteria;p__Pseudomonadota;c__Gammaproteobacteria;o__Enterobacterales;f__Enterobacteriaceae;g__Superficieibacter;s__Superficieibacter sp900766525	0	0	0	0	0	0	0	0	0	0
SRS372989_1	d__Bacteria;p__Bacillota;c__Bacilli;o__Lactobacillales;f__Enterococcaceae;g__Enterococcus;s__Enterococcus faecalis	0	0	1	0	0	0	0	0	0	0
SRS373032_3	d__Bacteria;p__Pseudomonadota;c__Gammaproteobacteria;o__Enterobacterales_A;f__Aeromonadaceae;g__Aeromonas;s__Aeromonas caviae	0	1	1	0	0	0	0	0	0	0
SRS373047_16	d__Bacteria;p__Bacillota_A;c__Clostridia;o__Clostridiales;f__Clostridiaceae;g__Clostridium;s__Clostridium sp900766315	0	1	3	0	0	0	0	1	0	0
SRS373047_9	d__Bacteria;p__Bacillota_C;c__Negativicutes;o__Veillonellales;f__Veillonellaceae;g__F0422;s__F0422 sp900766245	0	0	1	0	0	0	0	0	0	0
SRS373051_5	d__Bacteria;p__Pseudomonadota;c__Gammaproteobacteria;o__Enterobacterales;f__Enterobacteriaceae;g__Citrobacter_A;s__Citrobacter_A amalonaticus	0	0	0	0	0	0	0	0	0	0
SRS373055_2	d__Bacteria;p__Pseudomonadota;c__Gammaproteobacteria;o__Enterobacterales;f__Enterobacteriaceae;g__Pantoea;s__Pantoea brenneri	0	0	0	0	0	0	0	0	0	0
SRS373066_1	d__Bacteria;p__Actinomycetota;c__Actinomycetia;o__Actinomycetales;f__Actinomycetaceae;g__Varibaculum;s__Varibaculum cambriense_B	0	0	0	0	0	0	0	0	0	0
SRS373093_2	d__Bacteria;p__Bacillota;c__Bacilli;o__Staphylococcales;f__Staphylococcaceae;g__Staphylococcus;s__Staphylococcus lugdunensis	0	0	0	0	0	0	0	0	0	0
SRS373105_2	d__Bacteria;p__Pseudomonadota;c__Gammaproteobacteria;o__Enterobacterales;f__Enterobacteriaceae;g__Citrobacter;s__Citrobacter braakii	0	0	0	0	0	0	0	0	0	0
SRS373105_3	d__Bacteria;p__Bacillota;c__Bacilli;o__Lactobacillales;f__Enterococcaceae;g__Enterococcus;s__Enterococcus faecalis	0	0	1	0	0	0	0	0	0	0
SRS373120_4	d__Bacteria;p__Bacillota;c__Bacilli;o__Lactobacillales;f__Streptococcaceae;g__Streptococcus;s__Streptococcus agalactiae	0	0	0	0	0	0	0	0	0	0
SRS373127_4	d__Bacteria;p__Pseudomonadota;c__Gammaproteobacteria;o__Enterobacterales;f__Enterobacteriaceae;g__Serratia;s__Serratia marcescens_K	0	0	0	0	0	0	0	0	0	0
SRS373127_6	d__Bacteria;p__Campylobacterota;c__Campylobacteria;o__Campylobacterales;f__Helicobacteraceae;g__HGM08974;s__HGM08974 sp900766555	1	0	0	0	0	0	0	0	0	0
SRS373194_4	d__Bacteria;p__Pseudomonadota;c__Gammaproteobacteria;o__Enterobacterales;f__Enterobacteriaceae;g__Mixta;s__Mixta calida	0	0	0	0	0	0	0	0	0	0
SRS373197_1	d__Bacteria;p__Bacillota;c__Bacilli;o__Lactobacillales;f__Enterococcaceae;g__Enterococcus_A;s__Enterococcus_A avium	0	0	1	0	0	0	0	0	0	0
SRS373198_2	d__Bacteria;p__Bacillota_A;c__Clostridia;o__Clostridiales;f__Clostridiaceae;g__Sarcina;s__Sarcina perfringens	0	1	3	0	0	0	0	1	0	0
SRS373204_13	d__Bacteria;p__Bacillota_A;c__Clostridia;o__Clostridiales;f__Clostridiaceae;g__Clostridium;s__Clostridium neonatale	0	1	2	0	2	0	0	0	0	0
SRS373204_3	d__Bacteria;p__Pseudomonadota;c__Gammaproteobacteria;o__Enterobacterales;f__Enterobacteriaceae;g__Pseudescherichia;s__Pseudescherichia vulneris	0	0	0	0	0	0	0	0	0	0
SRS383481_1	d__Bacteria;p__Pseudomonadota;c__Gammaproteobacteria;o__Enterobacterales;f__Enterobacteriaceae;g__Serratia;s__Serratia ureilytica	0	0	0	0	0	0	0	0	0	0
SRS383481_3	d__Bacteria;p__Pseudomonadota;c__Gammaproteobacteria;o__Xanthomonadales;f__Xanthomonadaceae;g__Stenotrophomonas;s__Stenotrophomonas sp003028475	0	1	1	0	0	0	0	0	0	0
SRS403229_4	d__Bacteria;p__Bacillota;c__Bacilli;o__Staphylococcales;f__Staphylococcaceae;g__Staphylococcus;s__Staphylococcus capitis	0	0	1	0	0	0	0	0	0	0
SRS403229_8	d__Bacteria;p__Bacillota;c__Bacilli;o__Paenibacillales;f__Paenibacillaceae;g__Paenibacillus;s__Paenibacillus lactis	0	0	1	0	0	0	0	0	1	0
SRS414105_6	d__Bacteria;p__Pseudomonadota;c__Gammaproteobacteria;o__Enterobacterales;f__Enterobacteriaceae;g__Atlantibacter;s__Atlantibacter hermannii	0	1	0	0	0	0	0	0	0	0
SRS414136_3	d__Bacteria;p__Pseudomonadota;c__Gammaproteobacteria;o__Enterobacterales;f__Enterobacteriaceae;g__Klebsiella;s__Klebsiella michiganensis	0	0	0	0	0	0	0	0	0	0
SRS414156_10	d__Bacteria;p__Actinomycetota;c__Actinomycetia;o__Mycobacteriales;f__Mycobacteriaceae;g__Corynebacterium;s__Corynebacterium sp900539985	0	0	0	0	0	0	0	0	0	0
SRS414156_2	d__Bacteria;p__Bacillota_A;c__Clostridia;o__Tissierellales;f__Peptoniphilaceae;g__Peptoniphilus_A;s__Peptoniphilus_A harei	0	0	2	0	0	0	0	0	0	0
SRS414169_1	d__Bacteria;p__Bacillota;c__Bacilli;o__Staphylococcales;f__Staphylococcaceae;g__Staphylococcus;s__Staphylococcus epidermidis	0	0	1	0	0	0	0	0	0	0
SRS414178_5	d__Bacteria;p__Pseudomonadota;c__Gammaproteobacteria;o__Enterobacterales;f__Enterobacteriaceae;g__Morganella;s__Morganella morganii	0	1	0	0	0	0	0	0	0	0
SRS414225_5	d__Bacteria;p__Pseudomonadota;c__Gammaproteobacteria;o__Xanthomonadales;f__Xanthomonadaceae;g__Stenotrophomonas;s__Stenotrophomonas maltophilia_AM	0	1	1	0	0	0	0	0	0	0
SRS414241_15	d__Bacteria;p__Bacillota;c__Bacilli;o__Lactobacillales;f__Lactobacillaceae;g__Leuconostoc;s__Leuconostoc citreum	0	0	0	0	0	0	0	0	0	0
SRS414247_1	d__Bacteria;p__Pseudomonadota;c__Gammaproteobacteria;o__Enterobacterales;f__Enterobacteriaceae;g__Kluyvera;s__Kluyvera ascorbata	0	0	0	0	0	0	0	0	0	0
SRS414254_3	d__Bacteria;p__Fusobacteriota;c__Fusobacteriia;o__Fusobacteriales;f__Leptotrichiaceae;g__Sneathia;s__Sneathia sanguinegens	0	0	1	0	0	0	0	0	0	0
SRS414257_1	d__Bacteria;p__Bacillota_C;c__Negativicutes;o__Veillonellales;f__Veillonellaceae;g__Veillonella;s__Veillonella sp009929605	0	0	1	0	0	0	0	0	0	0
SRS414264_5	d__Bacteria;p__Bacillota;c__Bacilli;o__Mycoplasmatales;f__Metamycoplasmataceae;g__Metamycoplasma;s__Metamycoplasma hominis	0	0	0	0	0	0	0	0	0	0
SRS414285_1	d__Bacteria;p__Bacillota_A;c__Clostridia;o__Peptostreptococcales;f__Peptostreptococcaceae;g__Clostridioides;s__Clostridioides difficile	0	0	2	0	0	1	0	0	0	0
SRS475534_127	d__Bacteria;p__Bacillota_A;c__Clostridia;o__Oscillospirales;f__Ruminococcaceae;g__CAG-115;s__CAG-115 sp900768125	0	1	1	0	0	0	0	1	0	0
SRS475534_24	d__Bacteria;p__Bacteroidota;c__Bacteroidia;o__Bacteroidales;f__UBA932;g__Cryptobacteroides;s__Cryptobacteroides sp900546445	0	1	2	0	0	0	0	0	0	0
SRS475534_27	d__Bacteria;p__Bacillota_A;c__Clostridia;o__Oscillospirales;f__Ruminococcaceae;g__UMGS1889;s__UMGS1889 sp900556055	0	0	1	0	0	0	0	0	0	0
SRS475534_63	d__Bacteria;p__Bacillota_A;c__Clostridia;o__Oscillospirales;f__Ruminococcaceae;g__Ruminiclostridium_E;s__Ruminiclostridium_E sp003512525	0	0	2	0	0	0	0	0	0	0
SRS475534_81	d__Bacteria;p__Bacillota_A;c__Clostridia;o__Oscillospirales;f__Oscillospiraceae;g__Faecousia;s__Faecousia sp900544945	0	0	2	0	0	0	0	0	0	0
SRS475537_25	d__Bacteria;p__Bacillota_C;c__Negativicutes;o__Acidaminococcales;f__Acidaminococcaceae;g__Phascolarctobacterium_A;s__Phascolarctobacterium_A sp022718015	0	0	1	0	0	0	0	0	0	0
SRS475537_42	d__Bacteria;p__Bacillota_A;c__Clostridia;o__Oscillospirales;f__Acutalibacteraceae;g__CAG-557;s__CAG-557 sp000435275	0	0	1	0	0	0	0	0	0	0
SRS475537_58	d__Bacteria;p__Cyanobacteriota;c__Vampirovibrionia;o__Gastranaerophilales;f__Gastranaerophilaceae;g__UMGS1585;s__UMGS1585 sp900766355	0	0	1	0	0	0	0	0	0	0
SRS475537_63	d__Bacteria;p__Bacillota_A;c__Clostridia;o__Christensenellales;f__Borkfalkiaceae;g__UBA10281;s__UBA10281 sp900554485	0	0	2	0	0	0	0	0	0	0
SRS475539_11	d__Bacteria;p__Pseudomonadota;c__Gammaproteobacteria;o__Enterobacterales_A;f__Pasteurellaceae;g__Haemophilus_D;s__Haemophilus_D parainfluenzae_K	0	0	0	0	0	0	0	0	0	0
SRS475540_9	d__Bacteria;p__Bacteroidota;c__Bacteroidia;o__Bacteroidales;f__Bacteroidaceae;g__Prevotella;s__Prevotella sp000434975	0	0	0	0	0	0	0	0	0	0
SRS475545_51	d__Bacteria;p__Bacillota_C;c__Negativicutes;o__Veillonellales;f__Dialisteraceae;g__Dialister;s__Dialister sp000434475	0	0	0	0	0	0	0	0	0	0
SRS475546_13	d__Bacteria;p__Bacteroidota;c__Bacteroidia;o__Bacteroidales;f__Bacteroidaceae;g__Prevotella;s__Prevotella sp900543975	0	0	0	0	0	0	0	0	0	0
SRS475546_69	d__Bacteria;p__Pseudomonadota;c__Alphaproteobacteria;o__RF32;f__CAG-977;g__UBA2903;s__UBA2903 sp900768465	0	0	0	0	0	0	0	0	0	0
SRS475549_52	d__Bacteria;p__Bacteroidota;c__Bacteroidia;o__Bacteroidales;f__Bacteroidaceae;g__Alloprevotella;s__Alloprevotella timonensis	0	0	0	0	0	0	0	0	0	0
SRS475566_21	d__Bacteria;p__Verrucomicrobiota;c__Lentisphaeria;o__Victivallales;f__UBA1829;g__UBA1829;s__UBA1829 sp900549045	1	0	1	0	0	0	0	0	0	0
SRS475566_7	d__Bacteria;p__Bacillota_A;c__Clostridia;o__Oscillospirales;f__CAG-272;g__UMGS1696;s__UMGS1696 sp900554225	0	0	0	0	0	0	0	0	0	0
SRS475566_8	d__Bacteria;p__Bacillota_A;c__Clostridia;o__Oscillospirales;f__Acutalibacteraceae;g__HGM12789;s__HGM12789 sp900766585	0	0	1	0	0	0	0	0	0	0
SRS475567_51	d__Bacteria;p__Bacillota_A;c__Clostridia;o__Lachnospirales;f__Lachnospiraceae;g__Oribacterium;s__Oribacterium sp004554245	0	0	2	0	0	0	0	0	0	0
SRS475574_7	d__Bacteria;p__Bacillota_A;c__Clostridia;o__Oscillospirales;f__Oscillospiraceae;g__Lawsonibacter;s__Lawsonibacter sp902363045	0	0	0	0	0	0	0	1	0	0
SRS475578_13	d__Bacteria;p__Fusobacteriota;c__Fusobacteriia;o__Fusobacteriales;f__Fusobacteriaceae;g__Cetobacterium_A;s__Cetobacterium_A sp900766645	0	1	1	0	0	0	0	0	0	0
SRS475582_27	d__Bacteria;p__Verrucomicrobiota;c__Verrucomicrobiae;o__Verrucomicrobiales;f__Akkermansiaceae;g__Akkermansia;s__Akkermansia sp900766865	0	0	0	0	0	0	0	0	0	0
SRS475585_52	d__Bacteria;p__Cyanobacteriota;c__Vampirovibrionia;o__Gastranaerophilales;f__Gastranaerophilaceae;g__Zag111;s__Zag111 sp003258735	0	0	1	0	0	0	0	0	0	0
SRS475585_75	d__Bacteria;p__Bacillota_A;c__Clostridia;o__Oscillospirales;f__Acutalibacteraceae;g__UMGS1279;s__UMGS1279 sp900550315	0	0	1	0	0	0	0	0	0	0
SRS475589_20	d__Bacteria;p__Bacillota_A;c__Clostridia;o__UBA1212;f__UBA1255;g__Egerieisoma;s__Egerieisoma faecipullorum	0	0	1	0	0	0	0	0	0	0
SRS475589_52	d__Bacteria;p__Bacillota_A;c__Clostridia;o__TANB77;f__CAG-508;g__CAG-245;s__CAG-245 sp000435175	0	2	1	0	0	0	0	0	0	0
SRS475589_58	d__Bacteria;p__Bacillota_A;c__Clostridia;o__Christensenellales;f__CAG-74;g__Limiplasma;s__Limiplasma sp004556545	0	0	2	0	0	0	0	1	0	0
SRS475589_68	d__Bacteria;p__Bacteroidota;c__Bacteroidia;o__Bacteroidales;f__Tannerellaceae;g__Parabacteroides;s__Parabacteroides distasonis	0	2	0	0	0	0	0	0	0	0
SRS475589_85	d__Bacteria;p__Bacteroidota;c__Bacteroidia;o__Flavobacteriales;f__UBA1820;g__Merdimorpha;s__Merdimorpha sp003150615	0	1	0	0	0	0	0	0	0	0
SRS475604_19	d__Bacteria;p__Bacillota_A;c__Clostridia;o__Lachnospirales;f__Lachnospiraceae;g__CAG-603;s__CAG-603 sp900066105	0	0	2	0	0	0	0	0	0	0
SRS475604_30	d__Bacteria;p__Bacillota_A;c__Clostridia;o__Lachnospirales;f__Lachnospiraceae;g__Acetatifactor;s__Acetatifactor intestinalis	0	1	2	0	0	0	1	0	0	0
SRS475604_33	d__Bacteria;p__Bacteroidota;c__Bacteroidia;o__Bacteroidales;f__Bacteroidaceae;g__Prevotella;s__Prevotella stercorea	0	0	1	0	0	0	0	0	0	0
SRS475604_35	d__Bacteria;p__Bacillota_A;c__Clostridia;o__Oscillospirales;f__Acutalibacteraceae;g__UMGS1224;s__UMGS1224 sp900549775	0	0	2	0	0	0	0	0	0	0
SRS475604_65	d__Bacteria;p__Pseudomonadota;c__Alphaproteobacteria;o__RF32;f__CAG-239;g__RUG410;s__RUG410 sp900769705	0	0	1	0	0	0	0	0	0	0
SRS475612_61	d__Bacteria;p__Bacillota;c__Bacilli;o__RF39;f__UBA660;g__Faecisoma;s__Faecisoma sp000432255	0	0	0	0	0	0	0	0	0	0
SRS475613_57	d__Bacteria;p__Cyanobacteriota;c__Vampirovibrionia;o__Gastranaerophilales;f__Gastranaerophilaceae;g__UBA6984;s__UBA6984 sp003258725	0	0	1	0	0	0	0	0	0	0
SRS475613_71	d__Bacteria;p__Bacillota_A;c__Clostridia;o__Oscillospirales;f__Ruminococcaceae;g__UMGS363;s__UMGS363 sp900541495	0	0	1	0	0	0	0	1	0	0
SRS475621_60	d__Bacteria;p__Pseudomonadota;c__Gammaproteobacteria;o__Enterobacterales_A;f__Succinivibrionaceae;g__WG-1;s__WG-1 sp900539665	0	0	0	0	0	0	0	0	0	0
SRS475621_64	d__Bacteria;p__Bacillota_C;c__Negativicutes;o__Acidaminococcales;f__Acidaminococcaceae;g__Phascolarctobacterium_A;s__Phascolarctobacterium_A succinatutens	0	0	1	0	0	0	0	0	0	0
SRS475625_35	d__Bacteria;p__Bacillota_A;c__Clostridia;o__Lachnospirales;f__Lachnospiraceae;g__Lachnospira;s__Lachnospira sp000436535	0	0	2	0	0	0	0	0	0	0
SRS475626_79	d__Bacteria;p__Bacteroidota;c__Bacteroidia;o__Bacteroidales;f__Bacteroidaceae;g__Alloprevotella;s__Alloprevotella sp900768625	0	0	1	0	0	0	0	0	0	0
SRS475626_87	d__Bacteria;p__Bacillota;c__Bacilli;o__RFN20;f__CAG-288;g__Enterosoma;s__Enterosoma sp900549915	0	1	0	0	0	0	0	0	0	0
SRS475627_10	d__Bacteria;p__Campylobacterota;c__Campylobacteria;o__Campylobacterales;f__Campylobacteraceae;g__Campylobacter;s__Campylobacter infans	1	0	0	0	0	0	0	0	0	0
SRS475627_37	d__Bacteria;p__Bacteroidota;c__Bacteroidia;o__Bacteroidales;f__Bacteroidaceae;g__Alloprevotella;s__Alloprevotella sp900542795	0	0	0	0	0	0	0	0	0	0
SRS475631_55	d__Bacteria;p__Bacillota;c__Bacilli;o__RFN20;f__CAG-288;g__CAG-568;s__CAG-568 sp000434395	0	0	0	0	0	0	0	0	0	0
SRS475647_103	d__Bacteria;p__Bacteroidota;c__Bacteroidia;o__Bacteroidales;f__Paludibacteraceae;g__RF16;s__RF16 sp900766775	0	1	0	0	0	0	0	0	0	0
SRS475647_113	d__Bacteria;p__Bacillota_A;c__Clostridia;o__Lachnospirales;f__Lachnospiraceae;g__UBA1712;s__UBA1712 sp900766815	0	0	2	0	0	0	0	0	0	0
SRS475647_2	d__Bacteria;p__Bacteroidota;c__Bacteroidia;o__Bacteroidales;f__Muribaculaceae;g__SFTJ01;s__SFTJ01 sp004557385	0	1	0	0	0	0	0	0	0	0
SRS475647_20	d__Bacteria;p__Bacteroidota;c__Bacteroidia;o__Bacteroidales;f__W3P20-009;g__W3P20-009;s__W3P20-009 sp900766825	0	0	1	0	0	0	0	0	0	0
SRS475647_21	d__Bacteria;p__Patescibacteria;c__Saccharimonadia;o__Saccharimonadales;f__Nanosyncoccaceae;g__UBA2834;s__UBA2834 sp004561445	0	0	0	0	0	0	0	2	0	0
SRS475647_3	d__Bacteria;p__Bacillota_A;c__Clostridia;o__Lachnospirales;f__Lachnospiraceae;g__HGM12587;s__HGM12587 sp900766915	0	0	1	0	0	0	0	1	0	0
SRS475647_33	d__Bacteria;p__Bacillota_A;c__Clostridia;o__Lachnospirales;f__Lachnospiraceae;g__Wujia;s__Wujia sp900766925	1	0	2	0	0	0	0	0	0	0
SRS475647_55	d__Bacteria;p__Bacillota_A;c__Clostridia;o__Oscillospirales;f__Acutalibacteraceae;g__Fimenecus;s__Fimenecus sp900766945	0	0	2	0	0	0	0	0	0	0
SRS475647_56	d__Bacteria;p__Bacteroidota;c__Bacteroidia;o__Bacteroidales;f__Muribaculaceae;g__CAG-873;s__CAG-873 sp004552725	0	0	0	0	0	0	0	0	0	0
SRS475647_60	d__Bacteria;p__Bacillota_A;c__Clostridia;o__Oscillospirales;f__Acutalibacteraceae;g__Eubacterium_R;s__Eubacterium_R sp900766895	0	0	1	0	0	0	0	0	0	0
SRS475647_65	d__Bacteria;p__Bacillota_A;c__Clostridia;o__Oscillospirales;f__Acutalibacteraceae;g__UBA6857;s__UBA6857 sp900767015	1	0	2	0	0	0	0	0	0	0
SRS475647_77	d__Bacteria;p__Bacteroidota;c__Bacteroidia;o__Bacteroidales;f__Muribaculaceae;g__CAG-485;s__CAG-485 sp900766975	0	1	0	0	0	0	0	0	0	0
SRS475647_9	d__Bacteria;p__Bacillota_A;c__Clostridia;o__Oscillospirales;f__Acutalibacteraceae;g__Eubacterium_R;s__Eubacterium_R sp900767025	0	0	1	0	0	0	0	0	0	0
SRS475647_99	d__Bacteria;p__Pseudomonadota;c__Gammaproteobacteria;o__Enterobacterales_A;f__Succinivibrionaceae;g__HGM20899;s__HGM20899 sp900767005	0	0	0	0	0	0	0	0	0	0
SRS475651_30	d__Bacteria;p__Bacillota_A;c__Clostridia;o__Lachnospirales;f__Lachnospiraceae;g__Agathobacter;s__Agathobacter sp900543445	0	1	2	0	0	0	0	0	0	0
SRS475651_74	d__Bacteria;p__Spirochaetota;c__Brachyspirae;o__Brachyspirales;f__Brachyspiraceae;g__Brachyspira;s__Brachyspira pilosicoli	0	0	0	0	0	0	0	0	0	0
SRS475658_68	d__Bacteria;p__Bacteroidota;c__Bacteroidia;o__Bacteroidales;f__Muribaculaceae;g__CAG-485;s__CAG-485 sp900767075	1	1	0	0	0	0	0	0	0	0
SRS475658_77	d__Bacteria;p__Bacillota_A;c__Clostridia;o__TANB77;f__CAG-508;g__Merdicola;s__Merdicola sp900555085	0	0	0	0	0	0	0	0	0	0
SRS475666_45	d__Bacteria;p__Bacillota_A;c__Clostridia;o__Lachnospirales;f__Lachnospiraceae;g__Wujia;s__Wujia sp900553925	0	1	2	0	0	0	0	0	0	0
SRS475666_55	d__Bacteria;p__Bacillota_A;c__Clostridia;o__Christensenellales;f__Pumilibacteraceae;g__UMGS1795;s__UMGS1795 sp900555125	0	0	2	0	0	0	0	0	0	0
SRS475666_8	d__Bacteria;p__Bacillota_A;c__Clostridia;o__Oscillospirales;f__Oscillospiraceae;g__Faecousia;s__Faecousia sp900547405	0	0	2	0	0	0	0	0	0	0
SRS475682_56	d__Bacteria;p__Cyanobacteriota;c__Vampirovibrionia;o__Gastranaerophilales;f__Gastranaerophilaceae;g__Stercorousia;s__Stercorousia sp900767135	0	0	1	0	0	0	0	0	0	0
SRS475689_47	d__Bacteria;p__Actinomycetota;c__Coriobacteriia;o__Coriobacteriales;f__Coriobacteriaceae;g__Collinsella;s__Collinsella sp900768265	0	1	0	0	0	1	0	1	0	0
SRS475693_1	d__Bacteria;p__Bacillota_A;c__Clostridia;o__Lachnospirales;f__Lachnospiraceae;g__Butyribacter;s__Butyribacter intestini	0	0	2	0	0	0	0	0	0	0
SRS475695_61	d__Bacteria;p__Bacillota_C;c__Negativicutes;o__Selenomonadales;f__Selenomonadaceae;g__Selenomonas_C;s__Selenomonas_C sp934202005	0	0	1	0	0	0	0	0	0	0
SRS475701_18	d__Bacteria;p__Pseudomonadota;c__Gammaproteobacteria;o__Enterobacterales_A;f__Pasteurellaceae;g__Haemophilus_D;s__Haemophilus_D parainfluenzae_K	0	0	0	0	0	0	0	0	0	0
SRS475701_28	d__Bacteria;p__Pseudomonadota;c__Gammaproteobacteria;o__Enterobacterales_A;f__Succinivibrionaceae;g__Anaerobiospirillum;s__Anaerobiospirillum succiniciproducens	0	0	0	0	0	0	0	0	0	0
SRS475703_11	d__Bacteria;p__Campylobacterota;c__Campylobacteria;o__Campylobacterales;f__Helicobacteraceae;g__Helicobacter_B;s__Helicobacter_B fennelliae	1	0	0	0	0	0	0	0	0	0
SRS475709_48	d__Bacteria;p__Bacteroidota;c__Bacteroidia;o__Bacteroidales;f__Muribaculaceae;g__Limisoma;s__Limisoma sp000437795	0	0	0	0	0	0	0	0	0	0
SRS475722_26	d__Bacteria;p__Cyanobacteriota;c__Vampirovibrionia;o__Gastranaerophilales;f__Gastranaerophilaceae;g__Zag111;s__Zag111 sp002102825	0	0	1	0	0	0	0	0	0	0
SRS475722_5	d__Bacteria;p__Bacillota;c__Bacilli;o__RF39;f__UBA660;g__Scybalousia;s__Scybalousia sp900542735	0	0	1	0	0	0	0	0	0	0
SRS475920_69	d__Bacteria;p__Bacillota_A;c__Clostridia;o__Christensenellales;f__Borkfalkiaceae;g__UBA7597;s__UBA7597 sp900767195	0	0	2	0	0	0	0	0	0	0
SRS475929_40	d__Bacteria;p__Bacteroidota;c__Bacteroidia;o__Bacteroidales;f__Bacteroidaceae;g__Prevotella;s__Prevotella sp900551275	0	0	1	0	0	0	0	0	0	0
SRS475929_54	d__Bacteria;p__Bacillota_A;c__Clostridia;o__Oscillospirales;f__CAG-272;g__UMGS1865;s__UMGS1865 sp900555785	0	0	0	0	0	0	0	0	0	0
SRS475931_111	d__Bacteria;p__Verrucomicrobiota;c__Verrucomicrobiae;o__Verrucomicrobiales;f__Akkermansiaceae;g__Akkermansia;s__Akkermansia muciniphila_A	0	0	0	0	0	0	0	0	0	0
SRS475931_114	d__Bacteria;p__Bacteroidota;c__Bacteroidia;o__Bacteroidales;f__UBA932;g__Cryptobacteroides;s__Cryptobacteroides sp900541925	0	1	1	0	0	0	0	0	0	0
SRS475931_44	d__Bacteria;p__Bacillota_A;c__Clostridia;o__Oscillospirales;f__Oscillospiraceae;g__Vescimonas;s__Vescimonas sp900554275	0	0	1	0	0	0	0	0	0	0
SRS475931_7	d__Bacteria;p__Bacillota_A;c__Clostridia;o__Oscillospirales;f__Acutalibacteraceae;g__CAG-177;s__CAG-177 sp003514385	0	0	2	0	0	0	0	0	0	0
SRS475933_36	d__Bacteria;p__Bacillota_A;c__Clostridia;o__Lachnospirales;f__Lachnospiraceae;g__Oribacterium;s__	0	0	1	0	0	0	0	0	0	0
SRS475936_56	d__Bacteria;p__Bacillota_A;c__Clostridia;o__Oscillospirales;f__Ruminococcaceae;g__Angelakisella;s__Angelakisella sp900552845	0	0	1	0	0	0	0	0	0	0
SRS475941_30	d__Bacteria;p__Bacteroidota;c__Bacteroidia;o__Bacteroidales;f__Paludibacteraceae;g__RF16;s__RF16 sp900767595	0	0	0	0	0	0	0	0	0	0
SRS475962_50	d__Bacteria;p__Bacillota_A;c__Clostridia;o__Oscillospirales;f__Acutalibacteraceae;g__UBA737;s__UBA737 sp900549055	0	1	1	0	0	0	0	0	0	0
SRS475967_69	d__Bacteria;p__Bacillota_A;c__Clostridia;o__Christensenellales;f__Borkfalkiaceae;g__UBA4636;s__UBA4636 sp900770945	0	0	1	0	0	0	0	0	0	0
SRS475967_80	d__Bacteria;p__Bacillota_A;c__Clostridia;o__Lachnospirales;f__Lachnospiraceae;g__Dorea_A;s__Dorea_A longicatena	0	0	2	0	0	0	0	0	0	0
SRS475967_92	d__Bacteria;p__Bacillota_A;c__Clostridia;o__Oscillospirales;f__CAG-272;g__UBA1740;s__UBA1740 sp900767415	0	1	1	0	0	0	0	0	0	0
SRS475968_1	d__Bacteria;p__Pseudomonadota;c__Gammaproteobacteria;o__Burkholderiales;f__Burkholderiaceae_A;g__Duodenibacillus;s__Duodenibacillus sp900767875	0	0	0	0	0	0	0	0	0	0
SRS475968_11	d__Bacteria;p__Verrucomicrobiota;c__Lentisphaeria;o__UBA1407;f__UBA1407;g__UBA1724;s__UBA1724 sp900548225	0	0	0	0	0	0	0	0	0	0
SRS475968_149	d__Bacteria;p__Actinomycetota;c__Actinomycetia;o__Actinomycetales;f__Bifidobacteriaceae;g__Bifidobacterium;s__Bifidobacterium ruminantium	0	1	0	0	0	0	0	0	0	0
SRS475978_42	d__Bacteria;p__Pseudomonadota;c__Gammaproteobacteria;o__Enterobacterales_A;f__Pasteurellaceae;g__Haemophilus_D;s__Haemophilus_D sp001815355	0	0	0	0	0	0	0	0	0	0
SRS475979_112	d__Bacteria;p__Cyanobacteriota;c__Vampirovibrionia;o__Gastranaerophilales;f__Gastranaerophilaceae;g__Stercorousia;s__Stercorousia sp900556295	0	0	1	0	0	0	0	0	0	0
SRS475980_83	d__Bacteria;p__Bacillota_A;c__Clostridia;o__Christensenellales;f__CAG-314;g__Fimimonas;s__Fimimonas sp900769665	0	0	1	0	0	0	0	0	0	0
SRS475984_101	d__Bacteria;p__Bacteroidota;c__Bacteroidia;o__Bacteroidales;f__Muribaculaceae;g__Sodaliphilus;s__Sodaliphilus sp004557565	0	0	0	0	0	0	0	0	0	0
SRS475984_81	d__Bacteria;p__Bacillota_A;c__Clostridia;o__Oscillospirales;f__CAG-272;g__UMGS1865;s__UMGS1865 sp900547725	0	0	0	0	0	0	0	0	0	0
SRS475986_10	d__Bacteria;p__Bacillota_A;c__Clostridia;o__Christensenellales;f__Borkfalkiaceae;g__UBA10281;s__UBA10281 sp900767495	0	0	1	0	0	0	0	0	0	0
SRS475986_106	d__Bacteria;p__Spirochaetota;c__Spirochaetia;o__Treponematales;f__Treponemataceae;g__Treponema_D;s__Treponema_D succinifaciens	0	0	0	0	0	0	0	0	0	0
SRS475986_112	d__Bacteria;p__Cyanobacteriota;c__Vampirovibrionia;o__Gastranaerophilales;f__Gastranaerophilaceae;g__RUG841;s__RUG841 sp900313795	0	0	1	0	0	0	0	0	0	0
SRS475986_27	d__Bacteria;p__Bacillota_A;c__Clostridia;o__Oscillospirales;f__QAMX01;g__QAMX01;s__QAMX01 sp004555605	0	0	0	0	0	0	0	0	1	0
SRS475986_62	d__Bacteria;p__Bacillota_A;c__Clostridia;o__Christensenellales;f__UBA1242;g__UMGS2069;s__UMGS2069 sp900554955	0	0	1	0	0	0	0	0	0	0
SRS475987_105	d__Bacteria;p__Verrucomicrobiota;c__Verrucomicrobiae;o__Opitutales;f__CAG-312;g__Merdousia;s__Merdousia sp021641325	0	0	0	0	0	0	0	0	0	0
SRS475987_126	d__Bacteria;p__Spirochaetota;c__Spirochaetia;o__Sphaerochaetales;f__Sphaerochaetaceae;g__UBA9732;s__UBA9732 sp001940825	0	0	0	0	0	0	0	0	0	0
SRS475987_127	d__Bacteria;p__Bacillota_A;c__Clostridia;o__Lachnospirales;f__Lachnospiraceae;g__Wujia;s__Wujia sp900767585	0	1	2	0	0	0	0	0	0	0
SRS475987_132	d__Bacteria;p__Bacteroidota;c__Bacteroidia;o__Bacteroidales;f__UBA932;g__Cryptobacteroides;s__Cryptobacteroides sp900545245	0	1	1	0	0	0	0	0	0	0
SRS475987_27	d__Bacteria;p__Bacillota_A;c__Clostridia;o__Lachnospirales;f__Lachnospiraceae;g__Agathobacter;s__Agathobacter sp900548765	0	0	2	0	0	0	0	1	0	0
SRS475987_41	d__Bacteria;p__Bacillota_A;c__Clostridia;o__Christensenellales;f__UBA1242;g__Caccovivens;s__Caccovivens sp900753315	0	0	1	0	0	0	0	0	0	0
SRS475987_50	d__Bacteria;p__Bacillota_A;c__Clostridia;o__Christensenellales;f__UBA1242;g__UMGS1470;s__UMGS1470 sp900552105	0	0	1	0	0	0	0	0	0	0
SRS475987_54	d__Bacteria;p__Pseudomonadota;c__Alphaproteobacteria;o__RF32;f__CAG-239;g__CAAFZY01;s__CAAFZY01 sp900767645	0	0	0	0	0	0	0	0	0	0
SRS475987_88	d__Bacteria;p__Bacillota_A;c__Clostridia;o__Christensenellales;f__UBA1242;g__HGM11367;s__HGM11367 sp900767835	0	0	2	0	0	0	0	0	0	0
SRS475987_90	d__Bacteria;p__Bacillota_A;c__Clostridia;o__Christensenellales;f__UBA1242;g__UMGS2070;s__UMGS2070 sp900557655	0	0	1	0	0	0	0	0	0	0
SRS475988_16	d__Bacteria;p__Pseudomonadota;c__Gammaproteobacteria;o__Burkholderiales;f__Burkholderiaceae_A;g__Sutterella;s__Sutterella sp900762445	0	0	0	0	0	0	0	0	0	0
SRS475990_118	d__Bacteria;p__Bacillota;c__Bacilli;o__RFN20;f__CAG-826;g__Enteromonas;s__Enteromonas sp900767605	0	0	0	0	0	0	0	0	0	0
SRS475990_12	d__Bacteria;p__Bacteroidota;c__Bacteroidia;o__Bacteroidales;f__Bacteroidaceae;g__Alloprevotella;s__Alloprevotella sp900546605	0	0	0	0	0	0	0	0	0	0
SRS475990_27	d__Bacteria;p__Spirochaetota;c__Spirochaetia;o__Treponematales;f__Treponemataceae;g__Treponema_D;s__Treponema_D peruense	0	0	0	0	0	0	0	1	0	0
SRS475997_20	d__Bacteria;p__Bacteroidota;c__Bacteroidia;o__Bacteroidales;f__Bacteroidaceae;g__Prevotella;s__Prevotella sp022732315	0	0	1	0	0	0	0	0	0	0
SRS475997_28	d__Bacteria;p__Actinomycetota;c__Coriobacteriia;o__Coriobacteriales;f__Coriobacteriaceae;g__Collinsella;s__Collinsella sp900767675	0	1	1	0	0	1	0	1	0	0
SRS476001_51	d__Bacteria;p__Pseudomonadota;c__Gammaproteobacteria;o__Enterobacterales_A;f__Succinivibrionaceae;g__Succinivibrio;s__Succinivibrio sp900767695	0	0	0	0	0	0	0	0	0	0
SRS476014_110	d__Bacteria;p__Bacillota_A;c__Clostridia;o__Oscillospirales;f__Acutalibacteraceae;g__UMGS1491;s__UMGS1491 sp900552265	0	0	0	0	0	0	0	0	0	0
SRS476014_20	d__Bacteria;p__Bacillota_A;c__Clostridia;o__Oscillospirales;f__CAG-272;g__Firm-07;s__Firm-07 sp900548735	0	0	0	0	0	0	0	0	0	0
SRS476014_35	d__Bacteria;p__Cyanobacteriota;c__Vampirovibrionia;o__Gastranaerophilales;f__Gastranaerophilaceae;g__UBA6984;s__UBA6984 sp900550295	0	0	1	0	0	0	0	0	0	0
SRS476014_83	d__Bacteria;p__Bacillota_A;c__Clostridia;o__TANB77;f__CAG-508;g__UMGS1781;s__UMGS1781 sp900553695	0	0	1	0	0	0	0	0	0	0
SRS476015_43	d__Bacteria;p__Bacillota_A;c__Clostridia;o__UMGS1883;f__HGM11501;g__HGM11501;s__HGM11501 sp900766735	0	0	2	0	0	0	0	0	0	0
SRS476020_22	d__Bacteria;p__Bacillota_A;c__Clostridia;o__Oscillospirales;f__Oscillospiraceae;g__Vescimonas;s__Vescimonas sp900313295	0	0	1	0	0	0	0	0	0	0
SRS476020_32	d__Bacteria;p__Bacillota_A;c__Clostridia;o__TANB77;f__CAG-508;g__UMGS1781;s__UMGS1781 sp900553365	0	0	1	0	0	0	0	0	0	0
SRS476020_71	d__Bacteria;p__Bacillota_A;c__Clostridia;o__Lachnospirales;f__Lachnospiraceae;g__CAG-632;s__CAG-632 sp000431515	0	0	1	0	0	0	0	0	0	0
SRS476020_76	d__Bacteria;p__Verrucomicrobiota;c__Verrucomicrobiae;o__Opitutales;f__CAG-312;g__Merdousia;s__Merdousia sp900546565	0	0	1	0	0	0	0	0	0	0
SRS476020_98	d__Bacteria;p__Bacillota_A;c__Clostridia;o__Christensenellales;f__Borkfalkiaceae;g__HGM11416;s__HGM11416 sp900768525	0	0	1	0	0	0	0	0	0	0
SRS476024_31	d__Bacteria;p__Bacillota_A;c__Clostridia;o__Lachnospirales;f__Lachnospiraceae;g__Extibacter;s__Extibacter hylemonae	0	0	2	1	1	2	0	0	1	0
SRS476024_7	d__Bacteria;p__Pseudomonadota;c__Gammaproteobacteria;o__Enterobacterales;f__Enterobacteriaceae;g__Escherichia;s__Escherichia coli	1	0	0	0	0	0	0	0	0	0
SRS476034_14	d__Bacteria;p__Bacillota_A;c__Clostridia;o__Christensenellales;f__Borkfalkiaceae;g__UBA10281;s__UBA10281 sp900767885	0	0	1	0	0	0	0	0	0	0
SRS476034_46	d__Bacteria;p__Bacteroidota;c__Bacteroidia;o__Bacteroidales;f__UBA932;g__Cryptobacteroides;s__Cryptobacteroides sp000434935	1	1	2	0	0	0	0	0	0	0
SRS476035_64	d__Bacteria;p__Bacillota;c__Bacilli;o__Acholeplasmatales;f__Anaeroplasmataceae;g__Anaeroplasma;s__Anaeroplasma sp900767915	0	0	1	0	0	0	0	0	0	0
SRS476035_93	d__Bacteria;p__Bacillota_A;c__Clostridia;o__Lachnospirales;f__Lachnospiraceae;g__Lachnospira;s__Lachnospira sp900551945	0	0	2	0	0	1	0	0	0	0
SRS476037_54	d__Bacteria;p__Bacteroidota;c__Bacteroidia;o__Bacteroidales;f__Bacteroidaceae;g__Prevotella;s__Prevotella sp900290275	0	0	0	0	0	0	0	0	0	0
SRS476047_26	d__Bacteria;p__Spirochaetota;c__Spirochaetia;o__Treponematales;f__Treponemataceae;g__Treponema_D;s__Treponema_D sp900767955	0	0	0	0	0	0	0	0	0	0
SRS476047_46	d__Bacteria;p__Bacteroidota;c__Bacteroidia;o__Bacteroidales;f__Rikenellaceae;g__Alistipes;s__Alistipes sp900768015	0	1	0	0	0	0	0	0	0	0
SRS476047_64	d__Bacteria;p__Bacillota_A;c__Clostridia;o__Oscillospirales;f__Acutalibacteraceae;g__UBA737;s__UBA737 sp900768035	0	0	2	0	0	0	0	0	0	0
SRS476047_79	d__Bacteria;p__Bacteroidota;c__Bacteroidia;o__Bacteroidales;f__Rikenellaceae;g__Alistipes;s__Alistipes sp900768045	0	1	0	0	0	0	0	0	0	0
SRS476047_86	d__Bacteria;p__Bacillota_A;c__Clostridia;o__Oscillospirales;f__Acutalibacteraceae;g__UBA6857;s__UBA6857 sp900768075	0	1	2	0	0	0	0	0	0	0
SRS476058_36	d__Bacteria;p__Bacteroidota;c__Bacteroidia;o__Bacteroidales;f__Bacteroidaceae;g__Prevotella;s__Prevotella sp900556795	0	0	1	0	0	0	0	0	0	0
SRS476070_18	d__Bacteria;p__Bacillota_A;c__Clostridia;o__Oscillospirales;f__Oscillospiraceae;g__ER4;s__ER4 sp900768135	0	0	0	0	0	0	0	0	0	0
SRS476070_34	d__Bacteria;p__Bacillota_A;c__Clostridia;o__Oscillospirales;f__CAG-382;g__UMGS882;s__UMGS882 sp900546385	0	1	1	0	0	0	0	0	0	0
SRS476076_110	d__Bacteria;p__Bacillota_A;c__Clostridia;o__Oscillospirales;f__Ruminococcaceae;g__UMGS1668;s__UMGS1668 sp900768105	0	0	1	0	0	0	0	0	0	0
SRS476076_111	d__Bacteria;p__Bacillota_A;c__Clostridia;o__Christensenellales;f__UBA1242;g__UMGS687;s__UMGS687 sp900551705	0	0	0	0	0	0	0	0	0	0
SRS476076_133	d__Bacteria;p__Bacillota_A;c__Clostridia;o__Christensenellales;f__CAG-314;g__UMGS692;s__UMGS692 sp900544545	0	0	1	0	0	0	0	0	0	0
SRS476076_79	d__Bacteria;p__Verrucomicrobiota;c__Verrucomicrobiae;o__Opitutales;f__CAG-312;g__Merdousia;s__Merdousia sp900548275	0	0	1	0	0	0	0	0	0	0
SRS476076_8	d__Bacteria;p__Pseudomonadota;c__Gammaproteobacteria;o__Burkholderiales;f__Burkholderiaceae;g__Oxalobacter;s__Oxalobacter sp934277985	0	0	0	0	0	0	0	0	0	0
SRS476077_56	d__Bacteria;p__Pseudomonadota;c__Gammaproteobacteria;o__Enterobacterales;f__Enterobacteriaceae;g__Enterobacter;s__Enterobacter chengduensis	0	0	0	0	0	0	0	0	0	0
SRS476083_63	d__Bacteria;p__Bacillota;c__Bacilli;o__RF39;f__UBA660;g__Aphodocola;s__Aphodocola sp000434835	0	0	1	0	0	0	0	1	0	0
SRS476094_17	d__Bacteria;p__Bacteroidota;c__Bacteroidia;o__Bacteroidales;f__Bacteroidaceae;g__Prevotella;s__Prevotella sp934230115	0	0	0	0	0	0	0	0	0	0
SRS476094_28	d__Bacteria;p__Pseudomonadota;c__Alphaproteobacteria;o__RF32;f__CAG-977;g__UBA11549;s__UBA11549 sp900768185	0	0	1	0	0	0	0	0	0	0
SRS476094_4	d__Bacteria;p__Bacteroidota;c__Bacteroidia;o__Bacteroidales;f__Tannerellaceae;g__Parabacteroides;s__Parabacteroides sp900549585	0	0	0	0	0	0	0	0	0	0
SRS476094_87	d__Bacteria;p__Elusimicrobiota;c__Elusimicrobia;o__Elusimicrobiales;f__Elusimicrobiaceae;g__Avelusimicrobium;s__Avelusimicrobium sp900762815	0	0	1	0	0	0	0	0	0	0
SRS476096_29	d__Bacteria;p__Bacillota_A;c__Clostridia;o__TANB77;f__CAG-508;g__CAG-269;s__CAG-269 sp003525075	0	0	0	0	0	0	0	0	0	0
SRS476097_78	d__Bacteria;p__Actinomycetota;c__Coriobacteriia;o__Coriobacteriales;f__Coriobacteriaceae;g__Collinsella;s__Collinsella sp900768265	0	1	1	0	0	1	0	0	0	0
SRS476098_112	d__Bacteria;p__Bacillota_A;c__Clostridia;o__Oscillospirales;f__Ruminococcaceae;g__CAG-115;s__CAG-115 sp000432175	0	0	0	0	0	0	0	0	0	0
SRS476098_122	d__Bacteria;p__Bacillota;c__Bacilli;o__RF39;f__UBA660;g__UBA6414;s__UBA6414 sp934130545	0	0	0	0	0	0	0	1	0	0
SRS476098_23	d__Bacteria;p__Bacillota_A;c__Clostridia;o__Oscillospirales;f__Ruminococcaceae;g__UMGS363;s__UMGS363 sp900768245	0	0	0	0	0	0	0	0	0	0
SRS476098_51	d__Bacteria;p__Bacillota_A;c__Clostridia;o__Oscillospirales;f__CAG-272;g__CAG-272;s__CAG-272 sp000433515	0	0	1	0	0	0	0	0	0	0
SRS476098_56	d__Bacteria;p__Bacillota_A;c__Clostridia;o__Christensenellales;f__UBA1242;g__UMGS687;s__UMGS687 sp900544595	0	0	0	0	0	0	0	0	0	0
SRS476098_63	d__Bacteria;p__Bacteroidota;c__Bacteroidia;o__Bacteroidales;f__Paludibacteraceae;g__RF16;s__RF16 sp900556095	0	1	0	0	0	0	0	0	0	0
SRS476098_66	d__Bacteria;p__Bacillota_A;c__Clostridia;o__TANB77;f__CAG-508;g__CAG-452;s__CAG-452 sp900770415	0	0	1	0	0	0	0	0	0	0
SRS476098_71	d__Bacteria;p__Eremiobacterota;c__Xenobia;o__Xenobiales;f__Xenobiaceae;g__Bruticola;s__Bruticola sp004554425	0	0	0	0	0	0	0	0	0	0
SRS476098_91	d__Bacteria;p__Bacillota;c__Bacilli;o__RF39;f__UBA660;g__CAG-762;s__CAG-762 sp000432575	0	0	0	0	0	0	0	0	0	0
SRS476103_27	d__Bacteria;p__Bacillota_A;c__Clostridia;o__TANB77;f__CAG-508;g__CAG-452;s__CAG-452 sp000434035	0	0	1	0	0	0	0	0	0	0
SRS476104_108	d__Bacteria;p__Bacteroidota;c__Bacteroidia;o__Bacteroidales;f__Rikenellaceae;g__Alistipes;s__Alistipes senegalensis	0	2	0	0	0	0	0	0	0	0
[truncated: 296 more rows]

## Sheet: Supplementary Table 4b
Genome	Taxonomy	K00076	K01442	K07007	K15868	K15870	K15873	K22604	K22605	K22606	K23231
SAMN11097673.bin.42	d__Bacteria;p__Bacillota_A;c__Clostridia;o__Oscillospirales;f__Ruminococcaceae;g__Fournierella;s__Fournierella sp002160145	0	1	1	0	0	1	0	0	0	1
SAMN11097696.bin.36	d__Bacteria;p__Actinomycetota;c__Coriobacteriia;o__Coriobacteriales;f__Coriobacteriaceae;g__Collinsella;s__Collinsella sp002391315	0	1	1	0	0	1	0	1	0	1
SAMN11097806.bin.57	d__Bacteria;p__Bacillota_A;c__Clostridia;o__Lachnospirales;f__Lachnospiraceae;g__Roseburia;s__	0	0	2	0	0	0	0	0	0	1
SAMN11097819.bin.8	d__Bacteria;p__Actinomycetota;c__Coriobacteriia;o__Coriobacteriales;f__Atopobiaceae;g__CAKVON01;s__CAKVON01 sp934792625	0	1	1	0	0	0	0	0	0	1
SAMN11097952.bin.45	d__Bacteria;p__Spirochaetota;c__Spirochaetia;o__Sphaerochaetales;f__Sphaerochaetaceae;g__Bullifex;s__	0	1	0	0	0	0	0	0	0	1
SAMN11098021.bin.124	d__Bacteria;p__Bacillota_A;c__Clostridia;o__Lachnospirales;f__Lachnospiraceae;g__Lachnoclostridium_B;s__	0	0	2	0	0	0	0	0	0	1
SAMN11098069.bin.64	d__Bacteria;p__Bacillota;c__Bacilli;o__Erysipelotrichales;f__Erysipelotrichaceae;g__Floccifex;s__Floccifex porci	0	0	1	0	0	2	0	0	1	1
SAMN11098126.bin.187	d__Bacteria;p__Bacillota_A;c__Clostridia;o__Oscillospirales;f__Acutalibacteraceae;g__Heritagella;s__Heritagella sp022767925	0	2	1	0	0	1	0	0	1	1
SAMN11098137.bin.30	d__Bacteria;p__Bacillota_A;c__Clostridia;o__Lachnospirales;f__Lachnospiraceae;g__Clostridium_AI;s__	0	0	2	0	0	0	0	0	0	1
SAMN11098215.bin.4	d__Bacteria;p__Actinomycetota;c__Coriobacteriia;o__Coriobacteriales;f__Atopobiaceae;g__Paratractidigestivibacter;s__Paratractidigestivibacter faecalis	0	1	1	0	0	0	0	0	2	1
SAMN11098351.bin.40	d__Bacteria;p__Bacillota_A;c__Clostridia;o__Lachnospirales;f__Lachnospiraceae;g__Mediterraneibacter;s__Mediterraneibacter faecis	0	0	2	0	0	1	0	0	0	1
SAMN11098379.bin.65	d__Bacteria;p__Actinomycetota;c__Coriobacteriia;o__Coriobacteriales;f__Atopobiaceae;g__Parolsenella;s__Parolsenella sp900552935	0	1	0	0	0	0	0	0	1	1
SAMN11098448.bin.179	d__Bacteria;p__Spirochaetota;c__Spirochaetia;o__Sphaerochaetales;f__Sphaerochaetaceae;g__Bullifex;s__Bullifex porci	0	0	0	0	0	0	0	0	0	1
SAMN11098515.bin.252	d__Bacteria;p__Bacillota_A;c__Clostridia;o__Lachnospirales;f__Lachnospiraceae;g__UBA1066;s__	0	0	2	0	0	0	0	0	1	1
SAMN11098525.bin.61	d__Bacteria;p__Bacillota_A;c__Clostridia;o__Lachnospirales;f__Lachnospiraceae;g__Clostridium_AI;s__	0	0	1	0	0	0	0	0	0	1
SAMN11097686.bin.15	d__Archaea;p__Methanobacteriota;c__Methanobacteria;o__Methanobacteriales;f__Methanobacteriaceae;g__Methanobrevibacter_A;s__	0	0	1	0	0	0	0	0	0	0
SAMN11097798.bin.81	d__Archaea;p__Thermoplasmatota;c__Thermoplasmata;o__Methanomassiliicoccales;f__Methanomethylophilaceae;g__Methanomethylophilus;s__Methanomethylophilus alvus	0	1	0	0	0	0	0	0	0	0
SAMN11097819.bin.22	d__Archaea;p__Thermoproteota;c__JANJXX01;o__;f__;g__;s__	0	0	0	0	0	0	0	0	0	0
SAMN11097884.bin.76	d__Archaea;p__Methanobacteriota;c__Methanobacteria;o__Methanobacteriales;f__Methanobacteriaceae;g__Methanobrevibacter_A;s__Methanobrevibacter_A smithii	0	1	1	0	0	0	0	0	0	0
SAMN11097952.bin.38	d__Archaea;p__Thermoplasmatota;c__Thermoplasmata;o__Methanomassiliicoccales;f__Methanomethylophilaceae;g__Methanarcanum;s__Methanarcanum hacksteinii	0	1	0	0	0	0	0	0	0	0
SAMN11097994.bin.29	d__Archaea;p__Methanobacteriota;c__Methanobacteria;o__Methanobacteriales;f__Methanobacteriaceae;g__Methanobrevibacter_A;s__	0	1	1	0	0	0	0	0	0	0
SAMN11098024.bin.5	d__Archaea;p__Methanobacteriota;c__Methanobacteria;o__Methanobacteriales;f__Methanobacteriaceae;g__Methanobrevibacter_B;s__Methanobrevibacter_B wolinii	0	1	1	0	0	0	0	0	0	0
SAMN11098159.bin.15	d__Archaea;p__Methanobacteriota;c__Methanobacteria;o__Methanobacteriales;f__Methanobacteriaceae;g__Methanobrevibacter_A;s__Methanobrevibacter_A sp022775905	0	1	2	0	0	0	0	0	0	0
SAMN11098488.bin.162	d__Archaea;p__Methanobacteriota;c__Methanobacteria;o__Methanobacteriales;f__Methanobacteriaceae;g__Methanobrevibacter_A;s__Methanobrevibacter_A sp900769095	0	1	1	0	0	0	0	0	1	0
SAMN11098488.bin.260	d__Archaea;p__Methanobacteriota;c__Methanobacteria;o__Methanobacteriales;f__Methanobacteriaceae;g__Methanosphaera;s__Methanosphaera sp900322125	0	1	1	0	0	0	0	0	0	0
SAMN11098495.bin.13	d__Archaea;p__Methanobacteriota;c__Methanobacteria;o__Methanobacteriales;f__Methanobacteriaceae;g__Methanosphaera;s__Methanosphaera sp022768985	0	1	1	0	0	0	0	1	0	0
SAMN11097669.bin.26	d__Bacteria;p__Pseudomonadota;c__Gammaproteobacteria;o__Enterobacterales_A;f__Pasteurellaceae;g__Actinobacillus_B;s__Actinobacillus_B aerogenes	0	0	0	0	0	0	0	0	0	0
SAMN11097670.bin.77	d__Bacteria;p__Bacillota_A;c__Clostridia;o__Lachnospirales;f__Lachnospiraceae;g__UBA11774;s__UBA11774 sp900556645	0	0	2	0	0	0	0	0	0	0
SAMN11097671.bin.27	d__Bacteria;p__Bacillota;c__Bacilli;o__RF39;f__UBA660;g__CAG-710;s__CAG-710 sp000432595	0	0	0	0	0	0	0	1	0	0
SAMN11097671.bin.28	d__Bacteria;p__Bacillota;c__Bacilli;o__Erysipelotrichales;f__Erysipelotrichaceae;g__JAHHTG01;s__	0	1	0	0	0	1	0	0	0	0
SAMN11097671.bin.7	d__Bacteria;p__Bacillota;c__Bacilli;o__RF39;f__UBA660;g__Onthocola_B;s__Onthocola_B sp900544625	0	0	1	0	0	0	0	0	0	0
SAMN11097673.bin.18	d__Bacteria;p__Bacillota_A;c__Clostridia;o__Lachnospirales;f__Lachnospiraceae;g__JAFBIX01;s__JAFBIX01 sp021531895	0	0	2	0	0	0	0	1	0	0
SAMN11097673.bin.21	d__Bacteria;p__Bacteroidota;c__Bacteroidia;o__Bacteroidales;f__Bacteroidaceae;g__Phocaeicola;s__Phocaeicola faecicola	0	1	0	0	0	0	0	0	0	0
SAMN11097673.bin.50	d__Bacteria;p__Bacillota_A;c__Clostridia;o__Lachnospirales;f__Lachnospiraceae;g__Clostridium_AP;s__Clostridium_AP scindens	0	0	2	1	1	1	0	0	0	0
SAMN11097673.bin.58	d__Bacteria;p__Bacteroidota;c__Bacteroidia;o__Bacteroidales;f__Bacteroidaceae;g__Bacteroides;s__Bacteroides fragilis	1	1	0	0	0	0	0	0	0	0
SAMN11097675.bin.5	d__Bacteria;p__Bacillota_A;c__Clostridia;o__Lachnospirales;f__Lachnospiraceae;g__CAG-56;s__CAG-56 sp900539525	0	0	2	0	0	0	0	0	0	0
SAMN11097675.bin.74	d__Bacteria;p__Bacteroidota;c__Bacteroidia;o__Bacteroidales;f__Bacteroidaceae;g__Prevotella;s__Prevotella sp000434975	0	0	0	0	0	0	0	0	0	0
SAMN11097675.bin.95	d__Bacteria;p__Bacteroidota;c__Bacteroidia;o__Bacteroidales;f__Bacteroidaceae;g__Bacteroides;s__Bacteroides pyogenes	0	0	0	0	0	0	0	0	0	0
SAMN11097676.bin.11	d__Bacteria;p__Bacillota_A;c__Clostridia;o__TANB77;f__CAG-508;g__CAG-269;s__CAG-269 sp000435535	0	0	0	0	0	0	0	0	0	0
SAMN11097677.bin.8	d__Bacteria;p__Bacillota_A;c__Clostridia;o__Lachnospirales;f__Lachnospiraceae;g__CAG-95;s__CAG-95 sp945868485	0	0	2	0	0	0	0	0	0	0
SAMN11097678.bin.15	d__Bacteria;p__Bacillota_A;c__Clostridia;o__Lachnospirales;f__Lachnospiraceae;g__Muricomes;s__	0	1	2	0	0	0	1	0	0	0
SAMN11097678.bin.27	d__Bacteria;p__Actinomycetota;c__Coriobacteriia;o__Coriobacteriales;f__Atopobiaceae;g__Tractidigestivibacter;s__Tractidigestivibacter sp900111695	0	1	0	0	0	0	0	0	0	0
SAMN11097678.bin.45	d__Bacteria;p__Bacillota;c__Bacilli;o__Erysipelotrichales;f__Erysipelotrichaceae;g__Faecalicoccus;s__Faecalicoccus sp900546545	0	1	0	0	0	0	0	0	1	0
SAMN11097679.bin.69	d__Bacteria;p__Bacillota;c__Bacilli;o__Lactobacillales;f__Enterococcaceae;g__Enterococcus_B;s__Enterococcus_B villorum	0	2	1	0	0	0	0	0	0	0
SAMN11097682.bin.67	d__Bacteria;p__Bacillota_A;c__Clostridia;o__Oscillospirales;f__Oscillospiraceae;g__Faecousia;s__Faecousia sp022781505	0	0	1	0	0	0	0	1	0	0
SAMN11097683.bin.101	d__Bacteria;p__Bacillota_A;c__Clostridia;o__Oscillospirales;f__Oscillospiraceae;g__Dysosmobacter;s__Dysosmobacter sp022778785	0	0	0	0	0	0	0	0	0	0
SAMN11097683.bin.21	d__Bacteria;p__Bacillota_C;c__Negativicutes;o__Selenomonadales;f__Selenomonadaceae;g__Anaerovibrio;s__	0	0	1	0	0	0	0	0	0	0
SAMN11097683.bin.4	d__Bacteria;p__Bacillota_A;c__Clostridia;o__Lachnospirales;f__Lachnospiraceae;g__Roseburia;s__Roseburia sp022771695	0	0	2	0	0	0	0	0	0	0
SAMN11097683.bin.78	d__Bacteria;p__Bacillota_A;c__Clostridia;o__Lachnospirales;f__Lachnospiraceae;g__Acetatifactor;s__	0	0	2	0	0	0	0	0	0	0
SAMN11097684.bin.2	d__Bacteria;p__Fusobacteriota;c__Fusobacteriia;o__Fusobacteriales;f__Fusobacteriaceae;g__Fusobacterium_A;s__Fusobacterium_A mortiferum	1	1	0	0	0	0	0	0	0	0
SAMN11097685.bin.103	d__Bacteria;p__Bacillota_A;c__Clostridia;o__Oscillospirales;f__Oscillospiraceae;g__Avoscillospira;s__Avoscillospira sp945864925	0	0	1	0	0	0	0	0	0	0
SAMN11097685.bin.29	d__Bacteria;p__Bacteroidota;c__Bacteroidia;o__Bacteroidales;f__F082;g__Limimorpha;s__Limimorpha sp900769945	0	1	0	0	0	0	0	0	0	0
SAMN11097685.bin.76	d__Bacteria;p__Bacillota_A;c__Clostridia;o__Christensenellales;f__CAG-138;g__UBA1685;s__UBA1685 sp002320595	0	0	0	0	0	0	0	1	0	0
SAMN11097686.bin.30	d__Bacteria;p__Bacteroidota;c__Bacteroidia;o__Bacteroidales;f__Bacteroidaceae;g__Prevotella;s__Prevotella sp900544495	0	0	0	0	0	0	0	0	0	0
SAMN11097686.bin.42	d__Bacteria;p__Bacillota;c__Bacilli;o__Lactobacillales;f__Streptococcaceae;g__Streptococcus;s__Streptococcus suis_W	0	0	0	0	0	0	0	0	0	0
SAMN11097686.bin.45	d__Bacteria;p__Bacillota_A;c__Clostridia;o__Christensenellales;f__CAG-74;g__Ventricola;s__	0	0	1	0	0	0	0	1	0	0
SAMN11097687.bin.33	d__Bacteria;p__Bacillota_A;c__Clostridia;o__Christensenellales;f__CAG-74;g__Limiplasma;s__Limiplasma sp934621505	0	1	2	0	0	0	0	1	0	0
SAMN11097687.bin.54	d__Bacteria;p__Bacillota_A;c__Clostridia;o__Oscillospirales;f__Oscillospiraceae;g__Vescimonas;s__Vescimonas sp934591815	0	0	2	0	0	0	0	0	0	0
SAMN11097687.bin.64	d__Bacteria;p__Synergistota;c__Synergistia;o__Synergistales;f__Synergistaceae;g__Cloacibacillus;s__Cloacibacillus sp934511335	0	0	0	0	0	0	0	0	0	0
SAMN11097687.bin.67	d__Bacteria;p__Bacillota_A;c__Clostridia;o__Peptostreptococcales;f__Peptostreptococcaceae;g__Romboutsia;s__Romboutsia timonensis	0	1	3	0	0	0	0	0	0	0
SAMN11097688.bin.58	d__Bacteria;p__Bacteroidota;c__Bacteroidia;o__Bacteroidales;f__Bacteroidaceae;g__Prevotella;s__Prevotella sp004554665	0	1	1	0	0	0	0	0	0	0
SAMN11097689.bin.59	d__Bacteria;p__Bacteroidota;c__Bacteroidia;o__Bacteroidales;f__Muribaculaceae;g__CAG-873;s__CAG-873 sp017889945	0	1	0	0	0	0	0	0	0	0
SAMN11097689.bin.62	d__Bacteria;p__Bacillota_A;c__Clostridia;o__Christensenellales;f__CAG-74;g__Limiplasma;s__Limiplasma sp004556545	0	0	2	0	0	0	0	0	0	0
SAMN11097690.bin.34	d__Bacteria;p__Bacillota_A;c__Clostridia;o__Christensenellales;f__CAG-138;g__Phil1;s__Phil1 sp001940855	0	0	0	0	0	0	0	2	0	0
SAMN11097690.bin.45	d__Bacteria;p__Bacillota_A;c__Clostridia;o__Peptostreptococcales;f__Anaerovoracaceae;g__UMGS973;s__UMGS973 sp900547295	0	0	2	0	0	0	0	0	0	0
SAMN11097690.bin.46	d__Bacteria;p__Bacillota_A;c__Clostridia;o__Oscillospirales;f__Ruminococcaceae;g__Fimivivens;s__Fimivivens sp900113995	0	1	0	0	0	0	0	0	0	0
SAMN11097692.bin.16	d__Bacteria;p__Bacillota_C;c__Negativicutes;o__Acidaminococcales;f__Acidaminococcaceae;g__Succiniclasticum;s__Succiniclasticum sp900314855	0	0	1	0	0	0	0	0	0	0
SAMN11097692.bin.8	d__Bacteria;p__Bacillota;c__Bacilli;o__Lactobacillales;f__Streptococcaceae;g__Streptococcus;s__Streptococcus dysgalactiae	0	0	0	0	0	0	0	0	0	0
SAMN11097694.bin.31	d__Bacteria;p__Bacteroidota;c__Bacteroidia;o__Bacteroidales;f__Bacteroidaceae;g__Phocaeicola;s__Phocaeicola massiliensis	0	2	0	0	0	0	0	0	0	0
SAMN11097694.bin.6	d__Bacteria;p__Bacteroidota;c__Bacteroidia;o__Bacteroidales;f__Bacteroidaceae;g__Bacteroides;s__Bacteroides thetaiotaomicron	1	2	0	0	0	0	0	0	0	0
SAMN11097697.bin.52	d__Bacteria;p__Bacteroidota;c__Bacteroidia;o__Bacteroidales;f__Bacteroidaceae;g__Prevotella;s__Prevotella sp900552515	0	0	1	0	0	0	0	0	0	0
SAMN11097697.bin.66	d__Bacteria;p__Bacillota_A;c__Clostridia;o__Oscillospirales;f__Oscillospiraceae;g__Intestinimonas;s__Intestinimonas butyriciproducens	0	0	0	0	0	1	0	0	0	0
SAMN11097698.bin.11	d__Bacteria;p__Bacteroidota;c__Bacteroidia;o__Bacteroidales;f__Muribaculaceae;g__CAJUPY01;s__CAJUPY01 sp022768005	0	0	0	0	0	0	0	0	0	0
SAMN11097699.bin.43	d__Bacteria;p__Bacillota_A;c__Clostridia;o__Oscillospirales;f__Oscillospiraceae;g__ER4;s__ER4 sp900552375	0	0	0	0	0	0	0	0	0	0
SAMN11097699.bin.56	d__Bacteria;p__Bacillota_A;c__Clostridia;o__Oscillospirales;f__Ruminococcaceae;g__Gemmiger;s__Gemmiger sp900545545	0	1	0	0	0	0	0	0	0	0
SAMN11097700.bin.43	d__Bacteria;p__Bacteroidota;c__Bacteroidia;o__Bacteroidales;f__P3;g__Onthomorpha;s__Onthomorpha sp004551865	0	1	0	0	0	0	0	0	0	0
SAMN11097700.bin.59	d__Bacteria;p__Bacillota_A;c__Clostridia;o__Christensenellales;f__UBA1242;g__RUG666;s__	0	0	0	0	0	0	0	0	0	0
SAMN11097701.bin.109	d__Bacteria;p__Bacteroidota;c__Bacteroidia;o__Bacteroidales;f__Muribaculaceae;g__CAG-485;s__CAG-485 sp004553095	0	1	0	0	0	0	0	0	0	0
SAMN11097701.bin.113	d__Bacteria;p__Bacillota;c__Bacilli;o__Lactobacillales;f__Lactobacillaceae;g__Limosilactobacillus;s__Limosilactobacillus vaginalis	0	1	0	0	0	0	0	0	0	0
SAMN11097701.bin.13	d__Bacteria;p__Myxococcota;c__Bradymonadia;o__UBA4248;f__UBA4248;g__UBA4248;s__UBA4248 sp004554395	0	0	0	0	0	0	0	0	0	0
SAMN11097701.bin.163	d__Bacteria;p__Verrucomicrobiota;c__Kiritimatiellia;o__RFP12;f__UBA1067;g__RUG572;s__RUG572 sp900547945	0	0	0	0	0	0	0	1	0	0
SAMN11097701.bin.38	d__Bacteria;p__Bacteroidota;c__Bacteroidia;o__Bacteroidales;f__Muribaculaceae;g__CAG-485;s__	1	1	0	0	0	0	0	0	0	0
SAMN11097702.bin.49	d__Bacteria;p__Bacillota_A;c__Clostridia;o__Oscillospirales;f__Oscillospiraceae;g__Faecousia;s__Faecousia sp900546415	0	1	1	0	0	0	0	0	0	0
SAMN11097703.bin.80	d__Bacteria;p__Bacillota_A;c__Clostridia;o__Lachnospirales;f__Lachnospiraceae;g__Blautia_A;s__Blautia_A sp021771755	0	0	2	0	0	0	0	1	0	0
SAMN11097704.bin.19	d__Bacteria;p__Bacillota_A;c__Clostridia;o__Christensenellales;f__CAG-138;g__PeH17;s__PeH17 sp004556165	0	0	0	0	0	0	0	0	0	0
SAMN11097705.bin.57	d__Bacteria;p__Bacillota_C;c__Negativicutes;o__Acidaminococcales;f__Acidaminococcaceae;g__Phascolarctobacterium;s__Phascolarctobacterium faecium	0	0	1	0	0	0	0	0	0	0
SAMN11097707.bin.16	d__Bacteria;p__Bacillota;c__Bacilli;o__Lactobacillales;f__Enterococcaceae;g__Enterococcus_E;s__Enterococcus_E cecorum	0	4	1	0	0	0	0	0	0	0
SAMN11097707.bin.39	d__Bacteria;p__Bacillota;c__Bacilli;o__Erysipelotrichales;f__Coprobacillaceae;g__Catenibacterium;s__Catenibacterium mitsuokai	0	0	1	0	0	1	0	0	0	0
SAMN11097708.bin.40	d__Bacteria;p__Bacillota_A;c__Clostridia;o__Clostridiales;f__Clostridiaceae;g__Clostridium;s__Clostridium sp000435835	0	1	3	0	0	0	0	0	0	0
SAMN11097708.bin.48	d__Bacteria;p__Bacillota_A;c__Clostridia;o__Oscillospirales;f__Acutalibacteraceae;g__Ruminococcus_E;s__Ruminococcus_E sp902766885	0	0	2	0	0	0	0	0	0	0
SAMN11097709.bin.25	d__Bacteria;p__Bacteroidota;c__Bacteroidia;o__Bacteroidales;f__Tannerellaceae;g__Parabacteroides;s__Parabacteroides merdae	0	1	0	0	0	0	0	0	0	0
SAMN11097709.bin.27	d__Bacteria;p__Bacillota_A;c__Clostridia;o__Oscillospirales;f__Oscillospiraceae;g__Vescimonas;s__Vescimonas sp945877515	0	0	2	0	0	0	0	0	0	0
SAMN11097709.bin.45	d__Bacteria;p__Synergistota;c__Synergistia;o__Synergistales;f__Synergistaceae;g__Cloacibacillus;s__Cloacibacillus porcorum	1	1	0	0	0	0	0	0	0	0
SAMN11097711.bin.38	d__Bacteria;p__Bacillota;c__Bacilli;o__Lactobacillales;f__Streptococcaceae;g__Streptococcus;s__Streptococcus orisratti	0	0	0	0	0	0	0	0	0	0
SAMN11097711.bin.85	d__Bacteria;p__Pseudomonadota;c__Gammaproteobacteria;o__Enterobacterales_A;f__Succinivibrionaceae;g__Succinivibrio;s__Succinivibrio sp003456415	0	0	0	0	0	0	0	0	0	0
SAMN11097712.bin.64	d__Bacteria;p__Bacteroidota;c__Bacteroidia;o__Bacteroidales;f__Bacteroidaceae;g__Alloprevotella;s__Alloprevotella sp004552195	0	0	0	0	0	0	0	0	0	0
SAMN11097713.bin.44	d__Bacteria;p__Bacteroidota;c__Bacteroidia;o__Bacteroidales;f__Bacteroidaceae;g__UBA4372;s__UBA4372 sp900543815	0	0	1	0	0	0	0	0	0	0
SAMN11097713.bin.8	d__Bacteria;p__Bacillota_A;c__Clostridia;o__Oscillospirales;f__Oscillospiraceae;g__Vescimonas;s__Vescimonas sp900313295	0	0	1	0	0	0	0	0	0	0
SAMN11097713.bin.81	d__Bacteria;p__Pseudomonadota;c__Gammaproteobacteria;o__Enterobacterales;f__Enterobacteriaceae;g__Enterobacter;s__Enterobacter hormaechei_A	0	0	0	0	0	0	0	0	0	0
SAMN11097714.bin.26	d__Bacteria;p__Bacillota;c__Bacilli;o__Erysipelotrichales;f__Coprobacillaceae;g__Thomasclavelia;s__Thomasclavelia ramosa	0	0	1	0	0	1	0	0	1	0
SAMN11097715.bin.6	d__Bacteria;p__Bacteroidota;c__Bacteroidia;o__Bacteroidales;f__Tannerellaceae;g__Parabacteroides;s__Parabacteroides distasonis	0	2	0	0	0	0	0	0	0	0
SAMN11097716.bin.10	d__Bacteria;p__Bacillota_A;c__Clostridia;o__Oscillospirales;f__Ruminococcaceae;g__Ruminococcus_D;s__Ruminococcus_D bicirculans	0	0	0	0	0	0	0	0	0	0
SAMN11097716.bin.105	d__Bacteria;p__Bacteroidota;c__Bacteroidia;o__Bacteroidales;f__Muribaculaceae;g__CAG-873;s__CAG-873 sp004552725	0	0	0	0	0	0	0	0	0	0
SAMN11097716.bin.34	d__Bacteria;p__Bacteroidota;c__Bacteroidia;o__Bacteroidales;f__Bacteroidaceae;g__Prevotella;s__Prevotella sp900548195	0	0	1	0	0	0	0	0	0	0
SAMN11097716.bin.4	d__Bacteria;p__Bacillota_A;c__Clostridia;o__Lachnospirales;f__Lachnospiraceae;g__CAG-194;s__	0	0	1	0	0	0	0	0	0	0
SAMN11097716.bin.49	d__Bacteria;p__Bacillota_A;c__Clostridia;o__Oscillospirales;f__Oscillospiraceae;g__F23-B02;s__F23-B02 sp004557075	0	0	2	0	0	0	0	0	0	0
SAMN11097718.bin.30	d__Bacteria;p__Bacteroidota;c__Bacteroidia;o__Bacteroidales;f__Marinifilaceae;g__Butyricimonas;s__Butyricimonas virosa	1	2	0	0	0	0	0	0	0	0
SAMN11097718.bin.6	d__Bacteria;p__Synergistota;c__Synergistia;o__Synergistales;f__Dethiosulfovibrionaceae;g__Pyramidobacter;s__Pyramidobacter porci	0	0	0	0	0	0	0	0	0	0
SAMN11097718.bin.67	d__Bacteria;p__Bacillota;c__Bacilli;o__Lactobacillales;f__Streptococcaceae;g__Streptococcus;s__Streptococcus suis_V	0	0	0	0	0	0	0	0	0	0
SAMN11097718.bin.99	d__Bacteria;p__Bacteroidota;c__Bacteroidia;o__Bacteroidales;f__Bacteroidaceae;g__Bacteroides;s__Bacteroides heparinolyticus	0	0	0	0	0	0	0	0	0	0
SAMN11097719.bin.30	d__Bacteria;p__Pseudomonadota;c__Gammaproteobacteria;o__Enterobacterales_A;f__Pasteurellaceae;g__Basfia_A;s__Basfia_A porcinus	0	0	0	0	0	0	0	0	0	0
SAMN11097719.bin.43	d__Bacteria;p__Bacteroidota;c__Bacteroidia;o__Bacteroidales;f__Muribaculaceae;g__CAG-1031;s__CAG-1031 sp000431215	1	1	0	0	0	0	0	0	0	0
SAMN11097719.bin.78	d__Bacteria;p__Bacteroidota;c__Bacteroidia;o__Bacteroidales;f__Bacteroidaceae;g__Phocaeicola;s__Phocaeicola plebeius_B	0	1	0	0	0	0	0	0	0	0
SAMN11097720.bin.44	d__Bacteria;p__Bacillota_A;c__Clostridia;o__Christensenellales;f__Christensenellaceae;g__Christensenella;s__Christensenella minuta	0	0	1	0	0	0	0	0	0	0
SAMN11097722.bin.5	d__Bacteria;p__Bacillota_A;c__Clostridia;o__Lachnospirales;f__Lachnospiraceae;g__Ruminococcus_B;s__Ruminococcus_B gnavus	0	0	2	0	1	0	0	1	0	0
SAMN11097723.bin.45	d__Bacteria;p__Bacteroidota;c__Bacteroidia;o__Bacteroidales;f__Muribaculaceae;g__CAG-873;s__	0	1	0	0	0	0	0	0	0	0
SAMN11097726.bin.39	d__Bacteria;p__Bacteroidota;c__Bacteroidia;o__Bacteroidales;f__Rikenellaceae;g__Alistipes;s__Alistipes shahii	1	1	0	0	0	0	0	0	0	0
SAMN11097728.bin.25	d__Bacteria;p__Bacillota_A;c__Clostridia;o__Oscillospirales;f__Oscillospiraceae;g__Limivicinus;s__	2	0	2	1	1	1	0	1	0	0
SAMN11097729.bin.63	d__Bacteria;p__Bacillota_A;c__Clostridia;o__Oscillospirales;f__Oscillospiraceae;g__Faecousia;s__	0	0	1	0	0	0	0	0	0	0
SAMN11097730.bin.61	d__Bacteria;p__Bacteroidota;c__Bacteroidia;o__Bacteroidales;f__Bacteroidaceae;g__Prevotella;s__Prevotella pectinovora	0	0	1	0	0	0	0	0	0	0
SAMN11097732.bin.30	d__Bacteria;p__Bacillota_A;c__Clostridia;o__Oscillospirales;f__Acutalibacteraceae;g__Fimenecus;s__Fimenecus sp004556705	0	0	2	0	0	0	0	0	0	0
SAMN11097732.bin.66	d__Bacteria;p__Bacillota_A;c__Clostridia;o__Christensenellales;f__CAG-74;g__SFTH01;s__SFTH01 sp934663625	0	0	2	0	0	0	0	0	0	0
SAMN11097734.bin.14	d__Bacteria;p__Bacillota_A;c__Clostridia;o__Christensenellales;f__CAG-74;g__Ventricola;s__	0	1	1	0	0	0	0	1	0	0
SAMN11097736.bin.25	d__Bacteria;p__Bacteroidota;c__Bacteroidia;o__Bacteroidales;f__UBA932;g__Cryptobacteroides;s__Cryptobacteroides sp000434935	1	1	2	0	0	0	0	0	0	0
SAMN11097736.bin.30	d__Bacteria;p__Synergistota;c__Synergistia;o__Synergistales;f__Dethiosulfovibrionaceae;g__Pyramidobacter;s__Pyramidobacter sp002007215	0	0	0	0	0	0	0	0	0	0
SAMN11097736.bin.4	d__Bacteria;p__Fusobacteriota;c__Fusobacteriia;o__Fusobacteriales;f__Fusobacteriaceae;g__Fusobacterium_B;s__Fusobacterium_B sp900554885	0	1	0	0	0	0	0	0	0	0
SAMN11097736.bin.58	d__Bacteria;p__Pseudomonadota;c__Alphaproteobacteria;o__RF32;f__CAG-239;g__JAFUYI01;s__	0	0	0	0	0	0	0	0	0	0
SAMN11097736.bin.93	d__Bacteria;p__Pseudomonadota;c__Gammaproteobacteria;o__Enterobacterales_A;f__Succinivibrionaceae;g__Succinivibrio;s__Succinivibrio sp000431835	0	0	0	0	0	0	0	0	0	0
SAMN11097737.bin.26	d__Bacteria;p__Bacillota_A;c__Clostridia;o__Lachnospirales;f__Lachnospiraceae;g__Roseburia;s__Roseburia inulinivorans	0	0	2	0	0	0	0	1	0	0
SAMN11097737.bin.37	d__Bacteria;p__Pseudomonadota;c__Gammaproteobacteria;o__Enterobacterales_A;f__Pasteurellaceae;g__Basfia_A;s__Basfia_A rossii	0	0	0	0	0	0	0	0	0	0
SAMN11097737.bin.41	d__Bacteria;p__Bacteroidota;c__Bacteroidia;o__Bacteroidales;f__Bacteroidaceae;g__Prevotella;s__Prevotella sp900546535	0	0	0	0	0	0	0	0	0	0
SAMN11097737.bin.50	d__Bacteria;p__Bacillota_A;c__Clostridia;o__Oscillospirales;f__Acutalibacteraceae;g__CAG-217;s__CAG-217 sp000436335	0	0	2	0	0	0	0	0	0	0
SAMN11097737.bin.60	d__Bacteria;p__Bacillota_A;c__Clostridia;o__Lachnospirales;f__Lachnospiraceae;g__Roseburia;s__Roseburia hominis	0	0	2	0	0	0	0	0	0	0
SAMN11097737.bin.69	d__Bacteria;p__Bacteroidota;c__Bacteroidia;o__Bacteroidales;f__Rikenellaceae;g__Alistipes;s__Alistipes onderdonkii	0	1	0	0	0	0	0	0	0	0
SAMN11097737.bin.77	d__Bacteria;p__Bacteroidota;c__Bacteroidia;o__Bacteroidales;f__Bacteroidaceae;g__Alloprevotella;s__Alloprevotella sp004558535	0	0	0	0	0	0	0	0	0	0
SAMN11097737.bin.97	d__Bacteria;p__Spirochaetota;c__Spirochaetia;o__Treponematales;f__Treponemataceae;g__Treponema_D;s__Treponema_D porcinum	0	0	0	0	0	0	0	1	0	0
SAMN11097739.bin.5	d__Bacteria;p__Bacillota_A;c__Clostridia;o__Oscillospirales;f__Ruminococcaceae;g__Angelakisella;s__Angelakisella sp004557855	0	0	1	0	0	0	0	0	0	0
SAMN11097740.bin.176	d__Bacteria;p__Bacteroidota;c__Bacteroidia;o__Bacteroidales;f__Bacteroidaceae;g__Prevotella;s__	0	1	1	0	0	0	0	0	0	0
SAMN11097740.bin.205	d__Bacteria;p__Bacillota_A;c__Clostridia;o__Lachnospirales;f__Lachnospiraceae;g__W0P33-017;s__W0P33-017 sp004562765	0	0	2	0	0	0	0	0	0	0
SAMN11097741.bin.100	d__Bacteria;p__Desulfobacterota;c__Desulfovibrionia;o__Desulfovibrionales;f__Desulfovibrionaceae;g__Mailhella;s__	0	0	0	0	0	0	0	0	0	0
SAMN11097741.bin.110	d__Bacteria;p__Bacteroidota;c__Bacteroidia;o__Bacteroidales;f__Bacteroidaceae;g__OM05-12;s__	0	0	0	0	0	0	0	0	0	0
SAMN11097741.bin.124	d__Bacteria;p__Bacteroidota;c__Bacteroidia;o__Bacteroidales;f__Marinifilaceae;g__Odoribacter;s__Odoribacter splanchnicus	0	0	0	0	0	0	0	0	0	0
SAMN11097741.bin.156	d__Bacteria;p__Pseudomonadota;c__Alphaproteobacteria;o__RF32;f__CAG-239;g__CAZU01;s__CAZU01 sp934255405	0	0	0	0	0	0	0	0	0	0
SAMN11097741.bin.189	d__Bacteria;p__Bacillota_A;c__Clostridia;o__Lachnospirales;f__Lachnospiraceae;g__Avilachnospira;s__	0	1	0	0	0	0	0	0	0	0
SAMN11097741.bin.248	d__Bacteria;p__Spirochaetota;c__Spirochaetia;o__Treponematales;f__Treponemataceae;g__Treponema_F;s__Treponema_F excrementipullorum	0	0	0	0	0	0	0	0	0	0
SAMN11097741.bin.264	d__Bacteria;p__Bacteroidota;c__Bacteroidia;o__Bacteroidales;f__UBA932;g__Cryptobacteroides;s__Cryptobacteroides sp022777205	0	1	1	0	0	0	0	1	0	0
SAMN11097741.bin.265	d__Bacteria;p__Bacillota_A;c__Clostridia;o__Christensenellales;f__CAG-74;g__SFTH01;s__	0	0	3	0	0	0	0	1	0	0
SAMN11097741.bin.51	d__Bacteria;p__Bacillota_A;c__Clostridia;o__Oscillospirales;f__Oscillospiraceae;g__Lawsonibacter;s__	0	0	0	0	0	0	0	0	0	0
SAMN11097741.bin.58	d__Bacteria;p__Bacillota_A;c__Clostridia;o__Christensenellales;f__CAG-74;g__UBA11524;s__	0	0	1	0	0	0	0	0	0	0
SAMN11097741.bin.61	d__Bacteria;p__Verrucomicrobiota;c__Lentisphaeria;o__Victivallales;f__Victivallaceae;g__Victivallis;s__Victivallis lenta	0	0	1	0	0	0	0	0	0	0
SAMN11097741.bin.67	d__Bacteria;p__Bacteroidota;c__Bacteroidia;o__Bacteroidales;f__Muribaculaceae;g__CAG-873;s__CAG-873 sp945828175	0	1	0	0	0	0	0	0	0	0
SAMN11097741.bin.84	d__Bacteria;p__Pseudomonadota;c__Alphaproteobacteria;o__RF32;f__CAG-239;g__MGBC133411;s__	0	0	0	0	0	0	0	0	0	0
SAMN11097742.bin.29	d__Bacteria;p__Bacillota_C;c__Negativicutes;o__Selenomonadales;f__Selenomonadaceae;g__Anaerovibrio;s__Anaerovibrio slackiae	0	0	1	0	0	0	0	0	0	0
SAMN11097742.bin.75	d__Bacteria;p__Bacillota_A;c__Clostridia;o__TANB77;f__CAG-508;g__CAG-269;s__	0	0	1	0	0	0	0	0	0	0
SAMN11097743.bin.106	d__Bacteria;p__Bacteroidota;c__Bacteroidia;o__Bacteroidales;f__Bacteroidaceae;g__Alloprevotella;s__Alloprevotella sp022772475	0	0	1	0	0	0	0	0	0	0
SAMN11097743.bin.16	d__Bacteria;p__Bacillota_A;c__Clostridia;o__Lachnospirales;f__Lachnospiraceae;g__Copromonas;s__	0	0	2	0	0	0	0	0	0	0
SAMN11097743.bin.18	d__Bacteria;p__Bacteroidota;c__Bacteroidia;o__Bacteroidales;f__Tannerellaceae;g__Parabacteroides;s__	0	0	0	0	0	0	0	0	0	0
SAMN11097743.bin.19	d__Bacteria;p__Bacteroidota;c__Bacteroidia;o__Bacteroidales;f__Bacteroidaceae;g__Mediterranea;s__	0	1	0	0	0	0	0	0	0	0
SAMN11097743.bin.4	d__Bacteria;p__Bacteroidota;c__Bacteroidia;o__Bacteroidales;f__Rikenellaceae;g__Alistipes;s__Alistipes putredinis	0	1	0	0	0	0	0	0	0	0
SAMN11097743.bin.64	d__Bacteria;p__Bacteroidota;c__Bacteroidia;o__Bacteroidales;f__Bacteroidaceae;g__Mediterranea;s__	0	1	0	0	0	0	0	0	0	0
SAMN11097744.bin.2	d__Bacteria;p__Bacillota_A;c__Clostridia;o__Oscillospirales;f__Oscillospiraceae;g__ER4;s__ER4 sp003522105	0	0	0	0	0	0	0	0	0	0
SAMN11097744.bin.28	d__Bacteria;p__Bacillota;c__Bacilli;o__Lactobacillales;f__Streptococcaceae;g__Streptococcus;s__Streptococcus pasteurianus	0	1	0	0	0	0	0	0	0	0
SAMN11097745.bin.53	d__Bacteria;p__Bacteroidota;c__Bacteroidia;o__Bacteroidales;f__UBA932;g__Coprenecus;s__	0	1	0	0	0	0	0	0	0	0
SAMN11097747.bin.29	d__Bacteria;p__Bacteroidota;c__Bacteroidia;o__Bacteroidales;f__UBA932;g__Cryptobacteroides;s__Cryptobacteroides sp022777585	0	1	1	0	0	0	0	0	0	0
SAMN11097747.bin.45	d__Bacteria;p__Bacillota_A;c__Clostridia;o__Oscillospirales;f__Acutalibacteraceae;g__Fimivicinus;s__Fimivicinus sp900544715	0	0	2	0	0	0	0	0	0	0
SAMN11097748.bin.13	d__Bacteria;p__Bacillota_A;c__Clostridia;o__Lachnospirales;f__Lachnospiraceae;g__SFDP01;s__SFDP01 sp004558185	0	0	2	0	0	0	0	0	0	0
SAMN11097751.bin.29	d__Bacteria;p__Bacteroidota;c__Bacteroidia;o__Bacteroidales;f__Tannerellaceae;g__Parabacteroides;s__Parabacteroides faecavium	0	1	0	0	0	0	0	0	0	0
SAMN11097751.bin.68	d__Bacteria;p__Spirochaetota;c__Spirochaetia;o__Sphaerochaetales;f__Sphaerochaetaceae;g__Ornithospirochaeta;s__Ornithospirochaeta sp022785155	0	1	1	0	0	0	0	1	0	0
SAMN11097752.bin.28	d__Bacteria;p__Bacillota_A;c__Clostridia;o__Oscillospirales;f__Acutalibacteraceae;g__Limousia;s__Limousia pullorum	0	0	2	0	0	0	0	0	0	0
SAMN11097753.bin.65	d__Bacteria;p__Actinomycetota;c__Coriobacteriia;o__Coriobacteriales;f__Atopobiaceae;g__Tractidigestivibacter;s__Tractidigestivibacter sp905214175	0	1	0	0	0	0	0	0	1	0
SAMN11097754.bin.29	d__Bacteria;p__Spirochaetota;c__Spirochaetia;o__Treponematales;f__Treponemataceae;g__Treponema_D;s__Treponema_D succinifaciens	0	0	0	0	0	0	0	0	0	0
SAMN11097754.bin.32	d__Bacteria;p__Bacteroidota;c__Bacteroidia;o__Bacteroidales;f__Bacteroidaceae;g__Prevotella;s__Prevotella sp900317545	0	0	1	0	0	0	0	0	0	0
SAMN11097757.bin.123	d__Bacteria;p__Bacillota_A;c__Clostridia;o__Peptostreptococcales;f__Anaerovoracaceae;g__CAG-238;s__CAG-238 sp945828095	0	0	2	0	0	0	0	1	0	0
SAMN11097757.bin.66	d__Bacteria;p__Bacillota_A;c__Clostridia;o__Christensenellales;f__CAG-917;g__HGM11377;s__HGM11377 sp900755035	0	0	2	0	0	0	0	0	0	0
SAMN11097759.bin.26	d__Bacteria;p__Bacillota_A;c__Clostridia;o__TANB77;f__CAG-508;g__CAG-452;s__CAG-452 sp000434035	0	0	1	0	0	0	0	0	0	0
SAMN11097759.bin.27	d__Bacteria;p__Bacteroidota;c__Bacteroidia;o__Bacteroidales;f__UBA932;g__Cryptobacteroides;s__Cryptobacteroides sp000431015	0	1	2	0	0	0	0	1	0	0
SAMN11097759.bin.32	d__Bacteria;p__Desulfobacterota;c__Desulfovibrionia;o__Desulfovibrionales;f__Desulfovibrionaceae;g__Bilophila;s__Bilophila wadsworthia	0	0	1	0	0	0	0	0	0	0
SAMN11097759.bin.36	d__Bacteria;p__Bacillota;c__Bacilli;o__Lactobacillales;f__Enterococcaceae;g__Enterococcus_B;s__Enterococcus_B faecium	0	1	1	0	0	0	0	0	0	0
SAMN11097759.bin.51	d__Bacteria;p__Bacteroidota;c__Bacteroidia;o__Bacteroidales;f__Muribaculaceae;g__CAG-485;s__CAG-485 sp002491165	1	2	0	0	0	0	0	0	0	0
SAMN11097759.bin.61	d__Bacteria;p__Bacteroidota;c__Bacteroidia;o__Bacteroidales;f__Muribaculaceae;g__CAG-485;s__CAG-485 sp000437495	2	1	0	0	0	0	0	0	0	0
SAMN11097760.bin.2	d__Bacteria;p__Bacillota;c__Bacilli;o__RFN20;f__CAG-826;g__Enteromonas;s__Enteromonas sp900539595	0	1	0	0	0	0	0	0	0	0
SAMN11097760.bin.35	d__Bacteria;p__Bacillota_A;c__Clostridia;o__Oscillospirales;f__QAMX01;g__QAMX01;s__QAMX01 sp004555605	0	0	0	0	0	0	0	0	0	0
SAMN11097760.bin.58	d__Bacteria;p__Bacteroidota;c__Bacteroidia;o__Bacteroidales;f__Paludibacteraceae;g__RF16;s__RF16 sp900542355	0	1	0	0	0	0	0	0	0	0
SAMN11097760.bin.82	d__Bacteria;p__Bacillota_A;c__Clostridia;o__Oscillospirales;f__Oscillospiraceae;g__Vescimonas;s__Vescimonas sp902388735	0	0	2	0	0	0	0	0	0	0
SAMN11097760.bin.87	d__Bacteria;p__Verrucomicrobiota;c__Lentisphaeria;o__UBA1407;f__UBA1407;g__UBA1724;s__UBA1724 sp900548225	0	0	0	0	0	0	0	0	0	0
SAMN11097761.bin.18	d__Bacteria;p__Bacillota_A;c__Clostridia;o__Eubacteriales;f__Eubacteriaceae;g__Eubacterium;s__Eubacterium callanderi	0	0	2	0	0	0	0	0	0	0
SAMN11097761.bin.9	d__Bacteria;p__Bacillota_A;c__Clostridia;o__Clostridiales;f__Clostridiaceae;g__Clostridium;s__Clostridium thermobutyricum	1	0	3	0	0	0	0	0	0	0
SAMN11097762.bin.88	d__Bacteria;p__Bacillota_A;c__Clostridia;o__Oscillospirales;f__Oscillospiraceae;g__Faecousia;s__	0	0	2	0	0	0	0	1	0	0
SAMN11097764.bin.30	d__Bacteria;p__Bacillota_A;c__Clostridia;o__Lachnospirales;f__Anaerotignaceae;g__Anaerotignum;s__Anaerotignum sp004557645	0	1	1	0	0	0	0	0	0	0
SAMN11097764.bin.66	d__Bacteria;p__Bacillota;c__Bacilli;o__RF39;f__UBA660;g__Faecimonas;s__Faecimonas sp022771205	0	0	1	0	0	0	0	0	0	0
SAMN11097764.bin.72	d__Bacteria;p__Bacillota_A;c__Clostridia;o__Lachnospirales;f__Lachnospiraceae;g__Oliverpabstia;s__Oliverpabstia sp004562915	0	0	2	0	0	0	0	1	0	0
SAMN11097765.bin.100	d__Bacteria;p__Deferribacterota;c__Deferribacteres;o__Deferribacterales;f__Mucispirillaceae;g__Mucispirillum;s__	0	0	0	0	0	0	0	0	0	0
SAMN11097765.bin.116	d__Bacteria;p__Bacteroidota;c__Bacteroidia;o__Bacteroidales;f__Paludibacteraceae;g__RGIG9608;s__RGIG9608 sp017456885	0	0	0	0	0	0	0	0	0	0
SAMN11097765.bin.12	d__Bacteria;p__Spirochaetota;c__Spirochaetia;o__Treponematales;f__Treponemataceae;g__Treponema_F;s__	0	0	0	0	0	0	0	0	0	0
SAMN11097765.bin.20	d__Bacteria;p__Pseudomonadota;c__Gammaproteobacteria;o__Burkholderiales;f__Burkholderiaceae_A;g__Duodenibacillus;s__Duodenibacillus sp900542805	0	0	0	0	0	0	0	0	0	0
SAMN11097765.bin.3	d__Bacteria;p__Bacillota_A;c__Clostridia;o__Christensenellales;f__UBA1242;g__UMGS1470;s__UMGS1470 sp900552105	0	0	2	0	0	0	0	0	0	0
SAMN11097765.bin.43	d__Bacteria;p__Bacillota_A;c__Clostridia;o__Christensenellales;f__CAG-917;g__CAG-349;s__CAG-349 sp001940895	0	0	1	0	0	0	0	0	0	0
SAMN11097765.bin.97	d__Bacteria;p__Bacillota_A;c__Clostridia;o__Christensenellales;f__CAG-917;g__CAG-917;s__	0	0	2	0	0	0	0	0	0	0
SAMN11097767.bin.19	d__Bacteria;p__Actinomycetota;c__Coriobacteriia;o__Coriobacteriales;f__Eggerthellaceae;g__W1P20-047;s__W1P20-047 sp004555335	0	1	1	0	0	0	0	1	0	0
SAMN11097767.bin.31	d__Bacteria;p__Bacteroidota;c__Bacteroidia;o__Bacteroidales;f__Bacteroidaceae;g__Phocaeicola;s__Phocaeicola coprophilus	0	2	0	0	0	0	0	0	0	0
SAMN11097767.bin.67	d__Bacteria;p__Bacillota_A;c__Clostridia;o__Lachnospirales;f__Lachnospiraceae;g__Eisenbergiella;s__Eisenbergiella porci	0	0	2	0	0	0	0	1	0	0
SAMN11097769.bin.9	d__Bacteria;p__Synergistota;c__Synergistia;o__Synergistales;f__Synergistaceae;g__Synergistes;s__Synergistes jonesii	0	0	0	0	0	0	0	0	0	0
SAMN11097771.bin.54	d__Bacteria;p__Bacillota_B;c__Peptococcia;o__Peptococcales;f__Peptococcaceae;g__UMGS1590;s__UMGS1590 sp900759105	1	0	2	0	0	0	2	0	0	0
SAMN11097772.bin.43	d__Bacteria;p__Bacteroidota;c__Bacteroidia;o__Bacteroidales;f__Tannerellaceae;g__Parabacteroides;s__	0	0	0	0	0	0	0	0	0	0
SAMN11097773.bin.13	d__Bacteria;p__Bacillota_A;c__Clostridia;o__Peptostreptococcales;f__Anaerovoracaceae;g__Hornefia;s__Hornefia butyriciproducens	0	1	1	0	0	0	0	0	0	0
SAMN11097773.bin.3	d__Bacteria;p__Bacillota;c__Bacilli;o__Erysipelotrichales;f__Erysipelotrichaceae;g__Bulleidia;s__Bulleidia intestinalis	0	1	0	0	0	0	0	0	0	0
SAMN11097774.bin.16	d__Bacteria;p__Bacillota;c__Bacilli;o__Lactobacillales;f__Enterococcaceae;g__Enterococcus;s__Enterococcus faecalis	0	0	1	0	0	0	0	0	0	0
SAMN11097774.bin.20	d__Bacteria;p__Bacillota;c__Bacilli;o__Erysipelotrichales;f__Erysipelotrichaceae;g__Clostridium_AQ;s__Clostridium_AQ innocuum	0	0	0	0	1	1	0	0	0	0
SAMN11097774.bin.47	d__Bacteria;p__Bacillota_A;c__Clostridia;o__Oscillospirales;f__Oscillospiraceae;g__Marseille-P3106;s__Marseille-P3106 sp900169975	0	0	1	0	0	0	0	0	0	0
SAMN11097774.bin.53	d__Bacteria;p__Actinomycetota;c__Coriobacteriia;o__Coriobacteriales;f__Atopobiaceae;g__Atopobium;s__	0	0	1	0	0	0	0	0	0	0
SAMN11097774.bin.6	d__Bacteria;p__Bacillota_A;c__Clostridia;o__Christensenellales;f__CAG-138;g__SFEL01;s__SFEL01 sp004557245	0	0	1	0	0	0	0	1	0	0
SAMN11097774.bin.62	d__Bacteria;p__Bacteroidota;c__Bacteroidia;o__Bacteroidales;f__Bacteroidaceae;g__Bacteroides;s__Bacteroides fluxus	0	1	0	0	0	0	0	0	0	0
SAMN11097775.bin.19	d__Bacteria;p__Pseudomonadota;c__Gammaproteobacteria;o__Burkholderiales;f__Burkholderiaceae_A;g__Sutterella;s__Sutterella parvirubra	0	0	0	0	0	0	0	0	0	0
SAMN11097776.bin.118	d__Bacteria;p__Actinomycetota;c__Coriobacteriia;o__Coriobacteriales;f__RUG033;g__RUG033;s__RUG033 sp900314665	0	1	0	0	0	0	0	0	0	0
SAMN11097776.bin.130	d__Bacteria;p__Bacillota_C;c__Negativicutes;o__Selenomonadales;f__Selenomonadaceae;g__Selenomonas_C;s__Selenomonas_C sp900318215	0	0	0	0	0	0	0	0	0	0
SAMN11097776.bin.47	d__Bacteria;p__Bacillota_A;c__Clostridia;o__Oscillospirales;f__Oscillospiraceae;g__Vescimonas;s__Vescimonas sp001916855	0	0	1	0	0	0	0	0	0	0
SAMN11097777.bin.20	d__Bacteria;p__Bacillota_A;c__Clostridia;o__Lachnospirales;f__Lachnospiraceae;g__Enterocloster;s__Enterocloster porci	0	1	2	0	0	0	0	0	0	0
SAMN11097777.bin.3	d__Bacteria;p__Actinomycetota;c__Coriobacteriia;o__Coriobacteriales;f__Atopobiaceae;g__Tractidigestivibacter;s__Tractidigestivibacter sp004557505	0	0	0	0	0	0	0	0	0	0
SAMN11097778.bin.35	d__Bacteria;p__Bacillota_A;c__Clostridia;o__Lachnospirales;f__Lachnospiraceae;g__Enterocloster;s__Enterocloster clostridioformis	0	0	2	0	0	0	0	0	0	0
SAMN11097778.bin.45	d__Bacteria;p__Bacillota;c__Bacilli;o__Lactobacillales;f__Lactobacillaceae;g__Ligilactobacillus;s__Ligilactobacillus salivarius	0	3	0	0	0	0	0	0	0	0
SAMN11097779.bin.17	d__Bacteria;p__Bacillota_A;c__Clostridia;o__Lachnospirales;f__Lachnospiraceae;g__Schaedlerella;s__Schaedlerella sp004556565	0	0	2	0	0	1	0	0	0	0
SAMN11097781.bin.10	d__Bacteria;p__Spirochaetota;c__Spirochaetia;o__Sphaerochaetales;f__Sphaerochaetaceae;g__Ornithospirochaeta;s__	0	0	0	0	0	0	0	1	1	0
SAMN11097781.bin.19	d__Bacteria;p__Bacillota_A;c__Clostridia;o__Oscillospirales;f__Ruminococcaceae;g__Faecalibacterium;s__	0	0	1	0	0	0	0	0	0	0
SAMN11097781.bin.69	d__Bacteria;p__Elusimicrobiota;c__Elusimicrobia;o__Elusimicrobiales;f__Elusimicrobiaceae;g__UBA1174;s__	0	1	2	0	0	0	0	0	0	0
SAMN11097781.bin.77	d__Bacteria;p__Bacillota_A;c__Clostridia;o__Oscillospirales;f__Oscillospiraceae;g__Pseudoscilispira;s__	0	0	1	0	0	0	1	0	0	0
SAMN11097782.bin.34	d__Bacteria;p__Bacillota_A;c__Clostridia;o__Christensenellales;f__CAG-74;g__Ventricola;s__Ventricola sp004556985	0	1	1	0	0	0	0	1	0	0
SAMN11097782.bin.73	d__Bacteria;p__Desulfobacterota;c__Desulfovibrionia;o__Desulfovibrionales;f__Desulfovibrionaceae;g__Desulfovibrio;s__Desulfovibrio porci	0	0	1	0	0	0	0	0	0	0
SAMN11097782.bin.8	d__Bacteria;p__Bacteroidota;c__Bacteroidia;o__Bacteroidales;f__Tannerellaceae;g__Parabacteroides;s__Parabacteroides goldsteinii	0	2	0	0	0	0	0	0	0	0
SAMN11097783.bin.10	d__Bacteria;p__Bacillota_A;c__Clostridia;o__Christensenellales;f__CAG-74;g__Limiplasma;s__Limiplasma sp023404345	0	1	2	0	0	0	0	0	0	0
SAMN11097783.bin.75	d__Bacteria;p__Bacillota_A;c__Clostridia;o__Clostridiales;f__Clostridiaceae;g__Sarcina;s__Sarcina perfringens	0	1	3	0	0	0	0	1	0	0
SAMN11097784.bin.32	d__Bacteria;p__Bacillota_A;c__Clostridia;o__Oscillospirales;f__Oscillospiraceae;g__Faecousia;s__Faecousia sp004562395	0	0	1	0	0	0	0	2	0	0
SAMN11097784.bin.49	d__Bacteria;p__Bacillota_A;c__Clostridia;o__Christensenellales;f__UBA1242;g__UMGS687;s__UMGS687 sp900551705	0	0	0	0	0	0	0	0	0	0
SAMN11097784.bin.7	d__Bacteria;p__Bacillota_A;c__Clostridia;o__Christensenellales;f__UBA1242;g__Caccovivens;s__Caccovivens sp003522085	0	0	1	0	0	0	0	0	0	0
SAMN11097785.bin.10	d__Bacteria;p__Bacteroidota;c__Bacteroidia;o__Bacteroidales;f__Bacteroidaceae;g__Prevotella;s__Prevotella copri_A	0	0	1	0	0	0	0	0	0	0
SAMN11097785.bin.103	d__Bacteria;p__Bacillota_A;c__Clostridia;o__Oscillospirales;f__Ruminococcaceae;g__CAG-115;s__	0	0	0	0	0	0	0	0	0	0
SAMN11097785.bin.29	d__Bacteria;p__Bacillota_A;c__Clostridia;o__Peptostreptococcales;f__Anaerovoracaceae;g__Lentihominibacter;s__Lentihominibacter sp022775805	0	0	1	0	0	0	0	0	0	0
SAMN11097785.bin.32	d__Bacteria;p__Bacillota_C;c__Negativicutes;o__Selenomonadales;f__Selenomonadaceae;g__Selenomonas_C;s__Selenomonas_C sp002351185	0	0	0	0	0	0	0	0	0	0
SAMN11097786.bin.2	d__Bacteria;p__Bacillota;c__Bacilli;o__RF39;f__UBA660;g__CAG-611;s__CAG-611 sp900552235	0	0	0	0	0	0	0	1	0	0
SAMN11097789.bin.11	d__Bacteria;p__Bacteroidota;c__Bacteroidia;o__Bacteroidales;f__Bacteroidaceae;g__Mediterranea;s__Mediterranea sp945879145	0	1	0	0	0	0	0	0	0	0
SAMN11097790.bin.3	d__Bacteria;p__Bacteroidota;c__Bacteroidia;o__Bacteroidales;f__Rikenellaceae;g__Alistipes;s__Alistipes senegalensis	0	2	0	0	0	0	0	0	0	0
SAMN11097791.bin.10	d__Bacteria;p__Bacillota;c__Bacilli;o__RF39;f__UBA660;g__CAG-302;s__	0	0	0	0	0	0	0	0	0	0
SAMN11097791.bin.24	d__Bacteria;p__Bacillota_A;c__Clostridia;o__Christensenellales;f__CAG-138;g__UBA1685;s__UBA1685 sp004560435	0	0	0	0	0	0	0	2	0	0
SAMN11097791.bin.28	d__Bacteria;p__Pseudomonadota;c__Gammaproteobacteria;o__Enterobacterales;f__Enterobacteriaceae;g__Klebsiella;s__Klebsiella pneumoniae	0	0	0	0	0	0	0	0	0	0
SAMN11097791.bin.58	d__Bacteria;p__Bacteroidota;c__Bacteroidia;o__Bacteroidales;f__Muribaculaceae;g__UBA7173;s__UBA7173 sp001701135	1	1	0	0	0	0	0	0	0	0
SAMN11097791.bin.65	d__Bacteria;p__Bacillota_A;c__Clostridia;o__Oscillospirales;f__Ruminococcaceae;g__UMGS1668;s__UMGS1668 sp016296485	0	1	0	0	0	0	0	0	1	0
SAMN11097792.bin.21	d__Bacteria;p__Bacillota_A;c__Clostridia;o__Lachnospirales;f__Lachnospiraceae;g__Blautia_A;s__Blautia_A sp022770365	0	0	3	0	0	0	0	0	0	0
SAMN11097793.bin.114	d__Bacteria;p__Bacillota_A;c__Clostridia;o__Oscillospirales;f__Oscillospiraceae;g__Onthomonas;s__	0	0	1	0	0	0	0	0	0	0
SAMN11097793.bin.45	d__Bacteria;p__Bacteroidota;c__Bacteroidia;o__Bacteroidales;f__Bacteroidaceae;g__Prevotella;s__Prevotella sp004558865	0	0	0	0	0	0	0	0	0	0
SAMN11097793.bin.65	d__Bacteria;p__Bacillota_A;c__Clostridia;o__Oscillospirales;f__Oscillospiraceae;g__Pseudoscilispira;s__Pseudoscilispira sp020555605	0	0	2	0	0	0	0	0	0	0
SAMN11097793.bin.78	d__Bacteria;p__Bacteroidota;c__Bacteroidia;o__Bacteroidales;f__Rikenellaceae;g__Alistipes;s__Alistipes sp022782405	0	1	0	0	0	0	0	0	0	0
SAMN11097793.bin.87	d__Bacteria;p__Bacillota_A;c__Clostridia;o__Oscillospirales;f__Ruminococcaceae;g__Ruminococcus_C;s__Ruminococcus_C callidus	0	0	2	0	0	0	0	0	0	0
SAMN11097795.bin.36	d__Bacteria;p__Bacteroidota;c__Bacteroidia;o__Bacteroidales;f__Muribaculaceae;g__Sodaliphilus;s__Sodaliphilus sp004557565	0	0	0	0	0	0	0	0	0	0
SAMN11097795.bin.47	d__Bacteria;p__Bacteroidota;c__Bacteroidia;o__Bacteroidales;f__Bacteroidaceae;g__Mediterranea;s__	0	1	0	0	0	0	0	0	0	0
SAMN11097796.bin.49	d__Bacteria;p__Bacillota_A;c__Clostridia;o__Oscillospirales;f__Oscillospiraceae;g__CAG-170;s__CAG-170 sp900548625	0	0	1	0	0	0	0	0	0	0
SAMN11097797.bin.5	d__Bacteria;p__Bacillota_A;c__Clostridia;o__Oscillospirales;f__Ruminococcaceae;g__Ruthenibacterium;s__Ruthenibacterium lactatiformans	0	1	2	0	0	0	0	0	0	0
SAMN11097798.bin.118	d__Bacteria;p__Bacillota_A;c__Clostridia;o__Christensenellales;f__CAG-138;g__PeH17;s__PeH17 sp900542285	0	1	0	0	0	0	0	0	0	0
SAMN11097798.bin.86	d__Bacteria;p__Actinomycetota;c__Actinomycetia;o__Mycobacteriales;f__Mycobacteriaceae;g__Corynebacterium;s__Corynebacterium variabile	0	0	0	0	0	0	0	0	0	0
SAMN11097800.bin.16	d__Bacteria;p__Actinomycetota;c__Actinomycetia;o__Actinomycetales;f__Actinomycetaceae;g__Actinomyces;s__Actinomyces urogenitalis	0	0	0	0	0	0	0	0	0	0
SAMN11097800.bin.22	d__Bacteria;p__Actinomycetota;c__Coriobacteriia;o__Coriobacteriales;f__Coriobacteriaceae;g__Collinsella;s__	0	0	0	0	0	0	0	0	0	0
SAMN11097800.bin.52	d__Bacteria;p__Bacillota_C;c__Negativicutes;o__Acidaminococcales;f__Acidaminococcaceae;g__Succiniclasticum;s__Succiniclasticum sp900544275	0	0	1	0	0	0	0	0	0	0
SAMN11097802.bin.51	d__Bacteria;p__Bacillota_A;c__Clostridia;o__Oscillospirales;f__Oscillospiraceae;g__UBA738;s__UBA738 sp004557735	0	0	1	0	0	0	0	1	0	0
SAMN11097805.bin.29	d__Bacteria;p__Bacillota_A;c__Clostridia;o__TANB77;f__CAG-508;g__CAG-273;s__	0	2	1	0	0	0	0	0	0	0
SAMN11097805.bin.61	d__Bacteria;p__Bacillota;c__Bacilli;o__RF39;f__UBA660;g__CAG-302;s__CAG-302 sp934101345	0	0	0	0	0	0	0	0	0	0
SAMN11097806.bin.22	d__Bacteria;p__Desulfobacterota;c__Desulfovibrionia;o__Desulfovibrionales;f__Desulfovibrionaceae;g__Desulfovibrio;s__Desulfovibrio intestinavium	0	0	1	0	0	0	0	0	0	0
SAMN11097806.bin.24	d__Bacteria;p__Bacteroidota;c__Bacteroidia;o__Bacteroidales;f__UBA932;g__Cryptobacteroides;s__Cryptobacteroides sp900769145	0	1	2	0	0	0	0	0	0	0
SAMN11097806.bin.73	d__Bacteria;p__Bacteroidota;c__Bacteroidia;o__Bacteroidales;f__Bacteroidaceae;g__Phocaeicola;s__Phocaeicola vulgatus	0	2	0	0	0	0	0	1	0	0
SAMN11097807.bin.73	d__Bacteria;p__Pseudomonadota;c__Alphaproteobacteria;o__RF32;f__CAG-239;g__RUG410;s__RUG410 sp934270475	0	0	1	0	0	0	0	0	0	0
SAMN11097809.bin.3	d__Bacteria;p__Bacillota_A;c__Clostridia;o__Oscillospirales;f__Ruminococcaceae;g__Fournierella;s__Fournierella excrementavium	0	1	1	0	0	0	0	0	0	0
SAMN11097811.bin.1	d__Bacteria;p__Bacteroidota;c__Bacteroidia;o__Bacteroidales;f__Muribaculaceae;g__CAG-873;s__CAG-873 sp945829225	0	1	0	0	0	0	0	0	0	0
SAMN11097811.bin.2	d__Bacteria;p__Bacillota_A;c__Clostridia;o__Oscillospirales;f__Oscillospiraceae;g__Faecousia;s__Faecousia sp004556205	0	0	1	0	0	0	0	1	0	0
SAMN11097811.bin.88	d__Bacteria;p__Bacillota_A;c__Clostridia;o__Christensenellales;f__CAG-138;g__CAG-1024;s__CAG-1024 sp000432015	0	0	1	0	0	0	0	0	0	0
SAMN11097811.bin.97	d__Bacteria;p__Bacteroidota;c__Bacteroidia;o__Bacteroidales;f__Marinifilaceae;g__Odoribacter;s__Odoribacter massiliensis	0	2	0	0	0	0	0	0	0	0
SAMN11097812.bin.43	d__Bacteria;p__Bacillota_A;c__Clostridia;o__Oscillospirales;f__Oscillospiraceae;g__Dysosmobacter;s__Dysosmobacter sp004558115	0	0	0	0	0	0	0	0	0	0
SAMN11097813.bin.103	d__Bacteria;p__Bacteroidota;c__Bacteroidia;o__Bacteroidales;f__Muribaculaceae;g__CAG-873;s__	0	1	0	0	0	0	0	0	0	0
SAMN11097813.bin.13	d__Bacteria;p__Bacillota;c__Bacilli;o__RF39;f__UBA660;g__CAG-302;s__CAG-302 sp900548425	0	0	0	0	0	0	0	0	0	0
SAMN11097813.bin.33	d__Bacteria;p__Bacteroidota;c__Bacteroidia;o__Bacteroidales;f__UBA932;g__Cryptobacteroides;s__Cryptobacteroides sp945868745	0	0	2	0	0	0	0	0	0	0
SAMN11097813.bin.70	d__Bacteria;p__Bacteroidota;c__Bacteroidia;o__Bacteroidales;f__UBA932;g__Cryptobacteroides;s__Cryptobacteroides sp945870315	0	1	0	0	0	0	0	1	0	0
SAMN11097813.bin.99	d__Bacteria;p__Bacillota_A;c__Clostridia;o__Christensenellales;f__CAG-74;g__SFTH01;s__SFTH01 sp004557125	0	1	1	0	0	0	0	1	0	0
SAMN11097814.bin.24	d__Bacteria;p__Bacillota_A;c__Clostridia;o__Oscillospirales;f__Acutalibacteraceae;g__CAG-177;s__CAG-177 sp003514385	0	0	2	0	0	0	0	0	0	0
SAMN11097814.bin.87	d__Bacteria;p__Bacillota_A;c__Clostridia;o__Oscillospirales;f__Oscillospiraceae;g__CAG-170;s__CAG-170 sp004555655	0	1	1	0	0	0	0	1	0	0
SAMN11097815.bin.30	d__Bacteria;p__Bacillota_A;c__Clostridia;o__Lachnospirales;f__Lachnospiraceae;g__Blautia_A;s__Blautia_A sp900066505	0	0	2	0	0	0	0	1	0	0
SAMN11097819.bin.3	d__Bacteria;p__Bacillota_A;c__Clostridia;o__Lachnospirales;f__Lachnospiraceae;g__Alectryocaccobium;s__Alectryocaccobium sp900772685	0	0	1	0	0	0	0	1	0	0
SAMN11097819.bin.35	d__Bacteria;p__Synergistota;c__Synergistia;o__Synergistales;f__Dethiosulfovibrionaceae;g__Pyramidobacter;s__Pyramidobacter piscolens_A	0	0	1	0	0	0	0	0	0	0
SAMN11097819.bin.48	d__Bacteria;p__Bacteroidota;c__Bacteroidia;o__Bacteroidales;f__Rikenellaceae;g__Alistipes;s__Alistipes finegoldii	0	2	0	0	0	0	0	0	0	0
SAMN11097820.bin.67	d__Bacteria;p__Bacillota_A;c__Clostridia;o__Oscillospirales;f__Oscillospiraceae;g__Evtepia;s__Evtepia gabavorous	0	0	0	0	0	0	1	0	0	0
SAMN11097820.bin.79	d__Bacteria;p__Bacteroidota;c__Bacteroidia;o__Bacteroidales;f__Bacteroidaceae;g__Bacteroides;s__Bacteroides uniformis	0	2	0	0	0	0	0	0	0	0
SAMN11097820.bin.86	d__Bacteria;p__Bacillota_A;c__Clostridia;o__Oscillospirales;f__Acutalibacteraceae;g__Eubacterium_R;s__Eubacterium_R coprostanoligenes	0	1	1	0	0	0	0	0	0	0
SAMN11097822.bin.76	d__Bacteria;p__Campylobacterota;c__Campylobacteria;o__Campylobacterales;f__Campylobacteraceae;g__Campylobacter_D;s__Campylobacter_D coli	1	0	0	0	0	0	0	0	0	0
SAMN11097823.bin.17	d__Bacteria;p__Bacillota_C;c__Negativicutes;o__Acidaminococcales;f__Acidaminococcaceae;g__Phascolarctobacterium_A;s__	0	0	1	0	0	0	0	0	0	0
SAMN11097823.bin.38	d__Bacteria;p__Bacillota_A;c__Clostridia;o__Christensenellales;f__CAG-917;g__CAG-475;s__CAG-475 sp000434435	0	0	1	0	0	0	0	0	0	0
SAMN11097823.bin.58	d__Bacteria;p__Bacteroidota;c__Bacteroidia;o__Bacteroidales;f__Bacteroidaceae;g__Prevotella;s__Prevotella sp002251435	0	1	1	0	0	0	0	0	0	0
SAMN11097823.bin.79	d__Bacteria;p__Bacillota_A;c__Clostridia;o__Christensenellales;f__CAG-917;g__CAG-349;s__CAG-349 sp003539515	0	0	0	0	0	0	0	0	0	0
SAMN11097824.bin.46	d__Bacteria;p__Bacteroidota;c__Bacteroidia;o__Bacteroidales;f__Bacteroidaceae;g__UBA6398;s__UBA6398 sp003150315	0	0	0	0	0	0	0	0	0	0
SAMN11097825.bin.4	d__Bacteria;p__Bacillota_A;c__Clostridia;o__TANB77;f__CAG-508;g__CAG-269;s__	0	0	1	0	0	0	0	0	0	0
SAMN11097825.bin.91	d__Bacteria;p__Bacillota_A;c__Clostridia;o__TANB77;f__CAG-508;g__CAG-245;s__CAG-245 sp900552135	0	0	1	0	0	0	0	0	0	0
SAMN11097826.bin.58	d__Bacteria;p__Bacillota_A;c__Clostridia;o__Oscillospirales;f__Oscillospiraceae;g__Dysosmobacter;s__Dysosmobacter sp945873695	0	0	0	0	0	0	0	0	0	0
SAMN11097827.bin.48	d__Bacteria;p__Bacillota_A;c__Clostridia;o__TANB77;f__CAG-508;g__SFKP01;s__SFKP01 sp004553715	0	0	1	0	0	0	0	0	0	0
SAMN11097829.bin.77	d__Bacteria;p__Bacillota_A;c__Clostridia;o__Oscillospirales;f__Oscillospiraceae;g__Pseudoflavonifractor_A;s__Pseudoflavonifractor_A sp022772585	0	0	1	0	0	0	0	0	0	0
SAMN11097829.bin.78	d__Bacteria;p__Bacillota;c__Bacilli;o__Lactobacillales;f__Lactobacillaceae;g__Lactobacillus;s__Lactobacillus johnsonii	0	3	0	0	0	0	0	0	0	0
SAMN11097832.bin.18	d__Bacteria;p__Bacillota_A;c__Clostridia;o__Oscillospirales;f__Ruminococcaceae;g__Ruminiclostridium_E;s__	0	1	2	0	0	0	0	0	0	0
SAMN11097832.bin.57	d__Bacteria;p__Bacillota_A;c__Clostridia;o__Oscillospirales;f__Ruminococcaceae;g__Gemmiger;s__	0	0	1	0	0	0	0	0	0	0
SAMN11097833.bin.100	d__Bacteria;p__Bacillota_A;c__Clostridia;o__Lachnospirales;f__Lachnospiraceae;g__CAG-632;s__CAG-632 sp000431515	0	0	1	0	0	0	0	0	0	0
SAMN11097833.bin.112	d__Bacteria;p__Cyanobacteriota;c__Vampirovibrionia;o__Gastranaerophilales;f__Gastranaerophilaceae;g__RUG841;s__RUG841 sp900772035	0	0	1	0	0	0	0	0	0	0
SAMN11097833.bin.28	d__Bacteria;p__Bacillota_A;c__Clostridia;o__Lachnospirales;f__Lachnospiraceae;g__;s__	0	0	2	0	0	0	1	0	0	0
SAMN11097833.bin.74	d__Bacteria;p__Bacteroidota;c__Bacteroidia;o__Bacteroidales;f__Tannerellaceae;g__Parabacteroides;s__Parabacteroides sp934725305	0	0	0	0	0	0	0	0	0	0
SAMN11097833.bin.94	d__Bacteria;p__Bacillota_A;c__Clostridia;o__Lachnospirales;f__Lachnospiraceae;g__CAG-194;s__CAG-194 sp000432915	0	0	1	0	0	0	0	0	0	0
SAMN11097833.bin.95	d__Bacteria;p__Bacillota_A;c__Clostridia;o__Oscillospirales;f__Ruminococcaceae;g__CAG-353;s__	0	0	1	0	0	0	0	0	0	0
SAMN11097835.bin.60	d__Bacteria;p__Actinomycetota;c__Actinomycetia;o__Actinomycetales;f__Bifidobacteriaceae;g__Bifidobacterium;s__Bifidobacterium choerinum	0	1	0	0	0	0	0	0	0	0
SAMN11097835.bin.69	d__Bacteria;p__Bacillota;c__Bacilli;o__Erysipelotrichales;f__Coprobacillaceae;g__Sharpea;s__Sharpea azabuensis	0	1	1	0	0	0	0	0	0	0
SAMN11097835.bin.74	d__Bacteria;p__Bacillota_A;c__Clostridia;o__TANB77;f__CAG-508;g__CAG-269;s__	0	0	1	0	0	0	0	0	0	0
SAMN11097836.bin.10	d__Bacteria;p__Actinomycetota;c__Coriobacteriia;o__Coriobacteriales;f__Eggerthellaceae;g__CAKUOV01;s__	0	1	0	0	0	0	0	0	0	0
SAMN11097837.bin.94	d__Bacteria;p__Bacillota_A;c__Clostridia;o__Oscillospirales;f__Oscillospiraceae;g__CAG-103;s__CAG-103 sp004556965	0	0	1	0	0	0	0	0	0	0
SAMN11097838.bin.50	d__Bacteria;p__Bacillota_A;c__Clostridia;o__Oscillospirales;f__Oscillospiraceae;g__Vescimonas;s__Vescimonas sp000435975	0	0	1	0	0	0	0	0	0	0
SAMN11097839.bin.47	d__Bacteria;p__Bacillota_A;c__Clostridia;o__Lachnospirales;f__Lachnospiraceae;g__Bilifractor;s__Bilifractor porci	0	1	2	0	0	0	0	0	0	0
SAMN11097840.bin.1	d__Bacteria;p__Campylobacterota;c__Campylobacteria;o__Campylobacterales;f__Helicobacteraceae;g__Helicobacter_A;s__Helicobacter_A bilis_B	1	0	0	0	0	0	0	0	0	0
SAMN11097840.bin.26	d__Bacteria;p__Cyanobacteriota;c__Vampirovibrionia;o__Gastranaerophilales;f__Gastranaerophilaceae;g__CAG-196;s__	0	0	1	0	0	0	0	0	0	0
SAMN11097841.bin.20	d__Bacteria;p__Bacillota_A;c__Clostridia;o__Oscillospirales;f__CAG-272;g__Avispirillum;s__	0	1	0	0	0	0	0	0	0	0
SAMN11097842.bin.20	d__Bacteria;p__Bacillota;c__Bacilli;o__RF39;f__UBA660;g__Aphodocola;s__Aphodocola sp000434835	0	0	1	0	0	0	0	1	0	0
SAMN11097843.bin.20	d__Bacteria;p__Bacteroidota;c__Bacteroidia;o__Bacteroidales;f__Muribaculaceae;g__SFRY01;s__SFRY01 sp004562065	1	0	0	0	0	0	0	0	0	0
SAMN11097843.bin.30	d__Bacteria;p__Bacillota_A;c__Clostridia;o__Oscillospirales;f__Oscillospiraceae;g__CAG-103;s__CAG-103 sp900317855	1	0	2	1	1	1	0	1	0	0
SAMN11097843.bin.54	d__Bacteria;p__Bacillota_A;c__Clostridia;o__Lachnospirales;f__Lachnospiraceae;g__Frisingicoccus;s__Frisingicoccus sp016298055	0	0	2	0	0	0	0	0	0	0
SAMN11097845.bin.72	d__Bacteria;p__Spirochaetota;c__Spirochaetia;o__Treponematales;f__Treponemataceae;g__Treponema_D;s__Treponema_D sp900769985	0	0	0	0	0	0	0	1	0	0
SAMN11097845.bin.99	d__Bacteria;p__Bacillota_A;c__Clostridia;o__TANB77;f__CAG-508;g__HGM13634;s__HGM13634 sp934177485	0	0	1	0	0	0	0	0	0	0
SAMN11097846.bin.122	d__Bacteria;p__Bacillota;c__Bacilli;o__RF39;f__UBA660;g__JAEDJI01;s__JAEDJI01 sp016296435	0	0	1	0	0	0	0	1	0	0
SAMN11097847.bin.151	d__Bacteria;p__Bacteroidota;c__Bacteroidia;o__Bacteroidales;f__Muribaculaceae;g__UBA7173;s__UBA7173 sp004557825	1	1	0	0	0	0	0	0	0	0
SAMN11097847.bin.50	d__Bacteria;p__Spirochaetota;c__Spirochaetia;o__Treponematales;f__Treponemataceae;g__Treponema_F;s__Treponema_F sp016294105	0	0	0	0	0	0	0	0	0	0
SAMN11097848.bin.49	d__Bacteria;p__Actinomycetota;c__Actinomycetia;o__Actinomycetales;f__Actinomycetaceae;g__Pauljensenia;s__Pauljensenia hyovaginalis	0	0	0	0	0	0	0	0	0	0
SAMN11097851.bin.1	d__Bacteria;p__Bacillota_A;c__Clostridia;o__Lachnospirales;f__Lachnospiraceae;g__Marvinbryantia;s__Marvinbryantia sp900066075	0	0	2	0	0	0	0	0	0	0
SAMN11097851.bin.19	d__Bacteria;p__Bacillota_A;c__Clostridia;o__UBA1381;f__UBA1381;g__Ornithomonoglobus_A;s__	0	0	2	0	0	0	0	0	0	0
SAMN11097851.bin.69	d__Bacteria;p__Bacillota_A;c__Clostridia;o__Lachnospirales;f__Lachnospiraceae;g__Agathobacter;s__Agathobacter sp945868435	0	0	2	0	0	0	0	0	0	0
SAMN11097851.bin.71	d__Bacteria;p__Bacillota_A;c__Clostridia;o__Christensenellales;f__CAG-74;g__RUG11247;s__RUG11247 sp902767315	0	0	2	0	0	0	0	0	0	0
SAMN11097852.bin.101	d__Bacteria;p__Bacteroidota;c__Bacteroidia;o__Bacteroidales;f__Muribaculaceae;g__CAG-873;s__CAG-873 sp004553485	0	0	0	0	0	0	0	0	0	0
SAMN11097852.bin.2	d__Bacteria;p__Bacillota_A;c__Clostridia;o__Oscillospirales;f__Acutalibacteraceae;g__RUG806;s__RUG806 sp900313475	0	0	1	0	0	0	0	0	0	0
SAMN11097853.bin.103	d__Bacteria;p__Bacteroidota;c__Bacteroidia;o__Bacteroidales;f__Bacteroidaceae;g__Prevotella;s__Prevotella sp022771265	0	1	1	0	0	0	0	0	0	0
SAMN11097853.bin.27	d__Bacteria;p__Bacteroidota;c__Bacteroidia;o__Bacteroidales;f__Muribaculaceae;g__W0P31-042;s__W0P31-042 sp004557195	0	0	0	0	0	0	0	0	0	0
SAMN11097853.bin.35	d__Bacteria;p__Bacillota_A;c__Clostridia;o__Lachnospirales;f__Lachnospiraceae;g__Eubacterium_F;s__Eubacterium_F sp022767895	0	1	2	0	0	0	0	0	0	0
SAMN11097853.bin.69	d__Bacteria;p__Verrucomicrobiota;c__Verrucomicrobiae;o__Verrucomicrobiales;f__Akkermansiaceae;g__Akkermansia;s__Akkermansia muciniphila_D	0	0	0	0	0	0	0	0	0	0
SAMN11097854.bin.92	d__Bacteria;p__Verrucomicrobiota;c__Kiritimatiellia;o__RFP12;f__UBA1067;g__UBA1067;s__UBA1067 sp004551905	0	0	1	0	0	0	0	0	0	0
SAMN11097855.bin.29	d__Bacteria;p__Bacteroidota;c__Bacteroidia;o__Bacteroidales;f__UBA932;g__Cryptobacteroides;s__Cryptobacteroides sp000432655	0	1	1	0	0	0	0	1	0	0
SAMN11097856.bin.110	d__Bacteria;p__Bacillota_A;c__Clostridia;o__Oscillospirales;f__Ruminococcaceae;g__Faecalibacterium;s__Faecalibacterium sp003449675	0	0	2	0	0	0	0	0	0	0
SAMN11097857.bin.4	d__Bacteria;p__Elusimicrobiota;c__Elusimicrobia;o__Elusimicrobiales;f__Elusimicrobiaceae;g__UBA1436;s__	0	0	2	0	0	0	0	0	0	0
SAMN11097857.bin.55	d__Bacteria;p__Bacillota_A;c__Clostridia;o__Oscillospirales;f__CAG-382;g__UBA1206;s__UBA1206 sp000433115	1	0	0	0	0	0	0	0	0	0
SAMN11097857.bin.76	d__Bacteria;p__Bacillota_A;c__Clostridia;o__Christensenellales;f__CAG-74;g__SFTH01;s__	0	1	1	0	0	0	0	1	0	0
SAMN11097858.bin.62	d__Bacteria;p__Bacillota_C;c__Negativicutes;o__Acidaminococcales;f__Acidaminococcaceae;g__Phascolarctobacterium_A;s__Phascolarctobacterium_A sp004558595	0	0	1	0	0	0	0	0	0	0
SAMN11097858.bin.89	d__Bacteria;p__Bacillota_A;c__Clostridia;o__Peptostreptococcales;f__Anaerovoracaceae;g__CAG-238;s__CAG-238 sp022787405	0	0	2	0	0	0	0	1	0	0
SAMN11097858.bin.94	d__Bacteria;p__Bacillota_A;c__Clostridia;o__Lachnospirales;f__Lachnospiraceae;g__Choladousia;s__Choladousia sp022776305	0	0	2	0	0	0	0	0	0	0
SAMN11097859.bin.100	d__Bacteria;p__Bacteroidota;c__Bacteroidia;o__Bacteroidales;f__UBA932;g__Cryptobacteroides;s__Cryptobacteroides sp004552615	0	1	1	0	0	0	0	0	0	0
SAMN11097859.bin.37	d__Bacteria;p__Bacillota_A;c__Clostridia;o__Lachnospirales;f__Lachnospiraceae;g__Wujia;s__Wujia sp900553925	0	1	2	0	0	0	0	0	0	0
SAMN11097862.bin.9	d__Bacteria;p__Bacteroidota;c__Bacteroidia;o__Bacteroidales;f__Muribaculaceae;g__Sodaliphilus;s__Sodaliphilus pleomorphus	0	0	0	0	0	0	0	0	0	0
SAMN11097863.bin.13	d__Bacteria;p__Bacteroidota;c__Bacteroidia;o__Bacteroidales;f__Muribaculaceae;g__CAG-873;s__CAG-873 sp001701165	0	1	0	0	0	0	0	0	0	0
SAMN11097863.bin.30	d__Bacteria;p__Bacillota_A;c__Clostridia;o__Oscillospirales;f__Oscillospiraceae;g__Intestinimonas;s__Intestinimonas massiliensis	0	0	1	0	0	0	0	0	0	0
SAMN11097863.bin.75	d__Bacteria;p__Bacillota_A;c__Clostridia;o__Lachnospirales;f__Lachnospiraceae;g__UBA2882;s__UBA2882 sp017626095	0	0	2	0	0	0	0	0	0	0
SAMN11097863.bin.96	d__Bacteria;p__Bacillota;c__Bacilli;o__RF39;f__UBA660;g__Aphodocola;s__Aphodocola sp934122275	0	0	1	0	0	0	0	1	0	0
SAMN11097866.bin.21	d__Bacteria;p__Bacteroidota;c__Bacteroidia;o__Bacteroidales;f__Muribaculaceae;g__CAG-873;s__CAG-873 sp016302215	0	1	0	0	0	0	0	0	0	0
SAMN11097867.bin.4	d__Bacteria;p__Bacteroidota;c__Bacteroidia;o__Bacteroidales;f__UBA932;g__Cryptobacteroides;s__Cryptobacteroides sp004552115	0	0	1	0	0	0	0	0	0	0
SAMN11097868.bin.145	d__Bacteria;p__Spirochaetota;c__Spirochaetia;o__Treponematales;f__Treponemataceae;g__Treponema_D;s__Treponema_D berlinense	0	0	0	0	0	0	0	0	0	0
SAMN11097868.bin.176	d__Bacteria;p__Pseudomonadota;c__Gammaproteobacteria;o__Burkholderiales;f__Burkholderiaceae_A;g__Duodenibacillus;s__Duodenibacillus sp900544335	0	0	0	0	0	0	0	0	0	0
SAMN11097869.bin.29	d__Bacteria;p__Spirochaetota;c__Spirochaetia;o__JAFGXN01;f__CALXOJ01;g__CALXOJ01;s__	0	0	0	0	0	0	0	0	0	0
SAMN11097869.bin.68	d__Bacteria;p__Bacillota_A;c__Clostridia;o__Oscillospirales;f__CAG-272;g__RUG11130;s__	0	1	0	0	0	0	0	0	0	0
SAMN11097870.bin.56	d__Bacteria;p__Spirochaetota;c__Spirochaetia;o__Treponematales;f__Treponemataceae;g__Treponema_D;s__Treponema_D sp945868875	0	0	0	0	0	0	0	1	0	0
SAMN11097870.bin.98	d__Bacteria;p__Bacillota_A;c__Clostridia;o__Oscillospirales;f__Ruminococcaceae;g__Ruminococcus_F;s__Ruminococcus_F sp004558835	0	0	1	0	0	0	0	0	0	0
SAMN11097871.bin.17	d__Bacteria;p__Bacteroidota;c__Bacteroidia;o__Bacteroidales;f__Bacteroidaceae;g__Alloprevotella;s__Alloprevotella sp004556745	0	0	1	0	0	0	0	0	0	0
SAMN11097872.bin.105	d__Bacteria;p__Pseudomonadota;c__Gammaproteobacteria;o__Burkholderiales;f__Burkholderiaceae_B;g__Comamonas;s__Comamonas kerstersii	0	2	0	0	0	0	0	0	0	0
SAMN11097872.bin.28	d__Bacteria;p__Bacillota_A;c__Clostridia;o__Oscillospirales;f__Oscillospiraceae;g__Limivicinus;s__	0	1	2	0	0	0	0	0	0	0
SAMN11097874.bin.23	d__Bacteria;p__Bacillota_A;c__Clostridia;o__Oscillospirales;f__Acutalibacteraceae;g__UBA737;s__	0	0	2	0	0	0	0	0	0	0
SAMN11097874.bin.41	d__Bacteria;p__Bacteroidota;c__Bacteroidia;o__Bacteroidales;f__Bacteroidaceae;g__Prevotella;s__	0	1	1	0	0	0	0	0	0	0
SAMN11097874.bin.84	d__Bacteria;p__Bacillota_A;c__Clostridia;o__Oscillospirales;f__Oscillospiraceae;g__Enterenecus;s__	0	1	2	0	0	0	0	0	0	0
SAMN11097875.bin.32	d__Bacteria;p__Bacillota;c__Bacilli;o__RFN20;f__CAG-826;g__Enteromonas;s__Enteromonas sp004561785	0	0	1	0	0	0	0	0	0	0
SAMN11097876.bin.113	d__Bacteria;p__Bacillota_A;c__Clostridia;o__Oscillospirales;f__UMGS1384;g__UMGS1384;s__UMGS1384 sp018384365	0	0	2	0	0	0	0	0	0	0
SAMN11097877.bin.141	d__Bacteria;p__Actinomycetota;c__Coriobacteriia;o__Coriobacteriales;f__QAMH01;g__CACZQA01;s__CACZQA01 sp902783175	0	1	1	0	0	0	0	0	0	0
SAMN11097877.bin.206	d__Bacteria;p__Bacillota_A;c__Clostridia;o__Lachnospirales;f__Lachnospiraceae;g__Acetatifactor;s__Acetatifactor sp945485625	0	0	2	0	0	0	0	0	0	0
SAMN11097877.bin.227	d__Bacteria;p__Bacillota;c__Bacilli;o__RF39;f__UBA660;g__CAG-433;s__CAG-433 sp900546245	0	0	1	0	0	0	0	0	0	0
SAMN11097877.bin.236	d__Bacteria;p__Bacillota;c__Bacilli;o__Erysipelotrichales;f__Erysipelotrichaceae;g__RGIG5669;s__RGIG5669 sp934699415	0	0	0	0	0	0	0	0	0	0
SAMN11097877.bin.274	d__Bacteria;p__Bacillota_A;c__Clostridia;o__Lachnospirales;f__Lachnospiraceae;g__Blautia_A;s__Blautia_A sp945872375	0	0	1	0	0	0	0	1	0	0
SAMN11097879.bin.67	d__Bacteria;p__Bacillota_C;c__Negativicutes;o__Selenomonadales;f__Selenomonadaceae;g__Anaerovibrio;s__Anaerovibrio sp017390245	0	0	1	0	0	0	0	0	0	0
SAMN11097879.bin.72	d__Bacteria;p__Bacillota_A;c__Clostridia;o__TANB77;f__CAG-508;g__CAG-273;s__CAG-273 sp000435755	0	0	1	0	0	0	0	0	0	0
SAMN11097880.bin.38	d__Bacteria;p__Bacillota_A;c__Clostridia;o__Lachnospirales;f__Lachnospiraceae;g__UBA1712;s__UBA1712 sp900766815	0	0	2	0	0	0	0	0	0	0
SAMN11097881.bin.101	d__Bacteria;p__Bacillota_A;c__Clostridia;o__Oscillospirales;f__Oscillospiraceae;g__ER4;s__ER4 sp900317525	0	1	0	0	0	0	0	0	0	0
SAMN11097881.bin.102	d__Bacteria;p__Bacillota_A;c__Clostridia;o__Lachnospirales;f__Lachnospiraceae;g__Acetatifactor;s__	0	0	2	0	0	0	0	0	0	0
SAMN11097881.bin.128	d__Bacteria;p__Bacillota_A;c__Clostridia;o__Lachnospirales;f__Lachnospiraceae;g__Blautia_A;s__Blautia_A sp022769545	0	0	2	0	0	0	0	1	0	0
SAMN11097882.bin.103	d__Bacteria;p__Bacillota_A;c__Clostridia;o__Oscillospirales;f__Oscillospiraceae;g__Limivicinus;s__	1	0	2	1	1	1	0	1	0	0
SAMN11097882.bin.12	d__Bacteria;p__Bacillota_A;c__Clostridia;o__Christensenellales;f__UBA1750;g__Spyradocola;s__	0	1	2	0	0	0	0	0	0	0
SAMN11097882.bin.63	d__Bacteria;p__Bacillota;c__Bacilli;o__RF39;f__UBA660;g__HGM10818;s__HGM10818 sp905211265	0	0	0	0	0	0	0	0	0	0
SAMN11097884.bin.101	d__Bacteria;p__Bacillota;c__Bacilli;o__RF39;f__UBA660;g__CAG-302;s__CAG-302 sp934162325	0	0	0	0	0	0	0	2	0	0
SAMN11097884.bin.116	d__Bacteria;p__Bacillota_A;c__Clostridia;o__Christensenellales;f__UBA3700;g__UBA3700;s__UBA3700 sp022784465	0	0	2	0	0	0	0	0	0	0
SAMN11097884.bin.20	d__Bacteria;p__Bacteroidota;c__Bacteroidia;o__Bacteroidales;f__Paludibacteraceae;g__RF16;s__RF16 sp022784645	0	1	0	0	0	0	0	0	0	0
SAMN11097885.bin.1	d__Bacteria;p__Bacillota_A;c__Clostridia;o__Christensenellales;f__CAG-74;g__CAKUFI01;s__CAKUFI01 sp934647305	1	0	1	0	0	0	0	0	0	0
SAMN11097885.bin.10	d__Bacteria;p__Bacillota_B;c__Dehalobacteriia;o__UBA4068;f__UBA5755;g__JAHZFN01;s__	0	0	2	0	0	0	0	0	0	0
SAMN11097885.bin.36	d__Bacteria;p__Bacillota_A;c__Clostridia;o__Lachnospirales;f__Bianqueaceae;g__;s__	0	0	2	0	0	0	0	0	0	0
SAMN11097887.bin.120	d__Bacteria;p__Bacillota_A;c__Clostridia;o__Oscillospirales;f__Oscillospiraceae;g__Faecousia;s__	0	0	1	0	0	0	1	0	0	0
SAMN11097887.bin.150	d__Bacteria;p__Verrucomicrobiota;c__Verrucomicrobiae;o__Verrucomicrobiales;f__Akkermansiaceae;g__Akkermansia;s__	0	0	0	0	0	0	0	0	0	0
SAMN11097887.bin.22	d__Bacteria;p__Bacillota_A;c__Clostridia;o__Lachnospirales;f__Lachnospiraceae;g__CAG-882;s__	0	0	2	0	0	0	0	0	0	0
SAMN11097887.bin.27	d__Bacteria;p__Bacillota_A;c__Clostridia;o__Oscillospirales;f__Acutalibacteraceae;g__Fimenecus;s__	0	0	2	0	0	0	0	0	0	0
SAMN11097887.bin.43	d__Bacteria;p__Bacillota_A;c__Clostridia;o__Oscillospirales;f__Oscillospiraceae;g__RGIG3159;s__	0	0	2	0	0	0	0	1	0	0
SAMN11097887.bin.51	d__Bacteria;p__Bacteroidota;c__Bacteroidia;o__Bacteroidales;f__Muribaculaceae;g__JAGBWK01;s__	0	1	0	0	0	0	0	0	0	0
SAMN11097887.bin.54	d__Bacteria;p__Bacillota;c__Bacilli;o__RF39;f__UBA660;g__CAG-302;s__	0	0	0	0	0	0	0	0	0	0
SAMN11097887.bin.57	d__Bacteria;p__Bacillota_A;c__Clostridia;o__TANB77;f__CAG-508;g__CAG-269;s__	0	0	0	0	0	0	0	0	0	0
SAMN11097891.bin.101	d__Bacteria;p__Bacillota_A;c__Clostridia;o__Oscillospirales;f__Ruminococcaceae;g__Ruminiclostridium_E;s__	0	0	1	0	0	0	0	0	0	0
SAMN11097891.bin.105	d__Bacteria;p__Bacillota_A;c__Clostridia;o__Lachnospirales;f__Lachnospiraceae;g__Limivivens;s__	0	0	2	0	0	0	0	0	0	0
SAMN11097891.bin.118	d__Bacteria;p__Bacillota_A;c__Clostridia;o__Oscillospirales;f__Ruminococcaceae;g__Faecalibacterium;s__	0	0	1	0	0	0	0	0	0	0
SAMN11097891.bin.150	d__Bacteria;p__Bacillota_A;c__Clostridia;o__Lachnospirales;f__Lachnospiraceae;g__CAG-882;s__	0	0	2	0	0	0	0	0	0	0
SAMN11097891.bin.151	d__Bacteria;p__Bacillota_C;c__Negativicutes;o__Acidaminococcales;f__Acidaminococcaceae;g__Phascolarctobacterium_A;s__Phascolarctobacterium_A sp900553055	0	0	1	0	0	0	0	0	0	0
SAMN11097891.bin.170	d__Bacteria;p__Bacteroidota;c__Bacteroidia;o__Bacteroidales;f__Bacteroidaceae;g__Prevotella;s__Prevotella sp022764085	0	1	0	0	0	0	0	0	0	0
SAMN11097891.bin.2	d__Bacteria;p__Bacillota_A;c__Clostridia;o__TANB77;f__CAG-508;g__CAG-269;s__	0	0	1	0	0	0	0	0	0	0
SAMN11097891.bin.31	d__Bacteria;p__Bacillota_A;c__Clostridia;o__Oscillospirales;f__Ruminococcaceae;g__CAG-115;s__CAG-115 sp022766785	0	1	0	0	0	0	0	0	0	0
SAMN11097891.bin.40	d__Bacteria;p__Bacillota_A;c__Clostridia;o__Oscillospirales;f__Oscillospiraceae;g__Vescimonas;s__Vescimonas sp900554275	0	0	2	0	0	0	0	0	0	0
SAMN11097891.bin.41	d__Bacteria;p__Bacteroidota;c__Bacteroidia;o__Bacteroidales;f__UBA932;g__Cryptobacteroides;s__	0	2	1	0	0	0	0	1	0	0
SAMN11097891.bin.54	d__Bacteria;p__Bacteroidota;c__Bacteroidia;o__Bacteroidales;f__Bacteroidaceae;g__Alloprevotella;s__Alloprevotella sp004552865	0	0	1	0	0	0	0	0	0	0
SAMN11097891.bin.83	d__Bacteria;p__Bacillota_A;c__Clostridia;o__Christensenellales;f__CAG-74;g__Fimadaptatus;s__	0	0	1	0	0	0	0	0	0	0
SAMN11097894.bin.79	d__Bacteria;p__Bacillota_A;c__Clostridia;o__Christensenellales;f__CAG-74;g__Faecivicinus;s__	0	0	1	0	0	0	0	1	0	0
SAMN11097895.bin.111	d__Bacteria;p__Bacillota;c__Bacilli;o__RF39;f__UBA660;g__JALELF01;s__JALELF01 sp022771715	0	0	0	0	0	0	0	0	0	0
SAMN11097895.bin.119	d__Bacteria;p__Bacillota_A;c__Clostridia;o__Oscillospirales;f__Acutalibacteraceae;g__CAG-488;s__CAG-488 sp016292785	1	0	1	0	0	0	0	0	0	0
SAMN11097895.bin.44	d__Bacteria;p__Bacillota_A;c__Clostridia;o__Oscillospirales;f__Oscillospiraceae;g__Dysosmobacter;s__Dysosmobacter sp001916835	0	0	0	0	0	0	0	0	0	0
SAMN11097896.bin.24	d__Bacteria;p__Cyanobacteriota;c__Vampirovibrionia;o__Gastranaerophilales;f__Gastranaerophilaceae;g__Stercorousia;s__	0	0	1	0	0	0	0	0	0	0
SAMN11097896.bin.31	d__Bacteria;p__Bacillota_A;c__Clostridia;o__Lachnospirales;f__Lachnospiraceae;g__UBA3282;s__UBA3282 sp022781395	0	0	2	0	0	0	0	0	0	0
SAMN11097896.bin.48	d__Bacteria;p__Bacteroidota;c__Bacteroidia;o__Bacteroidales;f__Bacteroidaceae;g__Alloprevotella;s__Alloprevotella sp004562975	0	0	0	0	0	0	0	0	0	0
SAMN11097896.bin.83	d__Bacteria;p__Bacillota_A;c__Clostridia;o__Christensenellales;f__CAG-74;g__UBA11524;s__	0	1	2	0	0	0	0	0	0	0
SAMN11097896.bin.91	d__Bacteria;p__Bacillota_A;c__Clostridia;o__Oscillospirales;f__Oscillospiraceae;g__Dysosmobacter;s__Dysosmobacter sp945864305	0	0	0	0	0	0	0	0	0	0
SAMN11097897.bin.45	d__Bacteria;p__Bacillota_A;c__Clostridia;o__Lachnospirales;f__Lachnospiraceae;g__Choladousia;s__Choladousia sp902363135	0	0	2	0	0	0	0	0	0	0
SAMN11097897.bin.71	d__Bacteria;p__Bacillota_A;c__Clostridia;o__Oscillospirales;f__Oscillospiraceae;g__Faecousia;s__Faecousia sp022777455	0	1	2	0	0	0	0	0	1	0
SAMN11097900.bin.100	d__Bacteria;p__Bacillota_A;c__Clostridia;o__Lachnospirales;f__Lachnospiraceae;g__Oliverpabstia;s__Oliverpabstia sp004556655	0	0	2	0	0	0	0	1	0	0
SAMN11097900.bin.123	d__Bacteria;p__Bacillota_C;c__Negativicutes;o__Acidaminococcales;f__Acidaminococcaceae;g__Phascolarctobacterium_A;s__	0	0	1	0	0	0	0	0	0	0
SAMN11097900.bin.126	d__Bacteria;p__Bacillota_A;c__Clostridia;o__Christensenellales;f__CAG-138;g__Aphodomorpha;s__	0	0	1	0	0	0	0	2	0	0
SAMN11097900.bin.89	d__Bacteria;p__Bacillota_A;c__Clostridia;o__Lachnospirales;f__Lachnospiraceae;g__Eubacterium_F;s__Eubacterium_F sp022769325	0	0	2	0	0	0	0	0	0	0
SAMN11097901.bin.57	d__Bacteria;p__Bacillota_A;c__Clostridia;o__Oscillospirales;f__Oscillospiraceae;g__UBA738;s__UBA738 sp900763675	0	1	1	0	0	0	0	0	0	0
SAMN11097901.bin.74	d__Bacteria;p__Bacillota_A;c__Clostridia;o__Oscillospirales;f__Ruminococcaceae;g__CAG-353;s__CAG-353 sp017829005	0	0	1	0	0	0	0	0	0	0
SAMN11097903.bin.46	d__Bacteria;p__Bacillota_A;c__Clostridia;o__Lachnospirales;f__Lachnospiraceae;g__SIG307;s__	0	0	2	0	0	0	0	0	0	0
SAMN11097904.bin.57	d__Bacteria;p__Bacillota_A;c__Clostridia;o__Christensenellales;f__CAG-74;g__Faecivicinus;s__Faecivicinus sp004555155	0	1	1	0	0	0	0	1	0	0
SAMN11097904.bin.77	d__Bacteria;p__Bacillota_A;c__Clostridia;o__Oscillospirales;f__Acutalibacteraceae;g__Eubacterium_R;s__Eubacterium_R sp945876745	0	0	2	0	0	0	0	0	0	0
SAMN11097905.bin.115	d__Bacteria;p__Bacillota;c__Bacilli;o__RF39;f__UBA660;g__CAKOQQ01;s__CAKOQQ01 sp934101425	0	0	1	0	0	0	0	0	0	0
SAMN11097905.bin.74	d__Bacteria;p__Bacillota_A;c__Clostridia;o__Christensenellales;f__CAG-138;g__SFDB01;s__SFDB01 sp004558825	0	0	1	0	0	0	0	0	0	0
SAMN11097906.bin.18	d__Bacteria;p__Bacillota_A;c__Clostridia;o__Oscillospirales;f__Oscillospiraceae;g__Vescimonas;s__Vescimonas sp004557655	0	0	2	0	0	0	0	0	0	0
SAMN11097906.bin.78	d__Bacteria;p__Bacillota_A;c__Clostridia;o__Christensenellales;f__CAG-917;g__CAG-475;s__CAG-475 sp900551145	0	0	1	0	0	0	0	0	0	0
SAMN11097907.bin.1	d__Bacteria;p__Bacillota_A;c__Clostridia;o__Peptostreptococcales;f__Peptostreptococcaceae;g__Intestinibacter;s__	0	0	2	0	0	0	0	0	0	0
SAMN11097907.bin.36	d__Bacteria;p__Bacillota_A;c__Clostridia;o__Lachnospirales;f__Lachnospiraceae;g__CAG-95;s__	0	1	2	0	0	0	0	0	0	0
SAMN11097907.bin.51	d__Bacteria;p__Bacteroidota;c__Bacteroidia;o__Bacteroidales;f__Muribaculaceae;g__Sodaliphilus;s__Sodaliphilus sp004559845	0	2	0	0	0	0	0	0	0	0
SAMN11097908.bin.103	d__Bacteria;p__Bacteroidota;c__Bacteroidia;o__Bacteroidales;f__Paludibacteraceae;g__Aphodosoma;s__Aphodosoma sp016292775	0	1	0	0	0	0	0	0	0	0
SAMN11097908.bin.104	d__Bacteria;p__Bacillota_A;c__Clostridia;o__Oscillospirales;f__Acutalibacteraceae;g__UMGS1491;s__	0	0	0	0	0	0	0	0	0	0
SAMN11097908.bin.2	d__Bacteria;p__Bacillota_A;c__Clostridia;o__Peptostreptococcales;f__Anaerovoracaceae;g__Lentihominibacter;s__Lentihominibacter sp022763735	0	0	2	0	0	0	0	0	0	0
SAMN11097908.bin.49	d__Bacteria;p__Bacillota_A;c__Clostridia;o__Lachnospirales;f__Lachnospiraceae;g__Eubacterium_F;s__	0	1	2	0	0	0	0	0	0	0
SAMN11097908.bin.69	d__Bacteria;p__Bacteroidota;c__Bacteroidia;o__Bacteroidales;f__Bacteroidaceae;g__UBA6382;s__UBA6382 sp945827465	1	0	1	0	0	0	0	0	0	0
SAMN11097908.bin.7	d__Bacteria;p__Bacteroidota;c__Bacteroidia;o__Bacteroidales;f__UBA932;g__Cryptobacteroides;s__Cryptobacteroides sp945874355	0	1	0	0	0	0	0	1	0	0
SAMN11097910.bin.51	d__Bacteria;p__Bacillota;c__Bacilli;o__RF39;f__UBA660;g__CAG-533;s__CAG-533 sp000434495	0	0	0	0	0	0	0	2	0	0
SAMN11097911.bin.20	d__Bacteria;p__Bacillota_A;c__Clostridia;o__Christensenellales;f__CAG-74;g__UBA11524;s__	0	1	2	0	0	0	0	0	0	0
SAMN11097911.bin.44	d__Bacteria;p__Bacillota_A;c__Clostridia;o__Oscillospirales;f__CAG-272;g__RUG12395;s__	0	0	0	0	0	0	0	0	0	0
SAMN11097911.bin.62	d__Bacteria;p__Bacillota_A;c__Clostridia;o__Peptostreptococcales;f__Anaerovoracaceae;g__RGIG7179;s__RGIG7179 sp016302925	0	0	1	0	0	0	0	0	0	0
SAMN11097912.bin.17	d__Bacteria;p__Bacillota_A;c__Clostridia;o__Peptostreptococcales;f__Anaerovoracaceae;g__CAG-238;s__CAG-238 sp016302545	0	0	2	0	0	0	0	1	0	0
SAMN11097912.bin.97	d__Bacteria;p__Bacteroidota;c__Bacteroidia;o__Bacteroidales;f__Paludibacteraceae;g__W0P28-013;s__W0P28-013 sp004557405	0	1	0	0	0	0	0	0	0	0
SAMN11097913.bin.125	d__Bacteria;p__Bacillota_A;c__Clostridia;o__Christensenellales;f__Borkfalkiaceae;g__UBA10281;s__UBA10281 sp900767495	0	0	1	0	0	0	0	0	0	0
SAMN11097913.bin.51	d__Bacteria;p__Bacillota_A;c__Clostridia;o__Christensenellales;f__DTU072;g__CAG-1782;s__CAG-1782 sp905210905	0	0	2	0	0	0	0	0	0	0
SAMN11097913.bin.65	d__Bacteria;p__Bacillota_A;c__Clostridia;o__Christensenellales;f__CAG-74;g__Aphodomonas;s__Aphodomonas sp004557805	0	0	1	0	0	0	0	0	0	0
SAMN11097913.bin.80	d__Bacteria;p__Pseudomonadota;c__Gammaproteobacteria;o__Burkholderiales;f__Burkholderiaceae_A;g__Aphodousia;s__Aphodousia sp900554675	0	1	0	0	0	0	0	0	0	0
SAMN11097915.bin.43	d__Bacteria;p__Bacillota_A;c__Clostridia;o__Christensenellales;f__UBA1242;g__UMGS1908;s__	0	0	0	0	0	0	0	1	0	0
SAMN11097915.bin.47	d__Bacteria;p__Bacteroidota;c__Bacteroidia;o__Bacteroidales;f__Bacteroidaceae;g__Prevotella;s__Prevotella sp900315955	0	0	0	0	0	0	0	0	0	0
SAMN11097916.bin.43	d__Bacteria;p__Bacillota_A;c__Clostridia;o__Lachnospirales;f__Lachnospiraceae;g__CAG-510;s__	0	0	2	0	0	0	0	0	0	0
SAMN11097916.bin.63	d__Bacteria;p__Bacillota_A;c__Clostridia;o__Oscillospirales;f__Oscillospiraceae;g__Evtepia;s__Evtepia sp004554585	0	0	1	0	0	0	0	0	0	0
SAMN11097917.bin.20	d__Bacteria;p__Bacillota_A;c__Clostridia;o__Oscillospirales;f__Oscillospiraceae;g__Faecousia;s__	0	1	2	0	0	0	0	0	1	0
SAMN11097917.bin.34	d__Bacteria;p__Bacillota_A;c__Clostridia;o__Oscillospirales;f__Oscillospiraceae;g__Lawsonibacter;s__Lawsonibacter phocaeensis_B	0	0	0	0	1	0	1	0	0	0
SAMN11097917.bin.42	d__Bacteria;p__Bacillota_A;c__Clostridia;o__Oscillospirales;f__Ruminococcaceae;g__Faecalibacterium;s__Faecalibacterium prausnitzii_M	0	0	2	0	0	0	0	0	0	0
SAMN11097918.bin.115	d__Bacteria;p__Bacillota_A;c__Clostridia;o__Christensenellales;f__Christensenellaceae;g__;s__	0	0	1	0	0	1	0	0	0	0
SAMN11097918.bin.26	d__Bacteria;p__Bacillota_A;c__Clostridia;o__TANB77;f__CAG-508;g__CAG-269;s__	0	1	1	0	0	0	0	0	0	0
SAMN11097918.bin.45	d__Bacteria;p__Bacillota_A;c__Clostridia;o__Oscillospirales;f__Oscillospiraceae;g__CAG-170;s__CAG-170 sp016297855	0	1	1	0	0	0	0	1	0	0
SAMN11097919.bin.107	d__Bacteria;p__Bacillota;c__Bacilli;o__RF39;f__UBA660;g__CAG-1000;s__CAG-1000 sp022774645	0	0	0	0	0	0	0	1	0	0
SAMN11097919.bin.136	d__Bacteria;p__Bacteroidota;c__Bacteroidia;o__Bacteroidales;f__UBA932;g__Cryptobacteroides;s__Cryptobacteroides sp000433355	0	1	1	0	0	0	0	1	0	0
SAMN11097919.bin.41	d__Bacteria;p__Bacillota_A;c__Clostridia;o__Oscillospirales;f__Oscillospiraceae;g__F23-B02;s__F23-B02 sp004556755	0	0	1	0	0	0	0	0	0	0
SAMN11097923.bin.102	d__Bacteria;p__Bacillota_A;c__Clostridia;o__TANB77;f__CAG-508;g__UMGS1994;s__UMGS1994 sp900556975	0	1	0	0	0	1	0	0	0	0
SAMN11097923.bin.46	d__Bacteria;p__Bacillota_A;c__Clostridia;o__Peptostreptococcales;f__Peptostreptococcaceae;g__Intestinibacter;s__Intestinibacter sp022780145	0	0	2	0	0	0	0	0	0	0
SAMN11097923.bin.91	d__Bacteria;p__Bacillota_A;c__Clostridia;o__Lachnospirales;f__Lachnospiraceae;g__Coprococcus_A;s__	0	0	2	0	0	0	0	0	0	0
SAMN11097924.bin.39	d__Bacteria;p__Bacillota_A;c__Clostridia;o__Christensenellales;f__CAG-74;g__Firm-10;s__Firm-10 sp004552515	0	1	1	0	0	0	0	0	0	0
SAMN11097926.bin.19	d__Bacteria;p__Pseudomonadota;c__Alphaproteobacteria;o__RF32;f__CAG-239;g__CAZU01;s__CAZU01 sp934254915	0	0	0	0	0	0	0	0	0	0
SAMN11097926.bin.21	d__Bacteria;p__Bacillota_A;c__Clostridia;o__Oscillospirales;f__Ruminococcaceae;g__Angelakisella;s__Angelakisella sp004554485	0	1	1	0	0	0	0	1	0	0
SAMN11097926.bin.75	d__Bacteria;p__Bacillota_A;c__Clostridia;o__Lachnospirales;f__Lachnospiraceae;g__;s__	0	1	2	0	0	0	0	1	0	0
SAMN11097926.bin.82	d__Bacteria;p__Bacillota_A;c__Clostridia;o__TANB77;f__CAG-508;g__UMGS1663;s__	0	1	0	0	0	0	0	0	0	0
SAMN11097928.bin.113	d__Bacteria;p__Bacillota_A;c__Clostridia;o__Oscillospirales;f__Oscillospiraceae;g__F23-B02;s__F23-B02 sp004553495	0	0	2	0	0	0	0	0	0	0
SAMN11097931.bin.75	d__Bacteria;p__Bacillota_A;c__Clostridia;o__Lachnospirales;f__Lachnospiraceae;g__Acetatifactor;s__Acetatifactor sp016303085	0	1	2	0	0	0	0	0	0	0
SAMN11097932.bin.115	d__Bacteria;p__Campylobacterota;c__Campylobacteria;o__Campylobacterales;f__Helicobacteraceae;g__Helicobacter_F;s__Helicobacter_F sp002287135	1	0	0	0	0	0	0	0	0	0
SAMN11097932.bin.131	d__Bacteria;p__Bacillota_C;c__Negativicutes;o__Acidaminococcales;f__Acidaminococcaceae;g__Phascolarctobacterium_A;s__	0	0	1	0	0	0	0	0	0	0
SAMN11097932.bin.78	d__Bacteria;p__Bacillota_A;c__Clostridia;o__Lachnospirales;f__Lachnospiraceae;g__TWA4;s__TWA4 sp022781515	0	1	1	0	0	0	0	0	0	0
SAMN11097933.bin.49	d__Bacteria;p__Bacillota_A;c__Clostridia;o__Lachnospirales;f__Lachnospiraceae;g__Blautia_A;s__	0	0	2	0	0	0	0	2	0	0
SAMN11097934.bin.16	d__Bacteria;p__Bacillota_A;c__Clostridia;o__Lachnospirales;f__Lachnospiraceae;g__RGIG4034;s__RGIG4034 sp016293925	0	1	2	0	0	0	0	0	0	0
SAMN11097934.bin.3	d__Bacteria;p__Bacillota_C;c__Negativicutes;o__Acidaminococcales;f__Acidaminococcaceae;g__Phascolarctobacterium_A;s__Phascolarctobacterium_A sp004562175	0	0	2	0	0	0	0	0	0	0
SAMN11097934.bin.72	d__Bacteria;p__Bacillota;c__Bacilli;o__RF39;f__UBA660;g__UBA6414;s__	0	0	0	0	0	0	0	1	0	0
SAMN11097935.bin.10	d__Bacteria;p__Bacteroidota;c__Bacteroidia;o__Bacteroidales;f__Bacteroidaceae;g__UBA4372;s__UBA4372 sp004559785	0	1	1	0	0	0	0	0	0	0
SAMN11097935.bin.128	d__Bacteria;p__Actinomycetota;c__Coriobacteriia;o__Coriobacteriales;f__Atopobiaceae;g__Olsenella_H;s__Olsenella_H porci	0	1	0	0	0	0	0	0	0	0
SAMN11097935.bin.130	d__Bacteria;p__Bacillota_C;c__Negativicutes;o__Veillonellales;f__Dialisteraceae;g__Dialister;s__Dialister succinatiphilus	0	0	0	0	0	0	0	0	0	0
SAMN11097935.bin.47	d__Bacteria;p__Bacillota_A;c__Clostridia;o__Lachnospirales;f__Lachnospiraceae;g__Agathobacter;s__	0	0	2	0	0	0	0	1	0	0
SAMN11097936.bin.104	d__Bacteria;p__Bacillota_A;c__Clostridia;o__Christensenellales;f__UBA1750;g__Spyradocola;s__	0	1	2	0	0	0	0	0	0	0
SAMN11097936.bin.11	d__Bacteria;p__Bacillota_A;c__Clostridia;o__Oscillospirales;f__Acutalibacteraceae;g__UBA6857;s__	0	0	2	0	0	0	0	0	0	0
SAMN11097936.bin.18	d__Bacteria;p__Bacillota;c__Bacilli;o__RF39;f__UBA660;g__CAG-1193;s__CAG-1193 sp934130375	0	0	0	0	0	0	0	1	0	0
SAMN11097936.bin.40	d__Bacteria;p__Bacillota_A;c__Clostridia;o__HGM11327;f__HGM11327;g__SIG351;s__	0	0	1	0	0	0	0	0	0	0
SAMN11097936.bin.74	d__Bacteria;p__Bacillota_A;c__Clostridia;o__Christensenellales;f__CAG-74;g__Aphodomonas;s__Aphodomonas sp934615235	0	0	2	0	0	0	0	0	0	0
SAMN11097937.bin.17	d__Bacteria;p__Bacillota_A;c__Clostridia;o__Oscillospirales;f__Oscillospiraceae;g__Limivicinus;s__Limivicinus sp900549645	0	1	2	0	0	0	0	0	0	0
SAMN11097939.bin.43	d__Bacteria;p__Bacillota;c__Bacilli;o__RFN20;f__CAG-826;g__Onthovivens;s__Onthovivens sp900540365	0	1	1	0	0	0	0	0	0	0
SAMN11097940.bin.15	d__Bacteria;p__Bacillota;c__Bacilli;o__Lactobacillales;f__Lactobacillaceae;g__Limosilactobacillus;s__Limosilactobacillus mucosae	0	1	0	0	0	0	0	0	0	0
SAMN11097940.bin.45	d__Bacteria;p__Bacillota_A;c__Clostridia;o__Oscillospirales;f__Oscillospiraceae;g__Limivicinus;s__Limivicinus sp004560305	1	0	2	1	1	1	0	1	0	0
SAMN11097940.bin.68	d__Bacteria;p__Bacillota_A;c__Clostridia;o__UBA1381;f__UBA1381;g__Ornithomonoglobus_A;s__	1	0	2	0	0	0	0	0	0	0
SAMN11097941.bin.11	d__Bacteria;p__Cyanobacteriota;c__Vampirovibrionia;o__Gastranaerophilales;f__Gastranaerophilaceae;g__UBA6984;s__UBA6984 sp934699705	0	0	1	0	0	0	0	0	0	0
SAMN11097941.bin.41	d__Bacteria;p__Bacillota_A;c__Clostridia;o__Oscillospirales;f__Acutalibacteraceae;g__DTU089;s__DTU089 sp002440045	0	0	2	0	0	0	0	0	0	0
SAMN11097941.bin.53	d__Bacteria;p__Bacillota;c__Bacilli;o__RF39;f__UBA660;g__UBA6448;s__UBA6448 sp000437315	0	0	1	0	0	0	0	0	0	0
SAMN11097941.bin.64	d__Bacteria;p__Bacillota;c__Bacilli;o__RF39;f__UBA660;g__CAG-914;s__CAG-914 sp000437895	0	0	0	0	0	0	0	0	0	0
SAMN11097942.bin.20	d__Bacteria;p__Bacillota_A;c__Clostridia;o__Clostridiales;f__Clostridiaceae;g__Sarcina;s__Sarcina ventriculi	0	0	1	0	0	0	0	0	0	0
SAMN11097943.bin.55	d__Bacteria;p__Bacillota_A;c__Clostridia;o__Lachnospirales;f__Lachnospiraceae;g__CAG-95;s__CAG-95 sp018384375	0	1	2	0	0	0	0	0	0	0
SAMN11097947.bin.102	d__Bacteria;p__Pseudomonadota;c__Gammaproteobacteria;o__Enterobacterales;f__Enterobacteriaceae;g__Escherichia;s__Escherichia coli	1	0	0	0	0	0	0	0	0	0
SAMN11097947.bin.103	d__Bacteria;p__Bacillota_A;c__Clostridia;o__Oscillospirales;f__Oscillospiraceae;g__Vescimonas;s__Vescimonas sp900556015	0	0	2	0	0	0	0	0	0	0
SAMN11097947.bin.79	d__Bacteria;p__Bacillota_A;c__Clostridia;o__Christensenellales;f__UBA1242;g__Onthoplasma;s__	0	0	1	0	0	0	0	0	0	0
SAMN11097948.bin.91	d__Bacteria;p__Bacillota_A;c__Clostridia;o__Lachnospirales;f__Lachnospiraceae;g__Schaedlerella;s__	0	0	1	0	0	0	0	0	0	0
SAMN11097949.bin.88	d__Bacteria;p__Bacteroidota;c__Bacteroidia;o__Bacteroidales;f__Muribaculaceae;g__CALZFJ01;s__	0	0	0	0	0	0	0	0	0	0
SAMN11097950.bin.127	d__Bacteria;p__Bacteroidota;c__Bacteroidia;o__Bacteroidales;f__Paludibacteraceae;g__RF16;s__RF16 sp022783865	0	0	0	0	0	0	0	0	0	0
SAMN11097950.bin.17	d__Bacteria;p__Bacillota_A;c__Clostridia;o__Oscillospirales;f__CAG-272;g__CAG-841;s__CAG-841 sp000437375	1	0	1	0	0	0	0	0	0	0
SAMN11097950.bin.67	d__Bacteria;p__Bacillota_A;c__Clostridia;o__Lachnospirales;f__Lachnospiraceae;g__Bariatricus;s__Bariatricus sp004560705	1	0	2	0	0	0	0	0	0	0
SAMN11097950.bin.8	d__Bacteria;p__Pseudomonadota;c__Gammaproteobacteria;o__Burkholderiales;f__Burkholderiaceae_C;g__Paenalcaligenes;s__	0	1	1	0	0	0	0	0	0	0
SAMN11097950.bin.99	d__Bacteria;p__Actinomycetota;c__Actinomycetia;o__Mycobacteriales;f__Mycobacteriaceae;g__Corynebacterium;s__	0	0	0	0	0	0	0	0	0	0
SAMN11097951.bin.48	d__Bacteria;p__Bacillota_A;c__Clostridia;o__Oscillospirales;f__Acutalibacteraceae;g__UMGS1491;s__	0	0	0	0	0	0	0	0	0	0
SAMN11097951.bin.51	d__Bacteria;p__Bacillota_A;c__Clostridia;o__Christensenellales;f__CAG-314;g__SFEB01;s__SFEB01 sp004558105	0	0	2	0	0	0	0	0	0	0
SAMN11097951.bin.58	d__Bacteria;p__Bacillota_A;c__Clostridia;o__Oscillospirales;f__Oscillospiraceae;g__Faecousia;s__	0	1	1	0	0	0	0	1	0	0
SAMN11097952.bin.101	d__Bacteria;p__Bacillota_A;c__Clostridia;o__Peptostreptococcales;f__Anaerovoracaceae;g__Baileyella;s__Baileyella intestinalis	0	1	2	0	0	0	0	0	0	0
SAMN11097952.bin.121	d__Bacteria;p__Bacillota_A;c__Clostridia;o__Lachnospirales;f__Lachnospiraceae;g__Anaerobutyricum;s__Anaerobutyricum sp022769785	0	0	2	0	0	0	0	0	0	0
SAMN11097952.bin.125	d__Bacteria;p__Bacillota_A;c__Clostridia;o__Oscillospirales;f__Oscillospiraceae;g__Faecousia;s__	0	1	1	0	0	0	0	1	0	0
SAMN11097952.bin.74	d__Bacteria;p__Bacillota_A;c__Clostridia;o__Lachnospirales;f__Lachnospiraceae;g__Merdiplasma;s__	0	0	2	0	0	0	0	1	0	0
SAMN11097953.bin.31	d__Bacteria;p__Bacillota_A;c__Clostridia;o__TANB77;f__CAG-508;g__UMGS1901;s__	0	0	1	0	0	0	0	0	0	0
SAMN11097953.bin.68	d__Bacteria;p__Bacillota_A;c__Clostridia;o__Christensenellales;f__CAG-74;g__UBA11524;s__	0	0	1	0	0	0	0	0	0	0
SAMN11097954.bin.62	d__Bacteria;p__Bacillota_A;c__Clostridia;o__Lachnospirales;f__Lachnospiraceae;g__Hominisplanchenecus;s__Hominisplanchenecus sp022769625	0	0	2	0	0	0	0	0	0	0
SAMN11097955.bin.21	d__Bacteria;p__Bacillota_A;c__Clostridia;o__Christensenellales;f__Christensenellaceae;g__;s__	0	0	1	0	0	0	0	0	0	0
SAMN11097955.bin.27	d__Bacteria;p__Bacillota_A;c__Clostridia;o__Oscillospirales;f__Ruminococcaceae;g__;s__	0	1	0	0	0	0	0	1	0	0
SAMN11097955.bin.70	d__Bacteria;p__Bacillota;c__Bacilli;o__RF39;f__UBA660;g__CAG-1000;s__CAG-1000 sp000436975	0	0	0	0	0	0	0	0	0	0
SAMN11097955.bin.92	d__Bacteria;p__Bacillota_A;c__Clostridia;o__Christensenellales;f__UBA1242;g__UMGS687;s__UMGS687 sp900544595	0	0	0	0	0	0	0	0	0	0
SAMN11097957.bin.57	d__Bacteria;p__Verrucomicrobiota;c__Kiritimatiellia;o__RFP12;f__UBA1067;g__UBA1067;s__	0	0	0	0	0	0	0	0	0	0
SAMN11097957.bin.7	d__Bacteria;p__Bacillota_A;c__Clostridia;o__Oscillospirales;f__Acutalibacteraceae;g__UBA737;s__UBA737 sp945875045	0	0	2	0	0	0	0	0	0	0
SAMN11097957.bin.96	d__Bacteria;p__Bacillota_B;c__Dehalobacteriia;o__UBA7702;f__UBA7702;g__UBA7702;s__	0	0	2	0	0	0	0	0	0	0
SAMN11097960.bin.127	d__Bacteria;p__Bacillota_A;c__Clostridia;o__Oscillospirales;f__Acutalibacteraceae;g__UBA6857;s__UBA6857 sp016293225	0	0	1	0	0	0	0	0	0	0
SAMN11097960.bin.136	d__Bacteria;p__Bacillota;c__Bacilli;o__Lactobacillales;f__Aerococcaceae;g__Aerococcus;s__Aerococcus suis	0	0	1	0	0	0	0	0	0	0
SAMN11097960.bin.175	d__Bacteria;p__Bacillota_A;c__Clostridia;o__Oscillospirales;f__Oscillospiraceae;g__Faecousia;s__Faecousia sp945875335	0	1	2	0	0	0	0	0	1	0
SAMN11097960.bin.7	d__Bacteria;p__Bacillota_A;c__Clostridia;o__UBA1381;f__UBA1381;g__CAG-41;s__	0	0	1	0	0	0	0	0	0	0
SAMN11097963.bin.20	d__Bacteria;p__Bacillota_A;c__Clostridia;o__Lachnospirales;f__Lachnospiraceae;g__Wujia;s__Wujia sp945492935	0	0	2	0	0	0	0	0	0	0
SAMN11097963.bin.36	d__Bacteria;p__Bacillota_A;c__Clostridia;o__Christensenellales;f__CAG-74;g__Ventricola;s__Ventricola sp004555535	0	1	1	0	0	0	0	1	0	0
SAMN11097963.bin.62	d__Bacteria;p__Bacillota_A;c__Clostridia;o__Oscillospirales;f__Oscillospiraceae;g__Faecousia;s__	0	0	1	0	0	0	0	0	0	0
SAMN11097964.bin.18	d__Bacteria;p__Bacillota_A;c__Clostridia;o__Oscillospirales;f__Oscillospiraceae;g__Faecousia;s__Faecousia sp004555705	0	0	2	0	0	0	0	1	0	0
SAMN11097964.bin.21	d__Bacteria;p__Bacillota_A;c__Clostridia;o__Christensenellales;f__CAG-74;g__SFTH01;s__	0	1	1	0	0	0	0	1	0	0
SAMN11097965.bin.16	d__Bacteria;p__Bacteroidota;c__Bacteroidia;o__Bacteroidales;f__Muribaculaceae;g__SFTJ01;s__SFTJ01 sp004557385	0	1	0	0	0	0	0	0	0	0
SAMN11097965.bin.28	d__Bacteria;p__Bacillota_A;c__Clostridia;o__Lachnospirales;f__Lachnospiraceae;g__Porcincola;s__Porcincola sp900555005	0	1	1	0	0	0	0	0	0	0
SAMN11097965.bin.45	d__Bacteria;p__Bacteroidota;c__Bacteroidia;o__Bacteroidales;f__Bacteroidaceae;g__Prevotella;s__Prevotella sp004555245	0	1	1	0	0	0	0	0	0	0
SAMN11097966.bin.1	d__Bacteria;p__Bacillota_A;c__Clostridia;o__TANB77;f__CAG-508;g__HGM13634;s__HGM13634 sp934162365	0	0	1	0	0	0	0	0	0	0
SAMN11097966.bin.10	d__Bacteria;p__Bacillota_A;c__Clostridia;o__Lachnospirales;f__Lachnospiraceae;g__Pararoseburia;s__	0	0	2	0	0	0	0	0	0	0
SAMN11097966.bin.11	d__Bacteria;p__Bacillota_A;c__Clostridia;o__Oscillospirales;f__Oscillospiraceae;g__Dysosmobacter;s__	0	0	0	0	0	0	0	0	0	0
SAMN11097966.bin.24	d__Bacteria;p__Bacteroidota;c__Bacteroidia;o__Bacteroidales;f__Bacteroidaceae;g__Prevotella;s__	0	1	1	0	0	0	0	0	0	0
SAMN11097966.bin.8	d__Bacteria;p__Bacteroidota;c__Bacteroidia;o__Bacteroidales;f__UBA932;g__Cryptobacteroides;s__Cryptobacteroides sp004552965	0	0	0	0	0	0	0	1	0	0
SAMN11097967.bin.102	d__Bacteria;p__Bacillota_A;c__Clostridia;o__Lachnospirales;f__Lachnospiraceae;g__Acetatifactor;s__Acetatifactor intestinalis	0	1	1	0	0	0	0	0	0	0
SAMN11097967.bin.16	d__Bacteria;p__Bacillota;c__Bacilli;o__RF39;f__UBA660;g__CAG-1193;s__	0	0	0	0	0	0	0	0	0	0
SAMN11097967.bin.2	d__Bacteria;p__Bacteroidota;c__Bacteroidia;o__Bacteroidales;f__Muribaculaceae;g__CAG-485;s__CAG-485 sp905214735	0	1	0	0	0	0	0	0	0	0
SAMN11097967.bin.71	d__Bacteria;p__Bacillota_A;c__Clostridia;o__Oscillospirales;f__Ruminococcaceae;g__CAG-115;s__CAG-115 sp004555635	0	0	0	0	0	0	0	0	0	0
SAMN11097967.bin.93	d__Bacteria;p__Bacillota_A;c__Clostridia;o__Oscillospirales;f__Oscillospiraceae;g__Limivicinus;s__	1	0	2	1	1	1	0	1	0	0
SAMN11097968.bin.61	d__Bacteria;p__Bacillota;c__Bacilli;o__RFN20;f__CAG-288;g__HGM10890;s__HGM10890 sp900769965	0	0	0	0	0	0	0	0	0	0
SAMN11097970.bin.108	d__Bacteria;p__Bacillota_A;c__Clostridia;o__Lachnospirales;f__Lachnospiraceae;g__Blautia_A;s__	0	0	2	0	0	0	0	0	0	0
SAMN11097970.bin.139	d__Bacteria;p__Bacillota_A;c__Clostridia;o__Lachnospirales;f__Lachnospiraceae;g__Paralachnospira;s__	0	1	2	0	0	0	0	0	0	0
SAMN11097971.bin.21	d__Bacteria;p__Bacillota_A;c__Clostridia;o__Oscillospirales;f__CAG-272;g__CAG-390;s__CAG-390 sp003523225	0	0	1	0	0	0	0	0	0	0
SAMN11097971.bin.26	d__Bacteria;p__Bacillota_A;c__Clostridia;o__Oscillospirales;f__Oscillospiraceae;g__Vescimonas;s__Vescimonas fastidiosa	0	1	1	0	0	0	0	0	0	0
SAMN11097971.bin.40	d__Bacteria;p__Bacillota;c__Bacilli;o__RF39;f__UBA660;g__CAG-884;s__CAG-884 sp000433875	0	0	0	0	0	0	0	0	0	0
SAMN11097971.bin.58	d__Bacteria;p__Bacillota_A;c__Clostridia;o__Oscillospirales;f__Acutalibacteraceae;g__UBA1417;s__UBA1417 sp004555625	0	0	2	0	0	0	0	0	0	0
SAMN11097972.bin.49	d__Bacteria;p__Bacteroidota;c__Bacteroidia;o__Bacteroidales;f__UBA932;g__Cryptobacteroides;s__	0	1	1	0	0	0	0	1	0	0
SAMN11097972.bin.6	d__Bacteria;p__Bacillota_A;c__Clostridia;o__Oscillospirales;f__Acutalibacteraceae;g__Fimenecus;s__Fimenecus sp900766945	0	1	2	0	0	0	0	0	0	0
SAMN11097973.bin.30	d__Bacteria;p__Bacillota_A;c__Clostridia;o__Oscillospirales;f__Oscillospiraceae;g__Faecousia;s__Faecousia sp016296045	0	0	1	0	0	0	0	0	0	0
SAMN11097973.bin.65	d__Bacteria;p__Bacillota_A;c__Clostridia;o__Christensenellales;f__CAG-74;g__Ventricola;s__Ventricola sp004557905	0	1	1	0	0	0	0	0	0	0
SAMN11097973.bin.71	d__Bacteria;p__Bacillota_A;c__Clostridia;o__TANB77;f__CAG-508;g__UMGS1781;s__UMGS1781 sp900555075	0	0	1	0	0	0	0	0	0	0
SAMN11097974.bin.4	d__Bacteria;p__Bacillota_A;c__Clostridia;o__Christensenellales;f__UBA1242;g__UBA6345;s__UBA6345 sp934746645	0	0	1	0	0	0	0	0	0	0
SAMN11097975.bin.109	d__Bacteria;p__Bacillota_A;c__Clostridia;o__Lachnospirales;f__Lachnospiraceae;g__Lachnoclostridium_B;s__	0	0	2	0	0	0	0	0	0	0
SAMN11097975.bin.38	d__Bacteria;p__Bacillota_A;c__Clostridia;o__TANB77;f__CAG-508;g__CAG-269;s__CAG-269 sp945877035	0	0	0	0	0	0	0	0	0	0
SAMN11097975.bin.56	d__Bacteria;p__Actinomycetota;c__Actinomycetia;o__Actinomycetales;f__Bifidobacteriaceae;g__Bifidobacterium;s__Bifidobacterium pseudolongum	0	1	0	0	0	0	0	0	0	0
SAMN11097975.bin.70	d__Bacteria;p__Bacillota_A;c__Clostridia;o__Christensenellales;f__CAG-74;g__RUG563;s__RUG563 sp934630705	0	0	1	0	0	0	0	0	0	0
SAMN11097975.bin.77	d__Bacteria;p__Bacillota_A;c__Clostridia;o__Oscillospirales;f__Oscillospiraceae;g__Faecousia;s__	1	0	1	0	0	0	0	0	0	0
SAMN11097976.bin.15	d__Bacteria;p__Actinomycetota;c__Coriobacteriia;o__Coriobacteriales;f__Atopobiaceae;g__Parafannyhessea;s__Parafannyhessea umbonata	0	1	1	0	0	0	0	0	0	0
SAMN11097976.bin.30	d__Bacteria;p__Bacillota_A;c__Clostridia;o__Christensenellales;f__CAG-74;g__UBA11524;s__UBA11524 sp000437595	0	1	1	0	0	0	0	0	0	0
SAMN11097976.bin.44	d__Bacteria;p__Actinomycetota;c__Coriobacteriia;o__Coriobacteriales;f__Atopobiaceae;g__Tractidigestivibacter;s__Tractidigestivibacter sp900548775	0	1	1	0	0	0	0	0	1	0
SAMN11097977.bin.11	d__Bacteria;p__Bacillota_A;c__Clostridia;o__TANB77;f__CAG-508;g__CAG-273;s__CAG-273 sp003507395	0	1	1	0	0	0	0	0	0	0
SAMN11097979.bin.111	d__Bacteria;p__Bacillota_C;c__Negativicutes;o__Acidaminococcales;f__Acidaminococcaceae;g__Phascolarctobacterium_A;s__	0	0	1	0	0	0	0	0	0	0
SAMN11097979.bin.138	d__Bacteria;p__Bacillota_A;c__Clostridia;o__Christensenellales;f__CAG-74;g__Faecivicinus;s__Faecivicinus sp934663595	0	0	1	0	0	0	0	0	0	0
SAMN11097979.bin.56	d__Bacteria;p__Cyanobacteriota;c__Vampirovibrionia;o__Gastranaerophilales;f__Gastranaerophilaceae;g__CAG-196;s__CAG-196 sp900549855	0	0	1	0	0	0	0	0	0	0
SAMN11097980.bin.4	d__Bacteria;p__Bacillota_A;c__Clostridia;o__Oscillospirales;f__Ruminococcaceae;g__CAG-115;s__CAG-115 sp017847835	0	0	0	0	0	0	0	0	0	0
SAMN11097980.bin.45	d__Bacteria;p__Bacillota;c__Bacilli;o__RFN20;f__CAG-826;g__Enteromonas;s__	0	0	1	0	0	0	0	0	0	0
[truncated: 833 more rows]
